# Supplementary material for: Deciphering the Multifaceted Immune Landscape of Unresectable Primary Liver Cancer to Predict Immunotherapy Response
Source: Adv Sci (Weinh). 2024 Oct 28;11(47):2309631. doi: 10.1002/advs.202309631 (PMC11653612; doi:10.1002/advs.202309631)
Supplement: Supplementary file 2 — Supporting Information [file ADVS-11-2309631-s002.zip]

Archive with 15 entries (15 files):
- TableS15_validation1_tsne_Panel2.xlsx
- TableS1_Clinical characteristics of PLC patients in CyTOF.docx
- TableS2_All_patients_characteristic.xlsx
- TableS3_Antibodies_list_F.xlsx
- TableS4_tsen_Panel1.xlsx
- TableS5_cluster_percentage_Panel1.xlsx
- TableS6_naive_gene_patient_Panel1.xlsx
- TableS7_tsne_Panel2.xlsx
- TableS8_cluster_cell_percentage_Panel2.xlsx
- TableS9_naive_gene_patients_cell_average_Panel2.xlsx
- TableS10_Validation cohort2_clinical_characteristics.xlsx
- TableS11_statistics_mIHC.xlsx
- TableS12_validation1_cell_percentage_Panel1.xlsx
- TableS13_validation1_tsne_Panel1.xlsx
- TableS14_validation1_cell_percentage_Panel2.xlsx
