# Supplementary material for: Deciphering the Multifaceted Immune Landscape of Unresectable Primary Liver Cancer to Predict Immunotherapy Response
Source: Adv Sci (Weinh). 2024 Oct 28;11(47):2309631. doi: 10.1002/advs.202309631 (PMC11653612; doi:10.1002/advs.202309631)
Supplement: Supplementary file 2 — Supporting Information [file ADVS-11-2309631-s002.zip › TableS15_validation1_tsne_Panel2.xlsx]

## Sheet: TableS15_validation_tcell_tsne_
TableS15_validation_tsne_Panel2
ID	tsne_1	tsne_2	responsed	patient	exposure	panel	anno_types	CD45	CCR6	CD11a	CD5	CD38	CD4	CD8a	CD7	CD25	CD134	CD2	CD95	TIM_3	CD279	CD183	CD194	CD197	CD28	CD152	CD272	CD161	CD45RO	CD44	CD27	CD278	CD45RA	CD3	CD9	CD57	CD137	HLA_DR	CD223	CD127	CD16
CR_176_1_tcell_cd45_18847	19.9072	27.2247	R	176	naive	2	CD16NK	3.75556	0.236208	3.07816	1.04966	2.2257	1.79635	1.61013	2.82468	0.734861	1.04824	1.47313	0.577245	0.236395	0.229183	3.15637	1.63653	2.00833	2.43649	0.00110515	-0.000303015	0.398073	2.56509	3.36912	-0.000497467	0.363979	3.04738	2.76457	4.30785	3.15118	0.530029	2.70835	0.00223382	0.45776	2.97575
CR_176_1_tcell_cd45_18895	-6.28504	24.629	R	176	naive	2	HLADRCD8	5.12882	0.531048	3.34894	2.09627	2.73101	1.35436	3.71016	2.03188	0.0033027	0.00134211	4.33337	1.7831	0.2103	3.4043	3.66855	1.55668	1.17105	1.29635	-0.00297088	0.000278761	0.97624	4.52551	2.48886	0.00196721	0.524136	1.39831	4.96969	3.46587	0.0837441	0.065281	3.11428	-0.00191612	-0.00231763	-0.00190506
CR_176_1_tcell_cd45_2986	29.8069	-5.53669	R	176	naive	2	CD9CD4	5.10654	1.50174	3.03037	3.11722	-0.000193039	3.52414	0.680936	-0.00203151	0.00263789	0.00320714	4.59949	2.88383	-0.00168669	-0.000393055	5.21809	2.59671	2.38956	2.34499	0.00235049	0.00223699	0.0393618	4.1156	3.18525	-0.00138853	0.00168013	1.42957	5.16463	1.30129	-0.00235311	-6.06e-05	-0.00102627	0.00327651	0.000436997	-0.000116785
CR_176_1_tcell_cd45_1842	-1.00958	24.8577	R	176	naive	2	HLADRCD8	5.15391	0.0855859	2.8965	3.90468	1.52088	0.786103	3.93044	2.6755	0.0756582	5.78e-05	3.79677	-0.000761418	7.47e-05	0.458693	3.89212	2.60055	0.659847	0.935717	0.000138919	-0.000939943	7.25e-05	3.69661	1.83417	0.0978126	0.190881	0.000540701	4.68724	2.38234	1.65315	0.000332991	1.43409	0.00033151	-0.000490365	-0.00145015
CR_176_1_tcell_cd45_3371	-10.2912	35.0464	R	176	naive	2	HLADR_CD8	4.41798	1.07258	1.25731	1.35966	1.50567	0.00266413	3.99637	3.48753	0.00146178	-0.0024657	3.1376	-0.00113209	-0.00249202	-7.46e-05	3.66138	1.03467	3.40168	0.281263	-0.000719861	0.00166879	0.237348	0.00659676	0.909221	0.719834	-0.00125765	4.47529	4.48172	0.597604	0.793859	-0.00107344	0.118891	0.00110779	-0.00133759	0.000669045
CR_176_1_tcell_cd45_11638	21.5551	-4.17116	R	176	naive	2	CD9CD4	4.75844	0.11055	2.18413	2.11682	0.558466	3.42523	0.925021	2.21334	1.26558	0.0025282	2.86231	0.559334	0.0040172	-0.000308138	3.50956	0.107174	2.8232	0.740351	-0.00246967	0.321965	0.467844	3.4119	2.42482	0.494505	1.02504	1.38406	4.97729	2.4243	0.00102742	-0.000734173	0.594256	-0.00239562	0.0017527	0.205961
CR_176_1_tcell_cd45_4761	0.657611	-30.1037	R	176	naive	2	CD16NK	4.33667	0.244867	3.30894	-0.00270462	2.60282	0.00201563	-6.06e-05	3.37384	-0.00265304	-0.00123648	0.000586797	0.00291677	0.000161894	-0.000879779	4.43991	2.62822	1.83152	0.186174	0.00187848	0.00181812	3.09582	0.883065	2.42736	-0.00241262	0.000831354	4.64182	0.86192	3.20389	0.760233	0.000334683	-0.000159796	-0.00284552	0.133635	0.480316
CR_176_1_tcell_cd45_6746	-28.1712	-1.64701	R	176	naive	2	Bcell	4.00801	0.323527	2.28731	1.37549	2.72018	0.412239	0.732986	1.31443	-0.000165409	0.00108794	1.28268	1.51988	0.00279155	-0.00372351	4.899	1.66125	1.64198	0.430618	0.286532	0.000606729	-0.00334809	1.4415	2.11723	0.000891005	-0.0028572	1.46716	0.501658	2.26113	0.39625	0.00385374	2.42625	8.24e-05	0.241199	1.80889
CR_176_1_tcell_cd45_16128	-1.69126	-25.8601	R	176	naive	2	CD16NK	3.99426	1.07463	2.51718	0.679265	3.5028	0.483698	1.25071	3.2439	-0.00194524	0.00213753	1.12998	-0.00023441	0.00209967	0.00132382	3.84153	1.77184	1.03532	1.51016	-4.75e-05	-0.00105943	2.95294	0.439244	2.39218	-0.00052205	0.00292301	4.29515	2.60313	3.40723	1.44517	-0.00117523	-0.000211886	0.00245754	0.000743224	1.38236
CR_176_1_tcell_cd45_2757	-9.06801	33.9241	R	176	naive	2	HLADR_CD8	4.21006	-0.00107922	0.153096	1.49626	0.198218	0.010145	4.0055	3.25936	0.00352867	0.539781	2.79167	0.00441047	0.0576097	0.000720752	3.55543	0.833585	2.6961	0.953955	-0.000248763	0.240903	0.631005	0.246646	2.16986	0.618273	0.206317	4.78772	4.87257	2.65055	0.319216	0.000550196	-0.000396587	0.194811	-0.00231682	0.0336758
CR_176_1_tcell_cd45_21491	-4.51042	-12.1426	R	176	naive	2	CD16NK	4.70879	0.353728	3.52972	1.03935	2.9546	0.33191	2.63206	3.24044	0.0746953	0.242105	3.48175	-0.000121877	-0.000844291	-0.003736	3.8122	0.664787	1.47532	1.00843	0.000642964	0.129551	1.26125	1.80886	1.95324	0.0674141	0.0984087	3.83121	1.4111	3.47964	5.49596	0.857961	0.543379	-0.000241351	9.08e-05	0.0673421
CR_176_1_tcell_cd45_12636	-0.516494	-28.3824	R	176	naive	2	CD16NK	4.10375	-0.000787398	2.39685	0.780433	3.88349	0.404587	-0.00243128	3.05654	-0.000718986	-0.000862658	1.61307	0.753395	0.00226809	-0.00166443	3.32416	1.74044	1.1141	0.00102679	0.000235877	0.00178503	3.33347	0.454587	1.3083	0.000323997	-0.000467786	3.67716	0.327888	2.39222	1.11341	0.000908218	0.115155	0.00234357	-0.00137043	1.5861
CR_176_1_tcell_cd45_9209	-7.28764	7.58742	R	176	naive	2	HLADRCD8	4.76234	0.027354	2.7091	0.282462	1.10645	0.551828	4.04019	2.46865	0.00391578	-0.0011189	3.00345	-0.00100487	-0.00296865	0.00244507	4.17417	1.49667	0.607054	0.0254882	0.00243612	0.00322915	1.09008	0.0241101	2.48191	-1.63e-05	0.0974626	4.16372	5.31731	2.03238	4.75202	0.532263	1.00451	0.0028559	0.00280492	-1.55e-05
CR_176_1_tcell_cd45_10205	10.7673	-16.047	R	176	naive	2	CD9CD4	4.64612	-0.00105107	1.80609	2.20408	1.64967	3.51409	0.976608	3.30845	0.660085	-0.000529487	2.96421	0.150786	0.000760717	0.218995	3.76059	1.61693	3.95969	1.53373	0.346314	0.00246079	0.00141165	0.619633	1.78261	0.421844	0.649457	3.65361	5.0975	2.73616	1.76103	0.0021345	0.0015186	0.00106118	0.60629	-0.000561859
CR_176_1_tcell_cd45_13667	4.989	-3.83563	R	176	naive	2	DN	4.41258	0.00204806	1.84368	3.15115	3.15813	1.31906	0.346578	1.59623	0.00337927	0.00140293	2.13227	0.678562	0.00169708	-0.00239156	3.77906	0.954008	1.47524	2.30977	0.320998	-0.00140572	0.48865	0.942917	2.10518	1.05188	0.000318303	5.24915	4.93421	3.13627	3.53853	-0.000774008	0.783877	-0.00243805	0.0022847	-0.000423234
CR_176_1_tcell_cd45_2888	20.2617	3.67872	R	176	naive	2	CD9CD4	4.8238	0.488106	2.56182	3.86824	0.97519	3.04734	1.0761	3.03633	0.000981934	0.161811	4.33871	1.14845	0.0003757	0.323882	4.52269	3.34248	2.00463	1.86041	0.421828	-0.00318718	0.0012629	4.04238	3.26798	0.000165121	0.512032	1.4324	4.87459	5.80973	2.43625	0.630091	0.0382703	0.000372939	0.897474	0.000729417
CR_176_1_tcell_cd45_6170	12.3633	-18.6527	R	176	naive	2	CD9CD4	4.78536	-0.0013763	2.18926	2.80075	0.303227	3.76055	0.507652	3.72247	0.646691	0.00156333	3.02919	0.00625115	0.295173	-0.00066252	3.5349	0.938461	3.94111	0.585755	-0.00182957	0.000329981	0.00244544	1.30502	2.82599	0.12345	0.540027	2.77875	5.42968	2.17076	-0.0035421	-0.00132267	0.338865	-7.06e-05	-0.00400098	-0.00392853
CR_176_1_tcell_cd45_18951	-9.83237	7.54465	R	176	naive	2	HLADRCD8	4.10864	1.49107	3.67057	1.33774	1.42656	0.258274	4.61552	3.20739	-0.00336778	0.0982228	3.8357	0.467133	-0.00407982	0.00144932	4.25999	1.50796	0.878083	0.86733	-0.000147657	0.00548907	0.00153258	0.635436	2.78941	0.000562222	0.000726383	4.42563	5.03139	3.21229	6.02639	1.59272	0.2792	0.00379414	0.00320703	0.00192767
CR_176_1_tcell_cd45_9642	24.2245	-12.4995	R	176	naive	2	CD9CD4	4.15422	0.452997	1.95125	0.579386	0.0801888	2.99634	0.0838099	2.21116	0.43085	0.951007	3.84734	1.25614	0.361029	0.044768	4.12067	2.38239	0.685543	-0.00167761	0.32996	-0.00015592	-0.00135594	2.03546	1.9975	-0.00344369	0.0603565	1.0573	4.18825	2.12308	0.00276879	0.00183718	-0.0010065	0.00234939	0.242757	-0.00058688
CR_176_1_tcell_cd45_12499	-8.09249	6.87353	R	176	naive	2	HLADRCD8	5.04837	0.00485919	3.47802	1.41001	2.45761	1.07e-05	4.74866	2.55211	-0.00225804	0.00313279	3.9252	1.501	0.342572	-0.000655831	3.68207	1.55522	7.55e-05	1.06292	0.000762814	0.0328383	-0.00425722	1.13775	2.73239	-0.00019051	0.157157	4.22321	5.28358	2.42373	4.2842	0.655295	2.00795	-0.000306192	0.0572871	0.859303
CR_176_1_tcell_cd45_19364	-5.84707	-25.6382	R	176	naive	2	CD16NK	3.6583	0.391323	3.14165	1.09567	2.67382	-0.000632577	2.19572	3.41296	-0.00166146	0.00155513	3.01283	0.00203236	0.00136759	-0.00217819	3.98216	1.77917	0.830597	0.935884	0.00295648	0.230711	2.14895	1.48726	2.21886	0.00137051	0.000668218	3.63733	1.98927	2.94178	1.7071	-0.00157757	0.00105285	0.0019306	0.000503839	0.0157453
CR_176_1_tcell_cd45_1614	12.747	37.6899	R	176	naive	2	CD16NK	4.28106	1.61999	2.09484	0.243615	0.813856	0.314914	0.396925	1.02635	0.124008	-0.000878692	0.00152788	0.248086	-0.000260807	0.000623416	3.255	0.945093	1.87231	0.533447	-0.00229597	0.000257012	0.000125273	3.01308	3.09002	0.00346447	-0.00355764	3.06133	1.61855	3.50806	1.57906	0.381791	-0.00336066	0.0694031	1.35886	3.57451
CR_176_1_tcell_cd45_16939	12.3507	1.37372	R	176	naive	2	CD9CD4	3.40965	-0.0019008	2.53197	1.2963	0.684253	1.39243	1.15995	1.94029	0.0429656	0.194661	2.3311	1.26518	0.000902639	-0.00103296	3.41848	0.669946	1.97082	1.74108	0.00167267	-0.00012655	0.242838	1.99577	3.09435	0.045244	0.744202	2.66211	3.5876	4.08739	2.0542	0.254919	0.565616	-0.00276131	0.189426	0.734058
CR_176_1_tcell_cd45_14183	23.7469	-6.03001	R	176	naive	2	CD9CD4	4.56958	0.00188264	3.07837	1.10046	0.846605	3.35069	0.272708	1.17878	1.37117	0.485139	4.38463	1.12774	-0.00229031	0.514183	3.63812	1.18011	0.794701	1.33474	-0.00134622	0.00331305	0.127854	3.95575	2.73238	-0.000657693	0.000792689	0.0615635	4.54309	2.46043	1.06722	-0.00334758	0.00193639	-0.000231918	1.45895	-0.000356473
CR_176_1_tcell_cd45_20853	-6.65522	25.6952	R	176	naive	2	HLADRCD8	4.7013	0.0292932	3.10527	3.71606	3.57751	0.00228708	4.38265	2.58381	0.00230304	-0.000193607	4.0943	2.81091	0.265812	2.0965	3.98756	2.52675	0.00235613	1.81355	-0.00277504	-0.00253548	-0.00105186	3.02136	1.94692	-0.00194483	-0.00230378	0.272135	4.51833	4.18578	1.38053	0.00152159	4.87086	0.00196244	0.00171851	0.0028235
CR_176_1_tcell_cd45_15180	10.9551	34.4325	R	176	naive	2	CD16NK	3.72877	-0.00118248	2.65916	0.258671	1.29669	0.334428	0.0224947	1.84689	-0.00236721	-0.00223095	0.161558	0.983362	0.00182016	-0.00110849	2.57035	0.179062	0.804814	1.09119	-0.000400119	-0.000344677	-0.000672824	2.42486	2.40873	-0.00202574	0.0144947	2.12073	0.810412	2.98101	0.492798	0.000145866	-0.000407921	-0.000388892	-0.0024283	3.56286
CR_176_1_tcell_cd45_9359	3.91275	9.66593	R	176	naive	2	HLADRCD8	4.85497	0.00193658	2.12968	1.02018	2.88159	0.164033	1.2365	2.62611	0.00224203	0.000829337	3.23799	1.62107	0.0376295	0.360593	4.03604	2.82079	2.32499	0.975989	-0.000444758	-0.00179666	0.00027325	1.63593	2.21332	0.0265759	-0.00234475	0.00117	4.92947	2.27996	0.245122	-0.00217436	4.83785	6.53e-05	0.00174625	0.0364651
CR_176_1_tcell_cd45_24173	13.2884	-9.46641	R	176	naive	2	CD9CD4	4.42063	-0.00137362	2.46862	1.29719	1.23519	3.52726	0.844038	3.15183	0.389682	0.210227	3.54781	0.271398	0.00369543	-0.00271863	3.58738	0.741251	2.23188	1.22224	-0.000794524	0.00128152	0.722872	1.06454	2.2779	0.000473901	0.662699	1.69036	5.26326	3.51559	1.20352	-0.00145383	0.0495268	0.000176439	0.418166	0.943158
CR_176_1_tcell_cd45_9991	22.508	-6.30683	R	176	naive	2	CD9CD4	4.34041	0.170462	2.58214	0.813474	0.0171028	3.15396	0.630519	2.48964	0.466083	1.0014	4.13482	1.58863	0.00350829	0.0021903	4.02473	2.72078	1.39723	2.90328	0.713995	0.000503928	-0.000387995	3.56639	2.96601	-0.000336267	-0.000309524	0.49208	5.02964	2.27048	0.403056	6.88e-05	-0.00161186	0.000451079	0.278772	-0.00137545
CR_176_1_tcell_cd45_9097	-5.16278	5.56137	R	176	naive	2	HLADR_CD8	4.84749	0.0722132	3.34308	2.46439	1.68057	0.0956326	3.70637	1.23689	0.0283548	-0.00228229	3.65172	0.00293595	-0.00188459	0.0803836	3.85866	0.298755	1.3364	-0.00126013	0.439599	0.305345	3.31225	0.859817	2.08608	-0.000394744	-0.000293887	5.06004	3.74505	2.39322	4.52538	0.144319	2.6911	-0.0014489	0.00196226	0.823887
CR_176_1_tcell_cd45_15273	-2.88141	-28.2291	R	176	naive	2	CD16NK	4.05076	1.10003	2.7618	0.743535	3.97471	0.37427	0.445014	3.1573	0.00181152	0.00261353	1.95466	0.00111716	0.0871845	-0.0030314	3.9683	0.935024	1.52449	0.678787	0.00323039	0.630446	3.02521	0.988705	1.47693	0.00321914	0.00119753	2.80043	1.2441	3.89678	0.499794	0.0020725	0.50954	0.000556778	-0.000151869	0.929288
CR_176_1_tcell_cd45_17431	-18.1147	16.1558	R	176	naive	2	HLADRCD8	4.88742	-0.000200041	3.53355	3.84885	1.95377	1.26527	4.06343	3.2828	0.00116682	-0.000127377	3.83243	0.792659	-0.000900281	0.00175248	4.56611	3.12232	1.09754	0.583701	-0.000520867	-0.00153586	0.00129269	1.44464	2.84373	-0.00263638	0.495058	4.8777	5.49165	2.95939	4.21344	0.00263184	2.63858	0.00264669	0.00177066	1.45331
CR_176_1_tcell_cd45_23451	0.919013	12.374	R	176	naive	2	HLADR_CD8	4.1597	0.0690621	1.8483	0.298183	0.648239	0.316024	3.31812	1.48921	0.00339698	0.00229626	3.67633	0.818785	0.0021045	-0.00073959	4.16256	1.8409	0.639933	0.257053	-0.00348569	0.178839	1.67861	0.546905	2.41892	-0.000792705	-0.000815241	4.43327	4.53869	1.99908	0.962332	0.00198314	1.26734	0.00229837	-0.00267055	-0.000352658
CR_176_1_tcell_cd45_3004	13.7346	32.724	R	176	naive	2	CD16NK	3.65005	0.715004	2.35896	0.0313411	1.14497	0.166845	0.299284	1.90557	1.28338	-0.0006034	0.116867	0.642611	0.338234	-0.00154115	2.68954	-0.00152721	0.585302	1.23383	-0.00104053	0.00129596	-0.00428543	2.78667	2.96958	-0.00258516	0.0030954	2.68452	2.45918	3.512	1.74535	0.00102228	1.17655	0.319166	0.00164942	4.49951
CR_176_1_tcell_cd45_19591	-15.2003	15.7046	R	176	naive	2	HLADRCD8	4.83539	-0.00477474	3.34172	3.9133	0.826525	1.22213	4.40821	2.06768	0.00156233	0.211917	3.57786	0.00192901	-0.000396834	0.631556	4.20248	2.25141	1.28503	0.964335	-0.000374085	0.000736689	0.000814627	0.920445	2.88452	-0.000668577	0.280523	3.19136	4.02959	3.42546	5.07227	1.46622	0.572952	-0.000770026	0.00235326	-0.00251455
CR_176_1_tcell_cd45_7989	17.5811	31.0296	R	176	naive	2	CD16NK	3.66411	0.252399	2.80961	1.46508	1.31603	1.43264	1.18092	2.80005	0.576965	0.00177269	1.82992	1.68576	0.590157	0.0247833	2.21924	1.24201	2.16838	1.55595	0.0815344	-0.000989154	0.381628	2.94913	3.47024	-0.00263602	0.0918886	2.78819	2.87712	3.85299	2.29465	0.000484062	-0.00295359	0.000758214	-0.00135252	4.6745
CR_176_1_tcell_cd45_3995	11.1386	34.3663	R	176	naive	2	CD16NK	3.43836	0.844669	1.4709	0.0451822	1.17648	0.368313	1.06409	1.71325	0.827084	0.328035	0.363552	0.493775	-0.000721332	-0.000825165	2.22266	-0.00150632	1.1302	1.22654	0.000713599	-0.00223219	0.45016	2.37124	2.17804	-0.00169444	0.00109871	2.67532	1.1337	3.36458	0.510144	0.00257162	0.530581	0.577422	-0.00248406	3.7581
CR_176_1_tcell_cd45_13536	-0.143832	12.5844	R	176	naive	2	HLADR_CD8	4.6908	0.51611	2.72949	0.480775	2.93761	0.470087	3.34245	2.82415	-0.000249403	0.0786022	1.89014	-0.00214507	0.00109393	1.36684	4.29016	2.13391	0.898976	0.00379573	0.00146769	-0.00130623	0.00419244	0.151827	1.32065	0.35629	0.432806	4.74106	5.6113	2.97523	1.13122	0.0215115	0.415728	-0.000571048	0.0010211	0.000228461
CR_176_1_tcell_cd45_8358	-6.29752	5.75596	R	176	naive	2	HLADR_CD8	5.12896	1.05021	3.29112	1.08537	2.05434	0.00105578	3.61388	1.79782	-0.00113373	-0.00122592	3.17431	1.31616	0.00102264	-0.00158442	4.22535	2.66618	1.09291	1.65493	-0.0021972	-0.000572848	1.43402	0.518861	2.08028	0.000735009	-0.00196977	4.62783	3.80186	0.122463	4.35585	0.289941	0.201906	-0.000926541	-0.00234791	-0.00338849
CR_176_1_tcell_cd45_16601	16.9459	-8.3497	R	176	naive	2	CD9CD4	4.13768	0.218939	2.67417	2.13641	1.3215	3.00905	0.601455	2.29056	0.118421	0.398605	2.87077	0.847858	-0.00302196	-0.00194826	3.96462	1.49747	2.97408	1.36014	-0.000779465	0.00444218	0.029823	2.0219	2.24964	0.00503857	0.575145	1.58775	4.84364	2.9213	0.531765	0.0382946	-0.00334672	0.0023421	0.47146	0.544108
CR_176_1_tcell_cd45_24541	-19.4902	-5.53654	R	176	naive	2	Bcell	4.33196	1.2127	3.05597	0.210751	3.11111	1.33973	0.790114	2.23526	-0.00251716	0.00109606	1.87315	1.25683	-0.00159939	0.274695	5.17996	3.25304	1.77825	1.25566	0.00295231	-0.00111224	0.000729405	1.70102	3.61064	-0.0037585	0.00136351	2.52292	2.35046	4.30561	2.02432	0.000818609	3.27492	0.00167064	0.001817	1.92222
CR_176_1_tcell_cd45_10821	-2.62117	7.24517	R	176	naive	2	HLADR_CD8	4.39261	0.0506224	2.59765	0.629151	3.11688	2.04515	3.77397	2.3486	-0.000526896	-0.00116445	3.60184	0.619683	-0.000434783	-0.000666377	4.47175	2.75607	0.901405	1.12065	-0.0012437	0.182019	2.54421	1.91484	2.04684	-0.000896159	-0.00140306	4.44167	4.20129	2.56588	2.58331	0.285126	0.856669	0.0428865	0.000104211	0.627026
CR_176_1_tcell_cd45_6216	14.9065	-6.2315	R	176	naive	2	CD9CD4	3.59834	0.00781233	1.43491	3.82e-05	0.446631	1.77986	0.0738943	1.88835	0.00193295	0.245017	3.04721	-0.00153352	-0.000669695	0.000834717	4.53801	0.884576	2.30153	1.17306	0.00874928	-0.000920557	0.143469	1.25401	2.7424	0.0742893	1.66e-05	1.11437	4.61521	2.21423	0.872073	-0.000338596	-0.00173814	0.00109545	1.59226	0.00273718
CR_176_1_tcell_cd45_17983	-11.989	24.0653	R	176	naive	2	HLADRCD8	5.04828	0.767717	3.20035	2.02379	3.2069	0.779146	3.60212	2.04064	-0.000183564	0.0839075	3.91002	1.3505	-0.0022854	1.69835	3.66988	2.0348	1.48164	0.997882	0.393502	-0.00175807	0.84191	2.34392	2.30471	0.0925301	0.516697	1.72975	4.93063	3.84244	3.83657	0.00437267	2.30435	0.00118282	-0.00149612	0.664237
CR_176_1_tcell_cd45_20621	20.4026	28.1153	R	176	naive	2	CD16NK	4.03926	0.523911	3.18874	1.24386	2.00083	1.87364	1.57586	3.1252	0.976005	-0.000484794	1.91835	1.4272	-0.00177502	-0.00122607	2.78769	1.37526	0.860471	2.77091	0.00410851	0.0017077	0.585763	3.29284	3.57958	0.00363527	0.409616	2.78279	3.50952	4.61414	3.55617	0.683328	2.36905	-0.00128838	-0.00425088	4.86863
CR_176_1_tcell_cd45_20321	20.4972	-1.87639	R	176	naive	2	CD9CD4	4.74345	0.3729	2.53834	2.88865	0.706093	3.12092	0.386677	3.4898	0.339911	0.0594821	4.198	1.30865	0.000336391	-0.000394148	4.07922	1.52571	2.00783	1.87632	-0.000455956	-0.00123283	1.15633	3.51305	2.06862	-0.000642323	0.43586	0.400491	4.48548	2.41879	1.27731	-0.0016212	0.00225266	0.000431011	1.67149	0.000249783
CR_176_1_tcell_cd45_20473	0.119453	-15.621	R	176	naive	2	CD16NK	4.14438	0.486756	2.86316	0.889139	3.66843	0.0458455	2.6529	3.34766	0.00030019	-0.00301112	0.144537	0.00168022	0.55383	-0.00086841	3.74537	0.714645	1.59002	1.30962	0.00145359	-0.00230752	1.81889	1.9301	2.27132	-0.00286254	-0.00119532	4.50254	2.61813	3.66906	5.34862	1.29319	1.81462	0.00105249	-0.000365744	1.28921
CR_176_1_tcell_cd45_19291	-20.675	-3.94692	R	176	naive	2	Bcell	4.24065	1.57454	3.47043	0.00592176	3.23777	1.32587	0.000989004	2.0923	0.00157849	0.3751	1.09397	1.35154	0.400827	-0.00188697	4.9722	2.63374	2.1499	1.90562	0.004199	-0.000966281	0.194404	1.60566	2.97392	0.000805321	-0.00101915	2.44579	2.17586	4.4918	1.90004	0.00206981	2.91312	0.0210293	0.237189	2.48525
CR_176_1_tcell_cd45_16678	17.4874	0.25363	R	176	naive	2	CD9CD4	4.21074	0.175307	2.76582	2.30225	1.32478	3.25148	2.14247	2.05652	0.0995797	0.00065446	3.55458	1.21797	0.166851	0.213727	3.71604	1.29941	3.05986	1.68424	-0.000825326	0.386755	0.081671	3.02912	2.64273	0.54934	1.80821	1.55662	5.07971	3.0196	1.60426	0.00484053	0.770514	0.221436	0.759738	0.0408111
CR_176_1_tcell_cd45_8469	-11.6955	22.9025	R	176	naive	2	HLADRCD8	4.78253	0.590887	3.27559	0.706874	2.43322	0.261498	4.01178	1.77564	0.00043277	0.291472	3.45982	0.0974119	0.0306428	2.21081	3.58245	0.980445	1.65503	0.823153	-0.00236545	0.188045	0.988737	3.21542	2.73821	0.000218145	1.06715	0.187471	4.92527	3.16613	5.07581	0.866468	0.807007	-0.00402937	-0.0015046	1.15886
CR_176_1_tcell_cd45_13775	24.1283	-10.7711	R	176	naive	2	CD9CD4	4.04507	0.00101591	2.1587	2.09518	0.0039598	2.15102	-0.00527991	0.903098	0.272339	0.530786	3.72199	1.37007	-0.0034328	-0.00142705	4.4613	1.86852	1.4242	1.84686	0.0817435	-0.00109009	1.19997	2.88262	2.05148	-0.00122934	-0.00164654	0.387171	3.93161	2.0575	1.17179	-0.00122502	-0.00254159	0.00248585	1.44698	-0.00026056
CR_176_1_tcell_cd45_41	-7.60307	-29.667	R	176	naive	2	CD16NK	3.97242	-0.00130657	2.40893	0.0987775	3.98496	0.000250608	1.93371	3.33807	-0.000448294	0.000366716	2.676	0.328068	0.00377659	6.04e-05	3.91662	2.03571	1.57442	0.00191336	0.000288478	-0.000980853	2.74657	0.89106	0.155589	0.00487391	0.000403483	3.43481	-0.00312833	3.12974	-0.00128253	0.00265027	0.7309	0.00343112	-0.00194951	0.288259
CR_176_1_tcell_cd45_14426	12.4578	-13.9282	R	176	naive	2	CD9CD4	4.07254	0.634316	1.62754	2.41113	1.29446	3.33639	0.192013	2.08528	-0.00421537	-0.00127143	3.20767	0.68588	-0.000128974	0.000412758	3.80051	1.58693	3.66467	2.04693	0.165966	-0.00265596	0.000597088	1.06877	1.97978	0.153128	0.0375148	2.68155	4.94689	3.18538	1.81478	0.467523	0.380058	-0.000572632	0.192036	0.352314
CR_176_1_tcell_cd45_7391	1.78455	-26.0046	R	176	naive	2	CD16NK	4.08191	0.104231	3.12165	0.127436	2.41467	0.691725	1.87758	3.10846	0.000458493	0.00542316	0.784048	0.644983	0.000312558	0.00116753	3.65504	1.08438	0.922329	0.86647	0.0015637	-0.0032094	0.300789	0.0175877	2.11187	-0.00227189	0.00299909	4.2939	-8.26e-05	2.85523	1.26772	0.000230215	-0.000768485	0.148226	-0.00471665	1.08906
CR_176_1_tcell_cd45_23056	-4.58819	5.08975	R	176	naive	2	HLADR_CD8	4.74775	0.00152144	3.22568	-0.00385548	0.713452	0.00192028	3.55466	2.78225	-0.00364343	0.390797	3.44475	0.00124475	-0.00274381	0.00196978	3.69938	1.25412	0.567318	0.435786	-0.0002893	0.00140733	2.66592	1.01524	2.84003	0.00424009	-0.000875929	4.64429	4.48945	3.10212	5.22237	0.199955	1.67659	0.000516387	0.0176541	0.650146
CR_176_1_tcell_cd45_7284	23.0243	-9.76738	R	176	naive	2	CD9CD4	4.43273	0.955158	1.69088	1.22956	-0.00262261	3.10825	-0.00193333	0.329547	0.53849	0.0024828	3.81341	0.162839	-0.00139737	0.00032398	4.22133	1.95972	2.76528	1.75935	0.470179	0.00278475	0.00426922	3.38036	1.96069	-0.00127596	0.232799	0.886159	4.64362	1.93624	-0.000269178	0.00135969	0.000301898	-0.00202142	0.597367	-0.0011987
CR_176_1_tcell_cd45_15966	28.0089	1.27795	R	176	naive	2	CD9CD4	5.56631	1.2723	2.89692	2.85251	8.96e-05	3.73793	0.419405	2.10719	0.83505	1.55205	4.72324	1.69993	0.405927	3.88e-05	4.35746	2.56892	2.96318	3.38431	0.00377315	-0.000461361	0.0405625	3.96266	3.04948	0.00258023	-0.000244244	1.96683	5.56379	3.139	0.963026	0.00169924	-0.00325894	0.00157631	2.66438	-0.00101484
CR_176_1_tcell_cd45_11014	12.3769	-15.1101	R	176	naive	2	CD9CD4	4.13566	0.867929	2.43554	1.39284	1.513	2.90906	0.904697	2.76063	-0.00164664	0.000341933	2.39735	-0.000890947	0.0012503	0.398701	2.92861	0.248654	3.70653	1.61901	-0.00440134	0.000331018	0.405215	1.38444	2.51904	0.313032	0.37321	3.68304	4.51538	3.2577	1.45455	-0.000677085	0.344139	0.264536	0.00351319	0.791467
CR_176_1_tcell_cd45_18888	-10.5564	17.7845	R	176	naive	2	HLADRCD8	5.24134	1.10706	3.94446	0.0791226	1.92742	-0.00241375	4.70446	2.13034	0.00150382	0.016802	4.05971	2.2229	0.0011964	1.70369	3.34667	1.82232	0.372485	1.2807	-0.00165613	-0.00211046	1.4679	0.951198	2.52349	0.250268	0.86505	2.41684	5.25649	2.78694	4.19614	0.00015976	0.324844	-0.00527845	0.035462	0.00246346
CR_176_1_tcell_cd45_6742	15.8386	0.484331	R	176	naive	2	CD9CD4	4.64534	1.2274	2.74486	2.83313	1.12018	3.2361	0.846982	1.88314	0.599832	0.00162876	3.16109	0.945293	-0.0013673	-0.000792519	4.35589	1.44816	1.90727	1.76188	0.268595	0.00189072	1.20408	3.65711	2.82118	0.731054	-0.000152886	1.81936	4.76626	3.02767	2.39731	0.000155325	0.833215	0.109027	0.896105	-0.00300446
CR_176_1_tcell_cd45_11473	-7.20474	-4.33255	R	176	naive	2	CD16NK	5.11894	0.877916	3.1238	2.13709	4.18361	0.495434	3.49916	3.15613	0.000330737	0.000820393	3.29876	0.000431558	0.000253198	0.0608145	4.80954	3.2803	0.718293	1.0143	-0.00134203	-0.00197967	0.0687917	0.29406	2.0396	-0.00244396	0.525826	4.69706	0.634866	1.75375	5.52395	1.04807	0.00139653	-0.00161942	0.00181938	0.573302
CR_176_1_tcell_cd45_8566	-4.2449	-18.5763	R	176	naive	2	CD16NK	4.21798	1.28185	3.09634	0.000273316	3.29929	0.125231	2.29079	3.3248	0.133656	-0.00185142	2.59736	0.00117436	0.00368698	-0.00221515	3.45458	0.82415	0.000443792	1.29299	-0.00372129	-0.000493341	1.81299	0.669281	1.84926	0.00156207	0.00198788	4.32393	1.53115	2.65495	3.70319	0.0013533	0.0194704	0.000366534	0.000447522	2.21476
CR_176_1_tcell_cd45_10034	14.4209	-15.8755	R	176	naive	2	CD9CD4	3.69291	0.00241613	2.02773	0.505529	0.1709	1.82634	0.0888373	0.736093	0.00167259	-0.000364056	0.820807	0.000198202	0.000483847	0.00176181	3.44324	1.37917	2.87917	1.92613	0.699702	-0.000483293	0.00280334	0.000831858	1.77242	0.159286	0.317241	3.44607	4.56522	3.11998	1.18153	0.0389593	0.332267	0.00237907	0.114619	0.000142785
CR_176_1_tcell_cd45_22513	1.49922	17.7424	R	176	naive	2	HLADRCD8	4.2951	0.000961948	2.7175	0.00322401	0.980659	0.393041	3.69874	1.74688	-0.00147484	-0.00276714	3.21163	0.322338	-0.000129638	0.00165897	3.67274	1.19536	0.869056	1.3544	-0.00305858	0.325247	2.4e-05	0.4057	1.57372	0.0025234	0.000177235	2.11647	4.36878	3.62575	1.56758	-0.00092537	0.568051	0.000614529	0.229091	0.00155135
CR_176_1_tcell_cd45_10274	-14.9116	21.1582	R	176	naive	2	HLADRCD8	5.40229	0.898771	3.47438	2.1896	1.7819	0.456606	4.01215	3.40464	0.00120252	0.00027706	3.82562	0.931343	-0.000368718	-0.000128773	4.47664	3.14482	0.988471	0.315002	-0.000576979	0.00215563	0.0804149	3.53268	2.47753	0.0464703	0.0620328	2.4447	5.56155	4.05046	5.3929	1.39182	1.86271	-0.00262574	-0.00201212	-0.00159107
CR_176_1_tcell_cd45_20996	-6.8489	-24.6666	R	176	naive	2	CD16NK	4.76258	-0.00355023	3.30025	0.00102898	3.61359	0.0002371	1.09819	3.47769	0.000739945	-0.00100135	1.91482	-0.00311941	-0.0029071	0.00312658	4.24341	3.07805	1.4759	0.798361	0.00207561	-0.00209951	2.76635	0.801384	2.86137	0.000761442	0.394997	3.41363	1.51246	3.10063	1.79655	0.000786558	2.02106	-0.00208769	0.00166809	-0.00180751
CR_176_1_tcell_cd45_12301	-22.7747	-2.38692	R	176	naive	2	Bcell	4.29255	0.000151968	3.33324	0.785526	3.47257	0.0340474	0.804288	2.0164	0.00121863	0.00146252	0.00012686	0.848374	0.190893	0.0210576	4.70414	2.3504	1.79357	0.819873	-0.00248435	0.603331	-0.00253982	2.77947	2.90968	-0.00124961	0.469916	1.35767	2.06154	3.70384	0.470344	0.000416991	3.26891	5.23e-05	0.0692225	3.32669
CR_176_1_tcell_cd45_18501	-2.32044	-25.7286	R	176	naive	2	CD16NK	4.12558	0.0319588	3.11275	1.03781	3.05182	1.13007	0.649795	3.55328	-0.00160322	-0.0011459	1.72885	0.19087	0.042313	0.00191496	4.09162	2.44315	0.555478	0.799748	0.000199134	-0.00227374	1.83128	0.000269713	1.90837	0.000370196	0.278838	3.69407	1.89198	3.11077	1.17403	0.00135391	0.466024	0.00286622	-0.00073253	1.46349
CR_176_1_tcell_cd45_6134	-23.533	6.7263	R	176	naive	2	CD16NK	3.73429	1.17819	2.71086	1.4964	1.36574	0.909372	1.47885	2.20781	-0.000140016	0.00237101	0.675669	0.789763	0.000843057	-0.0014497	3.29369	1.01734	2.55476	2.21434	-0.00252851	-0.000858293	0.0533569	2.64134	3.19789	0.000305764	0.00161256	3.49472	1.62439	3.80659	2.62955	-0.00199517	3.28678	-0.00131634	0.00280059	2.81177
CR_176_1_tcell_cd45_755	-30.099	19.7344	R	176	naive	2	monocyte	3.67165	1.48935	1.21305	0.0021944	0.980747	-0.00269607	-0.00128599	0.807555	0.00164873	0.157834	0.400808	0.650819	0.00319747	0.0082269	3.4713	0.178662	1.54031	0.933272	0.00295063	0.000149558	-0.000513475	0.997295	1.6288	0.000592263	0.00225081	3.25745	1.87342	-0.000611005	1.71159	0.94689	4.68707	-0.0002008	0.00265569	0.00124606
CR_176_1_tcell_cd45_6553	19.2205	-3.24629	R	176	naive	2	CD9CD4	4.13761	0.4294	2.82004	1.68999	0.955313	4.05225	0.294472	2.99376	0.364309	0.00227308	4.05875	0.579123	-0.00458612	-0.00130013	3.73355	0.862657	2.85947	2.11928	-0.0006892	0.361319	0.000931129	2.19011	2.22725	-0.00148122	0.343825	1.23662	5.15344	3.05723	1.74232	0.338467	1.00237	-0.00147881	1.48748	0.592112
CR_176_1_tcell_cd45_21812	20.711	27.0865	R	176	naive	2	CD16NK	3.70788	0.220232	3.65272	2.17049	2.80522	1.9891	1.80254	3.0841	1.10886	1.36264	2.38103	0.472752	0.000296014	0.000820861	3.28046	1.48272	1.30415	2.92433	0.00149414	0.00117614	0.355271	3.05404	3.9103	0.00196754	0.509589	2.96193	3.56075	4.63323	3.39625	0.000760115	2.96375	0.00115108	0.160464	3.62876
CR_176_1_tcell_cd45_7127	12.8332	-20.9609	R	176	naive	2	CD9CD4	4.22327	0.787965	1.64463	1.71226	0.934961	3.19435	0.941564	2.00287	0.696882	0.000835786	2.95003	0.000461469	-7.63e-05	0.00184511	3.43879	0.49095	3.96298	1.08552	0.000326023	0.068239	0.00039908	0.0155708	1.91724	0.677241	0.12039	3.92905	5.24834	1.79283	0.349343	-0.00320443	0.00123864	0.00238465	-0.00848512	0.00027432
CR_176_1_tcell_cd45_9640	7.17411	4.25497	R	176	naive	2	HLADR_CD8	4.78099	0.809187	2.76239	2.76962	1.08811	0.00255354	0.000148624	2.61231	5.01e-05	0.000661511	3.92235	-0.000605323	0.00090976	0.159469	4.26305	2.25796	1.13844	2.02095	0.000545195	-0.00230174	8.91e-06	2.13736	1.59304	0.000796012	0.0693598	1.01522	5.44385	1.85672	1.60757	0.000840194	0.194602	0.000543153	-0.00152368	0.465208
CR_176_1_tcell_cd45_19742	-5.96583	3.87078	R	176	naive	2	HLADR_CD8	5.43117	1.43532	3.80396	0.293657	2.30787	0.102759	5.03353	2.67102	0.000807982	0.00402639	4.00326	0.00129203	-0.00207117	-0.00152411	5.17691	3.37033	0.338629	-0.00259354	0.000462122	0.00328409	3.16083	1.60559	3.04494	-0.00350525	-0.00224141	6.33643	4.57745	2.40238	2.9424	-0.000404404	0.876502	0.00185899	0.00123104	0.000436373
CR_176_1_tcell_cd45_3980	-8.48477	4.50396	R	176	naive	2	HLADRCD8	5.3397	0.35565	3.61427	-0.000944597	1.57475	0.720759	4.9522	2.22784	-0.000786747	0.00215113	4.0829	0.903536	-0.00164577	0.0571381	5.01364	3.60709	-0.000829998	0.000398045	-0.000868878	0.00452063	1.38395	0.365755	3.0862	0.00088375	0.00493262	6.17382	5.47683	2.62409	4.59522	-0.00110751	-0.00267844	0.00189492	-0.000690321	-0.0027088
CR_176_1_tcell_cd45_14457	-5.48882	32.7026	R	176	naive	2	HLADR_CD8	3.86565	0.253555	2.56238	1.81205	1.53667	0.000494496	3.44672	2.88436	0.000736513	0.00317343	2.87108	1.25026	-0.00253495	0.127007	2.94104	0.97387	2.91648	1.4177	0.269437	-0.000522243	0.000949171	0.830505	2.51206	0.803976	0.198204	4.36646	4.59668	3.27659	1.79561	-3.12e-05	0.476887	0.00326934	-0.000910227	1.25576
CR_176_1_tcell_cd45_9326	2.19071	-17.7654	R	176	naive	2	CD16NK	3.65841	0.347208	2.60587	0.533077	2.3872	-3.76e-05	0.00083841	3.12892	-0.00092792	-0.00285216	0.506392	0.0227288	-0.000467288	-0.00308231	3.88935	1.38641	1.03292	0.125412	-0.00052265	-5.6e-06	0.685821	1.04716	1.71499	-0.0014767	0.000676953	3.35277	1.6542	2.84928	4.97235	1.05534	0.00257083	0.0825277	-0.0003928	1.13372
CR_176_1_tcell_cd45_3230	12.933	34.0744	R	176	naive	2	CD16NK	3.71888	-0.00312258	2.19731	0.00343082	1.71222	-0.0045663	0.110419	1.49946	0.651314	-0.00290838	0.280877	1.99824	-0.00143753	0.00141919	2.49616	0.802364	1.35797	0.992774	-0.000781124	0.139123	0.00231053	2.75942	2.70746	-0.000777858	0.000258868	1.92305	0.944386	4.45407	2.43748	0.432115	0.287043	-0.00156996	1.14705	3.18043
CR_176_1_tcell_cd45_5603	26.8679	-8.16608	R	176	naive	2	CD9CD4	4.88499	1.13309	1.96617	3.27811	0.379543	3.15124	1.11429	2.2097	-0.00316205	-0.000862773	4.41764	1.31709	-0.00199107	0.108498	3.62178	2.18828	3.29048	1.60146	0.175955	0.0485493	0.0256118	2.43106	2.35381	0.00277947	0.000317522	1.80246	4.25915	1.0202	-0.00163345	-5.92e-05	-0.00335423	-0.000351894	1.92734	0.226166
CR_176_1_tcell_cd45_9693	0.532925	3.33334	R	176	naive	2	HLADRCD8	4.42648	-0.00043802	2.76272	1.15121	0.840421	0.574143	1.20591	0.232865	0.00179506	0.00157688	2.60299	1.47728	-0.00100475	0.82238	3.93206	2.09068	-0.00175893	0.690363	-0.00115583	0.0702993	-0.0018842	-0.00174852	2.51629	0.0506669	0.591826	2.67195	3.92697	1.75142	4.85573	0.344981	0.842187	0.000403489	0.0651549	0.0798495
CR_176_1_tcell_cd45_20960	-2.06746	-27.0105	R	176	naive	2	CD16NK	4.40857	0.00171909	3.29971	1.49022	4.12605	0.541296	2.17641	3.86945	-0.00249218	0.00144286	0.870189	0.0980007	-0.00343828	-0.00166429	3.25264	1.75011	1.49972	0.708014	-0.00158565	0.126543	2.93835	0.972141	1.78505	0.00251533	0.00103405	4.06865	2.0477	3.11838	1.1056	-0.000239689	0.419234	-8.54e-05	-0.00113992	0.315118
CR_176_1_tcell_cd45_20167	19.8935	29.5622	R	176	naive	2	CD16NK	3.98712	1.35676	3.18652	1.40947	2.20221	1.02629	2.3448	2.77122	0.180079	-0.00128715	1.41933	2.04519	0.498609	0.000805717	2.6647	0.940748	1.18515	2.23154	0.117729	0.855002	-0.00151191	2.87268	3.29634	0.00040218	0.00118265	2.65003	2.55878	4.4681	2.56463	-0.00232747	1.55066	0.000219173	-0.00255748	4.71775
CR_176_1_tcell_cd45_14403	10.1381	-17.9986	R	176	naive	2	CD9CD4	4.19452	0.125503	2.05153	1.86616	2.15992	3.26002	0.00172563	1.57	-0.00108538	0.000579915	2.88593	-0.00132712	0.00117688	-3.62e-05	3.36467	0.146445	3.51375	1.05615	0.000706727	0.12177	0.000935343	0.698049	2.28588	0.206339	0.0581327	3.78379	4.99076	4.63154	0.708698	0.00046217	0.47451	0.000549381	0.334722	0.00278456
CR_176_1_tcell_cd45_24215	-6.82789	25.8072	R	176	naive	2	HLADRCD8	4.92167	1.19692	2.87519	3.47162	3.38197	0.000983596	4.38768	2.81596	-0.00151175	-0.00451399	4.01747	2.44714	0.00262531	1.63139	4.90049	4.3889	-0.00265212	1.02835	-0.00209517	0.00133857	-0.00142695	4.14223	1.96055	0.000300001	1.34562	0.964109	5.1557	2.92775	2.20852	0.00441413	5.43138	-0.00360359	0.00236447	0.116099
CR_176_1_tcell_cd45_10106	-4.48169	-18.4126	R	176	naive	2	CD16NK	4.7459	0.085235	3.2297	0.00244241	3.75944	0.324588	2.3749	2.72547	0.00240656	0.000994058	4.19565	-0.000703554	0.00168509	-0.00245593	4.3176	1.91053	1.1484	0.86173	0.0022584	-0.000237016	2.22767	0.127554	2.07375	-0.00192404	-0.00117101	3.01891	1.60593	2.39596	3.71785	-0.00362069	-0.0004287	0.022022	-5.04e-05	0.967878
CR_176_1_tcell_cd45_5967	0.177393	-26.6607	R	176	naive	2	CD16NK	4.25971	7.36e-05	2.82032	-0.000586883	4.0229	-0.000209945	0.326548	3.34773	-0.00196392	0.277422	0.00542676	0.171742	0.00205228	0.00135348	3.2208	0.217017	0.395784	0.38072	0.0122659	-0.00300909	3.66845	0.618214	1.83919	-0.00117504	-0.00140453	4.77207	2.23273	2.6061	1.93152	0.00276813	0.245534	0.00176679	-0.00052315	0.00125828
CR_176_1_tcell_cd45_9301	-27.585	-20.8931	R	176	naive	2	Bcell	4.12549	2.56486	2.72599	0.00126844	2.86091	9.73e-05	0.299333	0.00278451	0.00178008	0.002655	0.00063355	0.0359273	0.00182776	0.240219	5.12153	3.54759	0.732535	0.000906242	2.23e-05	0.691626	-0.00242771	0.0624911	3.27826	-0.000227275	0.00251709	1.5079	0.72696	4.74848	1.68608	-0.00257308	3.11395	-0.000910951	-0.00202641	0.086098
CR_176_1_tcell_cd45_12453	15.3058	31.3068	R	176	naive	2	CD16NK	3.77922	0.0594999	2.64989	0.302159	2.15991	0.00265201	0.707822	2.8924	-0.001713	0.000966441	0.172634	1.15386	0.0418426	0.00276864	2.20126	0.454844	1.42	1.99436	-0.000360023	0.000179541	-0.000354392	2.46386	2.76593	-0.00100708	0.176787	2.41397	2.77754	3.77559	2.09727	0.00153174	1.29243	-0.000156544	0.368952	3.83825
CR_176_1_tcell_cd45_7816	1.45933	-17.4563	R	176	naive	2	CD16NK	3.62538	0.928928	2.80262	1.09886	3.08995	0.663678	0.952459	2.23011	-0.00131019	0.00289265	0.533213	0.0836518	0.0480793	0.00017609	3.46407	2.14301	-0.00142785	1.53934	0.123122	-0.00163064	1.2343	1.17352	1.78706	0.00021429	0.0487773	3.87425	1.65866	3.17156	4.56724	0.817851	1.12917	0.0784639	0.227957	1.14993
CR_176_1_tcell_cd45_11338	-5.35429	-7.65388	R	176	naive	2	CD16NK	4.56781	1.24771	3.45695	1.0358	3.12834	0.564582	1.57426	2.60452	-0.00230706	0.00393495	3.51377	0.766176	0.00115999	-0.00482056	3.9452	2.0009	1.68417	0.963091	-0.00292271	0.199381	0.000121401	1.59276	2.50447	0.000545355	0.348437	3.66046	2.94692	3.00509	5.22629	1.02191	2.13502	0.00113567	0.0033742	0.769213
CR_176_1_tcell_cd45_15538	20.3683	26.6389	R	176	naive	2	CD16NK	4.02657	0.00421427	3.32736	1.58653	2.22738	1.42083	1.98437	3.13979	-0.00215117	0.0083723	2.12202	1.03606	-0.00111472	0.145516	3.17453	1.54023	1.81416	2.51344	-0.00174186	0.00272787	0.381864	2.94922	3.83447	0.164036	0.0895361	3.51267	4.08507	4.31656	3.55887	0.40967	1.99871	0.00218416	-0.00111851	2.69032
CR_176_1_tcell_cd45_1386	2.40745	-23.7262	R	176	naive	2	CD16NK	4.90739	0.732197	2.69851	0.135614	2.33831	-0.0010642	0.0017401	2.47693	7.36e-05	0.000553645	-0.000446475	0.0186729	0.00249693	-8.61e-05	3.92265	1.40413	0.428755	-1.58e-05	-0.00324506	-0.000896345	2.86191	0.415796	2.29029	0.00400352	0.00163606	3.04251	0.793464	2.39607	2.57582	0.000490539	-0.00172519	-0.00216195	-0.000140481	-0.000801318
CR_176_1_tcell_cd45_10476	1.2041	-17.1701	R	176	naive	2	CD16NK	4.63368	0.985958	3.16882	0.00172539	2.91923	0.374259	0.0620735	3.32955	-0.00160243	0.000740441	0.8659	0.209133	0.00334197	-0.00353687	3.70853	0.816305	0.535827	1.36288	-0.00107526	-0.00276182	1.02103	0.806926	3.22236	-0.000424387	0.00174668	4.32987	2.3839	3.65832	5.00995	0.00201549	0.889788	0.0103546	0.00235518	-0.000388126
CR_176_1_tcell_cd45_21090	15.8855	30.7189	R	176	naive	2	CD16NK	3.42578	-0.000157348	2.73027	1.08068	1.77079	0.623385	1.38565	2.39993	1.57606	0.00316607	0.438175	0.450709	0.000143289	0.00296578	2.89562	0.000140715	1.54877	2.17494	-0.000464411	-0.000529548	-0.000957101	2.27652	3.02354	-0.00126704	0.0158651	2.71022	2.37162	3.70919	1.94153	0.00327614	0.551158	-8.05e-05	0.0677917	4.68674
CR_176_1_tcell_cd45_18762	16.6748	-1.1094	R	176	naive	2	HLADRCD8	3.52862	-0.00273438	2.52962	4.12187	1.49911	0.861209	2.0447	1.45747	-0.00303935	-0.00413455	2.48053	0.490966	0.148859	0.00145226	3.7778	1.34124	0.731184	0.72547	0.000609108	-0.000841833	0.0184177	2.32028	1.77429	-0.000184657	0.430193	1.16556	3.87248	4.26083	0.280052	0.000105682	1.32031	0.0041675	-0.0001	0.932621
CR_176_1_tcell_cd45_20428	-5.2078	32.6873	R	176	naive	2	HLADR_CD8	3.75862	0.0002786	2.61963	2.91093	1.83975	1.12711	3.50296	2.76205	0.000298819	0.201157	2.70988	-0.00200645	-0.00316915	0.235009	3.38546	0.497013	3.45392	1.6327	0.00298563	0.000385969	0.517	1.63714	2.0328	0.322649	0.0804494	3.68163	4.39188	3.4034	1.1117	0.00280536	1.0832	-0.00184303	-0.0032959	0.569611
CR_176_1_tcell_cd45_686	-9.20945	10.5266	R	176	naive	2	HLADRCD8	4.90218	-0.00125795	2.9591	0.00531697	1.12065	0.491359	4.32653	1.48555	-0.00452327	-0.000426503	2.92147	0.528692	0.000636092	0.000360307	0.145316	0.00493461	-0.00547788	0.0854753	0.00252232	0.00137079	1.96398	0.178144	2.06956	-0.00171508	-0.00281982	3.17641	3.99048	0.59509	5.34067	0.735806	0.00281612	0.000787048	0.00274828	0.000168351
CR_176_1_tcell_cd45_12049	-5.63623	-20.5729	R	176	naive	2	CD16NK	4.37606	0.279703	3.39526	0.703554	3.28248	1.13198	-0.00222337	2.89921	0.00027954	-0.00118553	1.42158	0.782038	0.00368684	-0.00135215	3.65527	1.73245	0.638169	0.612469	0.00188896	0.00076366	0.351846	0.774779	2.30863	0.477318	0.00263144	5.1661	2.13329	3.5279	2.32168	0.00111564	0.0751889	0.00190907	-0.000936577	0.810496
CR_176_1_tcell_cd45_22462	17.9437	34.5721	R	176	naive	2	CD16NK	3.76302	2.51891	2.98916	1.05292	2.10928	1.4309	1.15545	1.42332	0.000649342	0.428044	1.10889	0.0533571	0.850582	0.00114597	3.17531	0.962637	2.31194	0.936098	-0.000450594	0.153765	0.128406	2.8851	2.36307	0.00238814	0.0813443	2.59623	2.208	4.54813	2.11825	-0.00421935	0.484757	-0.000218038	0.00274723	4.38802
CR_176_1_tcell_cd45_15150	13.7954	1.91898	R	176	naive	2	CD9CD4	4.33974	0.253486	2.85818	2.53196	1.18523	2.1247	1.67094	2.37695	-0.000313597	-0.00178085	2.79798	0.606905	0.023725	0.359075	3.47859	1.02697	3.25571	1.93942	0.0024245	0.00230858	1.01477	3.10211	2.99076	0.121458	0.278413	2.03674	4.47648	3.61241	2.35978	0.324915	1.41226	-0.000331314	0.388957	0.292112
CR_176_1_tcell_cd45_15670	17.0629	-8.46284	R	176	naive	2	CD9CD4	3.58552	0.00104727	2.60892	2.59798	0.00209213	2.77862	0.000262525	1.48842	0.606175	0.199899	3.80028	1.71543	0.00333065	0.177773	4.17495	2.72919	2.79042	1.80054	-0.00176962	-0.00127428	-0.00116857	1.621	2.27959	0.00140613	0.45284	1.67301	3.74686	2.61316	0.193864	-0.000416431	-0.000398311	-0.000434565	0.058887	0.534077
CR_176_1_tcell_cd45_5027	35.3733	-3.83766	R	176	naive	2	CD9CD4	4.51235	0.0555219	2.24803	4.43717	1.47839	2.91337	-1.16e-06	2.08896	0.271793	3.36e-05	3.50253	1.04206	-0.00216406	-0.00164214	4.38857	0.997765	3.06279	1.64569	0.00276671	-0.00211991	2.58009	3.57816	1.708	-0.000614349	-0.00101129	0.000544718	4.50176	3.03789	0.002581	0.000949707	0.810058	-0.00251756	1.25229	-0.00271076
CR_176_1_tcell_cd45_16104	21.0485	28.2575	R	176	naive	2	CD16NK	4.09339	1.65306	3.71941	2.03416	2.84071	1.7472	1.61541	2.98997	1.07944	0.168472	1.51214	2.05607	0.438468	-0.00244822	3.23009	1.05989	2.61919	2.67541	0.00156423	0.00169286	0.431869	3.61396	3.76884	0.000494205	0.638997	3.29035	3.20914	4.42818	3.02348	0.557236	2.15455	0.0717147	0.243516	4.74061
CR_176_1_tcell_cd45_15214	17.8629	31.4951	R	176	naive	2	CD16NK	3.55202	-0.00141794	2.99305	1.98251	1.26294	1.2071	2.46668	2.22504	0.0804456	0.276816	0.203386	1.64557	-0.001626	-0.00210333	2.50085	0.767179	1.1096	1.78596	0.447232	-0.0029013	0.235409	2.23386	3.33718	-0.000281261	0.00326061	2.1796	2.59335	3.90305	2.33204	-0.000591505	1.71855	0.00223509	0.485573	4.15806
CR_176_1_tcell_cd45_22771	24.0849	-6.3361	R	176	naive	2	CD9CD4	4.91716	-0.0016729	2.22066	2.66801	0.00182893	3.77181	0.310403	0.484444	0.165439	0.894368	3.94761	0.56464	-0.000568052	-0.00273354	4.3381	1.82867	2.80875	1.24246	0.194876	-0.00140113	0.00277899	2.98704	2.98517	0.324304	-0.000424837	0.407608	5.1878	3.05318	1.12989	0.106751	-0.00141962	0.00256778	1.50434	0.00158015
CR_176_1_tcell_cd45_16152	-9.17053	-23.7871	R	176	naive	2	CD16NK	4.65573	0.000357162	3.10518	0.065828	3.2859	0.0267634	0.355803	2.57424	-0.00440921	0.00192534	3.19986	0.866204	0.00131635	0.00449061	4.2405	2.8574	1.86318	0.430117	-0.00142348	0.000221127	1.12473	1.42215	2.61046	-0.00111905	0.4573	4.76586	2.29339	3.50851	1.98565	-0.000699014	3.23327	0.00186736	0.00106022	0.626427
CR_176_1_tcell_cd45_7281	-8.9023	-29.9335	R	176	naive	2	CD16NK	4.34253	0.000994542	2.59041	1.82185	3.23225	-0.00108003	2.41831	4.09986	0.00135377	-0.00061269	2.84151	0.0718562	0.000421067	-0.00123117	3.95584	1.43471	0.967979	0.741939	0.0637662	-0.00076522	1.12123	-0.00212664	2.16971	0.00182147	0.00372732	4.34345	0.0224299	2.25439	0.00108931	0.000424362	0.463678	0.00315322	-0.000323581	-0.000299039
CR_176_1_tcell_cd45_4715	34.7797	-4.24623	R	176	naive	2	CD9CD4	4.80574	0.31333	2.74325	2.69083	0.768065	3.4898	0.453116	1.57215	1.162	0.364837	4.44139	1.52519	0.000618344	-6.04e-06	3.97885	1.5442	3.65757	2.33681	-0.000249973	0.000949198	1.46693	1.96587	2.44183	0.642849	0.00361539	1.20446	5.63739	1.35804	0.107836	0.00117874	0.000206813	-0.000911215	2.03244	0.212926
CR_176_1_tcell_cd45_14215	-7.18982	7.9095	R	176	naive	2	HLADRCD8	4.13033	-0.00112751	3.01145	0.00190938	2.39435	0.00725754	4.07773	3.12796	-0.000384618	0.00170574	2.58475	0.143644	0.00241014	0.000314002	3.69395	1.04465	0.498677	1.51219	0.000413587	-0.00190657	-0.00100124	1.10268	2.62298	-0.00259039	-0.00297775	4.43525	4.82157	4.19612	4.58134	0.0230937	1.4506	-0.00259162	0.0010579	-8.46e-05
CR_176_1_tcell_cd45_14287	32.6728	-0.228701	R	176	naive	2	CD9CD4	5.23195	0.542359	3.26699	4.15268	1.08722	3.65929	0.447478	1.97772	0.00148181	0.545738	4.75678	1.81249	-0.00521298	0.000660787	4.55384	2.42467	3.16603	2.77732	0.00156805	-0.00105693	1.10738	3.99351	3.22238	-0.000975122	0.0238301	1.62843	5.40053	2.83161	0.0547013	-0.0014284	-0.00150469	-0.000104401	2.64104	0.0819297
CR_176_1_tcell_cd45_151	-6.49124	-18.261	R	176	naive	2	CD16NK	4.39562	0.278673	3.11837	-0.00137951	2.77355	0.29676	0.00127522	3.37615	0.00111813	-0.00121473	3.6064	0.421444	0.197579	0.0818135	3.71036	1.23527	1.50567	-0.00103079	-0.00276833	0.613185	2.42629	-0.000450205	1.16781	0.000852272	-0.00154207	3.10028	0.00229714	2.30263	3.46584	0.289142	0.164311	-0.00194766	0.142267	2.43388
CR_176_1_tcell_cd45_23194	-5.31076	33.6416	R	176	naive	2	HLADR_CD8	4.1758	0.00204157	1.74154	2.57476	1.50777	0.789141	3.89679	2.68446	0.000392974	0.00145371	2.67475	0.00113717	0.00100474	-0.0007473	4.37657	1.34883	3.78428	1.98989	-0.00154989	-0.000850392	0.0821037	1.46293	2.63838	0.569042	0.327093	4.68085	4.89271	3.16517	1.12334	0.000373953	0.488404	0.00417835	0.00206132	-0.0018751
CR_176_1_tcell_cd45_9830	-27.1403	14.3165	R	176	naive	2	monocyte	3.99887	0.271069	1.8064	0.894801	1.88617	0.700219	0.260483	0.756156	0.443354	-0.00108534	0.193875	0.00201922	0.00144983	-0.000239027	3.44596	1.04744	2.75693	1.01065	0.25385	0.43692	0.937719	0.809641	2.50217	0.00235912	0.00146296	3.39447	1.29897	2.61072	1.73267	0.00257536	4.81287	0.0962675	0.0668113	-0.000323488
CR_176_1_tcell_cd45_23295	11.6917	-15.6876	R	176	naive	2	CD9CD4	3.65854	-0.00165421	2.87423	2.61817	1.0018	2.87177	0.439804	2.47878	0.000450658	0.000519577	2.85699	-0.00163667	0.00312446	1.78e-05	3.5026	1.43456	3.39728	0.791642	0.365508	0.00239022	-0.00383516	0.542102	2.41378	0.548868	0.844662	3.82288	5.09542	3.0369	1.95942	0.000302751	0.189076	0.00170083	0.00281443	0.000125018
CR_176_1_tcell_cd45_2208	13.3653	36.8579	R	176	naive	2	CD16NK	3.57455	2.73882	1.9062	0.462011	1.34943	0.433113	-0.00141047	1.73145	0.00112646	0.069678	-7.73e-05	0.161265	0.251213	-0.00214478	3.17105	0.663789	1.98368	1.62605	0.000683375	0.00080066	0.0608796	2.99599	2.74652	0.00187068	-0.00522596	2.73952	1.42497	3.13027	-0.00213339	-0.0054836	0.0634424	-0.000602786	0.696177	4.61507
CR_176_1_tcell_cd45_15751	-2.71942	-26.9407	R	176	naive	2	CD16NK	4.64498	1.37209	3.01047	0.00189094	4.07284	0.00158403	2.68817	3.4843	-0.00176674	-0.00467722	1.6083	0.792075	0.00255563	0.0955979	4.0053	2.25589	1.59872	1.43969	-0.00102524	0.344187	1.68533	1.25628	2.30953	0.316601	0.00350156	3.93639	2.1506	3.35922	0.262204	0.00122096	0.0546839	0.00204934	-0.00062688	0.913569
CR_176_1_tcell_cd45_14491	-8.70641	34.1809	R	176	naive	2	HLADR_CD8	4.19716	3.49e-05	2.12444	0.98997	0.57617	0.00250657	4.08386	3.31933	4.22e-06	0.0867498	3.00677	0.00270493	0.00055247	0.0029741	3.16587	0.306783	3.28731	1.18003	-0.000713201	-0.00360475	0.191083	-0.00120544	1.3398	0.732984	1.0548	4.82031	4.97624	2.05423	0.729057	-0.000361685	0.00180651	-0.000214655	0.271072	0.000143004
CR_176_1_tcell_cd45_17413	-9.47926	-26.1297	R	176	naive	2	CD16NK	4.74417	0.000853561	3.28542	0.000902746	3.56918	-0.00419433	2.02678	2.98479	-0.00151751	-0.00206032	4.36893	0.830608	0.10822	0.050002	3.78961	1.82668	1.25773	0.105593	0.0166548	0.00219686	0.461315	-0.00283218	1.60632	0.561384	0.00198194	4.3017	1.44939	2.87147	2.0782	0.00231509	0.00262618	-0.00164511	0.000379542	0.618897
CR_176_1_tcell_cd45_8518	-9.55672	-33.6238	R	176	naive	2	CD16NK	5.41597	2.24708	3.39672	0.00967905	3.72001	0.979595	0.000292492	3.58628	-0.00214438	-0.00164753	3.98329	0.608769	0.0010621	0.00134475	4.92045	3.50672	0.714461	0.322743	0.00191969	0.0410497	2.46411	1.76413	2.27296	-0.00391851	0.00272162	1.79256	1.53121	2.68957	0.292021	0.004246	0.128501	0.00157065	0.00265317	1.67061
CR_176_1_tcell_cd45_12048	15.5883	36.6117	R	176	naive	2	CD16NK	3.76172	1.81668	2.66083	0.432613	1.93467	0.0156664	0.0560111	1.87594	-0.00101762	0.00247342	1.19868	1.4461	1.02309	0.535226	3.25735	1.4559	2.29575	0.973164	0.000715277	0.269192	0.94448	2.35346	2.96272	0.00143762	0.387472	2.3961	2.21002	3.4106	0.170573	-0.00349926	0.836735	-0.00167266	0.0392221	3.91603
CR_176_1_tcell_cd45_23832	-19.0206	-2.32212	R	176	naive	2	Bcell	4.14264	0.112583	2.89254	0.149232	2.31929	1.86934	2.18342	2.07639	0.252935	0.00338814	1.61394	0.172655	-0.00206739	0.00111057	3.86816	1.88861	2.02784	1.42427	0.329742	-0.00185378	0.00212174	3.10255	2.74458	0.00399579	0.106542	2.36726	3.1122	3.86155	2.66839	0.416661	2.15765	-0.00207642	0.0013583	2.62966
CR_176_1_tcell_cd45_16160	25.54	-1.42782	R	176	naive	2	CD9CD4	4.75605	1.30007	2.77631	3.13244	1.08459	3.57626	0.341055	2.02376	1.07675	0.286242	3.68071	2.2869	0.0785193	-0.00218847	4.51483	2.44952	1.13257	2.28642	0.0355427	0.152329	0.0547357	2.04366	2.30968	0.00121186	0.226639	1.56189	5.15806	2.89356	0.159957	-0.000633855	0.00385948	-0.000227351	1.26468	0.000751186
CR_176_1_tcell_cd45_11029	17.1216	30.0682	R	176	naive	2	CD16NK	3.55753	0.391967	2.94148	0.980552	1.40688	0.724079	0.185964	2.59807	0.944716	0.250648	1.7349	0.11042	-0.00206483	-0.000619162	2.18396	0.460398	1.63621	1.91258	0.00133361	0.0234762	0.259211	3.30875	3.41538	-0.00177188	0.154074	2.70082	2.70113	3.80778	2.32788	-0.00439681	1.28681	-0.001436	-0.000851441	4.47779
CR_176_1_tcell_cd45_7735	21.5548	6.35162	R	176	naive	2	CD9CD4	4.66283	0.536402	1.97927	3.96031	0.526191	2.81452	1.05943	2.38081	0.00117046	6.22e-05	3.81104	2.23803	0.0711839	1.92248	4.06118	1.99803	3.0316	1.02323	0.199111	-0.000538762	0.740664	3.47347	2.14427	0.470773	-0.00169418	1.40501	4.39112	2.52023	1.04451	0.0459842	0.00155965	-0.0013131	0.146346	0.11585
CR_176_1_tcell_cd45_24395	20.5621	28.3864	R	176	naive	2	CD16NK	3.93157	0.303724	3.18301	1.72228	2.34363	2.10773	1.82746	2.72539	1.04867	-0.00362814	2.71074	2.01202	0.00855149	-0.00297435	3.24844	0.322959	1.5743	2.03533	0.000635021	-0.00107258	0.182901	3.1308	3.1599	0.000971782	0.371525	3.22484	3.71724	4.59626	3.23042	0.00310426	0.423691	0.0644769	0.000686234	3.82023
CR_176_1_tcell_cd45_1956	15.9901	30.554	R	176	naive	2	CD16NK	3.67464	0.493764	1.83347	0.276146	1.66397	0.938931	1.38337	1.82944	1.6933	-0.00217465	0.408207	0.425808	0.34695	-0.00246227	2.16955	0.64852	2.07562	2.18953	0.000196853	0.000335324	4.57e-06	2.92463	2.73717	0.162886	0.0269621	1.92918	2.6229	3.70249	2.03689	-0.000713608	1.10859	0.00181525	0.00076429	3.70519
CR_176_1_tcell_cd45_5358	-7.8163	31.9851	R	176	naive	2	HLADR_CD8	4.27737	0.304239	1.73831	0.165134	0.267943	0.00089585	3.73244	2.69273	0.00201667	0.00199706	2.39857	-5.24e-06	-0.00223278	-0.00147087	3.79229	0.473504	3.02988	1.27878	-0.00107744	-0.00251373	0.000575892	1.04479	2.5861	-0.00119045	0.297045	3.97189	4.9113	4.36324	0.46551	-0.00159948	0.00615284	0.000509698	0.264837	0.000186766
CR_176_1_tcell_cd45_22268	-5.85226	7.50809	R	176	naive	2	HLADRCD8	3.89763	0.236348	3.05548	1.34751	4.02147	0.000588307	3.50177	2.28427	0.000936633	0.00154911	2.96375	0.132474	0.000827427	-0.000709919	3.89187	2.6533	1.12632	2.48406	-0.000889822	0.00104063	0.00294546	0.0028888	0.894003	-0.0015561	0.880209	2.74459	3.98497	3.11079	4.78144	0.644041	2.71761	-0.000726763	0.00258978	0.271736
CR_176_1_tcell_cd45_20477	17.2216	0.881467	R	176	naive	2	CD9CD4	4.53924	0.667583	2.61758	2.34278	1.45068	2.96522	1.41705	2.98986	0.00138057	0.620962	3.30651	1.83275	0.264774	0.000383673	4.3073	1.16837	3.55055	2.22383	-0.00348869	-0.000880116	0.20992	3.91253	2.55478	0.882968	0.376601	1.86797	5.40626	3.22793	2.20003	0.00315227	0.00641616	-0.000618256	-0.00310931	0.00280437
CR_176_1_tcell_cd45_13651	11.823	-15.5212	R	176	naive	2	CD9CD4	3.97256	-0.00105339	2.05825	2.68589	1.60862	2.92809	0.741065	2.68142	-0.00152853	0.00460089	2.54257	-0.000316097	0.00256697	-0.00224909	3.4806	1.22965	2.97643	1.2673	0.048468	0.166676	0.000118946	0.888096	2.33583	0.284108	0.0941405	4.2788	4.57473	2.42781	1.27609	-0.00452702	0.516579	0.00153319	0.0231923	0.617843
CR_176_1_tcell_cd45_17369	-20.8925	-1.83177	R	176	naive	2	Bcell	4.24761	-0.00306502	2.86152	0.874995	3.62677	2.38389	1.28119	1.42175	-0.00149113	0.00398882	1.97857	2.16994	-0.00128736	0.0468686	4.56457	0.319444	1.34588	0.828584	-0.000258576	0.00189851	0.00229047	2.77337	2.98796	-0.000175014	0.530399	1.81226	2.2063	2.8021	1.7869	-0.00116547	1.69132	0.276039	0.00224272	2.53547
CR_176_1_tcell_cd45_6183	14.8309	-21.1161	R	176	naive	2	CD9CD4	4.31521	0.962425	1.46925	2.15502	-0.00160639	3.91398	0.278302	2.75962	0.000572045	0.0408193	3.01705	0.00103508	-3.29e-05	-0.000648468	4.12044	1.60085	3.86019	1.89667	0.00330826	-0.000463269	0.00221635	0.622598	1.63536	1.23731	1.06694	3.03843	5.38148	2.57922	0.00110997	0.00111458	0.00113039	0.00201384	0.106106	1.01625
CR_176_1_tcell_cd45_17370	21.6024	-1.46038	R	176	naive	2	CD9CD4	4.74921	-0.00245846	2.08468	4.54308	1.80401	3.79124	1.22713	1.94692	0.00067291	0.000407046	3.87992	0.0870715	0.00310005	-0.00229061	4.06276	0.710677	3.01785	1.75647	0.597986	0.000202608	0.00352694	3.90845	2.61061	0.137398	0.641675	0.868032	5.56109	3.02546	1.06113	0.00193386	0.000774163	-0.00205432	0.698597	0.132006
CR_176_1_tcell_cd45_4233	25.5279	-8.45096	R	176	naive	2	CD9CD4	4.33653	0.311299	0.90844	3.28723	0.00237862	3.02734	0.0145227	1.90252	-0.00048884	0.437537	3.70047	0.704985	0.000887431	0.000986017	4.28484	1.50646	2.51133	1.16915	0.240616	-0.00196805	0.000958538	2.58092	1.68305	0.00222248	0.442306	0.791009	4.41372	1.93962	0.00164507	-0.0010227	-0.000666739	-3.96e-05	2.59299	-0.000288819
CR_176_1_tcell_cd45_17968	2.20009	20.4293	R	176	naive	2	HLADRCD8	4.28134	0.498219	1.85829	2.14793	0.317463	-0.00282433	3.40391	2.24721	0.000563377	-0.00249527	2.91028	0.497544	-0.0016988	-0.00059644	4.10125	0.586075	2.25151	2.04989	0.00176275	-0.000583847	0.0277638	1.06762	2.19253	0.533607	0.0043705	1.77608	4.42135	2.72828	0.849167	-0.00256014	0.25675	-0.00124287	-0.00105761	0.985482
CR_176_1_tcell_cd45_21069	-10.7952	18.6825	R	176	naive	2	HLADRCD8	4.56693	1.17808	2.85476	1.64949	2.04779	0.685522	4.29442	2.88661	0.00195576	-9.94e-05	3.75189	0.604053	-0.000568666	2.4804	3.92359	0.713644	0.193077	1.05451	0.00170123	0.600402	0.0004189	1.96036	2.51859	-0.0014793	0.720278	1.65633	4.63208	3.28536	4.853	0.0042568	-0.00039543	0.000260144	0.0841782	-0.000917566
CR_176_1_tcell_cd45_7864	6.19371	-6.21474	R	176	naive	2	CD9CD4	3.50864	0.814693	1.89554	2.22187	2.40466	-0.00107312	0.954616	1.41768	0.000771581	0.000807227	2.53286	0.000422295	-0.00323499	-0.0013564	3.18892	0.185006	2.17535	1.93348	0.000904393	0.189137	0.137585	0.770688	1.13074	1.29071	0.690778	4.49264	4.78626	2.9007	-0.000538899	0.000599458	0.00281545	0.00211577	0.187863	0.138207
CR_176_1_tcell_cd45_10436	-12.5482	-26.0813	R	176	naive	2	CD16NK	4.38162	0.700321	2.25477	1.6284	0.823104	0.318404	1.78775	3.862	-0.000490127	0.00306691	2.32973	0.178851	1.04889	-0.00054714	3.88199	2.24877	0.693729	1.39215	0.000531812	-0.00178739	0.453686	0.361801	2.29218	0.166871	0.127351	3.03087	1.50371	3.16874	1.10777	-0.00153726	0.807475	-0.000312182	-0.000706427	0.260907
CR_176_1_tcell_cd45_9985	0.182865	-19.8078	R	176	naive	2	CD16NK	4.80076	0.730604	3.34575	0.184713	4.41959	0.247993	2.50568	3.06167	-0.00186118	-0.000261281	0.258865	0.431363	-0.00545189	-0.00011343	3.53163	0.18368	0.902259	-0.00302598	-0.00132753	-0.000431261	3.43159	0.754999	2.01462	-0.00222897	0.280208	5.75363	2.21985	3.09473	3.63149	-0.00224484	0.00413329	-0.00122681	0.0619196	1.74649
CR_176_1_tcell_cd45_4776	19.9893	-11.7624	R	176	naive	2	CD9CD4	4.43377	0.0314366	1.36935	0.426616	2.29e-05	3.21888	0.397231	2.12709	1.60934	0.000647389	2.65344	0.850392	0.000316851	0.00238455	3.6931	0.166476	2.82942	1.59168	-0.00140888	-0.00414095	0.00162596	2.20179	1.86142	0.125689	0.0726212	1.88203	5.11313	2.65459	1.19142	0.00128954	-0.000659764	0.000167516	-0.00158642	-0.000528767
CR_176_1_tcell_cd45_15646	-3.56503	-17.7982	R	176	naive	2	CD16NK	4.36077	0.436406	3.81352	0.036118	4.24578	0.0547798	0.0941467	3.54939	0.00192767	0.00185702	2.96531	1.15653	-0.00353347	-0.00279131	3.9898	2.04365	0.518975	1.70734	0.00117005	-0.000315696	2.68491	0.0332251	1.92626	-0.0028586	0.000818692	4.13517	2.12631	4.12784	4.89163	0.126235	0.00279267	0.0659779	0.00103291	1.24476
CR_176_1_tcell_cd45_6644	-6.88563	24.9911	R	176	naive	2	HLADRCD8	4.95647	0.0954886	2.98278	3.59268	3.60123	0.943172	4.89998	2.30094	0.000148197	0.00288938	4.06804	1.61987	0.210837	1.63927	4.28005	2.6294	1.02287	0.604083	-0.000684171	-0.00047203	0.00137828	4.09401	2.20171	0.335856	0.00105153	0.493589	4.6993	2.95532	2.15981	-0.00463671	3.14503	0.000156893	-0.00272007	0.00309342
CR_176_1_tcell_cd45_985	-37.1148	-9.02252	R	176	naive	2	Bcell	5.27223	2.89089	2.88612	0.000114492	2.21603	0.191884	-0.00408981	1.96939	0.110776	-0.00147426	0.404696	0.721871	0.0217707	-0.000905831	5.77207	4.23668	2.37373	-0.000819672	0.000921765	-0.00017476	-0.000846966	2.66739	4.04799	-0.00407078	0.736523	1.87782	0.990876	3.03447	-0.00277322	0.182315	5.48493	0.00438308	0.000384782	-0.00189698
CR_176_1_tcell_cd45_23862	-18.947	-3.75367	R	176	naive	2	Bcell	3.73179	-0.000897582	3.19534	1.24545	2.61973	0.314477	1.19454	2.62666	0.000523016	0.000307632	1.70827	1.45782	0.000922965	0.000412144	4.61675	2.96172	2.26138	1.63411	0.413501	0.213714	0.291014	2.13416	3.27422	0.000816508	0.234123	2.32213	2.51805	3.92052	2.31263	0.000461812	2.54227	0.00127905	0.276417	1.59763
CR_176_1_tcell_cd45_18891	10.1263	-17.123	R	176	naive	2	CD9CD4	4.76675	0.202426	2.80368	2.76394	1.58049	3.57143	0.174112	2.81883	-4.05e-05	0.173419	3.02429	0.782356	-0.00398412	-0.00172433	3.87474	0.195637	3.65424	1.99514	-0.00166881	0.00108556	0.00243614	0.971939	2.3098	0.719371	0.240026	4.2802	5.28741	3.31829	1.15372	0.00172342	0.559505	0.00227925	-0.00233322	0.00429059
CR_176_1_tcell_cd45_11184	-23.3068	3.55608	R	176	naive	2	CD16NK	3.69201	0.3367	2.94057	-0.00441166	2.18158	0.771894	0.733007	2.11981	0.198211	0.0024721	-0.000738835	0.83225	-0.00274291	-0.00137866	3.90155	0.198203	0.712954	1.74616	-0.0026399	-0.00171898	0.0349495	2.24109	3.12109	-0.00186266	0.319017	2.97335	2.38269	3.59292	2.0596	0.000479946	2.41157	0.00272617	0.375744	2.23856
CR_176_1_tcell_cd45_11284	-21.6251	-4.97087	R	176	naive	2	Bcell	4.43549	1.18919	3.73581	0.167873	3.81833	0.484602	1.49403	1.51955	-0.00106464	0.0016952	0.795991	1.24585	-0.00208194	0.000732397	5.55927	3.42836	2.12402	1.17388	-0.00199588	0.0680187	0.00136454	2.34476	3.91521	-0.00104295	0.00181956	2.09727	2.16238	5.01206	1.69862	0.15082	2.7113	0.0893228	0.262121	1.97406
CR_176_1_tcell_cd45_16579	21.7591	-3.90733	R	176	naive	2	CD9CD4	5.30909	0.496736	1.67872	2.11471	0.00121023	3.34022	0.478718	2.01805	1.80501	-0.00185556	3.7114	0.320939	0.0017169	0.00204577	3.87068	0.615787	3.33129	2.53407	0.5847	0.000222325	-0.00257613	2.38344	2.46821	-0.00063825	0.260424	1.67845	5.41165	2.84874	0.00170537	-0.00138402	0.000471441	-0.000854035	0.300346	0.178096
CR_176_1_tcell_cd45_14173	38.081	-3.85907	R	176	naive	2	CD9CD4	4.67802	0.515282	2.85599	2.93832	0.967632	2.58863	0.172219	1.20119	-0.00069823	1.22249	4.38286	1.59846	0.00408139	0.407226	4.30771	1.90185	0.4021	2.04105	0.33113	0.00096718	2.79955	3.48827	2.15452	0.189581	0.0946554	0.280926	5.31384	2.56409	0.744204	6.02e-05	0.223674	0.00325601	1.81481	0.00212573
CR_176_1_tcell_cd45_11428	-7.44941	-26.9471	R	176	naive	2	CD16NK	4.6261	0.671262	3.41127	0.00164563	3.39469	0.113601	1.77306	3.61841	0.39011	0.000210644	4.22936	1.27754	-0.00120039	-0.00122771	3.79626	1.42481	0.840706	1.21598	0.00189857	0.00080829	1.91601	0.516633	2.0833	-0.000123854	0.000465768	4.33584	1.52527	2.08761	1.41993	0.000640736	0.46275	0.00191956	0.0590159	0.480707
CR_176_1_tcell_cd45_3124	-4.61756	12.2571	R	176	naive	2	HLADR_CD8	3.66386	-0.00358622	2.20417	0.289267	0.502768	0.32458	3.25642	1.71239	-0.00139772	-0.00252904	2.71921	-0.00384442	-0.000712279	0.000193023	3.74315	0.801008	0.00587643	0.743879	0.000412109	0.00128063	0.42678	0.428099	2.04214	-0.000851305	0.0613888	3.3583	3.94592	1.81952	2.34389	0.000223435	0.868834	-0.000226824	-6.35e-05	0.878152
CR_176_1_tcell_cd45_13164	18.2278	1.14193	R	176	naive	2	CD9CD4	4.40644	0.796817	1.85198	1.62447	1.40389	2.82479	0.217056	2.88639	0.55935	0.774502	3.92656	2.08539	0.0268292	0.487366	4.30932	1.93995	3.40967	2.49403	-0.000504975	0.00126035	0.000869205	2.72944	1.88593	0.966802	0.00222361	1.53426	5.29501	4.61069	1.2719	0.000400738	1.27794	0.000481606	1.40998	-0.000783454
CR_176_1_tcell_cd45_23062	-0.462846	-18.0775	R	176	naive	2	CD16NK	3.94904	1.01889	2.94176	0.750356	3.11917	0.41173	1.431	3.11414	0.000757063	0.541411	0.911557	0.345666	0.000236833	0.00189378	3.74084	2.11688	1.3462	1.56479	0.000194685	0.00192927	2.77804	0.996399	2.48747	-0.00411343	-0.00223794	3.74272	2.59711	4.00765	4.78929	-0.000885741	0.00128874	-0.00292882	0.00102839	0.597261
CR_176_1_tcell_cd45_21034	-1.11784	19.8685	R	176	naive	2	HLADRCD8	5.02611	0.635204	2.93282	1.23756	2.02426	0.340217	4.65999	2.97585	-0.000535906	-0.000328576	4.42538	0.00168149	-0.00067735	1.35093	3.90605	1.18706	1.29856	0.00317313	0.226931	-0.000659914	0.000200601	2.381	2.33701	0.00355115	0.179422	1.21008	4.96136	3.347	1.94517	0.0017974	0.306793	-0.000860674	-0.000788728	0.00121653
CR_176_1_tcell_cd45_18516	-26.922	-5.30622	R	176	naive	2	Bcell	4.12927	0.0603529	2.86267	0.879047	2.57607	-0.000294638	0.383498	1.18357	0.00296493	0.00241743	0.000625384	1.12595	1.87e-05	-0.00448563	5.14037	3.32965	1.83672	1.05646	0.000748822	0.00377718	-0.00143118	1.0357	2.84583	0.00318753	0.00138622	2.85239	0.122314	3.0899	1.7116	-0.002911	2.87411	0.000785431	0.0017022	1.0127
CR_176_1_tcell_cd45_14969	-10.9307	13.9193	R	176	naive	2	HLADRCD8	4.57845	0.000935287	2.87991	2.24115	1.07863	0.421937	3.19917	2.1982	0.225241	2.23e-05	2.3445	1.1982	-0.000109837	0.000141512	3.79226	0.219467	0.47098	1.44653	-0.00142875	-0.00391738	0.02201	0.880178	2.2411	0.00325638	0.193965	4.41669	5.16805	2.15135	5.04327	1.29491	0.263947	-0.00161779	0.202924	0.684031
CR_176_1_tcell_cd45_12215	20.6349	8.93066	R	176	naive	2	CD9CD4	4.34986	-0.00119812	2.57915	2.36667	0.00138147	3.12682	0.000562471	1.10874	-0.00092919	-0.00137394	3.51769	1.38599	0.000800961	0.00048575	3.68434	1.76308	0.0459462	1.25446	0.002309	-0.00239659	-0.00016686	3.38428	1.21152	5.1e-05	0.001151	1.02318	4.97253	2.32051	-0.00309221	0.00341337	1.76161	0.0012671	0.392157	-0.00140515
CR_176_1_tcell_cd45_3464	-31.7857	-4.8942	R	176	naive	2	Bcell	4.19327	0.00020142	2.78528	0.0086207	2.9071	0.538207	-0.000331279	0.592417	0.00103658	0.219286	0.0292394	1.12911	-0.00250376	-0.00154494	5.05457	3.52834	1.66631	-0.000699539	0.00155776	0.000329594	0.00118016	1.22058	2.80224	0.000717181	-0.000574997	0.9816	0.0020596	3.35947	2.14151	-0.000468051	3.9835	-0.00156218	-0.00128664	0.00177966
CR_176_1_tcell_cd45_3949	-3.62989	25.2212	R	176	naive	2	HLADRCD8	4.55154	1.20575	3.12419	0.835768	3.82291	0.0613761	4.70196	2.28192	-0.00257927	-0.0024497	3.75593	0.966472	0.48024	3.6033	4.1417	2.2592	0.3567	1.08553	0.000882334	0.00106622	0.00157151	3.4366	1.08889	0.887663	1.53387	0.202344	4.69051	0.94152	0.298757	0.0756014	0.618932	0.000713685	0.00191466	-0.00396607
CR_176_1_tcell_cd45_12994	-6.70842	32.7856	R	176	naive	2	HLADR_CD8	3.66565	0.119027	1.63766	1.67655	6.18e-05	0.252242	3.30884	2.38748	-0.00456402	0.00210343	2.92681	0.00480808	0.0638708	0.00201917	3.03071	0.181754	3.37214	1.87497	0.000842414	0.000254303	-0.000590308	1.80822	1.97665	0.500445	0.0583223	4.37972	4.77834	2.83726	0.598333	0.00344406	0.682567	0.184155	0.525206	0.0933486
CR_176_1_tcell_cd45_7757	18.5011	29.3022	R	176	naive	2	CD16NK	3.69124	0.82983	3.15996	0.599031	1.49046	0.250359	1.49649	3.01206	0.604181	0.193908	2.08868	0.956894	-0.00269657	-0.000979256	2.61693	-0.00359476	1.72733	2.57422	0.00146201	0.0605949	0.767694	2.61137	3.7187	-0.000253722	0.819876	3.04597	2.76719	4.44058	2.57441	-0.000481111	2.32946	0.181034	0.888927	4.24451
CR_176_1_tcell_cd45_2758	-3.86772	4.78518	R	176	naive	2	HLADR_CD8	3.76278	0.00168337	2.76566	-0.00514373	1.58143	0.25495	3.2141	1.73393	-7.93e-05	-0.000591747	2.46899	0.160321	-0.000778464	0.135778	4.01901	1.79441	0.359711	0.892453	-0.000555843	0.0869412	1.61218	1.01419	2.01201	0.00225011	-0.000932282	4.0034	4.1849	3.36666	5.31837	0.000591663	1.04157	0.00274997	0.209815	0.643234
CR_176_1_tcell_cd45_3833	9.05813	10.2855	R	176	naive	2	HLADR_CD8	4.94408	0.780012	3.17312	1.40412	0.169635	-2.27e-05	2.37933	2.34999	0.000260731	-0.00201947	4.25135	0.432664	-0.00307365	0.00148999	4.19919	1.73853	0.8818	2.0934	-0.0034581	-0.00187528	4.62767	2.81906	1.84778	-0.00223131	0.00353517	0.852215	5.18384	3.00316	0.526689	0.000319601	0.918115	-1.67e-05	2.53368	-0.000185184
CR_176_1_tcell_cd45_17096	19.1865	30.3443	R	176	naive	2	CD16NK	3.67619	1.29514	2.69296	1.82414	0.971	0.0658753	1.96368	2.41033	1.36528	0.877394	1.34355	1.38441	0.354845	-0.00445198	2.78228	0.632175	1.41301	1.71347	0.00178122	0.00484335	1.22264	2.61706	3.25141	0.0204552	0.00071878	3.09791	2.92884	4.43529	2.65099	-0.0010205	1.50609	0.00115536	0.000239712	3.64448
CR_176_1_tcell_cd45_12960	-5.7416	4.588	R	176	naive	2	HLADR_CD8	4.96985	0.510669	2.8593	1.82206	2.22944	0.450398	4.19314	2.75441	0.000418368	-0.000866897	3.80242	-0.0017644	-0.00157774	-0.00062311	3.93918	1.25539	1.40311	0.780921	-0.0021572	-0.00171574	2.52074	0.335854	2.5916	0.442114	0.262918	4.60016	5.23145	2.1578	3.97714	0.00718069	-0.00201519	0.00056159	0.177315	-0.000117433
CR_176_1_tcell_cd45_21754	-25.272	11.1808	R	176	naive	2	monocyte	3.47879	0.359972	2.77252	0.828369	0.578623	0.41087	1.77275	1.69974	-0.00388486	0.470663	0.932955	0.602939	0.469116	0.517867	3.82702	1.02982	1.02993	0.966009	0.0843781	-0.000575031	0.0008701	1.93571	2.24317	0.00639071	0.00060955	3.71101	2.34685	3.18911	2.00423	-0.000590129	3.49678	-0.00127763	-0.00289317	0.196402
CR_176_1_tcell_cd45_10020	-9.71127	-19.9524	R	176	naive	2	CD16NK	4.12785	0.723059	2.86431	0.131762	3.48506	7.8e-05	2.58679	2.98517	-0.00136314	-0.00398599	4.12631	0.00173335	0.489777	0.000803492	3.8826	1.41561	0.241083	0.922073	-0.000339457	0.198763	-0.00327876	0.713186	1.07575	0.00196778	0.000880505	4.17468	0.00106117	2.65692	2.74782	-0.0016839	-0.00452394	0.0010527	0.00285038	1.72763
CR_176_1_tcell_cd45_19885	14.6331	-4.41676	R	176	naive	2	CD9CD4	3.38635	0.00181554	2.08741	1.47023	1.24056	2.23222	-0.00125289	2.16282	-0.000951212	0.727379	2.78632	0.702842	0.00239546	-0.0007004	4.68734	1.34765	1.5742	1.16532	-0.00128887	0.609039	-0.00017636	2.79811	2.44905	0.0600285	-0.000417024	1.45231	3.45262	3.62	2.14811	0.00212078	0.16712	0.000217162	-0.00305019	-2.74e-05
CR_176_1_tcell_cd45_3069	14.2272	-17.5122	R	176	naive	2	CD9CD4	3.75999	0.361609	1.67789	1.51881	1.06586	2.43494	0.00116749	2.47496	0.296125	0.000526384	2.35163	0.131938	-0.000332967	-0.00424535	3.50661	0.820801	3.3787	0.955217	0.00043423	-0.00170254	-0.0022338	0.214547	2.2801	-0.00305544	1.0028	3.64581	4.76249	2.84064	0.561617	0.00331482	0.37383	0.000210522	0.32572	0.000417864
CR_176_1_tcell_cd45_10638	13.7361	-2.24046	R	176	naive	2	CD9CD4	4.52004	0.324725	2.58032	1.44126	1.36748	3.39798	0.876216	2.79867	0.818803	-0.00266838	3.56867	1.7798	0.00204504	-0.000640643	4.31876	0.949347	3.22944	1.61803	0.00130795	0.00130581	2.33704	2.57557	2.18705	-0.00304735	0.00039157	0.738678	5.0948	3.51927	1.50295	0.00150584	1.93e-05	-0.00236077	0.0685136	0.00388757
CR_176_1_tcell_cd45_11253	-7.38892	-34.2947	R	176	naive	2	CD16NK	5.60391	2.51875	4.01662	0.125308	4.81551	-0.00135791	-0.000750062	4.47658	-0.00400644	0.325091	3.79372	0.787462	-0.00266251	0.000693265	5.24865	4.33155	2.22656	1.97634	-0.00208108	0.00177577	3.72761	1.02996	1.86767	0.00371636	-6.53e-05	4.51941	2.28728	2.29515	2.24698	-0.000913774	0.51928	-0.00176049	-0.000830066	0.00197787
CR_176_1_tcell_cd45_8720	14.2122	36.4787	R	176	naive	2	CD16NK	3.59569	2.56399	2.66645	0.26503	0.271916	0.574879	-0.00227769	2.14367	0.402862	-0.00142593	0.189764	-0.000744076	0.794204	-0.00239142	2.67886	0.620918	2.38272	1.08055	-0.00138797	0.341154	0.706697	2.85861	2.55077	0.000679275	0.109187	2.22474	1.37225	3.16483	1.17914	0.103842	0.782258	0.331116	0.000250051	4.12965
CR_176_1_tcell_cd45_20439	20.4105	28.4631	R	176	naive	2	CD16NK	3.58433	1.01737	3.51341	1.89452	1.99863	1.44786	2.27519	3.00645	-9.32e-05	0.255266	2.51592	1.54397	0.164757	0.398332	2.99186	1.17554	1.91345	2.48313	-0.00435498	0.562241	-0.000348342	2.45417	3.23575	-0.00122634	0.339955	2.71643	3.45132	4.69755	3.1842	0.428562	1.34198	0.000263424	-0.000652395	4.20334
CR_176_1_tcell_cd45_14717	17.5604	-5.74194	R	176	naive	2	CD9CD4	3.71984	1.45592	2.64262	2.17633	1.12581	2.85882	1.45184	1.59604	0.320983	-0.00108975	3.15504	0.0560658	-0.00162023	0.000120197	3.86566	1.74208	2.12166	1.78175	0.375057	0.000849634	-0.00217843	1.60149	2.19478	0.207635	0.346333	1.28508	4.5657	2.7113	0.524265	0.0225401	-0.000740863	-0.000682065	0.759188	0.00210284
CR_176_1_tcell_cd45_14858	-4.30886	-28.5489	R	176	naive	2	CD16NK	4.55547	1.43558	3.39822	0.540791	4.25577	0.075117	4.06542	3.02719	0.146572	0.00229896	3.61433	0.785182	-0.00469324	-0.00243154	4.26104	2.76062	0.989183	0.3117	0.00292713	0.542793	1.40294	1.33961	1.94163	-0.000939706	-0.00221657	3.60674	1.90693	2.34481	0.380007	-0.000136325	0.468893	-0.00281993	1.1429	2.35904
CR_176_1_tcell_cd45_16857	-1.28397	-25.7873	R	176	naive	2	CD16NK	3.46306	1.14405	2.75085	0.781926	3.33218	-0.000416899	1.53361	3.1241	-0.00420394	-0.00036318	0.788767	0.0646993	-0.000361659	0.0298818	3.74386	1.26547	0.496214	1.17624	0.0993527	-0.00125838	2.98738	1.24892	2.08982	0.0282706	0.0631424	4.07987	2.33753	3.32079	1.54386	-0.00112815	0.671726	0.0012638	0.93384	1.23303
CR_176_1_tcell_cd45_14536	19.1086	-1.04554	R	176	naive	2	CD9CD4	4.58704	0.289396	2.48012	2.82909	0.176326	3.09784	0.908926	2.6406	0.0957074	-0.00497773	4.03739	0.977587	0.102097	-0.000739763	4.49628	1.52968	1.42279	2.29952	-0.00247896	0.00366396	-0.00354507	3.80125	2.82012	-0.00213748	0.000683465	2.20719	4.5377	3.33893	1.63986	0.00434125	0.000884293	0.00170461	1.06088	0.437155
CR_176_1_tcell_cd45_6098	-6.5645	-13.7625	R	176	naive	2	CD16NK	4.99012	1.20849	3.23053	-0.00190041	2.95217	0.154433	0.0506973	2.84226	8.28e-05	-0.00178628	3.10471	0.000681262	0.000935851	0.000471564	3.75925	2.34913	1.20129	0.0645318	-0.0020904	0.00107419	0.584454	1.64158	2.00475	-0.00087419	0.153089	4.78136	2.05422	2.22933	4.62883	0.0055419	-0.00405781	-0.00129869	0.691885	1.69848
CR_176_1_tcell_cd45_17533	14.3994	34.1586	R	176	naive	2	CD16NK	3.62038	1.5327	2.20171	1.27018	1.65917	0.000787257	0.670143	2.63328	-0.00202201	0.0460169	0.164875	2.02687	0.68085	-0.000920376	2.23299	0.89523	0.625498	1.34938	-0.00222058	0.00199488	0.138261	2.78791	2.42629	-0.000254143	0.000785894	1.95849	0.997567	4.11904	1.91759	0.000337332	1.31606	-0.000977685	0.000707613	4.97674
CR_176_1_tcell_cd45_2037	30.8655	-7.6635	R	176	naive	2	CD9CD4	4.72479	1.20443	2.69717	2.11018	0.205259	3.54497	-0.000743618	3.10941	0.992481	0.277661	4.44967	1.78881	0.00049301	-0.00301248	4.15045	2.62707	3.45528	2.07257	0.149486	-0.00255326	-1.27e-05	2.31799	2.3209	-0.00180665	0.400787	1.50182	5.36692	0.454502	0.572958	-0.00131576	0.00236829	-0.000910701	1.34265	-0.00183786
CR_176_1_tcell_cd45_18697	-26.8058	-17.8874	R	176	naive	2	Bcell	4.35847	2.67881	2.35772	0.00185306	2.4721	1.55365	0.000445857	0.00393964	-0.000977942	0.00343947	-0.000816579	0.284484	0.000956377	-0.000372244	5.15677	3.45891	1.82215	0.85229	0.000811717	0.0148938	0.0457612	2.45683	3.676	-0.00208964	-0.000761062	2.22192	0.0820326	4.15705	1.75403	0.00163897	2.94236	0.00360105	0.00136439	0.000540464
CR_176_1_tcell_cd45_11015	13.6112	-16.609	R	176	naive	2	CD9CD4	4.07872	0.116333	1.7617	1.05327	0.322629	3.06563	-0.00283968	3.09721	0.000211548	-0.00136591	2.00699	-0.00518933	4.27e-05	-0.00173135	3.63565	1.94262	3.02826	1.61488	-0.000659703	-0.000802748	0.309332	0.00100294	2.6437	0.0676157	0.349935	4.0298	5.16215	3.53306	1.11347	0.00398195	0.00245612	0.0836927	-0.00417376	0.00210388
CR_176_1_tcell_cd45_24125	-18.8898	-2.6114	R	176	naive	2	Bcell	3.52946	0.65116	3.14214	1.46653	2.42996	0.898526	2.34852	2.61808	0.00169267	0.000567557	1.97422	-0.00200367	0.0018005	-0.00357877	4.42016	2.25154	1.82973	2.0195	-9.59e-05	0.0920456	0.000374952	1.86482	2.70729	-0.00370685	-0.00174705	2.25979	2.70935	3.51291	2.87209	-0.00134161	2.20023	0.111125	-0.000136969	2.59214
CR_176_1_tcell_cd45_11416	37.4176	-1.94746	R	176	naive	2	CD9CD4	4.20024	1.33434	2.86215	3.3191	0.403831	2.98805	1.67137	2.10536	0.00146284	0.00026742	4.16341	1.58139	-0.000897114	-0.00684449	4.16478	2.07805	1.72167	2.48802	-0.00229156	0.000140494	3.49783	3.37057	2.77064	-0.0028731	0.603028	0.504775	4.52217	2.87513	0.453221	-0.00327187	0.000731691	0.00176441	1.28771	0.680671
CR_176_1_tcell_cd45_1078	0.672434	12.7474	R	176	naive	2	HLADR_CD8	4.61469	0.00141849	3.18657	0.0305678	1.74202	0.708008	4.14184	1.58169	0.00379259	0.00126591	3.6104	0.552634	-0.000693901	0.109459	3.88303	1.61506	0.355548	1.17519	0.00254021	0.00189786	0.971074	0.00539317	1.94797	0.103777	0.226729	3.87017	4.77698	2.40006	-0.00336717	0.000433661	0.541078	-0.000481161	-0.000512135	0.231221
CR_176_1_tcell_cd45_5015	-4.03297	-18.5426	R	176	naive	2	CD16NK	4.89938	1.84072	3.25227	0.0782904	4.00039	0.117897	1.38809	3.13956	-0.000548416	-0.00197085	3.15355	0.312632	0.000835526	0.00404379	3.70843	1.30351	0.790304	1.03572	0.00217389	0.0843762	1.81168	-0.00115802	1.3808	-0.000573783	-0.00293993	4.78787	2.11617	2.409	3.96574	0.0432251	0.00112009	0.000685797	1.83764	2.71206
CR_176_1_tcell_cd45_22042	-3.53949	-23.6282	R	176	naive	2	CD16NK	3.7322	0.527193	3.12357	0.828951	2.12418	0.425089	2.57198	3.28002	0.00201106	0.000285223	2.23984	0.369691	-9.5e-05	0.069354	3.95818	0.838346	1.17535	1.63155	0.270707	-0.00168511	1.67352	0.721291	2.3607	0.0029586	0.00194933	3.6643	2.3473	3.65397	2.56814	0.000646697	0.652517	-3.16e-05	0.00315704	0.000207863
CR_176_1_tcell_cd45_22763	19.3691	29.0366	R	176	naive	2	CD16NK	3.8579	0.765977	3.43173	0.929331	1.78852	1.13048	2.53199	2.78367	0.994191	0.292537	0.552759	0.923068	0.00388537	-0.00233176	3.20273	1.6231	1.86888	2.228	-0.000941441	-9.06e-05	-0.000236062	2.9774	3.25614	0.00242649	-0.000199642	2.96331	3.41034	4.33409	2.75541	-0.000570136	1.70585	0.000531154	0.00198456	4.5753
CR_176_1_tcell_cd45_1313	12.5671	-20.7178	R	176	naive	2	CD9CD4	3.98673	0.122523	0.449877	1.51587	1.32115	2.76964	-0.0010918	2.25762	0.000528289	0.00170625	2.81867	0.00120164	0.0521174	0.00025662	3.54846	0.377516	2.81716	1.84844	0.0329009	0.000864989	-0.00096395	-0.000930322	1.96888	-0.00137023	0.23712	3.72791	5.54067	2.41245	0.048505	-0.00123478	0.000817863	0.384008	0.525459	-0.00113173
CR_176_1_tcell_cd45_185	2.06119	10.9976	R	176	naive	2	HLADRCD8	3.87735	2.06628	1.71698	-0.000868848	2.21188	-0.000579639	3.29684	2.05878	-0.00127514	0.0717957	3.13014	0.882338	0.00441924	0.353923	3.63698	1.48492	1.6352	0.104523	0.000859045	0.000527608	0.0142353	0.250622	1.73152	0.0661023	-0.00192237	1.89516	4.38631	0.971966	1.6759	-0.00185615	2.88819	-0.00148076	0.000670824	0.309237
CR_176_1_tcell_cd45_24317	16.2143	-4.47785	R	176	naive	2	CD9CD4	3.94312	0.0122257	2.30975	1.38061	1.20871	2.38501	0.581411	2.02308	0.544043	0.000135843	3.0259	-0.000474676	-0.00409495	0.0614856	4.39097	2.95548	2.72708	1.75886	0.124486	-0.00145547	1.29e-07	2.8024	2.11156	0.0276275	-0.000577758	1.69649	4.20875	3.27479	0.999823	-0.00199956	0.708615	-0.000555786	1.49307	0.904503
CR_176_1_tcell_cd45_413	30.8265	-13.0642	R	176	naive	2	CD9CD4	4.89451	0.666648	1.55876	3.78489	0.628741	3.42342	-0.000447469	1.8829	0.323582	-0.00109475	3.63151	0.0794994	0.0692111	-0.000608696	4.11252	2.52296	3.80454	1.83067	-0.00202565	0.00223266	-0.00344505	3.44978	1.48183	0.158426	-0.0018078	1.00061	5.12872	0.00372259	-0.000551618	-0.00238495	-0.000741787	0.00133929	-0.00116106	-0.000448207
CR_176_1_tcell_cd45_4723	14.472	4.19635	R	176	naive	2	CD9CD4	4.46893	2.17125	2.98646	2.40158	1.7481	2.86404	1.39852	2.35427	0.831706	0.0906361	3.72506	1.44782	0.350186	0.0015416	3.8115	1.57774	2.67707	2.28715	-7.78e-05	0.00117804	-0.0022733	2.64726	2.99338	0.00133021	0.212287	3.7258	4.69003	5.19162	2.82183	0.064251	0.734439	0.0822959	2.41608	1.85173
CR_176_1_tcell_cd45_10762	19.5636	-5.89996	R	176	naive	2	CD9CD4	4.38169	-0.00135179	2.67677	2.00967	0.965449	3.54026	0.64271	2.83223	1.10674	1.73445	4.39027	1.76257	0.126406	0.439724	4.17258	2.19551	1.8564	1.86517	0.00157992	-0.00379414	0.0633315	1.40576	1.04819	0.00100776	1.73e-05	0.00289261	5.13278	1.55279	0.62436	0.00221294	0.00585704	0.00289473	1.8402	0.000101059
CR_176_1_tcell_cd45_17717	19.5724	6.31176	R	176	naive	2	CD9CD4	4.48084	0.3739	2.75468	1.58193	2.39033	3.01127	-0.00221123	1.70368	0.00171411	0.000120008	2.76865	1.13927	-0.00375059	1.74862	3.78555	1.4272	2.70769	1.76312	-0.00184443	0.00213773	0.360054	3.37164	2.33536	0.931316	1.49429	0.999079	4.95807	2.62083	1.52802	-0.0036974	0.594547	-0.000182669	0.00139048	0.00096465
CR_176_1_tcell_cd45_15414	2.00604	-18.5028	R	176	naive	2	CD16NK	3.67487	1.44955	2.37075	1.60346	2.53778	0.61869	0.396766	2.14627	0.37424	-0.000501676	1.37567	0.0930015	0.144392	-0.000438214	3.78733	2.18074	1.1195	0.628284	0.00209032	0.0019805	1.10133	0.912883	1.58205	0.201365	-0.00247994	4.04007	0.914566	3.02885	4.07483	-0.00306132	0.418135	0.00310141	0.660545	1.91222
CR_176_1_tcell_cd45_4875	-7.99115	24.5611	R	176	naive	2	HLADRCD8	4.9966	-0.000992131	2.76397	2.20345	2.45168	0.142359	4.1701	2.96233	0.000227785	-0.00348734	4.468	2.09613	0.446243	2.69389	4.14092	1.17329	2.19658	0.00149103	0.00410664	-0.00195055	0.000753528	4.0987	2.56693	0.0777598	0.000357573	1.12811	5.22217	3.90718	3.46678	0.0456939	3.68849	0.00176091	-0.0026562	0.00164051
CR_176_1_tcell_cd45_9753	-9.4353	6.19528	R	176	naive	2	HLADRCD8	4.88018	0.728748	3.14069	-0.00390197	3.14084	0.195638	4.43707	2.30183	-0.00371853	0.000480458	3.77074	1.03934	0.10194	0.0024021	4.53694	3.34623	1.36234	0.0938972	-0.000727638	0.00200336	-0.000849293	1.79443	2.60423	0.290237	0.420187	5.02036	5.35173	2.89179	5.30701	0.55644	1.0679	-0.0038703	0.00331367	-0.00394009
CR_176_1_tcell_cd45_16948	-8.0686	5.37073	R	176	naive	2	HLADR_CD8	4.91062	0.231813	3.29775	1.30003	1.54223	0.0511852	4.54919	2.56629	0.0005125	0.00321306	3.62251	1.03632	0.00150601	0.128583	4.09811	2.23805	0.211251	-0.00202156	0.000884517	-0.00113073	1.21218	0.489886	2.19072	0.148672	0.00182739	4.99167	5.28004	3.27421	4.6217	-6.14e-05	0.347	0.00131979	-0.00199558	-0.0021456
CR_176_1_tcell_cd45_8986	-31.9566	3.24449	R	176	naive	2	Bcell	3.44802	1.41914	2.52931	1.12217	1.69757	0.0919944	0.746236	1.93787	0.00426518	0.000228773	1.5321	0.692335	0.0267606	-0.000623413	4.80265	3.42707	1.26715	0.644211	-0.00213151	0.00162957	-0.00231769	1.01261	2.33182	-0.00095024	-0.000209357	2.24785	1.73364	2.63937	0.970916	0.0019318	4.98021	0.0362235	0.000414776	1.04939
CR_176_1_tcell_cd45_14745	10.8408	-11.505	R	176	naive	2	CD9CD4	3.68827	0.646007	2.27655	2.11714	1.87059	2.84878	0.067101	2.44351	0.00250032	-0.000375203	2.04794	0.51253	0.570409	-0.00188374	2.90964	0.98347	2.42475	2.07133	0.0040372	0.223107	0.000118312	2.32089	3.02634	0.000342304	-0.00181823	4.03264	4.41502	3.2299	1.24547	0.0841943	1.63037	0.0336245	0.0015276	1.24208
CR_176_1_tcell_cd45_3799	-25.7082	-2.91275	R	176	naive	2	Bcell	3.92974	1.44818	2.87244	0.00236847	1.72919	0.314016	0.151475	0.373601	0.00535954	-0.000268612	0.810779	0.134823	0.000936428	0.00342999	4.56746	1.67466	1.90766	-0.000839387	-0.00253908	0.00351349	-0.00355295	0.000154911	3.1187	0.00102329	0.184817	3.05658	0.156247	2.91682	1.39721	0.00319199	2.60611	0.382411	0.414971	1.52409
CR_176_1_tcell_cd45_4256	31.5567	-6.93745	R	176	naive	2	CD9CD4	4.80594	2.55285	2.11427	2.40931	0.974916	3.14669	0.80102	1.08893	0.107781	2.21958	4.04889	0.942341	-0.000789938	-0.0026511	4.9258	2.79637	1.49322	2.39214	0.00473479	-0.00171649	0.000428714	3.31902	1.96694	0.000698879	-0.000754834	1.51839	5.01475	0.637312	0.489251	-0.00127397	-0.000246281	-8.18e-05	2.89643	-0.00287858
CR_176_1_tcell_cd45_14804	-5.8597	24.6287	R	176	naive	2	HLADRCD8	4.50298	-0.00299659	2.21536	1.5679	2.41467	-0.00299573	3.84117	1.30105	0.00328337	0.00129212	3.44924	1.24937	0.340962	0.481281	4.46214	2.8884	1.84812	1.85558	-0.00027323	-0.00362978	-0.000389779	3.70669	2.00069	0.654901	0.000633561	1.22323	4.15936	2.77321	1.30695	0.000894105	3.65842	0.000857463	-0.00293143	0.00291147
CR_176_1_tcell_cd45_3581	0.355888	12.1423	R	176	naive	2	HLADR_CD8	4.51414	0.166441	2.80057	0.0021662	2.00521	0.214271	4.4284	2.63309	-0.000939614	0.306798	3.20289	0.408637	0.002733	2.23e-05	3.86054	1.46258	1.33797	0.781523	-0.000846611	-0.00175731	0.00231831	0.00183059	1.45207	-0.00157896	0.184919	4.48381	5.03771	2.17459	-0.000962477	0.00221764	2.77399	0.0015471	0.128497	0.337819
CR_176_1_tcell_cd45_11160	17.0246	29.6167	R	176	naive	2	CD16NK	3.5094	0.569676	2.76485	0.423976	1.28726	0.581874	1.8041	2.90069	0.556094	-0.000780338	1.08797	0.903384	-0.00444223	0.000119944	2.41871	0.707941	1.27777	2.63755	0.0045902	-0.000366354	0.0165932	2.4307	3.64083	0.162684	0.196319	2.94972	3.35536	4.37571	1.54995	0.552044	1.27872	0.149337	-0.00275467	4.2839
CR_176_1_tcell_cd45_19513	12.7186	-13.6228	R	176	naive	2	CD9CD4	3.42908	-0.00123992	2.46059	1.80126	1.79092	3.04382	0.956213	2.47151	-0.00388965	0.00375202	2.71724	0.194106	-0.00261374	-0.00317599	3.82177	1.29371	3.29213	1.90426	0.000582935	0.000295349	0.0459259	0.566319	1.53055	0.358096	0.205908	2.00787	4.77211	2.79648	2.79047	0.000729062	0.103426	0.000967555	1.13319	-0.00313043
CR_176_1_tcell_cd45_6601	-21.8331	-1.87624	R	176	naive	2	Bcell	4.01217	0.00532643	3.24496	-0.00187501	2.68678	0.329544	0.472849	2.18966	0.00175622	0.00159676	0.734819	0.791647	-0.00195975	0.00160666	4.72656	2.5092	1.24643	-0.00305848	0.0572593	0.124126	0.00116052	1.29952	3.10912	-0.00130724	-0.00454604	2.44754	2.38603	3.332	1.78149	0.000713359	2.19603	0.210486	-7.5e-06	1.97926
CR_176_1_tcell_cd45_4713	-5.33787	6.79668	R	176	naive	2	HLADR_CD8	4.25226	0.126078	2.90763	0.291431	2.03876	0.752181	4.08618	3.36467	-0.00467577	0.00227676	3.51875	0.875181	-0.00106514	0.00244187	3.81671	1.24171	1.51561	2.55579	6.6e-05	-0.000747487	1.703	2.22666	2.81905	6.83e-05	0.314349	4.03671	4.69499	3.67377	4.45688	0.664402	2.01344	-0.00104681	-0.000610491	1.02553
CR_176_1_tcell_cd45_16663	-4.02011	-32.1782	R	176	naive	2	CD16NK	4.41001	0.341821	2.87886	3.25381	3.95866	-0.00243537	1.02428	3.48555	0.00344371	-0.00118833	4.16807	-0.00211869	0.0014372	0.00185792	3.91945	1.84199	0.480539	0.672369	0.0263805	0.000324638	2.33303	0.000194891	2.07288	0.249371	0.00413291	4.17876	0.867631	2.92433	0.175893	0.000145555	1.75786	-0.00144817	-0.00172314	1.08698
CR_176_1_tcell_cd45_20750	21.0552	25.6986	R	176	naive	2	CD16NK	3.34146	0.235116	2.99913	2.63507	1.61258	2.58064	2.06461	3.29593	0.331815	0.922518	2.93552	1.49101	-0.00284113	-0.00191372	3.09497	1.60726	2.27539	2.41161	-0.00257892	0.151173	-0.00117867	1.66684	3.18679	-0.00389015	0.759626	3.10141	4.32795	4.21688	2.50357	-0.000180643	2.06445	0.111942	0.000690352	2.38898
CR_176_1_tcell_cd45_6790	-9.62488	-20.1221	R	176	naive	2	CD16NK	3.63621	0.620798	2.90085	0.181043	3.75271	0.000308176	2.68475	2.57757	0.145216	0.32756	3.13803	0.00136656	0.339788	-0.00238326	3.937	1.3372	0.589393	0.832679	0.000539896	0.00207569	-0.000148288	-0.00168086	1.07241	-0.00131491	0.000942638	3.12684	0.81801	3.03573	2.78594	0.0034772	-0.00173609	0.000361343	0.391009	1.3007
CR_176_1_tcell_cd45_6491	1.39438	-16.658	R	176	naive	2	CD16NK	3.63133	0.638879	2.49915	0.635629	2.97072	1.04917	1.1396	3.3033	-0.00126405	0.130319	-0.00434862	-0.00040287	0.000646104	0.0671346	3.78698	1.50365	1.90868	1.88609	0.140175	0.104678	0.880365	0.870559	2.7167	0.227868	0.138892	3.78678	1.60865	3.08034	5.50569	1.24097	0.398105	0.000423044	0.21151	0.784676
CR_176_1_tcell_cd45_19585	-6.19749	-32.5686	R	176	naive	2	CD16NK	5.07001	1.74095	2.85422	1.5004	4.03332	0.099691	1.00378	3.15357	-0.000662167	0.00378235	3.89159	0.347856	0.00163127	-0.00292094	4.3332	3.05141	1.18589	0.601524	-0.000697475	-0.00263136	1.19171	0.309342	0.99963	0.00178544	-0.00137726	4.23996	1.82422	3.04202	1.10032	-0.00080497	-0.00222881	0.0014104	0.000357222	1.03588
CR_176_1_tcell_cd45_18650	1.47304	-16.9735	R	176	naive	2	CD16NK	4.61206	0.54117	3.56844	0.107256	3.85198	1.00958	0.662105	2.85662	0.632607	-0.000216674	0.357264	-0.00129659	0.00300957	0.000933848	3.66909	2.11334	0.405292	1.02763	0.0010998	0.000140167	0.135327	0.24438	2.33123	0.00260287	0.0014387	4.72551	1.56835	2.76068	5.89623	1.472	0.726053	0.00275841	0.43155	1.78456
CR_176_1_tcell_cd45_618	-3.20596	22.1459	R	176	naive	2	HLADRCD8	4.3298	-0.000826403	1.91419	0.315224	1.28116	0.000996982	3.45242	1.78754	-0.00277832	0.0267454	3.60822	1.43994	0.000119846	0.000770749	3.9525	0.460512	1.00819	0.995223	0.102846	0.298165	-0.000880133	2.38883	1.76384	0.00224955	0.409073	0.641698	5.00186	2.38767	0.00337244	0.00261609	3.0049	-0.004834	-0.000114167	-0.0011528
CR_176_1_tcell_cd45_18289	-14.1854	-28.5033	R	176	naive	2	CD16NK	3.53991	5.76e-05	2.28771	0.000948	2.45	0.216511	1.15256	3.04469	0.00131985	0.00297168	3.29134	-0.000933912	0.289012	4.77e-05	3.77468	1.54733	0.789871	0.151075	0.00144955	0.1897	0.502555	0.510229	1.72351	0.00033791	-0.00343215	0.490431	1.13424	2.78302	0.115818	-0.0028585	-0.000729177	0.00219441	-0.000471321	0.113586
CR_176_1_tcell_cd45_15034	-6.86901	34.0437	R	176	naive	2	HLADR_CD8	4.06757	-0.00263209	2.59888	3.19791	0.0019074	1.52117	3.69444	3.11519	0.00172217	0.176939	2.43023	-0.000238001	0.000388694	-0.000593426	3.28653	1.87895	3.06458	0.0454462	0.291236	-0.00260239	0.0174473	-0.000186151	1.97992	0.0018131	0.3689	3.91492	4.44047	4.0676	0.774775	0.00127063	0.000673606	-0.00271647	0.001363	0.726736
CR_176_1_tcell_cd45_8529	-1.23284	-9.63823	R	176	naive	2	CD16NK	4.21866	0.0959246	2.83364	0.934683	2.09739	1.02308	0.23229	3.1766	0.050907	0.183396	3.12575	0.676028	0.772674	-0.00125725	3.03905	1.40402	0.940704	1.48537	0.00155382	-0.00390056	0.98209	1.94531	3.30807	0.000448559	0.0699487	4.3493	2.92527	4.12866	3.68233	0.592721	1.35858	0.00302793	-0.00156715	2.26039
CR_176_1_tcell_cd45_10266	17.257	-5.05873	R	176	naive	2	CD9CD4	4.08216	-0.0032781	1.96727	2.82905	0.132787	2.90983	0.305032	1.62175	1.32274	0.364146	3.40073	0.92602	0.000241438	0.885175	4.22031	1.15678	1.8686	2.02813	0.00215463	0.181561	0.000680324	2.52613	2.56819	0.00281999	0.275143	2.28977	5.03182	2.80812	2.04684	0.207817	0.0834162	-0.00160123	0.734764	0.0317169
CR_176_1_tcell_cd45_539	6.11663	-3.4262	R	176	naive	2	DN	4.95882	0.393956	2.22938	3.1128	4.07014	-0.00188707	0.000489755	0.283961	0.0027807	0.000522013	3.81723	2.28004	0.00238759	-0.000514797	4.62421	2.29232	1.46709	2.42437	-0.00314444	-0.00157457	-0.0016021	0.000110074	1.21393	1.47208	0.619975	4.92106	4.84688	1.53559	3.80666	-0.000242893	3.29104	-0.00299738	0.000349817	-0.00198477
CR_176_1_tcell_cd45_13978	38.5086	2.4499	R	176	naive	2	CD9CD4	4.43755	0.000382309	3.26035	3.40561	1.51762	3.92102	1.64688	2.23801	-0.00321973	-0.00383371	4.72791	0.186193	0.000144329	0.000147792	3.88839	1.73623	0.0100428	2.71401	-0.000505727	-0.00113558	2.61397	2.83026	1.74397	6.63e-06	0.62822	1.43186	4.66889	2.96875	1.11359	-0.000864563	0.393863	0.00182085	2.74836	-0.00316926
CR_176_1_tcell_cd45_3625	-9.054	-15.6953	R	176	naive	2	CD16NK	4.83705	0.0162543	3.13123	-0.000732724	0.774363	0.302441	0.871515	2.45422	-0.000744191	0.00110412	2.89376	0.0504937	-0.000877338	-0.00162299	3.94577	1.01934	-0.00384064	0.00141369	0.00345357	0.0353762	3.0976	-0.00413345	2.24527	-0.00423707	0.00272893	4.06731	1.44307	2.21221	5.19741	0.363951	0.0217629	0.00288536	0.0026448	0.329488
CR_176_1_tcell_cd45_23252	22.0389	3.2709	R	176	naive	2	CD9CD4	5.22968	0.712692	2.62321	3.74524	0.982547	3.57578	0.80276	2.93272	2.02575	0.403915	4.30929	1.87355	0.358634	0.00130191	4.71753	3.41668	2.23399	2.99454	0.104057	-0.000686015	-0.000834637	4.03377	2.27507	0.299795	0.000191669	2.06788	4.86472	3.32526	1.85606	0.00172072	-0.000950297	0.00151968	1.19406	0.00190694
CR_176_1_tcell_cd45_19846	12.8651	-10.2632	R	176	naive	2	CD9CD4	4.74914	0.0188311	2.93439	2.47874	0.985622	3.46534	1.94663	2.65133	0.00195741	-0.0039725	3.79426	-0.00205203	2.92e-05	-0.00148538	4.24895	2.26996	3.4059	2.60652	0.00770533	0.0547023	0.00258289	1.84591	2.71974	1.41097	0.757341	1.94923	5.19761	3.36527	1.43164	-0.00254511	0.121177	-0.000372292	1.42435	0.0960118
CR_176_1_tcell_cd45_22002	-15.8094	-2.46639	R	176	naive	2	Bcell	3.7553	1.15861	2.87029	4.45511	2.26659	0.539862	0.3254	1.6601	0.000586859	0.00246992	0.790166	0.0188809	0.00163924	0.177097	5.16031	3.11854	2.552	1.71217	-0.0016559	-0.0011949	0.000232518	2.35387	2.93347	0.00163445	-0.00236534	1.9942	2.51411	3.80071	2.24349	-0.000727974	2.78107	0.000145894	-0.000132922	2.10205
CR_176_1_tcell_cd45_15582	-19.3184	-5.6777	R	176	naive	2	Bcell	4.22822	1.07968	3.15034	1.32955	3.22377	1.67337	0.358702	2.15545	0.00066142	0.12608	2.50143	1.14622	0.42521	0.00133631	5.13631	3.81898	2.41226	1.97622	0.002013	-0.000252048	0.00171245	0.797282	2.91124	0.00250916	0.000742985	2.06488	2.4623	4.16848	1.98715	0.0875668	3.53027	0.00591196	0.609942	2.47344
CR_176_1_tcell_cd45_23199	14.5256	1.38002	R	176	naive	2	CD9CD4	3.94791	0.651644	2.30292	2.57828	1.74131	1.98904	0.668735	2.42306	0.0908607	0.208846	3.63059	1.51919	-0.000894052	0.0237951	4.51917	1.36101	1.19649	1.54541	0.0218567	-0.000435018	0.00173376	2.63526	1.83207	0.000380426	0.178182	2.16417	4.4984	3.56942	1.75666	-0.00131223	0.885436	-0.000728539	1.29742	-0.000243823
CR_176_1_tcell_cd45_23389	-2.75474	14.5561	R	176	naive	2	HLADRCD8	4.35239	0.234504	2.81444	1.26854	1.57348	1.6367	3.74584	2.88699	-0.00157179	0.277159	3.14599	0.0141757	0.00142656	0.0508027	3.95067	1.8196	0.197199	1.10586	-0.00376247	-0.00407815	0.000894518	1.32786	2.13942	0.000716279	-0.000379114	3.86519	4.77993	2.43641	2.03952	0.000914812	0.326828	-0.000682901	-0.00179592	0.977262
CR_176_1_tcell_cd45_23185	-3.5524	-23.7374	R	176	naive	2	CD16NK	4.26938	1.05592	3.05401	1.02174	3.2362	0.947763	1.70849	2.98337	0.000639753	0.0022981	2.58431	0.278567	-0.00197879	0.00089584	3.77269	1.42454	0.511927	1.64911	0.105944	-0.0014961	2.72611	0.297824	2.28718	0.00565222	-0.000541765	4.30756	1.92755	3.59661	2.65462	0.00292506	0.576936	-0.00189386	0.213789	0.880402
CR_176_1_tcell_cd45_19392	-2.87884	7.77874	R	176	naive	2	HLADR_CD8	4.74717	0.104877	3.5294	0.0117263	1.54259	0.125552	4.13856	2.10316	0.304679	0.978569	3.4047	1.00447	0.296139	-0.00191157	3.90447	1.88867	0.900775	0.60937	0.000686715	0.00112473	1.46657	-0.000916116	2.43435	0.000862358	0.702626	4.30407	5.3568	2.97456	2.33526	-0.00433441	1.06089	-0.000396035	0.0013951	-0.00485196
CR_176_1_tcell_cd45_9637	-6.32143	8.80626	R	176	naive	2	HLADRCD8	3.78983	0.393148	2.50733	0.0921364	2.31409	0.000954381	3.69349	3.11954	-1.54e-05	-0.000810965	3.4826	0.206288	-0.00062582	0.000885704	4.00958	0.931332	0.19732	0.310197	-0.0015328	0.346227	0.00167528	0.637331	1.89393	0.00177675	-0.00193763	3.12343	4.5184	2.79824	4.07309	0.000189145	3.02741	-0.00122811	-0.00212644	0.00534407
CR_176_1_tcell_cd45_13369	1.4051	-22.7831	R	176	naive	2	CD16NK	3.38203	1.06639	2.52919	-0.000548656	2.6201	0.487537	0.297689	2.89284	0.342166	-0.000141996	0.0022026	0.000167585	-0.000836678	0.000529782	3.71223	2.13277	1.54883	0.158273	-0.000508981	-0.00218415	2.22885	0.00100829	2.03093	-0.00219838	0.000367064	3.71741	1.35912	2.89972	2.89709	0.00174027	-0.000943194	0.00213587	0.49354	0.939537
CR_176_1_tcell_cd45_6804	1.14474	-17.9714	R	176	naive	2	CD16NK	3.78293	0.361178	2.96783	0.069494	3.13532	-0.00119252	0.417128	3.33706	0.00221875	0.00118128	0.421453	-0.00109097	0.00093169	0.00114805	4.00886	1.80889	1.05809	1.39263	0.00186767	0.000229349	1.05606	1.15495	1.34981	0.00102745	0.0518332	4.08794	0.797622	4.68216	4.62377	1.16903	0.385571	-0.000264186	0.347069	2.0191
CR_176_1_tcell_cd45_2211	-34.0268	-15.8619	R	176	naive	2	Bcell	4.36796	0.857111	2.89387	0.00555242	3.36648	0.589608	0.0638775	-0.00179726	0.00167724	-0.00277595	-0.000480493	1.5093	-0.00237216	-0.00226695	5.32882	4.16702	1.76818	3.24e-05	0.357097	-0.000331837	-0.00374363	1.54716	3.14157	0.000342541	0.00191121	1.32924	0.427289	1.97595	0.00175163	0.00274677	1.46968	3.17e-05	0.00373026	2.16427
CR_176_1_tcell_cd45_2286	-30.7012	-8.70693	R	176	naive	2	Bcell	4.20187	1.3156	2.40271	0.419733	3.46417	0.075248	0.870621	-0.000240805	0.198283	0.0802102	0.529825	0.815514	0.00355719	-0.000390429	5.3457	3.61133	1.60479	0.398856	-0.000971942	0.00252262	0.00101755	1.10904	2.93509	-0.000796202	0.367333	0.791737	1.37816	3.377	-0.00091777	0.236181	2.74337	-0.000757703	0.112334	1.38285
CR_176_1_tcell_cd45_22177	12.474	-15.8097	R	176	naive	2	CD9CD4	3.97678	-0.00156041	2.37049	1.06148	0.73583	2.87714	0.718827	2.88924	-0.0030079	0.0050448	2.8963	0.00127636	0.279474	-0.00185401	3.58703	0.188267	3.5447	0.960519	-0.00295276	1.03e-05	0.000297431	0.69246	2.14662	0.00280892	-0.000741873	4.19936	4.85075	3.26563	1.96464	0.000199384	0.826904	-0.000245561	0.000179071	-0.00245821
CR_176_1_tcell_cd45_7684	24.522	-1.37079	R	176	naive	2	CD9CD4	4.75422	0.0432841	2.72482	3.77055	0.259758	3.50245	0.630485	3.64145	0.440675	0.384361	4.20203	1.93816	0.159963	-0.0025349	3.79264	1.46229	2.89035	2.52962	0.305095	-0.00182145	-0.000436222	2.09401	2.55777	-5.29e-05	0.570237	0.299135	5.36372	2.52499	-0.00241243	-0.00182919	0.260235	-0.00168218	1.63818	-0.00176589
CR_176_1_tcell_cd45_24489	36.6458	1.91082	R	176	naive	2	CD9CD4	4.73919	0.00101399	2.47727	3.37852	0.928475	2.83651	1.03874	2.68545	7.03e-05	0.683397	4.14637	2.3462	0.0010724	-0.00303422	4.41555	2.08267	2.20297	2.37329	-0.00073239	0.00259726	2.60011	3.58873	2.3181	0.00300267	-0.0033637	1.45861	5.07624	3.55896	1.75043	0.00113786	0.364922	0.00143771	1.85058	0.570126
CR_176_1_tcell_cd45_15585	-4.40916	-18.8093	R	176	naive	2	CD16NK	4.03211	0.797762	2.66923	0.484848	2.11443	0.478503	0.890303	3.30139	-0.00319943	-0.00331224	3.28891	0.141697	1.09729	0.000153018	3.91584	1.79472	0.953903	0.988615	0.00376479	-0.00253264	2.58164	0.704686	2.02645	0.00265486	0.486377	3.99788	2.40803	2.76533	4.09347	0.000572427	0.909504	-0.00351673	1.22858	1.48531
CR_176_1_tcell_cd45_21893	16.7452	5.77529	R	176	naive	2	CD9CD4	4.26987	0.375936	2.68827	2.44161	0.80023	2.35539	0.601707	1.99826	-0.00129761	0.00316582	3.86076	2.11401	0.135799	0.0013728	4.481	1.93246	1.98982	0.618082	0.000818936	0.000997669	0.0182622	3.05254	2.81901	-0.00267348	0.00217204	1.54048	4.57499	3.28927	2.03271	-0.00121157	2.28302	0.00356721	0.743269	0.388414
CR_176_1_tcell_cd45_20597	14.4103	31.4047	R	176	naive	2	CD16NK	3.59002	0.0796246	3.02397	0.712601	1.05886	0.198709	0.873348	2.77316	-0.00128247	0.0016901	0.080018	1.22438	0.136209	-0.000874453	2.28184	1.32887	1.82822	1.22608	-0.000139526	0.0174983	0.00124414	2.80164	2.6914	0.00038874	0.000936559	1.70362	2.27076	3.36276	2.04962	0.0916152	1.6559	0.000158843	-0.00176035	4.01714
CR_176_1_tcell_cd45_12936	17.323	30.0253	R	176	naive	2	CD16NK	3.81969	0.867027	3.12881	0.720468	1.46822	1.34773	1.50507	2.48873	1.33751	-0.00315811	0.961045	0.528856	0.232884	-0.000507743	1.94722	1.16969	1.71312	2.01083	0.000440553	0.103627	0.462512	2.73535	3.01039	0.000209277	0.616068	2.5973	2.71884	3.73851	1.84688	-0.00264255	1.19247	0.000642824	1.34e-05	4.45286
CR_176_1_tcell_cd45_9271	14.163	-17.4427	R	176	naive	2	CD9CD4	4.20411	0.139135	2.00729	2.09777	0.536906	3.38439	0.144177	2.58734	-0.000956809	0.000762647	2.60796	-0.0041178	0.00252068	-0.00366647	3.72555	0.518871	3.53652	0.60947	0.000558849	0.00117798	0.000632722	1.04196	0.931165	1.15433	0.0964986	2.82951	5.33756	2.47528	1.93991	-0.000185755	0.67115	-0.000625652	0.819346	0.0026892
CR_176_1_tcell_cd45_9433	-5.6385	4.70939	R	176	naive	2	HLADR_CD8	4.30198	1.01158	3.45693	3.1773	1.4922	0.000524343	3.76173	2.2123	-0.000252899	0.0902506	2.23597	0.932615	0.328688	0.00228211	4.16731	2.3903	0.681208	0.352134	-0.00107194	0.248761	2.94432	0.00230229	2.13633	-0.000199066	-0.00136012	4.07895	4.56405	2.52756	5.28479	0.594015	1.75572	0.0177101	0.0267194	0.354809
CR_176_1_tcell_cd45_7826	18.5021	29.0332	R	176	naive	2	CD16NK	3.84219	0.0859334	2.92084	0.00124413	1.38281	1.16688	1.44301	2.61563	0.746859	0.123538	2.09177	1.12908	-0.000535441	-0.00160564	3.0267	1.25955	2.00461	1.86252	-0.00240353	0.365677	0.212157	3.26439	3.68432	0.663506	0.239359	2.79498	3.10447	4.27031	2.70701	-9.04e-05	1.25076	0.00386348	0.00121832	3.93129
CR_176_1_tcell_cd45_1706	1.38479	-16.6954	R	176	naive	2	CD16NK	4.32494	-0.0027369	3.05665	0.0236684	4.01147	0.663494	1.79795	3.43039	-0.00208447	0.00283791	0.77952	-0.00256532	0.321462	0.21131	4.20199	1.52809	2.09282	1.14964	-0.000121705	-0.000403108	0.715091	1.27225	2.38391	-0.00305038	0.00186812	4.10958	1.82136	2.91206	5.22722	1.73288	-0.00330423	0.00181042	-0.00320829	0.19667
CR_176_1_tcell_cd45_14751	-9.67176	8.17334	R	176	naive	2	HLADRCD8	4.88605	0.000817202	2.75118	0.0735092	0.265399	0.535831	4.18514	1.59372	-0.00202941	-0.00341144	3.26346	0.031439	-0.00110722	0.0015402	4.08526	2.48599	0.890001	0.924472	0.00115418	-0.00176509	0.0695521	0.00191154	3.00917	0.00121792	0.0767897	4.50475	5.11498	3.42214	5.03735	-0.000646852	0.0012978	0.00275552	-0.000490911	1.22893
CR_176_1_tcell_cd45_24263	9.98274	11.0036	R	176	naive	2	HLADR_CD8	4.23311	0.554619	2.88387	3.53289	1.68562	-0.00282018	1.94144	2.11967	0.00311508	-0.0010779	3.6296	1.82753	0.000896239	-0.000837986	4.12574	2.02924	0.768293	2.07829	0.000851766	0.00118489	3.59492	1.77024	2.34026	-0.000788655	-0.00202443	1.93928	4.96903	3.2724	1.14261	0.00110299	0.000583621	-0.000390828	1.37744	0.546004
CR_176_1_tcell_cd45_15024	16.5507	-12.926	R	176	naive	2	CD9CD4	4.01438	0.195756	2.1024	1.64355	0.980961	2.65186	1.05431	1.69586	0.644154	0.000981499	2.72698	0.000205426	-0.00242255	0.518875	3.94462	1.1779	3.39483	1.9092	-0.000437585	0.00310682	0.00121187	1.26976	1.85174	0.522643	0.000708747	0.784227	4.83931	3.37234	1.10147	0.00091811	0.385793	-0.00229984	1.62995	-0.00242397
CR_176_1_tcell_cd45_8081	-26.1208	-3.8016	R	176	naive	2	Bcell	4.38756	1.1581	3.12064	0.00520502	2.87809	0.555955	0.957053	1.53759	0.000157779	-0.0010316	0.00146905	0.690346	0.00054834	0.00107529	4.83454	2.71929	2.44704	0.604634	-0.00177389	-0.00166748	-4.85e-05	0.000290992	3.1937	-0.00203777	0.000318115	1.64619	0.836314	3.7714	0.794542	0.00251648	1.60159	0.177377	-0.000256381	1.69686
CR_176_1_tcell_cd45_8949	-23.206	-0.740093	R	176	naive	2	Bcell	4.3946	0.000231752	3.22376	0.42514	3.08383	0.85832	0.52007	1.06213	-0.000180323	0.0477391	0.394491	1.30264	0.00152567	0.176984	4.73541	1.99979	2.0105	0.000593711	-0.000165688	0.000589268	0.000759339	1.6298	2.89082	0.0315284	-0.000642748	2.1425	1.48401	2.93606	1.85947	-0.00141654	2.33031	0.08737	0.629776	2.21941
CR_176_1_tcell_cd45_988	10.7341	34.5168	R	176	naive	2	CD16NK	3.77567	-0.00222139	1.42769	0.00226645	0.848395	-0.00116944	0.745105	1.66935	0.967766	0.000332228	0.00140172	1.03259	0.00430526	0.000364239	2.4404	1.17384	1.02637	0.462093	0.000554906	0.000449583	-0.00466982	2.89967	2.98066	8.61e-05	-0.00237918	2.57727	1.09678	3.02074	0.585733	-0.00310569	0.961144	-8.2e-05	0.861048	3.91221
CR_176_1_tcell_cd45_10687	-8.1508	-27.0845	R	176	naive	2	CD16NK	3.44881	1.20079	2.79571	0.118785	2.33676	0.273018	0.388649	3.47501	0.00104229	0.327457	3.65414	0.616856	-0.00107989	-0.00336695	3.27662	1.47769	0.923592	1.5994	-0.0040472	0.437399	2.67552	0.831779	1.83366	-0.00213061	0.0637844	2.55858	1.10469	2.78544	0.673885	0.0602683	0.531134	0.000190308	0.678927	0.158536
CR_176_1_tcell_cd45_24549	17.6824	1.37117	R	176	naive	2	CD9CD4	4.71881	0.567338	2.79243	3.72352	0.851773	3.31323	0.847811	1.78682	0.0313958	0.000800105	3.54077	0.580814	-0.00162124	0.00072205	3.48892	0.505676	1.92039	2.27219	0.266018	-0.00104712	-0.00290787	3.28601	3.13623	-0.00093547	-0.00098791	1.48213	5.21431	3.61043	2.58254	0.0021229	0.0426245	0.00160766	-5.1e-05	0.000458993
CR_176_1_tcell_cd45_11061	14.8816	-4.03419	R	176	naive	2	CD9CD4	3.66354	0.434714	2.60174	0.457822	0.925849	1.75487	0.000848074	2.69203	0.000363141	0.723098	3.28133	1.15015	0.00376644	0.00158282	4.21597	1.27114	2.30917	1.57689	-0.00168439	-0.000985093	1.32198	2.70035	2.70108	-0.000785271	0.127979	2.03177	4.96642	3.84221	0.315441	0.094202	0.240218	0.000466475	0.0960817	0.210813
CR_176_1_tcell_cd45_21191	-11.307	21.3528	R	176	naive	2	HLADRCD8	5.13667	0.844677	3.27659	2.67279	1.783	0.000984055	3.94217	1.3232	-0.000639884	-0.00100288	4.24949	1.26437	0.0589265	0.409409	3.99079	2.45405	1.4168	0.0656267	0.000499776	0.00343188	0.158657	4.05623	2.9117	-0.00138328	0.00271791	-0.00349612	5.4502	2.58077	5.52509	-0.00107278	0.664673	0.00092758	0.00362718	0.0289701
CR_176_1_tcell_cd45_21972	20.3604	28.7756	R	176	naive	2	CD16NK	3.50633	0.691766	3.04087	1.93705	2.00235	1.34346	2.40947	2.21589	0.724642	0.070193	1.93956	2.06844	0.261102	0.000873386	3.42134	0.306081	2.25902	2.3485	-0.00289729	0.273749	0.36382	3.02619	3.24445	0.000145199	0.598968	2.32479	3.13529	4.63045	3.32379	0.545755	2.06683	0.426503	0.0012904	4.06931
CR_176_1_tcell_cd45_9426	-10.8674	14.0381	R	176	naive	2	HLADRCD8	3.8145	0.485446	2.56062	3.29775	0.519149	0.90148	3.47455	1.8631	-0.00143293	0.00264954	1.6981	0.449164	-0.00449754	-0.000445926	4.03928	1.39646	1.23138	0.768524	-0.00234958	-0.000679024	0.327853	0.599875	2.21317	0.00159435	1.17779	3.91806	4.4689	2.26633	5.31257	0.511964	-0.00116187	0.000737771	-0.00102196	1.17174
CR_176_1_tcell_cd45_12637	14.6039	18.9057	R	176	naive	2	CD9CD4	4.59399	0.00192644	3.03474	1.94411	1.71911	3.38515	0.999956	1.45654	-0.000750967	0.142123	4.70623	0.582925	0.00135999	0.843894	4.27665	1.14952	0.510232	0.0891849	0.3022	0.000170945	2.66465	3.58572	3.08616	-0.00213455	1.10717	0.908469	4.91947	2.44614	5.3846	1.41089	-0.000137224	0.00181139	-0.00141711	0.0969913
CR_176_1_tcell_cd45_20193	20.5902	28.4127	R	176	naive	2	CD16NK	4.14627	0.824925	3.48839	2.23251	2.1111	1.40061	2.23256	2.94934	-0.00138055	0.171312	2.5333	2.22056	0.000631691	0.00303005	3.20396	1.0717	1.11105	2.46283	-0.000781017	0.000488022	0.198998	3.32963	3.29753	-0.00285178	0.80187	3.12725	3.64663	4.04955	3.14635	-0.00177495	1.879	0.134875	0.15667	4.95628
CR_176_1_tcell_cd45_23810	-32.6999	-1.49778	R	176	naive	2	Bcell	4.27338	0.190355	2.72233	0.29162	1.20599	0.668892	0.235856	1.04906	0.000479178	0.00351768	0.166253	0.0394052	0.000792888	0.208668	5.08438	2.76686	1.61412	-0.000869647	0.00128432	-0.00347967	0.000330475	1.9843	2.56857	0.00114813	-0.00083189	2.10804	2.55264	3.35641	-0.000324593	-0.00231881	4.18656	-0.000448405	-0.00137013	6.14e-05
CR_176_1_tcell_cd45_18609	1.07194	-16.653	R	176	naive	2	CD16NK	4.63732	0.0642083	3.23869	0.133111	4.07935	0.369553	1.16964	2.21882	0.000437675	0.027339	1.49075	0.411001	0.000417304	0.00189871	3.78814	2.22011	1.17511	1.47465	0.00262662	0.0028889	0.00210618	1.46316	2.5403	0.00301915	0.0579168	5.32341	2.39493	3.86672	5.37797	0.0599006	-0.00195926	-0.00203655	-0.00361739	1.33388
CR_176_1_tcell_cd45_12674	13.2955	-19.3508	R	176	naive	2	CD9CD4	4.04291	0.607019	1.76916	1.87459	0.246814	2.85327	0.20307	2.53287	-0.00233991	-0.00112464	2.70427	0.191026	0.000238825	0.0276921	3.79608	1.10778	3.4151	1.551	0.0650693	-0.00186919	0.002987	0.806561	2.60139	0.000482327	1.2232	4.25997	4.87449	2.58705	0.0815877	0.00184549	0.481618	0.00794152	-0.00210844	0.748449
CR_176_1_tcell_cd45_1165	-27.5059	18.7682	R	176	naive	2	monocyte	3.80949	0.250336	0.329954	0.000162913	0.335578	0.165886	0.00264933	0.0921902	-0.000662885	-0.000638433	0.0714111	0.00120635	0.00208768	-0.00205985	3.68053	1.06196	1.92422	0.194555	0.00167366	0.00105465	0.508275	0.159159	2.22796	-0.00259492	-0.0028964	3.61334	1.5616	2.04873	1.19084	-0.000341904	4.29007	-0.00433228	-0.000991689	0.00207057
CR_176_1_tcell_cd45_22467	-18.4114	-2.97547	R	176	naive	2	Bcell	3.90316	0.0184858	3.49349	2.07736	2.76324	0.706035	1.30801	2.27253	0.00252459	0.123617	2.58445	0.204348	-0.000246395	0.00182374	4.69281	1.62768	2.58481	1.0087	0.00237258	-0.000775258	-0.000234123	2.35429	3.01039	-0.000520592	-0.00109896	2.53641	2.55592	4.15048	2.49031	0.343884	3.29481	-0.00243433	0.434385	1.96012
CR_176_1_tcell_cd45_24018	22.438	-1.02681	R	176	naive	2	CD9CD4	4.56663	0.203219	3.00349	1.80082	0.679453	3.36838	0.977913	3.31434	3.08e-05	0.895385	3.57643	0.0232233	0.037303	0.00316365	3.95456	1.17941	3.1436	2.25446	0.930078	-0.00147087	-0.00109401	3.80787	2.50021	0.00255416	0.952806	1.21374	4.86539	3.2005	0.231576	-0.00122579	0.0636444	-0.00134705	1.2535	0.000508237
CR_176_1_tcell_cd45_2213	14.0094	32.2872	R	176	naive	2	CD16NK	3.56891	0.276334	2.48396	0.406204	0.00159661	0.002302	-0.000660287	2.22793	-0.00227611	9.8e-05	0.110816	0.933129	0.000112586	-0.000606588	2.19611	0.393432	1.34595	1.42646	-6.47e-05	0.0025083	-0.000395256	2.36698	3.44315	0.00181568	0.00161353	2.58065	2.56419	3.61246	2.42446	0.0590898	1.13041	0.00465618	0.0786982	4.82236
CR_176_1_tcell_cd45_17996	-8.58488	-27.255	R	176	naive	2	CD16NK	4.08584	0.228107	2.60625	-6.25e-05	3.12262	0.0262128	0.733322	2.98339	-0.000767509	0.0887112	3.22618	0.357635	0.00159142	-0.00187451	3.37001	2.0601	1.64692	0.000769873	-0.0027389	0.000687198	2.9878	-0.000259946	1.35707	0.0021812	0.00227649	3.15603	0.497081	2.56013	0.233629	0.000474163	2.71314	0.000347329	0.00117062	0.269504
CR_176_1_tcell_cd45_13689	-8.99297	5.03236	R	176	naive	2	HLADRCD8	5.04109	1.02631	3.67569	0.73272	2.03937	-0.000112943	4.71346	3.51398	0.00130656	0.711511	3.27556	1.36368	-0.00442358	-0.00378073	4.31531	1.93424	0.106572	0.594798	0.194929	-0.00059374	0.198223	0.218588	2.76397	-0.000671886	0.0221336	5.36898	5.63252	2.89683	4.63805	0.0913836	-0.00171121	0.00225972	-0.00449412	0.00288867
CR_176_1_tcell_cd45_20237	0.29118	10.5705	R	176	naive	2	HLADR_CD8	3.59545	0.205155	2.84374	0.746713	2.54874	0.265557	2.66925	1.29566	0.00034803	0.000636367	2.49079	1.11971	0.000769467	0.00105429	3.89787	2.21456	1.55394	0.874975	-0.00258143	-0.00189828	0.000121297	0.184576	1.51944	-0.00157327	0.105597	3.7975	3.88388	2.57467	0.870777	0.00024379	4.07324	-0.00167444	-0.000557122	0.152316
CR_176_1_tcell_cd45_5565	-24.8902	-0.241165	R	176	naive	2	Bcell	4.13486	0.812449	3.1494	0.106586	3.05349	0.230061	0.238698	1.2187	-0.000433224	0.00206173	0.00157825	0.107949	-0.00127895	0.00278075	4.69864	1.27683	2.37477	0.000669817	0.0957767	-0.000661163	0.00050447	2.29892	2.75612	0.313687	0.000745321	1.68031	0.836562	2.49962	0.00334162	0.000347852	1.97458	0.000935217	0.329911	2.91137
CR_176_1_tcell_cd45_17094	6.37628	3.53579	R	176	naive	2	HLADR_CD8	5.07554	0.862001	3.34398	0.726506	2.30292	0.29639	1.13591	2.59674	0.00110234	0.355388	3.15495	0.537658	0.00267678	-0.000513363	3.69853	1.78433	1.28257	0.572478	-0.00154035	0.00172078	-5.6e-05	2.00832	2.72631	-0.00287757	0.00194466	2.08999	4.86833	3.34101	2.16191	0.000980119	1.60693	-0.00370437	0.0615533	0.0421855
CR_176_1_tcell_cd45_17642	-1.97119	8.21174	R	176	naive	2	HLADR_CD8	4.32743	0.72448	2.72978	0.904182	1.81474	0.36182	3.97831	2.91222	0.197265	-0.000571544	3.33764	1.02004	0.612985	-0.00311836	3.89023	1.46457	0.58514	0.00640877	0.00220387	-0.00154755	2.06047	-0.0013776	2.02806	-0.00133025	4.84e-05	4.87535	4.72846	2.29292	1.67772	-0.000969474	2.39476	0.000955245	-0.00105407	-0.00343783
CR_176_1_tcell_cd45_2470	10.8402	34.9869	R	176	naive	2	CD16NK	3.66949	1.00085	2.28476	0.0018878	1.23403	0.0394208	0.00373467	0.954293	0.964599	-0.00194246	-0.00340778	0.562458	0.00236507	0.00175574	2.29088	0.00535935	1.34269	0.769851	-0.00394297	-2.79e-05	-0.000548917	2.52217	1.88213	-0.00111066	-0.00332264	2.20223	0.955416	3.29217	1.52917	0.00196834	0.276429	-0.00194972	-0.000781499	3.95193
CR_176_1_tcell_cd45_12144	-27.4836	13.4498	R	176	naive	2	monocyte	3.52129	7e-05	2.2284	0.155998	1.36967	0.0979923	9.77e-05	1.8006	0.00179317	0.146294	0.512061	0.27162	0.00376582	0.000548157	3.93261	1.27494	3.27558	1.71327	-6.32e-05	0.407417	-0.00203077	0.056688	2.82009	-0.00406576	0.000311702	4.25606	1.64588	3.54412	0.781344	0.000606721	4.43342	0.00153467	-0.00210025	0.743504
CR_176_1_tcell_cd45_18496	-0.0398634	-18.4372	R	176	naive	2	CD16NK	4.80287	0.00261955	3.28879	0.337107	3.7615	0.62988	1.60376	3.33336	-0.00213106	0.00166727	0.00135765	0.000308926	0.349277	-0.00196167	3.95114	1.18935	0.283489	1.98297	0.00371136	-0.00207972	3.5237	0.000983234	1.99863	0.00158149	-0.000824282	4.13958	2.09231	3.16448	5.35225	0.405804	-0.00261918	-0.000363214	0.00189594	0.407137
CR_176_1_tcell_cd45_6224	15.8524	-10.4371	R	176	naive	2	CD9CD4	4.72126	0.00138261	2.25499	1.4795	0.566778	3.98226	0.96384	1.48541	-0.000593022	-0.000374583	3.92735	2.19181	0.0850269	0.00441987	3.40308	1.68548	3.47075	3.05712	-0.000908341	0.360231	-0.000314855	1.82599	2.90282	1.01816	1.56195	2.06333	6.02848	3.28316	0.800338	0.00168801	-0.000202555	0.000642997	0.0152564	0.00153616
CR_176_1_tcell_cd45_13795	17.949	31.0847	R	176	naive	2	CD16NK	3.67441	0.956339	3.10389	0.800502	1.80428	0.629482	1.37123	2.94026	0.00190958	-0.000561428	0.774301	1.15437	0.00455327	-0.00160349	3.02776	1.21496	2.11399	2.36247	0.00110557	0.00452579	-0.00171825	3.32103	3.28748	-0.00300613	-0.0043608	2.599	2.38836	3.96608	2.19829	-0.000186852	1.49012	0.00257426	0.0456713	4.24345
CR_176_1_tcell_cd45_19419	11.5836	-11.0881	R	176	naive	2	CD9CD4	4.10396	0.3492	2.7269	2.16853	2.11993	3.03623	1.49832	2.70988	0.0010456	0.00271795	2.71864	0.0718803	0.00130151	-0.00081383	3.663	1.60753	2.65239	1.30045	0.225176	0.000273861	-0.000174917	1.4711	2.02747	-0.000336866	-0.00125065	1.67927	4.9265	3.25937	3.04782	0.394557	0.988838	0.0240905	0.000890035	0.589851
CR_176_1_tcell_cd45_14811	-1.73081	7.1805	R	176	naive	2	HLADR_CD8	3.93488	0.150934	3.3215	0.447647	0.960035	0.641923	3.50313	2.74154	0.832423	0.233305	3.36949	1.04635	0.0710586	0.00271295	4.10563	0.84511	1.47027	1.64758	-0.00154298	0.000392601	2.68044	0.899967	2.06916	0.278493	0.00190124	3.05161	4.16317	2.78764	2.04828	-0.000891153	1.55561	0.00066792	0.294921	0.436379
CR_176_1_tcell_cd45_18723	14.77	3.04536	R	176	naive	2	CD9CD4	3.92415	1.18298	2.91921	3.7516	1.8859	2.54098	0.82168	2.67444	-0.00319715	0.289915	3.11373	1.2902	0.000142953	0.000718398	3.96785	1.91257	2.73597	1.77606	0.000789041	-0.00188049	0.201388	2.93561	2.86472	0.00197026	0.000954602	2.86194	4.05796	4.44939	2.51472	0.00151934	1.50847	0.00040913	1.18478	0.292967
CR_176_1_tcell_cd45_6909	-22.2128	0.141882	R	176	naive	2	Bcell	3.97663	0.548701	3.12814	0.438369	2.47002	-0.00237763	0.275942	1.93047	0.00251582	0.015295	-0.00246008	0.344947	0.0961534	0.000789317	4.48658	0.862857	2.28888	1.49199	-0.00275017	0.00161964	0.203688	2.53912	2.71901	0.000562368	-0.00280673	2.72062	2.09066	3.47806	2.78097	0.0952374	3.3206	0.00378299	0.90884	1.94707
CR_176_1_tcell_cd45_15703	-5.96897	10.8512	R	176	naive	2	HLADRCD8	4.07697	0.0118875	2.56354	0.188682	0.753645	-0.000741649	3.37029	2.30299	0.0109206	0.00246141	1.3778	0.409024	0.052731	-0.00223064	4.10086	0.971602	1.42903	0.00257953	-0.00146254	-0.000683728	0.90497	0.967887	1.8414	0.000849961	-0.000745226	3.56406	4.47125	2.87921	5.24543	1.56835	1.87053	0.000716175	-0.000593284	0.902237
CR_176_1_tcell_cd45_17731	10.8071	-16.4046	R	176	naive	2	CD9CD4	4.36877	0.244168	2.48407	1.47326	1.77232	3.40274	1.70186	3.4297	0.240947	0.104509	2.87646	1.29217	-0.000653829	0.00447792	3.4979	1.05753	3.57065	1.56999	0.00245685	0.000581362	0.788106	0.72577	2.87654	0.987692	0.455406	3.88371	5.73393	2.87645	1.2804	0.17475	0.0568707	0.549164	-0.0035578	-0.00264547
CR_176_1_tcell_cd45_6623	-7.53972	35.2437	R	176	naive	2	HLADR_CD8	4.36764	0.00134091	1.71591	2.75674	-0.00240174	0.389742	4.08811	2.57053	0.00304512	-0.002144	3.11136	0.655446	0.000812231	0.162256	3.76032	1.29748	4.15309	1.01531	0.17976	-0.000427643	0.00139903	1.18159	2.63577	0.790246	0.213125	4.34028	4.95579	3.45559	0.00187118	2.98e-05	1.1569	0.000431213	1.10161	0.166969
CR_176_1_tcell_cd45_7728	4.67837	5.58164	R	176	naive	2	HLADR_CD8	4.10719	-0.00101106	2.25822	0.000920788	1.40639	0.132459	-0.000332127	1.62148	0.000272807	0.00196836	3.07405	0.000104822	0.6344	0.0684884	3.82704	0.872743	1.09041	1.03808	-0.000228394	0.00433757	-0.00218325	0.00284171	1.31743	-0.000996101	-0.00158403	1.77944	4.93363	2.75744	1.10361	-0.00250199	0.00157374	0.000207428	0.0085185	0.0757787
CR_176_1_tcell_cd45_8983	15.847	-2.72072	R	176	naive	2	CD9CD4	4.42269	0.202313	1.99664	2.11204	0.533426	1.9433	-0.000855996	3.02533	0.0902819	0.0655089	3.45268	1.55546	0.0308369	0.0279508	3.98558	2.14233	2.50312	1.89548	0.000407879	-0.00106771	1.19251	3.0885	2.4364	0.000387063	0.0174331	2.14495	4.10713	3.33002	1.04763	-0.00292685	0.0428729	0.00221564	1.10399	0.181319
CR_176_1_tcell_cd45_5001	15.8508	31.4594	R	176	naive	2	CD16NK	3.96493	-0.00170958	2.32809	0.0766722	0.653067	0.000852046	0.996297	2.44003	0.78058	-5.63e-05	0.811291	1.47124	0.00142333	-0.000993192	2.27342	1.55168	0.864509	1.58813	-0.00390267	-0.00324635	-0.00163332	3.16982	3.31406	0.00150649	0.00170975	2.42031	2.5226	3.80417	2.65934	0.00327948	0.347642	-0.00399362	0.89987	4.55032
CR_176_1_tcell_cd45_13534	-4.37058	-18.3864	R	176	naive	2	CD16NK	3.90508	0.547512	2.97475	-0.00290315	3.63127	0.342384	2.12102	3.19483	0.308399	0.000842865	2.74733	-0.00649215	0.880941	0.0017883	3.79136	0.601985	0.694401	0.0899642	0.0016558	0.00373143	2.82507	0.813029	1.53276	0.00103792	0.00327766	3.53131	1.35618	2.23074	4.29373	0.217537	2.32e-05	0.00124032	-0.00141846	0.367256
CR_176_1_tcell_cd45_5407	25.8932	-7.31909	R	176	naive	2	CD9CD4	4.82052	1.02049	1.41118	2.4884	0.498652	2.91411	0.000920591	1.326	-0.00134535	0.671031	4.28444	0.6497	0.0624578	0.000769385	4.37582	1.48632	3.30829	1.85874	0.00115175	-0.000677128	0.00022024	2.03118	1.89819	-0.000670581	0.00231637	1.82763	5.15328	2.32805	0.721203	-0.000302917	0.061488	0.229395	3.46478	0.376267
CR_176_1_tcell_cd45_22238	13.55	-15.566	R	176	naive	2	CD9CD4	3.70157	0.00472781	2.18295	0.568804	0.566408	2.83561	1.51043	3.0697	0.405565	-0.000391428	2.17199	-0.000790823	0.00144446	-0.00136276	3.63294	1.66523	3.04153	0.974576	0.0004688	0.325395	0.0754175	1.23067	2.22626	0.000302947	0.0628486	3.95273	5.01444	3.08704	1.23826	-0.000833256	0.554702	0.00508998	0.532616	0.688151
CR_176_1_tcell_cd45_11849	-9.00506	5.19761	R	176	naive	2	HLADRCD8	4.80872	1.70103	3.18038	1.30547	1.71226	0.768328	4.38351	2.52349	0.000401693	0.0513494	2.47927	0.230317	0.000151586	-0.00125133	4.2119	3.53288	0.602386	0.695613	0.000446156	0.0692518	0.0215495	1.44919	2.4418	0.307113	0.217415	4.76409	5.3145	1.98358	3.88556	0.0798005	0.819545	0.000686983	0.0901662	0.878431
CR_176_1_tcell_cd45_20772	-24.5852	10.9927	R	176	naive	2	monocyte	3.36578	0.331052	2.42785	0.196639	0.855652	0.729554	1.07293	1.20762	-0.00119111	-0.00271311	2.15209	1.49122	0.403111	-0.00327336	3.26453	0.394263	0.000141811	0.999648	-0.0026144	6.31e-05	0.00378242	0.759849	2.64306	-0.00113608	-0.00165666	3.90608	1.32344	3.93407	1.90506	0.0866079	3.21718	-0.000334002	0.00234932	0.491275
CR_176_1_tcell_cd45_21730	-2.48634	7.96076	R	176	naive	2	HLADR_CD8	4.90182	0.00191621	3.28723	0.716249	1.74114	0.269718	4.37133	2.23086	-0.000143162	0.00128406	3.37896	1.40857	-0.000422746	0.630683	3.89963	1.52527	0.767476	0.90238	0.000322946	0.00202637	1.52523	0.594509	2.44007	-0.00178689	-0.00112818	4.52986	4.87778	3.37649	1.80659	3.96e-05	1.37709	0.00190983	0.00146232	0.942489
CR_176_1_tcell_cd45_14102	-9.38819	7.11934	R	176	naive	2	HLADRCD8	5.17781	0.0365629	3.17037	0.174904	1.54928	0.508217	4.15351	2.9333	-0.00158273	0.00211593	3.47706	0.746859	0.000862834	-0.00105896	4.43087	2.93102	1.57971	-0.00275144	-0.00143436	0.595167	5.63e-05	0.668587	2.96232	-0.00720869	0.0025361	4.73494	4.57267	3.13219	5.01973	0.277993	-0.00131376	-0.00176803	-0.00149204	0.122083
CR_176_1_tcell_cd45_18092	12.6924	-8.45846	R	176	naive	2	CD9CD4	4.40321	0.37488	2.83114	2.85361	1.72645	3.14556	1.32448	2.25702	0.565666	-5.7e-05	3.42761	1.34769	0.372694	0.018156	3.85802	1.58993	2.87673	1.14109	-0.0020518	0.00372409	1.61087	1.33288	2.51342	-0.00456646	1.2921	2.23005	5.211	3.29978	1.75068	-0.000146947	0.203369	0.00188703	1.20783	0.00177081
CR_176_1_tcell_cd45_12585	-15.972	-0.432877	R	176	naive	2	Bcell	4.00951	1.22686	3.10706	4.42507	2.24383	0.465868	1.0425	0.654924	-0.000487688	-0.000145549	-0.00188298	1.09044	0.0643999	0.212207	5.10836	3.22863	2.40203	0.000968559	0.00239403	-9.09e-05	0.00176497	0.108815	2.39309	-0.00435504	-0.00424858	2.02986	1.75422	3.23189	1.37283	0.381508	3.16632	0.00143828	0.00125987	1.16094
CR_176_1_tcell_cd45_21085	5.91307	-3.16332	R	176	naive	2	DN	4.76324	0.947553	2.38742	3.16966	3.97127	0.213493	0.813025	0.523879	0.00103409	0.00192892	2.70866	1.2654	0.150855	0.311726	4.78635	3.20833	2.17316	3.3617	5.34e-05	0.000192476	0.201757	1.05896	2.86233	0.917481	0.278684	4.90927	5.77479	3.15249	5.025	-0.000752754	4.38401	0.00293003	0.0881141	-0.00216381
CR_176_1_tcell_cd45_1835	0.193835	-26.7954	R	176	naive	2	CD16NK	4.15148	-0.00309283	2.51086	-0.00105714	2.85034	-0.000132463	2.1504	3.86258	0.000605054	-0.000688408	-0.00108209	0.145582	-0.00146771	0.00108167	3.28712	1.09404	0.80126	0.542003	-0.00123531	0.538084	2.55984	0.000232407	1.80974	0.181437	-0.00122542	4.07946	2.01901	2.54876	1.61616	-0.00135735	0.886572	-0.00231585	-0.00181686	0.617536
CR_176_1_tcell_cd45_3111	6.22866	-7.00215	R	176	naive	2	CD9_CD4	4.18163	0.0499097	1.7465	1.2923	-0.00127658	0.162493	0.00121378	1.76019	0.00107611	0.00122325	2.75254	0.0009516	-0.00414004	-0.00233924	3.50697	0.977739	2.72299	-0.000757165	0.00558578	-0.000884824	0.001222	0.599264	0.704423	0.318624	-0.00169278	4.86951	4.53262	1.09329	-3.15e-06	0.00254948	-0.00314275	0.139312	0.000608544	0.000437394
CR_176_1_tcell_cd45_9453	12.8098	-20.4795	R	176	naive	2	CD9CD4	3.96055	-0.000747654	1.45112	1.58739	0.916762	2.82555	0.772269	2.77392	0.000355998	-0.000609818	2.37988	7.54e-05	0.131335	0.105889	3.40949	0.26473	3.3041	1.74923	0.00122359	0.0132644	-5.18e-05	0.0648837	2.36666	-0.00225752	0.00317242	4.15798	5.42989	2.08671	0.463762	0.000221491	-0.00250378	-0.000442099	0.18403	0.199199
CR_176_1_tcell_cd45_6309	-0.51546	-29.4101	R	176	naive	2	CD16NK	4.32974	1.3903	3.00021	-2.16e-06	3.60051	0.29596	0.000995378	3.35583	0.00136132	0.196262	1.5307	0.112821	0.334065	0.216568	4.02841	2.68041	1.14941	1.54182	0.000290924	0.253566	2.83532	0.572329	1.49157	-0.00292451	0.00174402	3.38247	0.341331	1.80739	2.05206	0.0100826	0.0010366	-0.000825889	0.403796	1.25694
CR_176_1_tcell_cd45_21099	18.3816	-5.87284	R	176	naive	2	CD9CD4	4.31335	0.330725	1.46034	1.09634	0.8656	2.40298	0.445333	1.86086	0.670124	0.000376279	3.77105	1.26617	0.00426179	0.213165	4.74964	3.17079	2.0935	1.30387	9.26e-05	-0.00294906	0.0986087	1.46789	2.27215	-0.00231587	0.0023118	2.34943	4.83274	2.63292	1.23119	0.0278206	-0.00162178	0.000892481	1.70678	0.000127812
CR_176_1_tcell_cd45_8275	16.3456	30.9235	R	176	naive	2	CD16NK	3.82452	0.974951	2.69527	0.991698	2.01911	1.65444	1.56942	2.66302	1.78668	0.000404399	0.400367	1.13625	0.000248876	0.00110128	3.19963	0.796933	2.38478	1.8705	-0.00101906	0.324578	-0.00137605	2.98916	2.63552	0.0999105	0.0164683	2.33683	1.69048	3.55119	1.73535	-0.00375022	0.604811	-0.00028403	1.27557	4.23573
CR_176_1_tcell_cd45_19852	-11.9868	-24.0736	R	176	naive	2	CD16NK	5.03146	1.08586	3.41897	0.388015	3.69449	0.444357	0.479418	4.12936	-0.00289902	0.142525	3.86281	0.158522	0.0658981	0.112669	4.04757	3.43067	0.802598	0.33062	0.000755897	0.000722121	0.119641	0.813813	2.1174	0.000683855	0.000276325	2.27577	1.10386	2.58322	1.68581	0.102943	1.94409	-0.00246151	-0.00369094	0.0101572
CR_176_1_tcell_cd45_10517	22.8536	-1.2569	R	176	naive	2	CD9CD4	4.77463	0.000596343	2.6189	3.79691	1.53079	3.45568	0.562496	3.07415	-0.00114143	1.24968	3.53085	1.22252	0.00104395	-0.00305858	4.14807	2.03101	3.17585	2.05923	-0.000186979	0.000698564	0.279006	3.72069	2.29912	-0.000104725	0.410146	0.632932	4.98882	2.49406	0.581913	-0.00346063	-0.000176462	0.00137735	1.13317	0.0200265
CR_176_1_tcell_cd45_23761	22.1091	-1.13663	R	176	naive	2	CD9CD4	4.8453	0.0553785	3.26249	3.73255	1.51355	3.11718	1.17123	2.67397	0.000845102	-0.00462417	4.0119	0.912154	0.00164503	5.37e-05	4.25381	1.05939	3.31053	2.01642	0.00348448	-0.00115414	0.296054	4.34946	2.63571	0.535541	0.219385	0.529299	4.88912	3.13632	0.8535	0.00221256	1.956	-0.00126444	0.380966	0.000835384
CR_176_1_tcell_cd45_4172	18.7746	-3.19532	R	176	naive	2	CD9CD4	4.70138	0.242123	2.28237	3.17626	0.313828	3.20053	0.410255	1.67569	0.0600984	-0.00282912	3.9137	0.900438	-6.93e-05	0.538687	3.59346	1.13347	2.11131	1.63887	-0.00161023	0.00206829	-0.00104179	1.74945	2.28374	0.159321	0.370224	0.985738	4.60486	3.68842	1.7645	0.00168598	0.367916	0.0016023	2.33697	-5.57e-05
CR_176_1_tcell_cd45_21598	13.7065	-0.662605	R	176	naive	2	CD9CD4	4.12879	0.210067	2.33413	1.73762	1.40867	2.7157	0.660799	1.37814	0.000896292	0.991446	3.34236	0.256031	0.000137444	-0.00202637	4.00251	0.553418	2.16731	1.45161	-0.000130469	0.00209269	1.66503	3.13993	2.38557	-0.00154772	-0.00383341	1.52437	4.34373	4.59754	1.98468	-0.00155478	0.69175	0.000581326	0.583257	-4.21e-06
CR_176_1_tcell_cd45_15390	19.8434	-0.983189	R	176	naive	2	CD9CD4	4.13683	0.000442198	2.62599	2.8695	-0.00217514	2.45926	0.907659	1.73322	-0.00199165	0.212267	3.62307	0.453468	0.159952	-0.000539762	4.04896	2.04522	2.71866	2.31508	-0.00273024	0.385268	-0.000933095	2.97297	2.46006	0.000362879	-0.00181508	1.75516	4.36323	3.43613	0.697985	0.000600354	0.581895	-7.76e-05	0.82145	0.293811
CR_176_1_tcell_cd45_7385	14.4911	18.9403	R	176	naive	2	CD9CD4	4.95384	0.483246	3.18025	2.13295	0.978553	3.38894	0.754214	1.99674	0.137004	0.00285693	4.59413	1.28444	0.00682033	1.25097	4.26643	2.16585	0.469392	0.904957	-0.00138214	-0.000549484	3.32878	3.71496	1.76527	0.45268	0.0105534	1.41935	4.888	3.68125	4.2988	0.0845558	1.14027	-0.000697113	1.07294	0.2361
CR_176_1_tcell_cd45_7090	-8.09452	-28.7982	R	176	naive	2	CD16NK	4.45639	0.325854	2.18541	-0.00180356	3.66718	-8.98e-05	-0.00125288	3.48844	0.00163423	0.00101457	2.77871	-0.00270215	-0.00504298	0.00175207	3.95842	1.99238	1.1816	0.786275	0.240068	0.00123961	1.66318	0.446664	1.52731	-0.00128542	-0.000439532	4.17339	0.934094	2.15014	-0.0040043	-0.0015434	0.00290365	-0.00283229	0.00164065	1.01559
CR_176_1_tcell_cd45_6518	-10.1325	-26.9216	R	176	naive	2	CD16NK	3.98931	0.000590387	1.89282	0.00595166	3.70771	0.000773742	0.464573	3.63253	-0.000416812	-0.00247206	4.31836	-0.00230455	0.376088	-0.000549162	3.90012	1.48283	1.62305	-0.000158252	0.0010122	-0.00132703	-0.00110154	0.762195	2.23491	0.000163958	-0.00460153	3.24413	0.438734	2.69312	0.73831	0.00241076	0.00100996	0.0430641	0.187542	0.650782
CR_176_1_tcell_cd45_10563	7.61345	4.22288	R	176	naive	2	HLADR_CD8	4.86791	0.145672	3.15724	6.28e-05	0.912975	0.0037617	0.282558	1.82669	0.000961425	-0.00189777	4.30219	1.36981	-0.00177	-0.00113627	4.20222	1.65169	1.21253	1.96809	-0.00304225	0.0014012	0.0951723	2.7066	2.37037	-0.000914012	2.62e-05	1.68772	5.45001	2.32608	0.340261	-0.000322395	-9.98e-06	-0.00169882	0.039941	0.271363
CR_176_1_tcell_cd45_18547	-9.16484	6.79387	R	176	naive	2	HLADRCD8	4.35265	0.385775	3.5768	0.848014	2.03393	0.352719	4.46604	3.88883	-0.00111455	0.4037	3.52781	0.115716	-0.00089091	0.66669	4.18506	2.11164	1.29662	1.81925	-0.00405888	-0.00354205	-0.00103317	1.74838	2.24442	0.00112853	0.0119785	3.70773	4.97187	3.48929	5.85922	0.460112	2.39741	0.000904125	-0.00355813	0.72566
CR_176_1_tcell_cd45_5497	15.5404	-10.1555	R	176	naive	2	CD9CD4	4.1907	0.240467	2.35285	1.87159	1.92369	3.67739	0.742636	1.74179	0.0134436	-0.0017407	2.92624	2.99186	9.26e-05	0.205526	4.09847	1.83009	2.94508	0.450662	-0.00235244	0.00215844	-0.00260869	1.73369	1.87224	0.00352874	1.01587	2.23203	5.37356	2.87059	1.87151	0.0614178	0.000351405	0.00239812	0.402327	7.59e-05
CR_176_1_tcell_cd45_15186	-5.37882	34.3286	R	176	naive	2	HLADR_CD8	4.64295	0.549844	2.3835	1.97105	1.07115	0.910301	4.19919	3.38672	-7.18e-05	0.0449664	3.62685	-0.00146559	-0.000595114	-0.000335016	4.12886	1.18558	3.66631	1.48995	-0.000720139	0.000427017	-0.000999153	1.57468	2.42657	1.33138	0.00101496	4.79564	5.63474	2.99587	1.02647	0.00105068	0.189026	0.00452109	0.503382	0.00146007
CR_176_1_tcell_cd45_10848	16.5318	32.5004	R	176	naive	2	CD16NK	3.608	0.744928	2.75373	0.529812	1.48488	0.369488	1.53841	1.48334	0.00238137	0.00426095	0.326163	1.63043	0.00344775	-2.66e-05	2.9992	1.03616	0.406488	1.08177	-0.00169798	-0.00098393	0.548926	2.74523	3.31576	0.00289488	-0.000264313	2.22432	2.86914	3.53776	2.12904	-0.000467152	0.0235732	0.00127209	-0.000980928	4.60818
CR_176_1_tcell_cd45_24017	19.8534	28.7121	R	176	naive	2	CD16NK	3.9126	0.650111	3.44908	1.43077	2.25357	1.66528	2.52961	2.48777	0.826942	0.00141965	1.38248	1.6443	0.231185	0.00650134	2.78061	1.33762	1.33707	2.60092	0.00195436	-0.00123442	0.997544	2.99863	3.35626	-0.00229063	0.427469	2.91025	3.10232	4.12002	3.14893	0.00329374	1.18442	0.188716	0.0966692	3.81106
CR_176_1_tcell_cd45_13670	22.4897	-0.983902	R	176	naive	2	CD9CD4	4.53886	0.0634921	2.96228	2.33381	0.805817	3.81853	0.24723	2.98164	-0.00291848	0.00118815	4.21735	-0.00224394	0.00198172	0.0020994	4.59857	1.87818	2.57557	2.20869	-0.00335462	0.474583	0.00213152	3.77216	2.79465	0.000815252	1.12071	1.78765	5.16977	2.77249	0.874509	0.00201494	0.00137486	0.00227694	0.919032	0.000758944
CR_176_1_tcell_cd45_17066	-17.3052	15.6424	R	176	naive	2	HLADRCD8	4.68488	0.107729	3.11684	4.91611	2.59594	0.922536	4.22617	2.75467	-0.000764228	0.530751	3.44206	1.00872	0.344317	0.0277514	4.15212	3.74827	1.65602	1.82425	0.00244842	-0.000520218	1.96434	0.846744	3.09342	-0.000863301	0.540803	4.282	4.04956	2.88806	5.77802	1.16243	1.27608	0.379378	-0.000954749	0.267894
CR_176_1_tcell_cd45_24511	19.3143	28.5277	R	176	naive	2	CD16NK	3.70225	0.499556	3.11787	0.993639	1.51532	0.983849	2.44621	2.51385	0.117739	0.173481	1.87527	1.3422	0.211018	0.00282829	2.5337	1.24847	0.828474	2.3851	-0.00105705	-0.00282911	-0.002742	3.05592	3.1348	-0.00192795	-0.00275326	3.03668	3.3976	4.52968	2.98957	-0.00268637	1.64544	-0.000953751	1.56805	3.7463
CR_176_1_tcell_cd45_23466	19.8678	29.9049	R	176	naive	2	CD16NK	3.92398	1.34798	3.0567	2.03026	1.40357	1.76875	0.879915	2.78724	1.07301	0.411784	1.64833	1.3097	-0.00280913	-0.000659252	3.19548	1.32671	2.03623	2.62151	-0.0025344	0.000932476	0.521402	3.07526	3.32269	0.0024887	-0.00401101	2.82929	3.02982	4.42835	2.80446	0.0012243	1.01217	-0.000874354	-0.000776574	4.01871
CR_176_1_tcell_cd45_11360	-8.70041	3.53127	R	176	naive	2	HLADR_CD8	4.84493	1.2034	3.35202	3.36889	1.91097	-0.000104073	4.21687	2.49196	0.00253792	0.00201218	2.39105	-0.000683269	0.00303118	0.00166099	4.38659	2.96245	1.36826	0.452029	0.0322396	-0.000435873	0.96242	1.77056	2.15999	-0.00244536	0.00102691	4.78996	4.17486	1.01314	5.59664	1.67192	1.09006	-0.00303268	-0.000379509	0.00191867
CR_176_1_tcell_cd45_1562	13.2492	34.9474	R	176	naive	2	CD16NK	3.63912	1.12645	2.3005	0.43192	0.78841	-0.000520234	0.010565	1.5746	0.309576	0.183122	0.153035	1.65398	-0.00282694	0.000727391	2.64099	0.00162211	1.1687	1.45999	-0.00254204	0.158764	0.366608	2.75378	2.42177	0.000543167	0.000982806	1.91405	1.91705	2.83411	1.74091	0.00428364	0.250702	0.25414	0.263994	4.74547
CR_176_1_tcell_cd45_22925	16.454	30.4169	R	176	naive	2	CD16NK	3.79573	0.116225	2.36958	-0.000641142	1.31385	0.326812	1.37504	2.4219	0.895593	0.000476166	1.5256	0.210867	0.000556745	-0.000303781	3.12505	0.0821492	2.09952	1.8381	-0.00131708	0.236213	0.00105255	2.90218	3.61771	-6.93e-05	0.1814	2.8828	3.30074	4.22282	2.77972	0.00397141	-0.00422744	0.000140068	0.113806	4.67063
CR_176_1_tcell_cd45_15764	5.69904	-3.23774	R	176	naive	2	DN	4.47078	1.09588	2.76605	2.50479	4.26365	1.26694	0.163626	1.94692	0.000820669	0.401124	2.92091	1.40763	0.00128144	0.00180367	4.09665	2.074	2.49939	2.57522	-0.00215877	3.21e-05	-0.00104729	1.26862	2.47731	1.59045	0.908311	4.49645	5.1966	3.2427	4.62706	0.000545086	2.97099	-0.00153975	-0.00174449	0.00379236
CR_176_1_tcell_cd45_3814	26.0238	-3.85996	R	176	naive	2	CD9CD4	4.90092	0.128879	2.78907	3.84297	-0.00233268	3.79771	1.00844	2.14404	0.119837	0.000581834	3.8736	2.14432	0.00188076	0.00031029	4.44589	1.65874	3.50717	1.01085	-0.00150362	0.00168991	0.0019129	3.90657	2.32212	0.000781034	-0.00131036	0.00216125	4.64521	1.13357	-3.95e-05	-0.000132764	0.00243369	0.000434141	1.27335	-0.00125724
CR_176_1_tcell_cd45_15508	1.81565	-17.039	R	176	naive	2	CD16NK	4.5602	1.43364	3.26931	-0.00319187	3.86628	-0.00146508	2.58843	2.68008	-0.00220162	0.0919898	0.00254188	0.00310728	0.00262418	0.0820465	3.85303	1.58222	0.505636	1.25677	0.188664	0.00108833	-0.00134743	0.59541	2.42033	-0.00136716	-0.00214179	4.8255	1.86478	2.7159	4.37986	0.0023519	0.784856	-0.00161444	0.00189203	1.03628
CR_176_1_tcell_cd45_20436	2.76913	-2.84866	R	176	naive	2	HLADR_CD8	4.29373	0.0033956	3.19439	0.785421	1.41213	0.239289	0.000475595	2.00389	0.00300938	-0.000513669	3.48669	0.808466	-0.00150291	0.000945368	3.61546	2.13038	1.36366	1.53114	0.00089403	-2.12e-05	0.490297	0.526232	1.77558	0.00172197	-0.00235003	4.39331	4.06017	4.28367	2.44759	-0.0017328	0.987656	-0.001279	-0.00133256	0.000388057
CR_176_1_tcell_cd45_16222	18.3913	29.2867	R	176	naive	2	CD16NK	3.79672	0.00397654	2.97367	1.23317	1.71812	1.18373	1.72999	2.66124	0.759349	-0.00256878	0.965571	0.377967	0.538401	-8.71e-05	2.40318	1.98624	1.87042	2.42708	0.00169908	0.00256961	0.00116014	2.85585	2.86807	0.000783024	0.229135	2.8063	2.65582	3.96897	2.72346	0.0914861	0.773875	0.00177259	-0.00474143	4.00951
CR_176_1_tcell_cd45_10153	34.1543	-6.55103	R	176	naive	2	CD9CD4	4.06995	-0.0012218	1.78896	2.96449	0.444191	3.46913	0.0915347	2.11577	0.640188	2.03886	3.64792	0.708791	0.00097558	-0.000326243	4.03445	1.10912	1.96829	1.15122	0.00224303	-0.00420221	2.4868	1.99057	2.32812	0.0121813	1.21506	1.23213	4.81928	2.58444	-0.00239044	0.00283847	0.533779	0.00287832	0.513045	0.818287
CR_176_1_tcell_cd45_8176	13.8862	-15.3736	R	176	naive	2	CD9CD4	4.0062	-0.000212997	2.01347	1.0141	1.16978	2.50035	0.910484	2.66982	0.00362996	0.426482	2.24882	0.0127723	-0.00211996	-0.00126206	4.01381	1.09497	2.35471	1.44521	-0.00148185	-0.0029243	0.0911989	0.586694	2.02117	-0.00059758	0.628915	2.78687	4.37564	2.48361	1.69534	0.00134089	0.447424	-6.35e-06	0.407261	0.206452
CR_176_1_tcell_cd45_10833	-7.16509	33.7323	R	176	naive	2	HLADR_CD8	4.7905	0.00131113	2.60077	2.15387	-0.00182713	0.00319952	3.95267	2.60118	0.000271165	-0.00175185	2.95866	-0.00374642	-8.26e-05	0.208036	3.65751	0.0125047	3.65027	1.39944	-0.000883403	0.00111298	-0.000431912	0.913573	2.90724	0.0501062	0.764905	4.89685	5.03515	3.59888	0.305373	0.00092853	0.244842	0.00255619	0.129546	0.0512881
CR_176_1_tcell_cd45_5567	-28.0132	18.4987	R	176	naive	2	monocyte	4.15939	0.475398	1.86863	0.0217109	0.00918666	0.693044	0.0659372	-0.00224997	0.002574	-0.00244079	0.506532	0.698378	-0.000117657	0.00107163	3.50087	1.29048	3.0038	1.09131	-0.0018009	0.313965	0.00198901	0.0107418	2.68945	0.00239574	-0.0011309	3.90565	0.225472	3.12175	0.174448	0.288446	3.27221	0.129696	-0.000186113	0.00362277
CR_176_1_tcell_cd45_17746	39.3901	-3.50187	R	176	naive	2	CD9CD4	4.74476	0.325654	2.596	3.60185	0.796491	3.03182	0.00034444	2.77355	1.83101	0.890069	4.23074	2.76807	0.000419366	0.00166225	4.42954	2.75946	0.302595	2.14484	0.00114488	0.00219432	2.97253	3.44694	2.50543	-0.00341279	0.124686	0.737281	4.92852	2.67138	0.864633	0.00344675	0.00106263	0.000608912	1.33683	0.048152
CR_176_1_tcell_cd45_15080	-4.8943	-25.9764	R	176	naive	2	CD16NK	4.16315	0.856412	3.61064	1.78999	2.74657	0.27347	2.66001	4.13634	0.163155	0.000402517	3.32173	0.0947	-0.000892105	-0.000254378	3.87331	2.2416	1.86288	0.910214	0.00187849	-0.000111819	3.97995	0.354199	1.71219	0.000771304	-0.00394001	3.11185	2.46256	3.28011	1.78712	-0.00110664	0.444399	-0.00145991	-0.00199161	1.15165
CR_176_1_tcell_cd45_12531	15.6551	19.6663	R	176	naive	2	CD9CD4	5.12542	0.369161	3.33588	1.98903	0.000807174	3.75374	0.00112137	0.87038	0.00250406	-0.00162406	4.64415	1.35916	0.00317861	2.34565	5.16114	3.21137	0.440691	0.731028	-0.0012052	-0.00312798	2.83318	4.72365	3.63266	0.00118999	1.52637	1.3027	5.24789	3.45155	6.33359	1.38867	0.0397649	0.000144374	0.00100862	-5e-05
CR_176_1_tcell_cd45_18538	13.2771	-9.30257	R	176	naive	2	CD9CD4	4.72313	0.429096	2.15944	2.3641	1.22632	3.49882	1.46652	2.64044	-0.00233189	-0.00166523	3.31184	0.00223653	-0.000358319	0.0706127	4.14076	0.648285	3.50626	1.63559	0.311296	0.00429232	0.709021	2.52006	2.04519	0.627827	0.927296	1.42823	5.3045	2.69468	1.51397	0.00395804	0.671529	0.000411029	0.850965	-0.000608103
CR_176_1_tcell_cd45_20343	21.8237	2.68177	R	176	naive	2	CD9CD4	4.8905	0.326067	2.61034	3.17482	0.887049	3.3817	1.58761	1.34184	1.42512	0.00118874	4.10945	1.86655	0.0717774	0.102037	4.35133	1.7577	2.35856	2.18293	-0.000313078	-0.00030999	0.385119	3.40648	2.92424	-0.00136166	0.142615	1.02334	4.83981	3.60204	2.11591	0.000411791	0.808978	-0.00225155	1.21211	0.88035
CR_176_1_tcell_cd45_6155	2.39422	-15.8118	R	176	naive	2	CD16NK	4.22654	0.147573	2.4184	0.000746098	3.41182	0.0319879	2.23649	2.27501	-0.00207372	0.319322	0.00363028	0.000863863	-4.01e-05	0.000879378	3.72202	0.581077	0.490026	0.509814	-0.000691146	0.00155771	0.00485246	0.00219413	2.6418	-0.00167906	-0.000127327	4.06844	1.28391	4.66746	5.49394	1.01514	0.20351	0.000507806	0.00233321	1.11487
CR_176_1_tcell_cd45_21105	-9.63695	7.64342	R	176	naive	2	HLADRCD8	5.33033	-5.88e-05	3.59152	0.624058	1.43655	0.841516	4.30783	3.02662	-0.000172811	0.000812165	4.55005	0.843507	0.000610174	-0.00657141	4.15207	2.43572	1.5758	0.35016	-0.000257987	0.00130034	-7.7e-05	0.745634	3.00831	0.000152356	-0.00169676	3.81783	5.49209	3.38111	4.8789	-0.00405707	0.0040962	-0.00126887	-0.00136565	0.218312
CR_176_1_tcell_cd45_16770	-7.62734	20.0291	R	176	naive	2	HLADRCD8	4.42651	0.279102	2.91926	0.917599	0.522734	0.688024	3.53028	2.16473	0.138088	-0.00414834	3.42607	0.888925	0.000591118	0.494628	3.76601	1.00258	1.05249	1.49464	0.00332695	0.061386	0.000951355	3.25184	2.70674	0.470362	-0.000529643	1.70922	5.05443	2.73822	3.92824	-0.00148018	1.21958	0.00163979	-0.00361896	-0.00140078
CR_176_1_tcell_cd45_10643	16.9917	30.1436	R	176	naive	2	CD16NK	3.41643	0.272516	2.53524	1.46819	2.16315	1.13638	1.10206	2.48109	1.60246	1.01983	1.54041	0.998687	0.228234	0.00271967	2.65439	0.370084	1.11467	1.71224	0.00201714	-0.00318921	0.000146207	1.84944	2.98414	0.0032264	0.00103077	2.75087	2.29712	3.77327	1.95453	-0.00221632	1.5492	0.188251	0.182976	3.29385
CR_176_1_tcell_cd45_8333	-14.9328	-0.135284	R	176	naive	2	Bcell	3.57422	0.639823	2.93553	3.62011	2.9672	0.00110377	0.388156	1.24176	0.000577434	0.000162164	1.65656	1.13566	-0.00157216	0.00228136	5.18998	3.68872	1.79789	0.441637	0.111449	0.00043665	0.00150324	0.00556543	2.20512	0.00200555	0.00199175	2.30514	1.12546	3.77914	0.241387	-0.00135594	3.51572	0.000688741	-0.000961226	0.00320685
CR_176_1_tcell_cd45_31	-30.7026	-4.63106	R	176	naive	2	Bcell	4.01406	0.2394	2.58959	-0.00184049	3.14336	0.100303	-0.000405452	0.0081651	-0.00307962	0.000448285	0.173852	-0.000594539	0.0623322	0.000166387	4.83064	3.03711	2.46407	0.804212	0.000755672	0.302374	0.00281325	2.00791	2.27472	-0.00269314	0.000848753	1.04262	0.735053	2.54615	0.00176362	0.00234805	3.31862	-0.000552867	0.0021431	1.37889
CR_176_1_tcell_cd45_14238	-11.0046	6.97828	R	176	naive	2	HLADRCD8	4.65117	1.08342	3.52992	0.89675	1.92883	-0.000210136	4.66167	3.14137	-0.000424887	-1.82e-05	4.67209	0.270673	0.0037199	0.00250089	4.43858	3.41465	0.45483	-0.00134193	-0.00113702	-0.00242595	-0.00128473	0.856502	2.06708	-0.00200368	-0.000456252	3.4851	4.00357	2.80891	6.23054	2.58857	0.523122	0.000555812	-0.00157589	0.003643
CR_176_1_tcell_cd45_13427	20.9328	-5.77126	R	176	naive	2	CD9CD4	4.13823	0.721489	2.3295	1.5437	0.807106	3.02873	0.541211	2.22521	0.0290431	0.616433	4.05565	1.0493	0.0750741	-0.0050752	4.58081	1.51154	2.58418	2.2029	0.0437468	0.000345074	0.0803852	2.79362	2.47114	-0.00273601	0.606307	1.77567	4.43278	2.43076	-0.000296883	0.000972228	1.1366	6.26e-05	1.21565	0.216125
CR_176_1_tcell_cd45_24288	14.2715	18.8828	R	176	naive	2	CD9CD4	4.18857	0.0644781	2.99724	1.44769	0.938422	2.95614	-0.00204011	1.85748	5.86e-05	0.031958	4.38818	1.58734	-0.00201884	1.39118	4.02972	2.05594	0.934074	1.79239	-0.000158211	-0.00292981	2.69408	3.00269	2.87004	-0.00125663	0.0652369	0.843605	4.4836	3.02903	5.79939	2.06213	0.189968	0.000547488	0.464595	0.00164241
CR_176_1_tcell_cd45_20574	19.2692	-2.6468	R	176	naive	2	CD9CD4	4.42687	0.28211	2.68946	1.10768	1.39947	3.54418	1.00539	2.71727	0.00313565	0.0247047	3.87864	1.50202	0.0727424	0.102575	4.39676	2.05952	2.57833	2.33035	-0.00118075	0.0559792	0.00269005	3.30695	2.77409	0.00210374	0.609407	1.20563	4.89443	3.15084	1.29924	-0.0007152	0.229645	0.0037401	2.12628	0.789107
CR_176_1_tcell_cd45_20170	-23.0952	-1.35232	R	176	naive	2	Bcell	4.26009	1.09822	3.55117	1.05979	3.26716	0.920386	0.342976	1.50261	0.000140891	0.00267486	0.321425	1.42245	0.00524817	0.0013619	4.81848	1.48147	1.67149	0.46458	-0.00039656	-0.00132283	0.000104382	0.95645	3.41392	-0.0036016	-0.000273759	1.78825	1.44364	4.42568	0.16506	0.00135384	2.48966	0.199566	-0.000956014	3.07295
CR_176_1_tcell_cd45_12304	34.5463	-1.17988	R	176	naive	2	CD9CD4	4.42618	0.130016	2.55987	2.35189	0.00058452	3.66679	0.744144	1.9527	0.650857	1.87737	4.41135	1.65284	0.00266543	0.00258322	4.05934	0.274458	1.49282	2.51447	0.00269592	-0.00250424	2.38033	3.038	2.62779	-0.00202002	0.177066	1.6366	5.08453	3.01042	1.29596	0.00189343	-0.00194944	-0.00129857	2.40027	0.00126579
CR_176_1_tcell_cd45_7588	-5.25981	11.2164	R	176	naive	2	HLADRCD8	4.85217	0.914758	2.53528	0.582395	1.05103	0.0768816	3.4525	2.70528	0.000478598	0.00243671	3.62882	0.369051	0.000755573	-0.00196116	3.99727	2.0465	0.533377	0.0787404	0.515769	0.000294496	3.99e-05	0.160258	1.70235	-0.00486315	0.00285122	2.4577	4.43362	2.05505	3.86223	-0.00192764	1.46232	-0.00171429	-0.00162741	-0.00364217
CR_176_1_tcell_cd45_8370	-9.573	6.42985	R	176	naive	2	HLADRCD8	4.73923	0.899787	3.76989	0.509295	3.14031	0.169937	4.65625	3.25766	-0.00137848	0.240322	3.47642	0.736262	0.374534	-0.0019604	4.32812	2.49332	1.2454	-0.00158629	-0.00171725	-0.0032277	-0.000578643	0.436297	2.80803	0.00367556	-0.000153085	4.25711	5.46304	2.73656	5.68305	1.23746	2.12781	-0.000376153	-0.00107756	0.00180283
CR_176_1_tcell_cd45_11681	-5.85955	-20.8742	R	176	naive	2	CD16NK	3.61493	3.85e-05	2.5648	0.625408	2.4365	1.08619	0.0133284	2.71055	-0.00314547	-0.00062849	2.1879	0.00085317	-0.00068223	0.0957293	3.72181	1.88062	0.491929	0.978002	-0.00424098	-0.000641737	1.27173	0.733234	1.71502	-0.000784255	0.0416761	3.87923	1.85439	3.99385	2.76521	-0.00125671	0.838399	0.00141168	-0.00210387	0.768339
CR_176_1_tcell_cd45_21916	-4.45719	4.25502	R	176	naive	2	HLADR_CD8	4.72381	0.100863	2.84946	0.391618	1.65543	1.01055	3.6822	2.70587	1.62e-05	-0.000793064	2.9579	0.706	0.606622	-0.000702645	4.15716	2.99425	1.05978	0.435746	0.00198561	-0.00480761	2.66487	0.534294	2.26203	-0.000881378	0.00526218	4.39826	4.58392	4.38582	4.42952	-0.00261274	0.873166	-0.000907351	0.412451	0.271032
CR_176_1_tcell_cd45_4620	14.5457	31.0065	R	176	naive	2	CD16NK	3.40958	0.18926	2.4	0.308358	0.406004	0.0982397	0.649536	2.42944	0.608755	0.00232943	0.576133	0.814362	0.000143645	-0.00220306	2.26994	0.000296368	1.75079	1.87632	-0.000687247	-0.00125384	-0.00274941	1.97479	2.90018	-0.000398952	0.000500107	2.57179	2.08912	3.82841	2.72527	0.00142169	1.10626	-0.00114058	-0.00194633	3.24973
CR_176_1_tcell_cd45_13212	1.35608	-16.5864	R	176	naive	2	CD16NK	4.56682	0.822611	3.42678	1.2039	3.62789	0.0639801	2.34803	2.79165	-0.00180051	0.220778	1.58586	0.00163075	-0.00194822	-0.000333157	3.91869	1.71246	0.689872	0.440824	0.00045396	0.104927	0.932404	1.74838	2.86326	0.208817	-0.00357787	4.80061	1.7067	3.454	5.65612	0.864357	0.193922	-0.00363707	0.345547	0.859642
CR_176_1_tcell_cd45_5698	16.034	-17.2503	R	176	naive	2	CD9CD4	4.40956	0.00377518	1.63254	0.991788	0.702384	3.02541	0.00342263	2.95352	-0.00155253	-0.0004818	2.76441	4.05e-05	-0.000843271	0.00125224	3.41669	0.675314	3.90024	1.101	0.000180672	0.00148001	0.0590688	0.207654	2.33822	0.0496208	0.00214919	2.33675	4.88793	2.28587	-0.00211509	-0.0050317	-6.57e-05	0.000859396	0.519263	0.00035126
CR_176_1_tcell_cd45_16588	10.5333	-15.4967	R	176	naive	2	CD9CD4	4.1678	0.364142	2.16208	2.87322	1.86696	3.40498	1.45132	3.23735	0.000900978	-0.000333722	3.0065	0.175355	0.0608738	-0.00361361	3.50342	1.13265	3.36239	1.58248	0.138831	0.00222212	-0.000928619	0.440943	2.53832	0.160327	0.169072	4.70326	5.13838	3.15928	1.49218	-0.00176377	1.64423	0.00122118	0.0028527	0.0027605
CR_176_1_tcell_cd45_3247	-23.8348	-1.35071	R	176	naive	2	Bcell	4.55555	0.0014077	3.2889	0.554476	1.97405	8.41e-05	0.664871	0.996742	-0.00326068	0.000669765	2.44078	1.51966	0.00165179	-0.000378316	4.98382	2.37748	2.1246	0.655642	0.00134231	-0.00360616	-0.00104666	2.36505	2.8689	0.00095632	0.00181624	0.948303	1.76122	3.1692	-0.00179447	-0.00116096	0.703613	0.00548624	0.000488527	2.91437
CR_176_1_tcell_cd45_12211	4.92881	-15.3247	R	176	naive	2	CD16NK	4.68805	1.10751	3.32991	0.646018	2.46605	0.166204	2.79052	2.73568	0.154843	0.954383	1.24198	1.51005	-0.000262778	0.00237801	4.35429	2.36357	0.886112	0.378914	0.000896499	0.0370855	1.26626	0.45288	2.31549	-0.000294768	0.0770996	4.66945	1.78127	2.09363	5.89165	2.01986	0.964154	-0.000671793	0.000712051	1.17835
CR_176_1_tcell_cd45_18805	-5.50237	-21.3354	R	176	naive	2	CD16NK	4.47628	0.00107818	2.81998	0.654351	3.87823	0.929363	1.72017	2.92045	-3.85e-05	0.0012612	2.27626	1.17468	-0.000512326	0.000264406	3.54165	2.15728	1.27233	0.953804	0.00571617	0.00168079	1.14221	1.10835	2.1019	0.00676936	0.00145513	3.78498	1.88556	2.80703	2.79723	0.00313176	0.970564	-0.00444805	-0.00108638	1.05164
CR_176_1_tcell_cd45_23174	-5.88165	32.3518	R	176	naive	2	HLADR_CD8	3.83779	0.513018	2.15345	1.79035	2.0204	0.855195	2.50875	2.45296	0.0693875	0.000521591	2.953	-0.00120187	-0.00215654	-0.00264154	3.5289	0.0346023	3.51746	1.29658	0.00336405	0.000500217	-2.44e-05	1.44988	2.50688	0.327562	-0.00262631	4.1398	4.37971	3.1263	2.53091	0.00111268	0.00346208	2.96e-05	0.412017	0.126227
CR_176_1_tcell_cd45_24016	22.3651	0.847346	R	176	naive	2	CD9CD4	4.64515	0.00070003	2.81846	3.42097	1.45216	3.14547	-0.000111803	2.69702	0.000719523	0.00269903	4.11045	0.53589	0.218391	0.346876	4.31164	1.79507	3.14663	2.09526	-0.00141199	-0.00392541	0.000103026	3.80097	3.49195	-0.00278868	1.0919	0.884311	5.07905	3.25739	2.42659	0.000536671	0.137969	-0.000288384	1.68621	-0.000254679
CR_176_1_tcell_cd45_18816	19.5431	24.5573	R	176	naive	2	CD16NK	3.66034	0.0627596	3.11843	1.92136	1.67179	1.53612	3.07256	3.66434	0.30403	0.00307061	1.92335	0.351612	0.000128049	-0.00102236	4.23185	2.41876	2.20869	1.42851	-0.00285753	0.34326	-0.00250879	2.08455	3.06216	0.000227727	0.0010855	4.46547	4.40387	4.91417	3.72407	-0.000446022	1.64589	0.0809165	0.000586891	1.32142
CR_176_1_tcell_cd45_5242	-8.26412	-30.0334	R	176	naive	2	CD16NK	4.28118	0.298724	2.81255	0.0303476	2.5113	0.19213	2.91116	3.48192	0.00221872	-0.00116998	2.86577	0.305243	-6.2e-05	-0.000529849	3.86684	1.82543	0.310947	1.06126	-0.0025765	0.542036	1.80973	-0.00217302	0.923967	-0.00181543	0.120672	3.99527	0.000114931	1.32765	2.10363	0.0011344	0.00341751	0.00349129	0.000307195	1.60446
CR_176_1_tcell_cd45_23951	-4.43404	15.5206	R	176	naive	2	HLADRCD8	3.67327	0.199457	2.95085	1.72851	1.01872	1.70715	2.68105	2.51784	-0.00369306	0.00232466	3.56265	0.634973	0.001334	0.453367	4.26929	2.08725	0.381082	1.72567	0.000416434	-0.000190727	0.725543	1.95991	2.98511	0.00287757	0.302252	3.25111	4.46642	3.60573	3.57361	-0.00148315	0.782771	-0.00190218	0.0346389	0.00127646
CR_176_1_tcell_cd45_11667	14.4861	-4.03127	R	176	naive	2	CD9CD4	3.94951	0.695236	2.56705	0.775249	0.484051	2.09612	-0.0016311	2.10269	-0.00406026	0.0874218	2.80402	1.61214	0.000967121	0.00133606	4.34965	2.04429	2.19908	2.07415	0.00199478	0.00130631	0.151702	3.226	2.00323	0.835595	0.63904	2.17565	4.64304	3.46787	1.56136	-0.000488895	1.35263	2.07e-05	-0.00321705	-0.00274427
CR_176_1_tcell_cd45_2363	35.4306	-7.70626	R	176	naive	2	CD9CD4	4.40449	0.292827	1.569	1.59748	0.542044	3.01517	0.00309497	0.93525	0.0032748	1.21668	2.70764	1.83054	0.00154003	4.35e-05	4.1022	1.31359	3.34555	1.88469	0.254309	0.000872059	1.89606	3.27574	2.1732	-0.00188568	0.00112344	0.0808565	4.75741	2.6185	-0.00240099	-0.00137358	-6.05e-05	0.000993391	0.951732	-0.00379736
CR_176_1_tcell_cd45_259	11.5533	34.6707	R	176	naive	2	CD16NK	3.76056	0.327606	2.07534	-0.00135511	0.896647	0.725092	-0.000586803	1.02811	1.43795	-0.000198153	0.8294	0.826437	0.253766	-0.000943355	2.69347	-0.00232458	1.73187	0.504538	0.000629863	-0.00102509	0.00117847	2.59463	2.58879	-1.31e-05	0.00254369	2.71745	1.74594	2.75615	0.938281	0.000678053	0.581308	0.140793	0.330339	4.41875
CR_176_1_tcell_cd45_22369	17.5921	30.9338	R	176	naive	2	CD16NK	3.86138	0.1791	3.30978	0.579402	2.02152	0.266893	1.44497	2.34157	0.392285	0.346794	0.529512	0.936972	-0.00248125	-0.000672106	2.84841	1.04043	1.70129	1.6556	0.00031659	-0.00160426	0.26382	2.79901	2.94449	0.00324347	0.0444869	2.80615	2.36891	3.86881	2.63777	0.0880534	1.75427	0.000538763	0.0013074	4.64645
CR_176_1_tcell_cd45_5409	20.0564	-1.39556	R	176	naive	2	CD9CD4	4.62476	-0.000984683	2.31963	3.19066	0.659618	2.48404	0.0620554	2.23044	0.234194	0.646606	3.9864	0.188082	-0.000503923	-0.000721682	4.22858	1.8022	2.96827	1.99454	0.000537623	-0.00247778	0.00156111	3.31552	1.83242	0.0467284	-0.00138823	0.656505	4.30455	2.76204	1.87478	-0.00152414	0.0598261	4.76e-05	1.50885	0.00186402
CR_176_1_tcell_cd45_23600	-5.77469	4.19613	R	176	naive	2	HLADR_CD8	4.73006	0.676739	3.59354	1.74557	2.29348	0.0159731	4.28125	2.57442	-0.0020263	-0.00210826	3.82827	0.4756	0.689552	0.00158159	4.22855	2.77874	1.28306	1.02556	0.00305194	0.0029031	3.83254	0.573378	3.31813	0.000898912	-0.000727522	4.99377	4.66711	3.22458	5.06299	0.00110677	1.22776	0.00317094	0.00119931	0.000314687
CR_176_1_tcell_cd45_15460	-19.1255	-2.04394	R	176	naive	2	Bcell	3.73489	0.00137448	2.75989	0.129515	2.2311	1.41399	0.783852	2.21551	-0.000449672	0.0020048	1.74319	0.9636	0.00207395	0.313931	4.65197	2.48009	2.00012	1.58446	0.143788	0.627773	0.00101967	2.23352	2.69696	0.000215744	0.000441051	1.8644	2.09612	3.06391	2.69861	-0.00223639	3.10507	0.000442113	0.279301	0.30269
CR_176_1_tcell_cd45_11256	16.3795	29.549	R	176	naive	2	CD16NK	3.8034	0.162615	2.83392	0.0130682	1.6681	1.12109	0.591564	2.38252	1.43196	-0.00128844	1.47845	1.48322	-0.00161976	0.00263092	2.88996	1.03642	0.167209	2.07985	0.00144633	0.000492833	0.00685634	2.55504	3.21432	0.0407217	0.0667346	2.95291	2.84467	4.26065	2.01196	-0.000237285	1.00442	-5.43e-05	0.356509	3.76872
CR_176_1_tcell_cd45_17709	19.3595	26.551	R	176	naive	2	CD16NK	3.86199	0.00326215	3.25143	1.27137	1.03378	1.46964	1.84545	2.62984	0.412484	0.00147168	1.4667	0.982184	0.23007	0.665499	2.77228	1.32507	1.85819	2.57858	-0.00134278	0.0116523	-0.00110821	2.69805	3.45196	-0.00121094	0.00129064	3.35198	3.61603	4.522	2.97778	0.170144	1.95586	0.000321935	0.410124	2.61523
CR_176_1_tcell_cd45_4106	1.45912	-28.8151	R	176	naive	2	CD16NK	4.16056	0.0734595	2.27626	0.212395	3.14714	0.000541701	0.00210636	3.03189	-0.0029462	-0.00285618	0.00206106	0.649567	-0.00136367	0.0732116	3.4471	1.4078	0.469666	0.760576	-0.00264398	-0.00173506	3.58784	0.567389	1.3879	-2.7e-05	0.00108211	2.3986	0.002562	1.31511	-0.000499923	0.000906754	0.0842076	0.00137871	0.0476418	0.324503
CR_176_1_tcell_cd45_20650	22.4843	-2.64609	R	176	naive	2	CD9CD4	4.73226	0.82937	2.35311	3.06809	1.11791	3.15947	1.79068	1.67808	0.0916885	0.153017	4.06035	2.20107	-0.00206438	0.0014111	3.99342	0.92526	3.38667	1.71351	-0.003053	0.21932	0.943443	2.22478	2.72914	0.726066	0.870099	0.857037	5.12018	3.23489	0.743254	0.00116965	0.835543	0.00106332	0.497703	1.1e-05
CR_176_1_tcell_cd45_19736	-6.12139	33.4697	R	176	naive	2	HLADR_CD8	4.6982	-0.00299827	2.99709	1.95633	0.50295	-0.00134295	4.0335	3.71622	0.000841259	-4.15e-05	2.70238	0.150392	0.182153	-0.00158387	3.2654	-0.00022062	3.91037	1.51612	0.000918212	-0.00115048	-0.00220024	-0.00282282	2.53958	0.4524	0.428406	3.8643	5.66463	3.27683	1.37069	0.00239477	-0.00131612	-0.00054251	-0.00163839	0.767347
CR_176_1_tcell_cd45_23900	1.09062	-1.06626	R	176	naive	2	HLADR_CD8	4.40537	0.561926	2.52457	0.474105	1.05214	0.595808	1.61081	2.13461	0.00192186	0.267713	3.21325	0.00131816	0.00254767	-0.000129196	4.05372	2.13112	1.2614	0.00810931	0.000382824	-0.000725903	0.000848205	0.985943	2.63922	0.095712	0.0121327	2.68194	5.36532	2.48216	5.67046	1.35817	0.414543	0.00219187	-0.00203246	0.00173687
CR_176_1_tcell_cd45_20455	17.3989	0.846932	R	176	naive	2	CD9CD4	4.31985	0.466451	2.38717	3.14789	0.295641	3.20819	1.88887	2.39959	9.57e-05	0.275725	3.19089	0.873237	-0.00116655	-0.00203532	3.73272	1.34435	4.22038	2.18021	0.000681557	-0.00075849	-0.00090561	3.54521	3.00175	0.318882	1.21273	0.926028	5.03462	3.40477	1.78648	0.000331058	0.40724	0.0383214	0.00215726	0.00229029
CR_176_1_tcell_cd45_2450	13.0689	-20.1556	R	176	naive	2	CD9CD4	4.47783	0.13549	1.46967	2.04845	1.34969	3.38082	0.596691	2.49616	-0.00269728	0.00179298	3.40609	0.00174169	-0.00140584	0.00373458	4.13998	0.00543017	3.82321	1.28479	0.259922	0.00462378	-0.000598085	0.970877	2.19571	-0.000229327	0.00141978	3.54075	5.01481	2.62904	-0.00365414	4.84e-05	0.00219752	0.00159877	0.125593	0.000232215
CR_176_1_tcell_cd45_1233	-4.91268	-26.1866	R	176	naive	2	CD16NK	4.34236	1.32778	2.8375	0.49483	3.47138	-0.000847573	2.64682	3.28968	0.00195867	0.4587	2.86685	0.0460935	0.00204911	-0.00182309	4.18882	2.29946	1.00788	1.09877	-0.000532625	0.253599	2.06737	0.0151538	2.28738	0.213438	0.000989715	3.72592	0.300536	4.75913	1.33472	1.1e-05	0.000678562	0.00153337	0.0767734	0.725238
CR_176_1_tcell_cd45_11732	-20.8387	-2.08519	R	176	naive	2	Bcell	4.56593	0.541125	3.31784	0.135099	3.14875	2.11844	0.330306	1.9887	-0.00300488	0.923125	1.51288	2.02272	0.00382518	0.00286199	4.72326	0.772756	1.615	1.79898	-0.0041621	0.0236738	-0.00140507	1.70219	3.79302	-0.000675731	0.0610077	1.55946	2.05775	2.64279	0.911761	0.000959225	2.97526	0.331509	0.00134175	2.64431
CR_176_1_tcell_cd45_1673	15.6147	-16.973	R	176	naive	2	CD9CD4	3.34114	1.05092	1.53085	1.45895	0.00126143	2.65831	-0.00121857	1.94529	0.0913097	0.00248312	2.68928	0.713669	-0.00206886	-0.000297657	3.56698	1.32477	2.80435	0.621462	0.00437016	0.0811039	-0.00170639	-0.00175494	1.81023	0.000869764	0.453864	3.09515	4.56479	2.14291	-1.63e-05	0.700637	0.000845611	0.00147772	0.00195051	0.0211066
CR_176_1_tcell_cd45_19851	15.4845	-10.4392	R	176	naive	2	CD9CD4	4.39652	0.139472	2.46824	2.12864	1.90943	3.30287	0.331471	1.53237	0.0615318	-0.00130916	3.04669	2.19816	0.123678	0.793049	3.97775	1.4654	2.91298	1.60152	0.247444	-0.000703703	0.00100606	0.65549	2.20633	0.497663	0.152662	1.46684	4.61553	2.85923	0.954854	0.000239596	-0.000425272	0.00205113	0.149548	0.388129
CR_176_1_tcell_cd45_12296	-9.77794	3.71528	R	176	naive	2	HLADR_CD8	4.87183	0.821545	3.14791	-0.000524251	0.856181	6.53e-05	2.42659	1.50162	0.00228313	0.00402628	2.79185	-0.00127727	0.195473	0.00163958	4.03243	2.30763	0.458984	0.000353194	-0.0043768	0.000546847	0.20004	0.142947	3.19753	-0.00111226	0.261479	3.63789	5.15655	0.242919	5.85081	1.37814	0.82832	0.497666	-0.00216624	0.017121
CR_176_1_tcell_cd45_20741	-4.50832	-12.1071	R	176	naive	2	CD16NK	4.26058	0.517609	3.0805	1.47182	3.59249	1.2751	2.41986	3.23742	-0.00206712	0.651715	3.88308	0.105645	0.00285882	0.11939	3.73401	1.02967	0.959761	0.568049	-0.00291937	0.00138899	0.866185	1.14188	1.55551	0.103241	0.000777838	4.34218	2.05899	3.62924	4.78462	0.496734	0.137206	0.000191577	0.00217167	0.761759
CR_176_1_tcell_cd45_2589	-10.885	-28.3713	R	176	naive	2	CD16NK	4.22431	-0.000341169	2.89668	0.0022034	0.550733	0.00102021	1.16287	4.41636	0.000658204	-0.00316112	3.25471	0.679208	0.00181655	-0.00372569	3.52885	0.74157	0.604838	0.287483	-0.00231234	0.000946599	1.80492	-0.0021576	1.22487	0.00156193	0.000989708	4.63625	0.31755	1.66989	0.00177541	-0.00100194	0.0042457	0.461825	-0.00244364	0.00211036
CR_176_1_tcell_cd45_15666	19.1931	30.3575	R	176	naive	2	CD16NK	3.94351	1.30473	3.01604	1.29706	2.08865	0.337444	1.7242	2.91525	0.709545	0.786482	1.8194	1.18469	0.433876	0.00154331	2.77276	1.77179	1.5682	1.75918	0.0014499	0.598644	0.00131085	2.90625	2.85085	-0.000181157	0.101983	2.71235	3.1921	3.65543	1.8036	0.28885	1.26788	0.00171117	0.247142	4.29019
CR_176_1_tcell_cd45_22854	21.5152	26.9701	R	176	naive	2	CD16NK	4.3653	0.450787	4.12671	3.32919	3.09721	2.80447	2.33857	3.80725	0.000533633	0.553212	2.75706	1.25347	-0.000445346	0.187133	3.49389	1.65761	2.93334	2.95797	0.00313696	0.119631	1.27153	3.27259	3.98908	0.212058	0.988554	4.01827	4.33192	5.27433	3.80835	0.0434159	3.2975	0.130381	1.16729	4.53216
CR_176_1_tcell_cd45_21578	-3.48876	20.7579	R	176	naive	2	HLADRCD8	4.34388	0.00214366	3.67818	1.99868	2.96968	0.553885	5.26246	2.97322	-0.00278677	-0.00267957	4.68271	0.884572	-0.000687441	0.000776947	3.05955	1.82465	0.483561	-0.00355971	0.00136723	0.0022026	-0.00245345	0.541286	0.132823	0.00216267	-0.00185198	0.807339	3.99745	4.02574	1.67919	-0.00206128	1.95695	-0.00193035	-0.00219622	-0.00126381
CR_176_1_tcell_cd45_2330	13.4545	33.3431	R	176	naive	2	CD16NK	3.72425	0.138067	2.62187	0.00337036	0.310329	0.00303563	0.391462	1.89964	1.26051	-0.000841583	0.159196	1.19604	0.00352738	0.0964157	2.7453	0.248989	1.71912	1.13102	0.000299136	0.00171511	-0.000566499	2.66999	2.53483	0.00163333	0.0212112	2.31189	1.98022	3.27307	1.97633	-0.000515827	0.605588	0.000379323	0.000477428	4.77025
CR_176_1_tcell_cd45_17993	14.0341	32.0594	R	176	naive	2	CD16NK	3.62321	0.00304157	2.6513	0.284097	1.47874	0.744867	0.700949	2.51791	-0.00108875	-0.00130688	1.00666	1.14065	0.000876207	0.00113829	1.63093	0.741853	1.0022	0.625135	0.00176829	-0.000356284	0.525007	2.72295	3.13389	0.000758958	0.0183046	2.18983	1.90228	3.36964	1.33269	0.0150402	1.20009	0.000238971	0.109202	4.1013
CR_176_1_tcell_cd45_19723	25.3574	15.4205	R	176	naive	2	Treg	5.18052	0.587866	2.95258	2.62377	0.962803	3.0976	0.192012	2.49303	0.282274	1.75973	3.98328	1.94239	-0.00129605	4.94212	4.41503	2.30115	1.81154	1.124	0.409389	0.522469	0.0258251	4.00582	1.18649	-0.00127109	0.420832	1.0919	4.84154	2.61084	0.068084	-0.00168067	4.69683	-0.000542146	-0.000700785	0.0913854
CR_176_1_tcell_cd45_6007	-6.57255	17.01	R	176	naive	2	HLADRCD8	4.36426	0.972916	2.31566	0.701645	0.731885	0.805054	2.70496	2.71624	0.320971	0.172803	2.49155	1.11312	0.000583085	-0.000175716	3.5365	0.989841	1.56377	2.02824	0.627647	0.000819142	0.00262694	2.85061	2.77307	0.060858	-0.000803411	1.9305	4.54842	5.24513	5.72436	1.7051	1.40711	0.000854148	-0.00105602	0.834464
CR_176_1_tcell_cd45_21766	-2.60717	-26.7797	R	176	naive	2	CD16NK	4.01571	0.0566231	2.93885	0.138512	3.43076	0.615043	2.63207	2.81213	0.00214268	0.0035144	1.2506	0.70756	0.00110359	-0.0016156	3.5991	2.42933	1.93131	1.20643	0.00193801	-0.00225673	2.11659	0.525311	2.4621	0.00251296	0.0892718	3.74282	1.40049	3.14821	1.81687	0.252219	0.00171415	0.00194878	0.174301	0.847385
CR_176_1_tcell_cd45_18144	20.7007	-1.73557	R	176	naive	2	CD9CD4	4.71126	0.279295	2.5247	3.10469	0.537855	3.3056	0.732902	2.38494	0.159898	0.000952504	3.88931	0.220692	0.199319	0.00405331	4.33146	0.940556	2.80796	1.9116	0.269402	-0.000736287	-0.00049528	2.97817	2.78538	0.240609	-0.00455715	0.761082	4.99615	2.64626	1.7516	-0.00191853	0.187537	-0.000772444	0.847998	-0.000858623
CR_176_1_tcell_cd45_24223	0.11968	-25.697	R	176	naive	2	CD16NK	3.77317	-0.000267296	2.65448	-0.00071506	3.21294	0.172557	0.763695	3.21009	0.00197963	-0.00173343	0.626633	0.219819	-0.00207168	0.00321394	3.68283	1.14488	2.45184	0.00418538	-0.000296224	-0.000659184	1.89318	1.29454	2.2258	0.000815091	0.00222849	3.29892	2.50477	2.88864	2.03985	0.0012307	1.73915	0.000348177	0.296732	0.0833196
CR_176_1_tcell_cd45_5339	13.6163	35.7766	R	176	naive	2	CD16NK	3.86027	2.1371	2.66512	0.00142775	0.157238	-0.00110079	0.0119763	2.06519	0.200074	0.00091056	-0.00139837	2.24221	0.624676	0.00217089	2.76752	0.620168	1.75916	1.82388	0.0853902	0.0574985	0.940531	3.16618	2.88741	-0.00155006	0.286592	2.32762	1.94349	2.97215	1.41337	0.000665958	0.256279	-0.00213863	0.552323	4.45853
CR_176_1_tcell_cd45_23224	14.6428	19.0087	R	176	naive	2	CD9CD4	5.22314	0.000783689	3.18327	1.51709	1.91081	3.70963	0.00329247	1.26141	-0.00262435	-0.000983012	4.55303	0.936694	-2.5e-05	1.76223	4.09434	2.93728	0.000367933	0.462073	0.000655676	0.000409594	2.64948	4.13512	2.72859	0.00264574	0.0509641	1.53545	5.17892	3.64499	5.2181	0.640441	1.39735	-0.00133319	0.777656	-0.00210616
CR_176_1_tcell_cd45_19808	-26.4342	16.9518	R	176	naive	2	monocyte	3.69859	0.000554367	0.805462	-0.00191039	2.5652	0.356764	0.443844	1.10555	0.00200081	0.109147	0.000556465	0.000981052	0.267542	0.00311421	3.0684	0.704392	1.42235	0.250127	-0.00230879	0.00217095	-0.0026218	-0.000814775	2.05574	0.00443404	0.00198033	3.04472	1.59395	2.9908	1.15209	0.00162818	3.59772	0.00322897	-0.000927139	1.28847
CR_176_1_tcell_cd45_21470	-8.39601	-23.1042	R	176	naive	2	CD16NK	3.5129	0.113406	2.40221	0.522053	2.25356	-0.000980038	0.782464	1.3682	0.00155494	0.802176	3.26251	0.164596	-0.001865	-0.00505385	3.67031	1.96333	2.17814	0.381819	-0.00153599	-0.000532815	2.17557	0.730947	2.35049	0.64615	-0.00121652	2.42775	2.32477	3.24778	2.2271	-0.00396839	0.887968	0.00150149	0.000562112	0.576107
CR_176_1_tcell_cd45_13431	-6.71277	7.37617	R	176	naive	2	HLADRCD8	4.33617	0.167893	2.81008	0.000499549	1.58947	0.570032	4.18942	2.47924	-0.0018664	-0.00132461	3.06313	0.101481	-0.00337412	-0.00307119	4.13691	1.83168	0.820647	1.3022	-0.0015861	-0.00105816	1.34377	0.586233	2.59654	0.000541301	0.316842	3.53558	4.47178	3.2377	4.91031	1.20497	1.53616	-0.000128167	0.106146	-0.00514104
CR_176_1_tcell_cd45_4548	15.1608	-18.8407	R	176	naive	2	CD9CD4	4.33811	0.799355	2.20085	1.62515	1.91973	3.31858	0.871411	2.4576	0.000776329	-0.00109008	2.77014	0.702293	0.00239005	0.00160063	3.89464	0.824004	3.70358	1.87036	0.000605342	0.00253748	-0.00188397	0.983797	1.32572	0.0839607	0.879114	2.27108	4.94262	2.57534	0.000872265	0.0451479	-0.00240205	-0.000719593	-0.00261629	0.415544
CR_176_1_tcell_cd45_1948	23.049	-2.37241	R	176	naive	2	CD9CD4	4.60728	0.172629	2.10805	3.47566	0.229854	3.40535	0.147457	2.27453	0.215967	0.148403	3.83782	1.64658	-5.12e-05	0.000961095	3.99958	1.23974	3.96421	2.63687	-0.0016067	-0.00425852	0.504362	3.68071	2.60043	-0.000626719	0.459696	0.992602	5.16302	2.81772	0.62449	-0.00231747	0.00115157	-0.000331344	1.35115	3.69e-05
CR_176_1_tcell_cd45_5699	-5.34421	5.3197	R	176	naive	2	HLADR_CD8	5.09589	0.402644	3.63171	0.000756816	1.20023	-0.00264018	4.9997	2.5709	0.00300556	0.00306782	4.20774	0.506434	3.4e-05	0.000521065	3.89792	1.44987	0.692131	-0.0017148	-0.00296051	0.000906306	3.17233	0.893416	2.95142	0.00192985	-0.000371921	4.88696	5.49524	2.36159	5.06292	0.00341229	3.1547	0.000929162	0.751212	0.356181
CR_176_1_tcell_cd45_10862	12.9672	36.4615	R	176	naive	2	CD16NK	3.6795	2.16192	2.26056	0.0244458	1.79877	0.429377	0.705945	0.703597	-0.00114156	-0.00137043	0.96067	1.82257	0.0594023	-0.000935394	2.78995	0.764851	2.2788	1.3373	0.0016399	0.566343	-0.00215206	2.82624	2.94882	-0.00361165	0.00223598	2.40399	0.876106	2.97644	0.855565	0.00318746	0.753349	0.00226872	0.438917	4.0891
CR_176_1_tcell_cd45_1960	13.2707	-20.6993	R	176	naive	2	CD9CD4	4.0371	-0.000549844	1.09035	1.90533	1.66758	2.91598	0.152851	1.27629	0.0647272	0.00218573	3.1417	-0.00141101	-0.000986669	0.00223877	3.49035	-0.00336865	3.69252	1.69343	-0.000841019	0.000225663	0.0278304	0.0809282	1.84305	0.116431	0.688507	3.95683	5.18905	2.62131	0.002177	0.000952281	-0.000843242	-0.00057332	0.000511418	-0.000369749
CR_176_1_tcell_cd45_646	-12.9472	-24.3813	R	176	naive	2	CD16NK	3.8437	0.884785	2.54981	0.00138709	3.27961	0.352369	0.338736	2.57062	-0.00292005	-0.00202759	4.12837	-0.00064747	-0.000219727	-0.000489576	3.62387	2.43827	1.12438	2.12561	0.00161834	-0.00123022	-0.00104207	0.743719	-0.00116448	-0.000110069	0.161913	0.495585	0.493889	1.69136	2.2038	-0.00168085	1.8797	0.0027112	0.00244199	0.356646
CR_176_1_tcell_cd45_1060	36.9039	-7.89957	R	176	naive	2	CD9CD4	4.36105	0.101238	2.25235	2.99167	0.210979	2.99132	0.0023484	1.30972	0.00227365	0.560884	4.29022	0.259708	0.0332349	1.53889	4.35893	1.58446	2.62683	2.5714	0.00338509	0.390383	3.20737	2.83483	2.47503	0.484876	0.00406351	0.0015283	5.17147	7e-05	0.000897884	0.000395167	0.000667694	0.0032436	0.45242	-0.0017591
CR_176_1_tcell_cd45_3127	6.46499	7.77114	R	176	naive	2	HLADR_CD8	4.26462	0.0489906	1.7581	0.511248	0.0957978	-0.00259669	0.000772112	1.60465	-0.000566613	-3.56e-05	2.69487	-0.00173187	-0.00045165	0.0561002	4.68188	0.594277	0.191506	1.74759	0.00434016	-0.00162499	3.13736	0.887625	2.08279	0.000857663	0.0010566	0.965095	4.67061	2.27237	1.50883	0.128667	-0.000343973	0.000257437	-0.00184722	-0.000363707
CR_176_1_tcell_cd45_17648	-7.83293	12.894	R	176	naive	2	HLADRCD8	4.29787	0.424584	2.91377	1.49287	-0.00274001	1.11187	3.3958	2.41855	0.00226671	-0.00217875	3.43648	0.729495	0.341562	0.352276	3.73959	1.24779	0.258101	0.331527	-0.00136949	0.000702312	-0.00361916	0.98738	2.78184	0.000206067	-0.000403617	3.92379	4.05892	2.58926	4.10151	0.000953533	1.72381	-0.00126225	0.00363411	1.05288
CR_176_1_tcell_cd45_13179	-34.326	-10.1886	R	176	naive	2	Bcell	4.82843	2.50567	3.6225	-0.00064016	3.36633	1.47077	0.39503	0.000649619	0.00158582	0.000561313	1.58387	0.637353	-0.000771927	-0.00135584	5.5583	3.54263	2.09209	0.853319	-0.00320548	-0.00208477	0.188816	1.23911	3.39913	-0.00402771	-0.00253985	0.853422	0.279518	3.23199	0.676923	-0.00112858	4.72205	0.00111206	-0.00152357	0.825772
CR_176_1_tcell_cd45_9848	-5.40351	6.76987	R	176	naive	2	HLADR_CD8	4.27059	0.461299	3.01466	0.0667911	2.12045	-0.00142136	4.16262	2.37725	0.0798415	0.00179807	3.30312	0.764032	0.176098	-0.000230845	3.73615	0.673941	-0.00418342	1.66413	0.0025475	-0.000557338	1.96622	0.987955	2.85678	-0.00334269	0.0494419	3.904	4.86295	2.95839	4.39327	0.163435	2.5183	0.0979893	-0.00103519	1.27616
CR_176_1_tcell_cd45_10078	-6.36842	32.8939	R	176	naive	2	HLADR_CD8	4.00959	0.00831771	1.70166	1.90896	0.664038	0.174005	3.88184	2.92435	0.00135442	0.00059929	2.40783	-6.91e-05	0.000327851	0.00255835	3.24216	0.606831	3.44002	1.69341	-0.000534167	-0.00255069	0.000888707	1.86663	1.75007	0.312464	0.0310814	3.93998	4.85932	2.64381	1.14752	-0.00424522	0.39758	0.00323845	0.0021439	0.00284142
CR_176_1_tcell_cd45_20468	-5.2965	5.06369	R	176	naive	2	HLADR_CD8	4.76686	-0.00298736	2.94877	1.77556	1.3896	0.417736	4.02457	2.24123	0.00229985	0.087172	3.67289	0.582252	0.000440001	0.199844	3.90272	0.721999	0.873421	0.811176	0.00343609	0.001298	3.08463	0.682093	2.98776	0.253608	0.336629	3.37033	4.54665	3.24254	5.62339	1.64787	0.381459	0.110546	0.478211	0.144294
CR_176_1_tcell_cd45_3082	-5.49408	-12.3424	R	176	naive	2	CD16NK	4.45442	0.217805	3.15694	0.216194	4.15423	0.237177	2.39779	2.70101	0.0013327	-0.00208201	3.4383	0.00285809	0.00274413	-0.000783756	3.69606	2.18367	1.48665	1.36853	0.000275956	0.00116586	-0.000798572	-0.000340198	1.92893	0.00265389	0.00275803	3.77194	1.80463	2.74891	5.80001	0.373714	0.124109	-0.000792681	-0.00435625	1.47944
CR_176_1_tcell_cd45_3494	-10.2467	-14.308	R	176	naive	2	CD16NK	3.96857	0.187524	2.45352	-0.000538542	1.3163	0.210464	1.40362	1.11386	0.000370717	0.430281	3.45029	-0.00179865	0.301876	0.000197392	3.68652	1.5133	0.663197	1.22749	-0.00108169	0.14895	1.31087	0.440572	2.327	0.00149329	0.000192951	3.83364	0.858688	2.26639	4.59469	0.531527	-0.00170057	0.00232019	-7.17e-05	-0.00191369
CR_176_1_tcell_cd45_5732	-29.4279	-1.65424	R	176	naive	2	Bcell	3.87606	1.16921	2.20973	0.00401469	2.39942	0.0884046	0.0575682	-0.000381502	-0.00259167	0.792246	0.347861	-0.00197643	0.044659	0.00069099	4.85848	2.54806	1.3134	-0.00157574	-0.00165469	-0.00267708	-0.00111657	0.00342365	2.20326	-0.000247104	-0.000985543	0.0993308	0.64809	3.07049	0.663173	-0.000769033	3.15957	0.00157985	-0.00195144	2.37398
CR_176_1_tcell_cd45_13700	17.7903	-1.64553	R	176	naive	2	CD9CD4	4.23919	0.0397489	2.28693	2.38093	1.20977	3.03455	1.90313	2.33276	-0.00129083	-0.00206061	3.48402	1.23601	0.0763813	0.143892	4.1448	0.379634	2.82446	2.12128	0.000576511	0.000792961	0.891137	3.02525	2.26244	0.00153661	0.530184	1.33343	4.73013	2.85541	0.983193	0.000176225	-0.00218666	0.179365	1.12484	0.161818
CR_176_1_tcell_cd45_1204	2.93878	-20.3262	R	176	naive	2	CD16NK	4.12799	0.00301124	3.004	0.000287461	3.0201	0.00128937	2.41645	3.37813	0.0785031	0.0018246	0.0114763	1.11317	0.0154156	0.00194626	3.35147	2.16307	0.572406	0.174369	1.21e-05	0.0441397	3.07161	-0.00110608	1.39584	-0.00102275	-0.00282605	4.24281	-0.00472031	1.22613	4.54211	-0.00150773	-0.000120926	-0.00136949	0.00134717	0.0548792
CR_176_1_tcell_cd45_4374	19.5019	-23.1659	R	176	naive	2	CD9CD4	3.87007	0.507858	1.40118	4.26748	1.04806	3.01241	0.424585	2.66373	-0.000523347	-0.000598873	2.41475	1.16608	-0.00115742	0.0328873	3.30979	0.756942	3.50953	0.316988	0.712194	0.00106837	0.651435	0.00154454	1.74833	0.54544	0.180694	3.10732	4.54779	1.89042	0.0300097	0.00226669	0.00186347	0.00237711	0.226542	-0.000666912
CR_176_1_tcell_cd45_20504	19.1942	24.0146	R	176	naive	2	CD16NK	4.66267	0.786918	2.64107	0.860595	2.03112	0.464707	1.94079	2.81929	-0.00221636	0.00297347	2.39276	-0.00184015	-0.00484287	0.230732	4.0149	1.37426	0.666137	1.79026	0.0035508	-0.00214135	0.1856	2.00472	3.33225	0.000943213	0.000366862	3.63384	4.78702	4.98996	4.20659	0.0222864	1.37307	-0.00241343	0.00258416	1.89048
CR_176_1_tcell_cd45_23207	-1.83942	-18.0177	R	176	naive	2	CD16NK	4.15889	0.897786	3.02372	0.680286	3.71726	0.000365172	3.14058	3.3369	-0.000930682	0.257578	1.87627	0.756566	0.407294	-0.00302043	3.78634	1.85938	0.846662	2.11862	-0.00463984	0.00129501	2.26591	0.627548	1.30191	-0.00223471	0.00280552	4.84362	2.48584	3.56486	4.34487	0.719797	0.635344	0.00144838	0.000436783	0.383358
CR_176_1_tcell_cd45_24111	-2.84229	-23.518	R	176	naive	2	CD16NK	3.57273	0.291936	2.4084	0.417538	3.01544	0.95057	1.32202	2.68355	-0.00114238	0.753783	0.834354	-0.00263207	0.00315001	0.278499	3.99016	0.445909	0.990992	1.29885	-0.00169979	0.000804743	2.11152	0.98765	2.36311	0.00187586	-0.00331943	2.90972	2.86086	4.98868	2.35005	-0.00276461	0.378678	0.000261655	0.00242416	1.70603
CR_176_1_tcell_cd45_9919	-5.31067	-11.9643	R	176	naive	2	CD16NK	4.84976	0.00762012	3.31182	-0.00145506	2.32788	0.392683	3.04927	2.79575	0.00162138	0.00263059	2.96562	-0.00224843	-0.00281137	-0.00342204	4.01454	1.98874	1.17643	0.419546	-0.00263181	-0.0014511	-0.00225713	0.757425	2.5139	-0.000797353	-0.00159781	3.90456	2.31375	3.34363	4.94166	-0.00496491	0.64496	0.00137606	0.000160775	0.239446
CR_176_1_tcell_cd45_18469	12.7149	-15.5559	R	176	naive	2	CD9CD4	4.068	0.502155	2.46456	1.95766	1.48161	3.05737	0.498048	2.99571	0.00186517	0.00143831	2.39104	-0.00245796	0.119022	0.0015754	3.35412	0.874283	3.15964	0.900336	0.202814	0.00149409	0.178499	0.00150468	1.66354	0.00363533	0.000625977	3.38747	4.87505	3.25354	1.23874	0.0884576	-0.000377549	0.00360737	0.00127321	0.325612
CR_176_1_tcell_cd45_10926	-3.3991	4.83315	R	176	naive	2	HLADR_CD8	4.11329	0.253404	2.80907	0.0024879	0.895177	0.00016807	3.61899	1.57662	-0.00166198	0.000960252	3.29365	1.17968	0.00148463	-0.00165727	3.49925	0.791731	-0.00162478	0.446337	-0.000475743	-0.00224245	2.13909	0.361025	2.39513	0.141222	0.000849538	3.80904	4.96476	2.51882	4.73952	-0.00392364	0.445849	0.000587329	-0.000753345	0.363177
CR_176_1_tcell_cd45_5423	35.9509	-2.11607	R	176	naive	2	CD9CD4	4.77902	0.690056	2.24935	3.20352	0.384279	3.6324	1.03859	2.29171	-0.000310895	-0.00251616	3.58501	0.800674	-0.00298323	0.000276779	4.7081	3.30031	3.98181	2.7576	-0.000417104	-0.00410052	2.77278	2.85311	2.14181	-0.000795623	0.00078433	1.0167	5.49369	3.04679	-0.00194351	-0.00133754	-0.00147443	-0.00189109	0.69847	0.00268825
CR_176_1_tcell_cd45_1743	21.8266	6.8736	R	176	naive	2	CD9CD4	4.75041	0.657916	2.50339	2.8206	0.00205949	3.61165	0.656849	1.15939	0.000366799	1.89e-05	4.25648	0.697459	0.174004	2.06562	3.9555	1.20439	2.73297	1.81566	0.128302	3.44e-05	-0.000756227	3.70621	2.76307	0.455637	0.694649	1.26482	5.70698	1.74689	0.00232338	-0.00263882	0.00250841	0.00049739	1.33458	-0.00167099
CR_176_1_tcell_cd45_3984	-1.10417	9.29613	R	176	naive	2	HLADR_CD8	5.27487	1.04466	3.62915	0.517163	1.79303	0.143271	3.64608	3.10704	0.0460753	0.0925685	3.76721	0.151737	-0.00276761	0.103641	3.91744	1.86544	0.0822664	1.45459	-0.00344785	-0.00209761	2.32557	0.612573	2.1751	-0.000921964	0.649522	3.38877	5.48466	2.20141	0.894362	-0.00181945	0.263801	0.000815299	4.41e-05	0.127031
CR_176_1_tcell_cd45_7880	17.858	-3.12267	R	176	naive	2	CD9CD4	4.75627	-0.00283368	1.80848	1.17966	0.669287	3.18068	0.0523864	1.28023	0.000773781	1.03844	4.05874	0.9659	-0.00397481	0.0539305	4.29037	2.07063	2.79362	2.21346	-0.00208169	0.224765	-0.000252642	3.7318	1.96986	0.00184383	0.00165941	2.23881	4.82613	2.94979	1.4616	0.0019167	-0.00438713	0.00115653	0.859105	-0.00208516
CR_176_1_tcell_cd45_5791	-9.54366	-10.6083	R	176	naive	2	CD16NK	4.59768	0.000814372	2.66026	-0.001589	1.69903	0.56988	1.6436	1.72423	0.00369251	0.12865	3.44538	0.163522	0.0758784	0.00120219	3.88325	1.49125	0.77416	0.00176556	0.0019678	0.00210243	-0.00382908	0.00188973	1.43224	-0.000479173	0.154435	4.34527	0.98643	1.78626	6.09569	1.37644	0.353964	0.000474203	-0.00113515	0.433416
CR_176_1_tcell_cd45_549	22.041	-10.9147	R	176	naive	2	CD9CD4	3.8116	-0.00273945	2.14771	1.33806	5.96e-05	2.20615	0.961374	1.52414	0.559962	0.522062	2.97595	1.17633	0.00122717	0.32432	4.34822	1.12171	2.46566	1.00821	0.4062	0.0221114	1.83191	1.85133	1.87645	-0.000352158	0.300077	0.816486	5.15471	2.28548	0.000328896	0.00362207	-0.000892547	0.0729965	1.42665	-0.000970667
CR_176_1_tcell_cd45_22119	-4.83219	33.3899	R	176	naive	2	HLADR_CD8	4.09816	-0.000154837	2.69568	1.95085	0.974404	0.040638	4.18174	3.36841	0.00187631	-0.000811761	2.79249	0.00128717	0.242162	0.00203973	3.96686	1.35846	3.35673	1.72176	-0.00228937	0.000972159	-0.0012239	2.00014	2.4704	0.000480372	0.256629	4.33438	4.69153	3.55634	2.05066	3.93e-05	0.558915	-0.000642011	0.000109754	-0.000383413
CR_176_1_tcell_cd45_2096	-0.404538	-7.93261	R	176	naive	2	CD16NK	4.34377	0.0015339	3.00939	2.60935	2.37409	-0.00270624	0.154823	2.59893	-0.00218113	0.297161	3.63127	-0.00093213	-4.27e-05	0.00377442	3.852	1.8849	0.515995	-0.00157818	-0.00100088	-0.000736628	1.91796	0.385294	1.60339	0.000132733	0.00233856	4.77326	0.584968	2.45585	4.95085	0.371213	0.0683087	-0.00107536	0.00164332	1.67979
CR_176_1_tcell_cd45_15548	-4.56923	-28.2393	R	176	naive	2	CD16NK	4.8255	0.433315	3.19129	0.369723	4.0422	0.186229	3.65482	2.86578	0.00179322	-0.000628586	3.50105	0.170262	-0.0015899	-0.00101165	3.91608	2.28693	0.00368163	0.731458	0.000656624	-0.000313139	3.11674	-0.000765399	2.21348	0.000853098	0.00123684	4.70645	0.723922	2.78923	-0.00342762	0.00229099	0.239023	0.00277161	-0.000653457	1.24556
CR_176_1_tcell_cd45_12222	-31.6598	-7.76094	R	176	naive	2	Bcell	3.96173	1.88499	2.4344	0.000360968	2.26296	0.733849	0.114835	1.10638	-0.000488169	-0.00215329	0.80122	1.22304	0.00230384	0.000656287	5.29774	3.47799	1.08607	0.00136466	0.0020435	-0.00306959	0.000610666	1.49647	2.28085	0.00196231	-0.00146818	0.918521	1.72736	3.10883	-0.00202629	0.00162594	2.56186	-0.00172094	-0.00090752	0.0010233
CR_176_1_tcell_cd45_14800	16.799	30.2571	R	176	naive	2	CD16NK	3.44731	1.4985	2.96093	0.787865	1.23112	0.154305	1.30311	2.78103	0.768424	-0.00293975	1.58322	0.0930891	0.155039	-0.000186084	3.00091	0.697003	1.68073	1.9329	-0.0015219	-0.00184756	0.000895494	2.61075	2.5205	-0.00208057	0.00107677	2.45878	2.65461	4.00269	2.00012	0.128887	1.15813	0.000215011	0.000934195	4.16456
CR_176_1_tcell_cd45_20873	19.7498	29.1135	R	176	naive	2	CD16NK	3.80799	0.174329	3.12158	1.81934	1.63928	1.5127	2.43074	2.36756	0.241371	-0.00408114	1.69166	1.532	0.222467	6.8e-05	2.35964	0.129729	1.7408	2.08597	0.000788061	0.000142278	0.334991	2.49808	3.48882	-0.000408032	0.0617749	3.35437	2.90135	4.06729	2.77513	-0.00101438	1.36943	0.00164539	0.611877	4.23272
CR_176_1_tcell_cd45_11403	19.0874	29.0773	R	176	naive	2	CD16NK	3.58252	9.18e-07	2.8969	1.43237	1.68819	0.552869	1.43466	3.14448	0.315801	-8.09e-05	2.28898	1.29615	-0.000834366	0.0783969	2.13569	1.22247	1.60582	2.72329	-6.09e-05	0.587257	-0.00297722	2.74047	3.52683	0.000323925	0.530986	2.99231	3.12905	4.34682	2.46101	0.452854	1.12449	0.13204	0.000689511	3.76227
CR_176_1_tcell_cd45_19755	13.9388	34.3199	R	176	naive	2	CD16NK	3.362	1.11952	2.46289	1.39761	2.20072	-6.68e-05	0.0013129	1.84189	-0.00300253	0.0508655	0.276374	2.06796	0.0106692	0.00126626	2.10264	-0.00324343	1.3034	1.69069	0.0844869	-0.00142225	0.00114512	2.26417	2.3736	-0.00260178	0.000540922	1.47426	2.1054	3.82081	0.825654	0.001895	0.129217	0.00207698	-0.00113688	4.1383
CR_176_1_tcell_cd45_9587	13.1758	-18.3095	R	176	naive	2	CD9CD4	4.718	-0.00287928	2.59507	1.78091	0.752506	3.60685	1.37699	1.45546	-0.00559889	0.000668237	2.80119	-0.000869281	0.0848723	0.000715443	3.37985	0.763824	3.02322	1.08363	0.0017434	0.0174211	-0.000895047	2.01366	2.3	0.000742176	0.73943	3.00262	5.41122	2.89342	-0.00251182	-0.00172084	0.00265435	-0.00354123	-0.00118939	0.479337
CR_176_1_tcell_cd45_21150	-26.524	9.73802	R	176	naive	2	monocyte	4.4666	1.49733	3.2375	2.99513	2.05417	0.77844	2.08525	2.30822	0.11462	0.00227805	1.60685	1.03206	-8.66e-05	0.3432	3.37933	2.11743	1.5782	1.35747	0.482475	0.00231893	0.00226169	1.75034	3.05898	0.002301	0.142962	4.78743	2.9339	3.39698	1.46096	-0.00155067	3.86375	0.027385	-0.0020168	0.292148
CR_176_1_tcell_cd45_21693	-37.4086	-8.50258	R	176	naive	2	Bcell	5.43644	3.15777	3.40731	0.000749544	0.706301	1.06463	0.0030559	0.355671	-0.000361262	-0.00231004	0.454157	0.924406	-0.00283798	-0.00119313	5.67257	4.10369	2.51175	0.380647	0.000189961	-0.00212244	0.0939061	2.9229	3.62627	-0.00296455	0.00103482	2.66797	0.979327	3.99997	0.000504966	0.00447637	5.42616	0.00155721	-0.00159242	0.028467
CR_176_1_tcell_cd45_8503	-9.08313	8.7033	R	176	naive	2	HLADRCD8	4.55384	0.633933	3.0623	0.216692	0.608569	0.515705	4.25113	2.02038	-1.16e-06	-0.00109735	3.36443	0.780787	-0.000324378	0.0734527	3.58034	1.38829	0.538759	0.942339	-0.000739388	0.00116518	-0.00176435	0.300978	1.94708	0.00384759	0.00205266	3.92732	5.20264	2.75653	5.23578	1.19374	0.365374	-0.00185353	0.00263151	0.000525576
CR_176_1_tcell_cd45_6333	19.9638	7.00215	R	176	naive	2	CD9CD4	4.30991	0.0701393	2.88567	1.1638	1.53544	2.74725	0.368157	1.79308	-0.00359258	0.179947	3.9839	1.72224	0.00344536	2.46449	3.75326	0.996183	2.09594	1.49988	0.0544589	-0.000664077	0.000205318	3.21055	2.13533	0.334245	0.785172	0.761215	5.2754	2.6617	1.13942	-0.00126565	2.10547	0.00199495	-0.00024925	9.73e-05
CR_176_1_tcell_cd45_1442	30.1288	-4.74513	R	176	naive	2	CD9CD4	5.16641	1.46677	2.87501	4.36278	0.362468	3.56474	0.358466	-0.000840461	-0.00238818	0.54905	4.67552	2.12865	0.472116	0.396274	4.56927	3.23442	2.42429	3.11991	0.830696	1.39e-05	-0.00016967	4.4224	3.13442	0.131634	-0.00270659	0.757156	4.6996	1.29775	-0.00348762	0.000288517	0.130446	0.001127	1.27516	-0.000260371
CR_176_1_tcell_cd45_5502	-2.36477	8.06468	R	176	naive	2	HLADR_CD8	4.65072	0.476966	2.63746	2.27883	0.941211	0.441901	4.2388	2.57365	0.000846974	0.294879	3.64545	0.687185	0.000466428	-0.000321635	3.65464	1.05812	0.377134	1.07438	0.00506092	-0.000220639	3.56214	1.43476	2.11697	-0.00360741	0.344331	4.86894	4.41289	3.37692	1.92611	1.47e-08	2.33213	-0.000904493	0.00127374	1.10575
CR_176_1_tcell_cd45_18470	-10.4656	19.3552	R	176	naive	2	HLADRCD8	4.6386	0.04254	3.18479	0.105599	0.755824	0.226613	2.79891	1.79072	-0.00213896	0.00995004	2.02248	0.000923294	-0.00202133	2.87232	3.35223	0.761955	0.639608	0.774202	0.00096955	-0.00122915	0.51595	3.81202	2.46786	-0.00275252	0.00246793	1.34697	4.83714	3.08116	4.86648	0.80182	0.202331	0.00354019	0.0207421	0.408887
CR_176_1_tcell_cd45_16703	18.221	1.71763	R	176	naive	2	CD9CD4	4.14104	7.27e-05	2.63356	4.23003	1.49805	2.9211	1.24405	2.23188	0.00016136	0.314877	3.64498	2.26034	-0.000109767	0.360164	4.16339	-0.000736791	2.3	1.42421	0.00304605	0.000241083	-0.00227442	2.90554	2.51311	0.892763	0.457477	0.598539	4.60759	3.40396	2.54564	0.00019593	2.49866	-0.00117895	0.00121077	0.000702191
CR_176_1_tcell_cd45_2894	27.0743	0.581624	R	176	naive	2	CD9CD4	5.29072	0.430531	1.98974	4.0058	0.546525	3.96933	0.268325	2.39364	0.0973034	0.542865	4.57992	2.74026	-0.000763486	0.20865	4.62456	3.1032	3.32537	2.46371	-0.00246053	-0.000855511	-0.000231283	4.05601	3.01214	0.00221768	-0.000457674	0.555425	5.33386	2.39022	-0.000358586	-0.000177781	0.311943	0.000288743	1.48582	-0.00146539
CR_176_1_tcell_cd45_23954	-8.16008	6.95892	R	176	naive	2	HLADRCD8	4.9224	1.42291	3.325	-0.0011965	1.43826	1.10074	4.06051	2.70367	0.162492	0.0221042	1.76059	0.449185	0.220033	0.000497968	3.92486	2.51133	1.34691	1.19759	0.526468	-0.00157402	-0.00128191	1.85441	2.62601	-0.00155638	0.115217	4.53516	4.83268	4.41	5.19514	0.157961	0.814636	0.00286175	0.000174442	0.124116
CR_176_1_tcell_cd45_18050	-6.08861	5.07244	R	176	naive	2	HLADR_CD8	4.81337	0.807044	3.18789	1.57232	1.60263	0.129498	3.86681	2.53697	0.00105094	0.09986	3.74368	-0.000836658	0.000984626	0.000742142	4.24372	1.34588	0.836855	0.617643	-0.000362298	0.000839545	1.97183	-0.000914737	3.07972	0.0439207	0.0438603	5.24847	4.49499	2.9825	5.62664	1.21323	1.06072	-0.000530169	0.0733741	0.226737
CR_176_1_tcell_cd45_2760	-4.5392	23.7793	R	176	naive	2	HLADRCD8	4.09344	1.54282	0.554227	0.149052	2.62383	0.00190782	3.58964	1.096	-0.000296578	0.050753	3.63211	0.564337	0.0707589	1.28112	4.37943	3.48582	1.15728	1.66803	-0.00216285	1.05189	0.0561221	2.56153	0.758684	0.236683	0.513201	0.00199581	4.45956	-0.00441842	-0.00230643	-0.0019358	3.88454	0.00131983	0.00312499	-0.00102124
CR_176_1_tcell_cd45_23883	-21.292	-2.01948	R	176	naive	2	Bcell	4.47764	0.471329	3.59252	1.375	3.75418	1.04367	1.30813	1.52604	-0.000843815	-0.000361012	1.32115	1.82094	-0.00132694	-0.000375054	4.42332	2.60786	1.22769	0.392766	-0.00150804	0.358388	-0.00184237	2.63101	3.48195	-0.000324786	0.00189907	1.68199	1.94125	3.07521	1.32535	-0.001094	2.13612	-0.00356424	0.246285	2.80866
CR_176_1_tcell_cd45_17941	-7.59426	6.14538	R	176	naive	2	HLADRCD8	5.13936	-0.000222426	4.00971	0.842181	4.16221	0.0557787	4.95247	2.11817	-0.000220259	-0.00184942	4.68512	0.954833	-0.000362268	1.77666	3.38944	1.99711	1.2907	0.860627	0.000723981	-0.00297638	1.0179	1.07528	3.34249	0.13436	0.257016	4.36664	5.43786	3.67924	4.67537	0.598196	0.651555	0.00104445	0.000107683	-0.0015541
CR_176_1_tcell_cd45_22969	-10.721	-23.4347	R	176	naive	2	CD16NK	4.24101	-0.00123523	2.38306	1.25045	2.66635	0.964999	1.76694	3.48092	-0.001702	0.00204308	3.80385	0.144801	0.000291726	-0.00293699	4.11191	2.00198	1.75584	0.331348	0.000641538	0.331618	-0.00163097	0.68323	1.87248	0.000726562	-0.00183969	1.11346	2.62416	3.65731	1.3815	-0.00251414	1.31806	0.00157185	0.00107287	0.815635
CR_176_1_tcell_cd45_23751	24.869	-15.4449	R	176	naive	2	CD9CD4	3.51572	0.0441974	2.26382	2.80516	-0.000651324	2.93446	0.000225412	1.56209	0.202392	3.05e-05	3.75686	1.75159	0.00403852	0.00132369	3.04776	1.33387	1.68676	0.0441632	-0.000163452	0.00340608	0.000850056	1.17432	-0.00195081	-0.000927588	-0.000863833	0.00203533	2.69347	1.20362	1.23071	-0.000128221	-0.000349021	-0.00184631	0.203609	0.157853
CR_176_1_tcell_cd45_19955	12.8803	-14.3692	R	176	naive	2	CD9CD4	3.82954	0.492399	2.32852	2.14135	0.681044	3.43985	0.304702	2.63466	0.00177788	-0.000352714	2.44913	0.231735	0.209208	0.00350791	3.96427	2.0303	3.08741	1.73227	0.00657449	-0.00109378	0.0032853	0.670413	0.976828	-0.00289894	0.00339582	3.07486	4.48439	4.15589	1.63523	0.00157068	0.680785	-0.00228053	0.00137826	0.0504897
CR_176_1_tcell_cd45_16983	11.7043	2.60863	R	176	naive	2	CD9CD4	5.50851	0.282145	3.20182	2.34115	2.12911	0.945572	0.00138147	3.50082	0.0737037	-0.00088239	4.26193	0.0761209	0.89303	0.55779	4.36616	1.98174	1.97242	2.12674	0.00295564	-0.00343284	-0.00227405	3.55942	3.02533	-0.00123556	0.0336415	2.23424	5.99938	5.6016	2.71805	0.277881	0.596438	0.000418145	0.398343	-0.000185656
CR_176_1_tcell_cd45_22600	-3.81236	19.8631	R	176	naive	2	HLADRCD8	5.15416	0.0874626	3.16358	0.349563	1.82819	0.0015415	2.65402	1.67351	0.00427902	0.000515351	3.21082	1.16988	0.260929	1.50262	4.10567	2.70496	0.432547	0.94976	0.00112507	1.16472	0.00131087	1.75447	2.58252	0.115027	-0.00178879	2.66502	4.9549	3.59211	1.76027	0.135199	1.30877	-0.00339559	0.00409359	0.00183594
CR_176_1_tcell_cd45_15050	13.2124	-7.05853	R	176	naive	2	CD9CD4	4.67728	0.434349	2.77442	0.900508	0.00344838	3.43917	0.812034	1.19661	0.628687	0.140148	3.33305	0.546882	-0.00148788	0.19889	3.99647	2.22344	2.01119	2.18658	0.0210119	0.17581	0.512523	0.74177	2.43728	0.40435	0.00531843	2.27981	5.23361	2.63374	1.87142	0.00213169	1.71344	-0.000958109	0.103582	0.000349397
CR_176_1_tcell_cd45_6821	21.2211	-8.5281	R	176	naive	2	CD9CD4	4.61042	0.416422	1.72821	2.41045	0.183314	3.20226	0.733744	2.35436	7.06e-05	0.00107487	3.69242	0.150145	-0.00225681	0.15298	4.12902	1.48421	2.97109	1.39147	0.00192984	-0.00134933	0.000430917	3.94827	2.31749	1.36109	0.224515	0.521541	5.00305	2.67077	0.00220252	-0.000893416	-0.000539298	-0.00227982	0.00114095	0.418278
CR_176_1_tcell_cd45_14417	-33.5346	14.624	R	176	naive	2	monocyte	5.21523	1.47521	1.7065	0.267208	-0.00104401	0.0044761	-0.00253158	0.175308	0.623578	-0.00234683	0.323083	0.000540835	0.00132044	0.00176136	4.49318	3.47923	2.48758	0.00129874	0.00196404	-0.00129665	1.22e-05	-0.00308751	4.1156	0.221682	0.00230201	6.30782	0.673565	1.74321	-0.00164992	0.319179	4.03851	-0.00150773	0.0023126	0.163639
CR_176_1_tcell_cd45_16518	-0.480431	-26.8165	R	176	naive	2	CD16NK	4.35222	0.742659	3.00778	0.587961	3.82919	-0.00295891	1.2912	3.2467	-0.00133058	0.0035442	0.223964	0.0239203	0.387588	-0.000879154	3.6354	1.72884	0.93966	0.994635	-0.00205828	-0.00324777	2.3294	0.990321	1.95364	0.00159914	-0.00222711	4.97733	1.37377	2.28937	1.60996	0.00303423	1.04455	0.00222312	-0.00486291	0.225436
CR_176_1_tcell_cd45_20904	0.97357	-27.8384	R	176	naive	2	CD16NK	3.9048	-0.00241864	3.19358	0.0609614	2.94505	0.996977	1.76842	2.45573	0.00225838	0.813348	0.000643054	-0.00175904	-0.00307577	0.0387627	3.74168	1.56534	-0.00044375	0.309807	0.00271741	0.00240874	2.73984	0.17258	1.69167	0.00326336	-0.000849716	3.67776	0.87336	2.62214	1.0228	-0.00139248	0.0163667	0.00167766	-0.00210702	1.07377
CR_176_1_tcell_cd45_6150	16.8407	-16.3028	R	176	naive	2	CD9CD4	4.31438	0.362766	1.4508	0.882092	0.00269418	2.89123	1.23328	1.93554	-0.00164751	-0.00203068	2.13992	-6.49e-05	0.00446202	0.00040979	3.73511	0.192214	3.68114	0.507752	-0.00150884	0.000614847	-0.000862278	1.54824	2.67763	0.42641	-0.0015735	1.21687	4.68141	2.09777	0.000428119	0.000521233	-0.0029208	-0.00146525	1.47782	0.00225542
CR_176_1_tcell_cd45_19584	-7.35364	26.3346	R	176	naive	2	HLADRCD8	4.66323	0.336678	2.40357	2.79735	2.61524	1.07118	2.40048	1.8359	0.00203801	0.0027925	3.45729	1.98567	0.0002184	0.000800921	4.22117	2.65945	3.30758	2.42955	0.0422658	-0.00158219	-0.00104213	2.16152	2.54787	0.0261028	1.19987	2.36831	4.35787	3.76516	2.42033	0.00312501	4.34055	0.0540914	-2.02e-05	0.261933
CR_176_1_tcell_cd45_5920	-3.52638	-12.4297	R	176	naive	2	CD16NK	4.26501	0.00131027	2.76461	0.265008	2.28554	-0.00275606	2.24576	2.16712	0.000478183	0.045934	3.28765	0.559836	-0.00491727	-0.00534651	3.44304	0.498525	1.06377	-0.000410093	0.00483255	-0.00311544	2.04461	0.52129	2.318	-0.00190716	0.53972	4.26008	2.31319	2.46764	5.21623	1.3522	1.34978	0.000811575	0.00226522	0.195661
CR_176_1_tcell_cd45_8241	-2.90534	3.99586	R	176	naive	2	HLADR_CD8	4.54298	0.000416958	2.08275	-0.00285251	0.137223	0.00379468	2.8531	1.52794	0.000294329	0.000362199	2.64669	1.01792	0.00291309	-0.000726638	4.25775	2.38265	0.904192	0.132946	0.00164152	0.00156559	1.06854	8.85e-05	2.38606	-0.000798289	-0.00110704	4.04274	4.8487	2.29575	5.20639	0.592246	1.08364	-0.000826797	0.00219835	-0.00031786
CR_176_1_tcell_cd45_16099	-7.1411	7.78458	R	176	naive	2	HLADRCD8	4.55052	0.352597	2.56137	0.435553	1.55109	0.0884014	3.29468	2.74716	-0.00396131	-0.00429357	3.03988	-0.00122734	0.000764906	-0.00486717	3.92629	1.56691	1.28195	1.38197	-0.000272562	0.000555011	0.00299461	-0.00339577	2.56441	-0.00183037	0.00288803	4.42228	4.88526	3.44971	5.22699	0.875151	1.71099	-7.56e-05	-0.000407362	0.00343346
CR_176_1_tcell_cd45_5596	14.4919	-2.61182	R	176	naive	2	CD9CD4	3.69336	0.387812	1.89573	0.710274	1.36171	3.08684	1.13864	2.56086	-0.00162942	-0.00020384	2.76709	1.29073	0.0945765	0.00145906	4.00973	0.807542	2.89888	2.44178	0.057187	0.0183686	2.27926	3.07865	1.57865	1.52811	0.723094	-0.000918383	4.24116	3.13185	1.69681	0.00161445	1.01077	-0.00402754	-0.00159078	-0.0010647
CR_176_1_tcell_cd45_19695	16.7221	32.2729	R	176	naive	2	CD16NK	3.71579	0.678267	2.70946	0.827527	2.03384	0.610956	1.64827	1.63193	0.0438819	-0.000673827	1.21161	0.65984	0.0783753	0.00218679	2.88338	0.688253	1.62347	1.0427	0.00997603	0.00154883	0.359305	2.81089	2.88707	0.0017176	0.181742	2.01178	2.59306	3.89303	2.32043	0.000776067	0.610119	0.00408423	0.00337735	4.31939
CR_176_1_tcell_cd45_7508	-9.45919	-27.9729	R	176	naive	2	CD16NK	4.14415	0.141404	2.68417	0.669764	2.79363	1.21177	-0.000102869	3.55487	0.00305184	0.00154362	3.96045	0.829258	0.00142855	-0.00234206	3.72965	1.35795	1.20376	-0.000399914	0.00357535	0.0177907	1.68045	0.19969	1.26706	-0.00202279	0.00174353	3.96645	0.27959	2.75941	0.961232	0.0005149	0.950102	-0.00379574	0.000222382	0.246835
CR_176_1_tcell_cd45_16577	25.6495	-5.55677	R	176	naive	2	CD9CD4	4.59142	0.374961	1.94545	3.17826	0.00159979	3.07525	1.00588	1.09333	0.113563	0.443364	4.37439	0.0592425	0.00274206	0.000926959	4.53159	1.8955	2.86235	2.29787	0.00103553	3.97e-06	0.00198526	3.08755	2.72154	-0.00267184	-0.00134215	0.413632	5.63976	1.74346	0.53372	-0.00402227	0.00358521	-0.000290907	2.03561	0.757883
CR_176_1_tcell_cd45_4399	16.6794	-14.9679	R	176	naive	2	CD9CD4	4.71673	-0.000389121	1.93107	2.15956	0.357383	3.35867	0.228801	2.42618	-0.000233213	0.00272723	3.52057	0.411798	0.00259314	0.00185859	4.03696	0.396965	3.08749	1.39028	-0.00148185	0.0724109	0.00288099	1.66342	2.22482	0.00328052	0.000395954	1.69847	5.00241	2.76958	-0.000554098	-0.00139489	-0.000591497	-0.00218337	0.0018941	-0.0016574
CR_176_1_tcell_cd45_24254	18.9885	5.3051	R	176	naive	2	CD9CD4	4.36738	0.136863	2.44366	2.0009	0.427551	2.80589	1.7235	1.85266	0.00130791	0.00270738	2.8479	0.561953	-0.00188474	1.58161	3.80608	1.85173	2.80353	2.03738	0.246463	-0.000538339	-0.00114094	3.51404	2.35777	0.451432	0.501189	1.44003	4.51853	4.05044	0.721681	0.0511545	1.63258	-0.000286646	0.200285	0.186336
CR_176_1_tcell_cd45_23426	23.0852	-2.73014	R	176	naive	2	CD9CD4	4.66412	0.00296144	2.88308	3.23032	1.05335	2.89477	-0.00324691	2.18295	0.320662	-3.45e-05	3.7701	0.921105	-0.00100604	0.324438	4.04946	1.57425	1.95639	1.43223	0.156735	-0.00182342	0.411075	3.67032	2.53554	-0.00356479	-0.00166944	0.328826	5.59965	2.88062	0.161829	-0.00198367	-0.00149273	0.000639617	1.07002	0.000725323
CR_176_1_tcell_cd45_3696	-37.8523	-2.08162	R	176	naive	2	Bcell	3.91132	1.38208	2.48387	0.0736983	0.475799	0.192966	0.0619524	0.29258	0.0018833	0.000306881	-0.000731696	0.00146039	0.000620765	0.00349432	5.14987	3.5442	1.60407	0.00407132	-0.000386978	-0.00220782	0.134967	0.715861	2.13165	-0.0006703	0.00427712	1.58601	0.43966	1.89882	0.307971	0.000960423	3.8364	-0.0027442	0.000908915	0.449929
CR_176_1_tcell_cd45_191	35.2069	-0.427857	R	176	naive	2	CD9CD4	4.69272	0.904529	2.47486	2.27785	0.248498	3.59261	0.00124083	2.18525	0.229495	0.00185668	3.99528	0.956318	0.00357806	-0.00339508	3.85987	1.50722	3.33611	2.28629	0.165473	-0.000147071	3.00806	1.7058	2.1312	1.49704	0.202579	1.18021	5.06147	2.52495	1.16338	0.00155123	-0.000257142	0.00123639	2.30705	-0.000104383
CR_176_1_tcell_cd45_22974	-22.6625	-0.0916976	R	176	naive	2	Bcell	4.00531	0.606513	3.2666	0.336562	3.08094	-0.00323821	0.881501	1.9773	-0.000529588	0.132223	0.938513	1.62123	0.50911	0.00019523	4.32487	0.904594	1.8039	0.0844663	0.00070985	0.559685	-0.00167256	2.0039	2.84724	0.000167297	-0.00309816	1.39671	2.24833	3.02658	2.5599	0.00202438	1.36588	0.366137	-0.00128815	1.77534
CR_176_1_tcell_cd45_22647	17.6852	29.9951	R	176	naive	2	CD16NK	3.58301	0.54917	2.981	1.7001	1.85026	0.571795	0.42935	2.47317	1.39127	0.0463266	1.53711	0.556155	0.514013	-0.00228273	2.96445	0.364137	2.10273	1.69123	0.143478	0.53711	0.121492	3.29316	3.40211	0.000976513	0.249324	2.91231	2.54595	4.0697	2.77391	0.209228	1.62046	0.170544	0.308854	4.18577
CR_176_1_tcell_cd45_20083	-6.9833	33.4408	R	176	naive	2	HLADR_CD8	4.23563	0.280114	2.73426	2.29663	0.959908	1.15527	4.05182	3.03498	-0.00248765	0.00211432	2.52369	0.00125596	0.00165954	0.000279572	3.56572	0.586644	2.8731	1.81953	0.13788	-0.00191608	-0.00114593	0.673567	2.28586	0.706135	0.503749	3.87239	4.87458	2.99419	0.354708	-0.0041396	0.16941	0.00380863	0.982562	0.482104
CR_176_1_tcell_cd45_7690	2.48516	-22.0375	R	176	naive	2	CD16NK	4.06839	0.00206989	2.61793	0.666076	2.25734	0.403046	0.249804	1.76546	0.0802168	0.000748192	0.195701	0.679919	0.10778	0.184463	3.89329	0.70679	1.46294	0.617952	0.000108653	0.000928043	2.40161	0.683029	1.97687	-0.00126653	-0.000851802	3.08959	0.675121	2.83419	4.50266	0.687332	0.856108	0.000788091	0.27726	-0.00178582
CR_176_1_tcell_cd45_13939	-20.1776	-2.17155	R	176	naive	2	Bcell	4.26937	1.12278	3.3604	0.820291	2.59123	1.45149	1.83274	2.63789	0.00054022	0.224401	0.303026	1.08329	0.00112016	0.000700929	4.51128	1.87016	1.52987	0.00135865	-0.00098183	-0.00188916	0.000817537	2.0243	3.1165	0.00132962	0.0854844	2.38467	1.87553	3.50279	1.5927	-0.00135469	3.84288	2.19e-05	-0.00333884	1.22116
CR_176_1_tcell_cd45_15419	17.2376	35.2061	R	176	naive	2	CD16NK	3.67776	2.8623	2.91914	0.242142	1.79341	0.733611	1.38298	2.03612	0.189617	-0.000861888	1.34498	1.87269	0.969997	-0.00148003	2.79784	0.751665	1.95978	1.57106	0.00197031	0.0961267	0.132317	3.20701	3.0248	0.00319751	0.00214292	2.30568	2.23246	3.64206	2.05284	-0.00252693	0.366177	0.381774	1.67001	3.6776
CR_176_1_tcell_cd45_4913	21.2978	-8.78788	R	176	naive	2	CD9CD4	4.51828	0.67117	1.56213	3.22446	0.00144411	2.95722	-0.000987505	2.28705	-0.000500334	-0.00061382	3.00585	2.1165	0.00209826	0.125553	4.18552	1.12711	2.66635	1.8658	0.251621	0.00126162	-0.000792026	3.83615	2.1476	0.0881809	0.410407	1.14207	4.15915	1.87858	0.814548	-6.53e-05	-0.0012103	0.068664	-0.00127357	0.00163564
CR_176_1_tcell_cd45_10301	2.88856	15.5706	R	176	naive	2	HLADRCD8	4.46365	0.000184152	2.21564	0.00121066	0.184329	0.109397	2.92673	0.422762	0.00176651	-0.00117126	2.35463	0.103367	-0.000464124	0.355457	4.05178	0.900505	0.217743	0.00318964	0.00231121	0.00259439	0.00268609	1.03647	2.43802	-0.00010513	-0.00219096	1.81012	4.69699	2.80257	1.52629	0.000624846	1.68953	0.0759723	-0.000367587	0.00345762
CR_176_1_tcell_cd45_9638	19.0912	29.0239	R	176	naive	2	CD16NK	4.15999	0.0494904	3.16778	0.841003	2.27689	0.40527	1.42961	3.12232	0.00116812	-0.000729995	1.69792	1.22441	-0.00284031	0.00213483	3.03668	0.803362	1.77816	2.57081	-0.00171868	0.0926735	0.68795	3.22926	3.90558	0.0276063	0.569707	3.27479	3.53859	4.06877	2.73113	0.00231716	1.00821	0.00140047	0.00163178	4.27209
CR_176_1_tcell_cd45_11372	-33.9302	-3.3055	R	176	naive	2	Bcell	3.67889	0.916717	2.5315	0.00263716	2.39147	0.390511	1.10365	1.53039	0.00180827	0.00135984	-0.000736924	0.380202	0.0579885	-0.00265182	4.93099	3.01557	1.47142	0.587467	0.00109877	-0.00240524	0.0555772	0.000566384	3.10774	3.08e-05	9.09e-05	0.767013	1.16685	3.2687	1.26424	0.00161897	4.01841	0.000875879	-0.00106356	1.96064
CR_176_1_tcell_cd45_1316	2.23537	-18.0202	R	176	naive	2	CD16NK	4.09179	0.0690136	3.12944	0.356181	2.33476	0.00327191	0.191971	2.95557	5.49e-05	0.0626616	0.887693	0.01059	0.532676	0.000723362	3.64903	1.38688	0.3628	0.380617	-0.0032498	-0.00209603	0.892167	0.78629	1.8963	-0.000786471	0.38465	3.39438	1.2561	2.95875	4.01296	0.581038	0.821347	0.253088	0.431476	1.00339
CR_176_1_tcell_cd45_1397	26.4913	-12.9985	R	176	naive	2	CD9CD4	5.05297	1.82013	2.45527	1.57556	-0.00280071	3.17677	0.00140313	0.58401	-0.000425811	0.000753207	4.57981	1.15948	0.000528774	-0.00135155	4.90097	3.03191	1.43175	0.00214038	-0.00349978	0.00247048	0.00115987	2.05724	1.94319	0.00184411	0.84367	2.26097	5.19687	-0.00238846	0.00321902	0.00149933	0.0342259	-0.00108293	2.43469	-0.00080388
CR_176_1_tcell_cd45_5655	5.40811	8.31779	R	176	naive	2	HLADR_CD8	3.65862	0.560534	2.0417	0.396963	0.498144	-0.000187315	0.202202	2.21677	-0.0020161	0.253114	-0.00144956	0.12507	-0.00200654	-0.00023081	3.92489	0.601253	-0.00117873	1.5009	9.46e-05	0.0146111	3.26591	0.335574	2.56365	0.00151497	-0.000519395	1.33465	4.9038	2.74045	-0.000681615	-0.00105532	0.000555802	0.0660979	0.377785	-0.00119601
CR_176_1_tcell_cd45_24268	7.58921	4.2949	R	176	naive	2	HLADR_CD8	4.55777	0.50144	2.83341	0.414895	-0.00287782	-0.000936413	0.0866633	3.17713	0.00569772	0.00133405	3.97981	0.898056	-0.000440805	0.00235594	4.41976	2.78154	1.71813	2.19112	-0.00290628	0.000487359	-0.00107476	2.34428	3.00666	0.355641	0.59133	2.4846	5.76002	2.83148	0.00357076	-0.000460812	0.929844	-0.00159808	0.000230958	-0.000318689
CR_176_1_tcell_cd45_5720	28.5815	7.37361	R	176	naive	2	Treg	4.61873	0.000245126	2.94484	0.983177	0.862699	3.55638	0.466485	1.02792	1.43326	-0.00117565	4.28381	3.1567	-0.000190859	0.00287175	4.3511	3.43995	0.518654	2.97605	-0.00178383	-4.81e-05	-0.0054149	3.54939	2.30262	0.00264637	0.226569	1.77393	5.25809	2.18656	0.143449	-0.00319234	0.947013	-0.00079189	0.243177	-0.00230618
CR_176_1_tcell_cd45_20100	-1.7045	-14.7722	R	176	naive	2	CD16NK	4.54906	0.386461	3.66837	1.88146	3.0422	0.000435533	2.27574	3.07887	-0.000239864	0.531036	2.81016	0.111401	0.000401721	-0.00190631	4.18672	2.62471	1.68554	1.69185	-0.00222257	0.000981878	2.88942	-0.000844495	2.34286	0.00113302	-0.000345692	4.15563	1.7074	3.5498	5.23729	0.782006	1.08138	-0.00209534	0.00154592	0.826955
CR_176_1_tcell_cd45_13238	-29.1535	8.88427	R	176	naive	2	monocyte	3.76694	1.67121	1.81708	2.18422	2.54881	0.572862	0.73614	0.82341	0.254871	0.00149009	0.000710327	-0.00188924	0.00364502	0.000780267	4.11451	2.60936	1.76967	1.22119	0.00108021	0.133228	0.000216522	0.0284674	2.48727	-0.00117803	0.000608161	4.04268	1.38672	2.46485	1.37273	-0.00150087	5.80779	-0.00195524	0.002479	1.06439
CR_176_1_tcell_cd45_15319	-29.9292	11.3013	R	176	naive	2	monocyte	4.50532	0.250883	2.14679	0.0579707	0.16693	0.234258	0.844008	1.17391	-0.00336981	0.246034	0.616322	2.45979	0.00409713	-0.00249393	3.89267	1.82417	1.29089	1.54751	-0.000391957	0.30478	-0.00175003	1.40605	2.79155	-0.00286162	-0.00107371	4.62475	1.56108	3.11259	1.97256	-0.000188055	4.66845	0.00284499	0.00019008	0.533572
CR_176_1_tcell_cd45_14075	-2.2221	-17.7468	R	176	naive	2	CD16NK	4.34919	0.156387	3.48302	0.123548	3.64822	0.244782	3.02144	4.01292	0.00166762	0.0183308	3.41894	0.91523	-0.00226439	0.00273475	4.04248	2.04743	1.3401	2.16568	0.00113293	0.276141	3.65568	1.62911	2.47255	0.000188882	-0.00131158	4.81316	2.14804	4.05416	3.89655	0.206532	1.23459	0.000993078	0.00156278	0.61358
CR_176_1_tcell_cd45_21707	-4.72455	7.88073	R	176	naive	2	HLADRCD8	4.47248	0.276875	3.19126	1.80596	2.09924	2.07941	3.7299	3.27171	-0.00121927	-0.000491565	3.6403	1.78956	-0.00265964	0.0412531	3.99959	1.39068	1.17345	1.62523	0.000596556	0.0656692	2.32785	1.70993	2.25853	-0.00103803	0.0493753	2.39089	4.51735	3.89341	3.29584	0.000958911	3.24963	0.00143437	-0.000146172	-6.57e-05
CR_176_1_tcell_cd45_3318	-6.12451	3.88191	R	176	naive	2	HLADR_CD8	4.94751	0.00206488	3.82655	0.0550865	1.76543	0.00169856	4.84682	3.16449	0.00373362	-0.000339795	4.05682	0.000533127	0.000897738	0.366132	4.36519	3.04425	1.4301	-0.000545504	-0.0029583	0.000849273	3.28406	0.000283885	2.88079	0.00265612	0.113501	3.85342	4.2966	2.60317	5.82176	0.772075	0.177476	0.000962984	-0.000151493	0.00164606
CR_176_1_tcell_cd45_1464	17.7979	-18.1102	R	176	naive	2	CD9CD4	4.13698	0.0589053	2.11733	2.06872	0.493048	3.11708	0.380914	2.40034	0.0969228	-0.00115378	3.21544	-0.00160243	-0.000943044	-0.00233297	3.5952	1.32075	2.80661	1.85263	0.268128	0.00115581	-0.00484692	0.321582	1.29383	1.47701	0.218015	2.17421	4.99721	1.80297	0.0043179	-0.00276755	0.418014	-0.000134198	1.3245	0.142049
CR_176_1_tcell_cd45_11187	-1.01195	-24.3693	R	176	naive	2	CD16NK	3.46993	0.00181552	2.48241	0.823237	0.737387	1.06433	0.224245	3.30131	1.49634	0.00384769	0.776253	0.309578	0.00245383	0.00186013	3.87485	2.23697	1.72627	1.64577	0.000706588	-0.000785104	4.14916	2.40292	2.94336	-0.00233509	-0.00229738	1.64123	2.69367	3.63889	1.91151	0.136499	0.00259809	0.00121715	0.404082	0.339197
CR_176_1_tcell_cd45_16635	15.4997	30.6997	R	176	naive	2	CD16NK	3.46355	0.430992	2.65553	1.14064	1.69479	0.976542	0.177374	2.05192	1.14546	0.00196415	0.588531	0.180248	0.349898	0.000317461	2.84701	0.644411	1.20033	2.00418	-0.00314554	-0.00077182	0.013881	2.65777	2.84428	0.0026703	0.445356	2.60121	2.62427	3.74496	1.25898	0.00116821	1.40619	0.00117322	-0.00156345	4.23939
CR_176_1_tcell_cd45_2608	-7.56873	24.7718	R	176	naive	2	HLADRCD8	5.44169	0.627881	3.25582	2.03727	3.75178	-0.00104389	5.12168	2.03738	0.0428173	-0.00370694	4.36356	2.69811	0.00153557	2.43473	3.70429	1.63594	1.06935	1.28928	-0.00134773	0.00174531	-0.000537153	4.68579	1.56985	0.00350536	0.0351713	0.00208375	5.28349	0.749294	3.69116	0.564768	4.08659	0.000605362	-0.00208647	-0.00362167
CR_176_1_tcell_cd45_8835	-26.2691	13.8448	R	176	naive	2	monocyte	4.11132	1.1024	0.825331	0.967014	1.86278	2.27e-05	0.00368143	1.72654	-0.00274905	0.288505	-0.00113374	-0.00148838	-0.00113192	-0.0011829	3.88308	1.08647	0.963598	0.0925739	-0.000170252	-0.000640088	0.256849	1.08691	2.47772	-0.00104899	0.105775	3.94322	2.16878	3.53845	1.64805	0.000118483	6.29025	0.0284194	0.796115	4.65e-07
CR_176_1_tcell_cd45_2593	16.9029	-14.1923	R	176	naive	2	CD9CD4	4.01931	0.000845068	2.68675	3.32677	1.75834	2.63361	0.987153	2.79117	0.832718	0.00025071	3.42481	0.00472443	0.134333	0.000141023	3.50011	-0.00278234	2.78937	2.07279	0.0963726	-0.00290178	-0.000145599	1.69159	2.48055	-0.00016503	-0.00127136	2.4313	4.68069	2.14899	0.00289678	0.685352	0.646612	0.0903932	0.220869	-0.00117644
CR_176_1_tcell_cd45_9182	13.2742	-16.5495	R	176	naive	2	CD9CD4	4.38142	0.130096	1.73035	1.83155	1.1122	3.49854	-0.000460118	3.49659	-0.00211601	0.76645	3.00488	-0.000409055	0.000928401	-0.00241924	3.73749	0.811869	3.77496	1.50395	0.101025	0.514393	-0.00214165	0.427208	2.25074	0.316011	0.17558	2.94902	5.29627	2.55623	1.41262	-0.000686848	0.00182102	-0.00241786	-0.00227524	0.110059
CR_176_1_tcell_cd45_18594	-11.7349	23.5165	R	176	naive	2	HLADRCD8	4.81818	0.0026746	3.25103	1.73389	2.82993	0.00388998	4.01413	2.46222	0.00115725	-0.00113393	3.80039	1.23277	-0.0012677	3.23922	3.81273	1.99079	0.40415	1.086	-0.00093983	0.00154729	2.53327	2.99611	1.99156	0.00343149	0.630609	1.3155	5.24061	2.90458	3.93352	0.109687	1.25263	1.36e-05	-0.00304348	0.686537
CR_176_1_tcell_cd45_5442	1.74058	-22.4533	R	176	naive	2	CD16NK	3.50722	0.364672	2.26075	0.00332289	2.61739	0.115865	1.22835	2.19155	0.000736459	0.0025502	0.853706	0.00371089	-0.00338793	-0.00341477	3.67982	0.485976	0.513453	0.677985	0.00191685	-0.000434111	1.48701	1.10766	2.13698	-0.00110072	0.486202	3.59215	1.0199	2.42965	3.90842	0.137778	0.431745	-0.00219159	-0.00362077	0.846324
CR_176_1_tcell_cd45_10816	1.176	-17.3712	R	176	naive	2	CD16NK	3.8645	0.23843	2.88435	0.0172345	3.90642	0.712648	0.431655	2.79831	0.0016422	0.000811556	1.01091	0.450047	-0.000414905	-0.000791691	3.62113	1.7234	0.845496	1.39865	-7.94e-05	0.323672	2.01117	1.62504	1.42865	-0.00346801	0.0018404	4.03652	1.34081	2.79799	5.67764	1.37875	0.435602	-0.000696023	0.00187962	0.526257
CR_176_1_tcell_cd45_6312	20.9415	-10.3643	R	176	naive	2	CD9CD4	4.30173	-0.000212033	1.59507	0.430669	0.731885	3.06116	0.1568	0.553997	-0.0036529	0.0139005	2.86232	1.20572	-0.00370274	0.0024676	3.38712	1.67436	2.89683	1.74834	0.396272	0.0979702	0.0007044	1.62712	2.37563	-0.00197288	0.104767	0.90688	5.1216	2.79598	0.910716	0.00281133	1.62673	-0.000317518	0.00138591	0.00103638
CR_176_1_tcell_cd45_23316	-4.5636	11.8583	R	176	naive	2	HLADRCD8	4.29081	0.103269	2.60003	0.3023	1.44504	0.706062	3.41391	1.71159	0.00393999	0.00298294	3.43064	0.000615839	0.00354516	-0.000414127	3.69789	0.293718	0.181605	1.15421	-0.00108342	0.00238624	1.20765	0.132496	1.59087	-3.78e-05	-0.000615615	2.73633	4.13208	2.7016	3.05369	-0.00326743	1.58288	-0.00130749	-0.00252032	0.00305919
CR_176_1_tcell_cd45_22606	-5.94073	4.99457	R	176	naive	2	HLADR_CD8	5.00093	0.0443996	3.78604	1.58813	1.84757	1.6107	4.39309	2.9596	0.106493	-0.00277371	3.04294	-0.000560891	0.00227529	0.705938	4.02817	1.24883	1.67375	0.957977	0.111507	0.000133775	2.68839	0.174253	3.12482	-0.00236901	0.0017635	5.13823	4.72437	4.12412	6.00158	1.26641	0.544318	0.11285	0.00111335	0.110456
CR_176_1_tcell_cd45_17049	-5.03173	5.36694	R	176	naive	2	HLADR_CD8	4.82422	0.195357	3.38482	0.841952	0.579947	1.39514	4.2589	3.30318	0.000298512	-0.0026739	3.65654	1.47536	0.271461	-0.00120737	4.01852	1.18421	1.15563	2.04565	-0.000607499	0.0857921	2.33496	1.83074	3.16862	0.406275	-0.00114052	5.03857	4.15454	5.95206	5.5721	0.623319	0.646368	-0.000554821	-0.000966764	0.444469
CR_176_1_tcell_cd45_1517	-1.13286	9.22058	R	176	naive	2	HLADR_CD8	4.692	0.0443806	2.84726	0.00170653	1.13438	0.0013762	4.16563	2.9151	-0.00162044	0.000160999	3.77968	0.362275	0.000827316	0.00239701	2.94552	0.131411	-0.00137986	-0.00337565	0.0198489	0.22217	3.06173	0.244288	1.46515	-0.0015001	0.000234895	4.37725	4.50279	0.0568294	1.77667	0.00265447	2.0099	0.00031633	-0.00244456	0.653154
CR_176_1_tcell_cd45_24122	-7.08248	-26.5386	R	176	naive	2	CD16NK	4.58211	0.621806	3.05566	0.395876	2.72582	0.386108	0.734872	3.311	0.0435568	-0.000205116	4.37503	0.53703	-0.00495669	0.35608	4.01033	1.83426	-0.00307883	1.39439	-0.00350861	-0.00421777	2.37091	1.38609	2.57648	-0.000387716	0.000895501	4.48458	2.22758	3.35587	0.974317	0.0021316	-0.00174504	0.00179534	-0.00167742	0.909213
CR_176_1_tcell_cd45_21928	28.2253	-0.180711	R	176	naive	2	CD9CD4	4.88635	1.66411	2.61944	2.68117	0.00245543	3.32636	0.805254	2.20766	0.0011089	0.3565	4.32484	2.05164	-0.00188378	0.203605	4.60618	2.67455	3.03295	2.46887	-0.00331409	0.000339486	0.641812	3.35942	3.03582	0.00160467	0.00370791	0.433131	5.46842	2.98004	0.584485	0.000829632	0.556586	-0.00411072	1.50963	-3.15e-07
CR_176_1_tcell_cd45_8637	-26.3787	13.1281	R	176	naive	2	monocyte	3.34551	0.497755	2.14237	1.2522	0.912108	0.552823	0.97713	2.02772	0.00201291	0.000133028	-0.00390634	-0.000553099	5.77e-05	0.00242238	4.15366	1.73219	2.02718	1.20968	0.0997425	0.170004	-0.000520055	1.18393	2.99077	0.00107584	0.00248969	3.96109	1.8545	2.9045	0.516393	-0.000593189	4.20333	0.00245033	1.12e-05	0.664772
CR_176_1_tcell_cd45_3043	13.4738	35.7055	R	176	naive	2	CD16NK	3.86755	1.90624	2.24012	0.00509598	1.02817	0.463642	0.00378008	2.03131	1.00815	0.458337	0.183771	1.65237	-0.00276091	-0.000546507	3.00844	0.206264	1.68728	1.78215	0.00131834	-0.00105129	-0.00066133	2.61062	2.83533	7.46e-05	0.0187389	2.70992	2.0378	3.11127	0.595408	0.0587372	0.51121	0.00231852	0.280899	4.51269
CR_176_1_tcell_cd45_12182	14.3811	-17.5115	R	176	naive	2	CD9CD4	3.65375	0.000679813	1.83538	1.6003	1.08035	2.92205	0.00247259	2.12988	-0.000979139	-0.000272237	1.95957	-0.000302699	-0.00173283	-0.00370391	3.7419	0.763061	3.19562	0.353765	0.000670107	0.00107796	0.000218949	0.298647	2.69235	-0.00212509	0.198182	3.78666	4.91801	2.43492	0.110048	-0.00182072	-0.000775912	0.0020309	0.273859	0.00189709
CR_176_1_tcell_cd45_8571	16.0191	32.315	R	176	naive	2	CD16NK	4.34707	0.456487	2.70828	0.000988553	2.18478	0.000330717	1.46109	1.49686	-2.62e-05	-0.00160215	0.790322	1.37677	-0.0016892	-0.00408452	2.05812	0.253577	1.58169	1.69656	2.26e-05	7.44e-05	-0.000697794	3.26973	3.02021	0.00159355	0.265373	2.15327	2.15787	4.17385	1.64935	-0.000763865	1.35504	0.000869371	-0.000228641	4.40205
CR_176_1_tcell_cd45_1366	13.1751	-17.6875	R	176	naive	2	CD9CD4	4.20687	-0.00133996	1.60196	1.3464	1.34231	3.20544	-0.00039709	3.1697	-4.1e-05	0.000757953	1.71131	0.000924783	0.00117056	0.00241509	3.40742	0.792359	3.6031	1.39589	-0.00543201	0.0634454	0.421041	1.55229	1.74427	0.0535013	0.462366	3.68384	5.25206	1.8196	0.545503	-0.00135195	-0.00188332	0.00248673	0.00294577	1.05561
CR_176_1_tcell_cd45_10461	25.5086	16.422	R	176	naive	2	Treg	5.06857	0.110239	3.05236	1.78105	2.30774	3.70777	1.20995	1.82831	0.000672363	0.301122	3.81924	1.85504	0.000344352	3.72361	4.42154	2.05156	2.33934	2.91625	0.471606	-0.00299219	0.0025563	4.85578	3.18954	0.0156408	2.94593	0.156707	5.26994	2.91032	4.86812	0.00279058	3.38396	0.000284731	0.000720419	-5.33e-05
CR_176_1_tcell_cd45_15032	8.71523	8.84721	R	176	naive	2	HLADR_CD8	4.79808	1.26849	2.51963	0.862907	1.68451	0.69451	1.54977	1.67493	0.00183505	-0.0034471	3.61534	1.08521	0.000112125	-0.00204242	4.14665	2.70469	1.22831	0.456085	-0.00211322	0.468485	3.60152	2.3105	2.36151	-0.00103634	-0.000251778	1.59033	5.02235	2.59345	0.739745	0.261399	0.647476	0.456984	1.88528	1.08426
CR_176_1_tcell_cd45_448	-26.7967	0.989104	R	176	naive	2	Bcell	3.65546	0.806149	2.54117	0.193636	2.79044	0.488916	0.16885	1.15195	-0.000497328	0.000653817	-0.000561427	-0.00231068	0.0114971	-0.00118466	4.58313	0.452778	1.86646	0.908531	0.11106	-0.00143771	-0.00525118	0.844645	2.45135	-0.000216269	0.002722	2.33934	0.00349599	2.35391	1.20434	0.136087	2.73565	0.00144287	0.922171	1.83429
CR_176_1_tcell_cd45_242	-14.581	11.8609	R	176	naive	2	HLADRCD8	4.7493	1.35522	2.54416	2.37186	1.77585	-0.00186316	4.20626	1.23851	0.000878352	-0.000177086	3.61549	0.00115134	0.536831	0.257586	4.34231	3.00599	0.794939	0.312593	0.000953843	-0.000602044	-0.00236194	0.481728	2.8388	0.00215648	-0.00292885	3.31498	5.11388	1.93472	6.07267	1.92298	0.133172	-0.00193315	-0.00353991	-0.00167383
CR_176_1_tcell_cd45_7071	-0.620218	-25.6654	R	176	naive	2	CD16NK	4.3162	1.9383	3.03408	0.000184705	3.68033	0.5732	0.00220048	3.32169	0.000630325	-0.00274055	1.3882	0.27113	0.24341	0.354015	4.0829	1.48997	1.3255	1.3737	0.0015676	0.00120394	1.67238	0.953914	2.19154	0.000848323	-0.0011546	3.98067	1.60275	2.14869	1.50945	-0.00150003	0.101759	-0.00226831	0.821048	1.71501
CR_176_1_tcell_cd45_14280	-9.39421	6.81069	R	176	naive	2	HLADRCD8	4.73675	0.744066	2.96516	0.253568	1.73571	0.970591	4.23184	2.75162	0.152697	-0.000540283	2.69552	0.27229	0.00869549	0.00138486	3.98093	2.37164	1.15422	0.56036	0.00221069	0.00811031	0.000114825	1.48764	2.90218	0.101328	0.814007	4.2753	5.36692	2.63504	5.97373	1.5198	1.26903	0.000859696	-0.00280055	0.995946
CR_176_1_tcell_cd45_15896	14.5011	32.9654	R	176	naive	2	CD16NK	3.60236	0.532801	2.89319	0.0541391	0.431863	1.05217	0.00137102	2.6817	-0.000533739	0.000575709	-0.000315216	1.25426	-0.000649286	-0.000758725	3.44981	0.0805875	2.35158	0.996483	0.000502548	-0.000541574	0.000746468	1.9504	2.3155	-0.00205516	0.717677	2.50584	2.22118	3.98242	2.40026	0.0039941	0.498375	-0.000296372	0.000800147	4.60586
CR_176_1_tcell_cd45_7070	11.5358	34.6941	R	176	naive	2	CD16NK	3.94135	1.17622	1.97823	-0.000299043	1.65158	0.944294	0.233343	1.14479	-0.000295535	0.000664446	0.555755	1.09988	0.0408329	-0.00308545	2.54545	0.669518	2.17741	0.416718	0.00169792	0.663408	0.181264	2.30395	2.59893	0.0358159	0.00236418	2.42445	1.99499	3.30123	0.71363	-0.000327028	0.362181	0.0780852	0.239149	3.78223
CR_176_1_tcell_cd45_16791	11.9222	-13.6081	R	176	naive	2	CD9CD4	4.17048	0.833578	2.38399	2.06523	2.67699	3.28273	0.123948	2.50392	0.000664132	0.000685012	2.96923	0.2291	-0.000226853	0.606836	3.93095	2.17437	3.77611	2.02109	0.00212454	0.0939459	-0.000512081	0.543572	2.2095	0.749729	0.683248	2.89895	4.99404	2.6494	1.59895	0.000375385	0.00601696	0.00185372	0.0256258	-0.00277834
CR_176_1_tcell_cd45_22757	-6.1423	-16.6616	R	176	naive	2	CD16NK	5.38646	0.584721	3.37338	0.00388693	2.40113	-0.00234734	0.0568747	3.48087	-0.00177689	-0.00378168	3.3721	0.00126428	0.00322992	0.00146126	4.63358	3.36789	0.0655582	0.187461	0.000273029	-0.00320027	3.24398	0.4649	2.12282	-0.00290082	-0.000195477	5.04876	-0.00265228	2.32951	4.54989	0.257727	-0.00130457	-6.63e-05	-0.00236589	0.00150664
CR_176_1_tcell_cd45_7392	-9.37757	4.74076	R	176	naive	2	HLADRCD8	5.15652	1.75174	3.55982	-0.00218621	1.13899	0.578404	4.74361	3.56365	0.026267	0.00185322	3.81634	0.818933	-0.000524844	-0.00491426	4.71592	3.29082	0.304232	1.02203	-0.00017038	0.00104827	0.230639	-0.0014494	3.48585	0.138128	0.218677	5.38596	5.77146	3.01901	4.8923	0.00179985	0.00284465	-0.00232927	0.0459077	0.489891
CR_176_1_tcell_cd45_19217	19.6799	28.9829	R	176	naive	2	CD16NK	4.07134	0.363618	3.2738	1.30602	2.14141	1.36567	2.1364	2.7312	0.602165	0.000764577	1.36483	1.63861	0.570954	-0.0014498	3.07948	0.908918	1.58148	2.10072	0.000631233	0.235854	0.564651	2.52106	3.3172	-0.000461037	0.00204749	3.10083	3.30415	4.37443	2.73622	-0.00250728	1.10056	0.000111994	0.537136	3.69459
CR_176_1_tcell_cd45_1498	2.52883	-21.7799	R	176	naive	2	CD16NK	3.78119	0.0956734	1.4993	0.266945	2.15071	0.606684	0.75226	1.76136	-0.00185727	0.000271796	0.797262	0.151003	0.000989966	0.0332871	3.49313	1.04054	0.111026	0.290977	-0.000297174	7.17e-05	1.65017	-0.00366249	2.46554	0.00083854	-0.000667373	3.58536	0.176106	2.22193	4.8949	0.103577	0.00448838	-0.0027221	-0.00117131	0.246372
CR_176_1_tcell_cd45_9657	14.4421	-24.1001	R	176	naive	2	CD9CD4	4.35291	0.0550398	2.11681	2.14133	0.133485	3.26145	1.58432	2.4527	-0.00131573	0.0299283	2.9251	0.07744	0.00473306	-0.00237653	3.55981	1.5855	3.76387	1.81581	0.182194	-0.0014411	0.00234403	0.354831	1.0899	0.120188	0.19545	4.38979	5.3324	2.40782	4.02e-05	-0.00305792	0.00311608	0.127082	0.191058	0.319367
CR_176_1_tcell_cd45_11287	-28.8021	-17.9958	R	176	naive	2	Bcell	4.96303	2.9546	3.48004	0.43594	3.2643	0.000955883	0.00232179	0.596769	-0.000630071	-0.00450545	0.750456	1.49748	-0.00237471	0.394386	5.76519	4.53224	2.69539	0.707015	-0.00153741	0.00255316	0.000455634	1.17148	4.03539	0.000436495	0.282948	2.27748	-0.000401268	3.55392	1.8152	0.000999079	1.64419	0.0189615	0.001162	0.894226
CR_176_1_tcell_cd45_20698	17.9818	31.6683	R	176	naive	2	CD16NK	3.6458	1.37458	2.86016	1.68925	1.29051	1.11539	1.65863	2.11071	1.29283	0.54137	1.25096	1.78387	-0.00101821	0.00175714	2.83088	1.73031	1.92052	1.50226	0.000672383	0.36889	0.357758	2.18174	3.00729	0.000285647	0.71938	2.68622	2.4961	3.76695	2.23477	0.0643404	0.527408	0.0790835	0.002301	3.7078
CR_176_1_tcell_cd45_19940	-19.1758	4.43984	R	176	naive	2	CD16mDC	3.36733	1.38624	3.07551	1.6028	3.0826	1.53162	1.43704	1.38148	-0.00134503	4.49509	1.04188	0.883645	-0.00251415	-0.000297692	4.39521	0.762375	1.92854	-7.33e-06	4.87e-05	0.00147924	0.249802	1.05208	2.3847	0.386113	-0.00304284	1.55763	1.26213	3.09754	1.98186	-0.000285039	2.16089	0.582891	7.13e-05	3.4604
CR_176_1_tcell_cd45_21128	15.2516	-20.8126	R	176	naive	2	CD9CD4	4.68001	0.785634	2.67389	2.28937	2.1946	3.5494	1.28559	2.63116	0.132169	-0.00152868	2.09713	0.230726	0.0013197	0.0731166	3.76228	1.58398	3.8221	1.65902	-0.00399206	-0.00125484	-0.00390611	0.557196	2.15301	0.539776	-0.00234683	3.78458	5.26572	2.93033	0.235829	-0.00200789	1.96587	0.00454125	0.364619	0.0497263
CR_176_1_tcell_cd45_79	-7.56045	16.4429	R	176	naive	2	HLADRCD8	4.02463	0.00197216	1.57805	1.58777	0.548719	0.833534	3.27476	1.49424	-0.00236896	-0.000472814	3.20347	1.09928	0.72997	-0.00181799	3.97067	1.52146	-0.00187254	0.350227	-0.00351426	-0.00227748	-0.000890119	2.42978	2.18628	0.000609487	0.368738	0.692791	4.04493	4.13314	4.27086	0.0348122	0.533263	-9.04e-05	0.00261366	0.000127385
CR_176_1_tcell_cd45_9723	13.9995	33.3692	R	176	naive	2	CD16NK	4.10169	1.07488	2.35364	0.00143798	0.927872	0.320244	1.03246	1.93079	0.673617	7.78e-05	0.963495	0.821817	-5.76e-05	-0.00290446	2.68068	0.29039	0.473179	0.593264	0.184537	0.00353773	0.000993542	3.17871	2.84342	-0.00215878	0.00199817	1.5876	1.78968	2.89969	2.13361	0.00156884	0.95648	0.00247182	0.405852	4.1901
CR_176_1_tcell_cd45_3236	16.9983	-18.803	R	176	naive	2	CD9CD4	4.59261	0.405322	0.954769	2.06152	0.645675	3.40243	0.00157022	2.41902	0.00285027	-0.00173052	2.75898	0.0899925	0.0544784	0.00140301	4.30709	1.47801	3.0892	2.14266	-0.00198964	-0.00367667	2.27731	0.298944	2.63532	0.572115	1.63062	2.34235	5.48781	2.54207	0.000230808	-0.00068243	0.0010064	-0.000682116	-0.000856689	0.00107416
CR_176_1_tcell_cd45_6381	-6.76598	37.1421	R	176	naive	2	HLADR_CD8	4.26366	1.36066	1.82831	3.18712	0.149508	0.357969	4.0852	3.10347	-0.00394587	0.0342659	3.12371	0.355145	-0.00124239	0.00390604	4.12429	2.15377	3.8165	1.14473	-0.000313906	0.000754425	0.00221161	0.575517	2.12479	0.830415	0.244767	4.36718	4.85598	1.74575	0.155631	0.000604294	0.00240451	0.565972	0.435012	-0.00291066
CR_176_1_tcell_cd45_21059	-5.523	4.93299	R	176	naive	2	HLADR_CD8	4.61467	0.593623	3.55403	1.56745	2.26244	0.00230241	4.49319	2.16169	-0.000222274	-0.00112729	3.58549	0.672345	-0.000864828	0.00133736	3.89134	1.80003	0.295118	0.496242	0.000583093	0.000612897	2.78415	0.570886	2.67421	0.36162	0.0736203	3.60726	4.66233	4.09808	5.24006	-0.000257048	1.69974	0.00020441	0.000802488	-0.0013089
CR_176_1_tcell_cd45_1831	11.889	32.7173	R	176	naive	2	CD16NK	3.44272	0.000574668	2.60907	0.483043	0.973434	0.0689312	0.132696	1.31029	0.669806	-0.0018853	0.0631866	0.909169	-0.000153942	-0.00102706	1.98956	0.00945206	1.69783	1.28413	0.00273214	0.000806794	-0.000268026	1.67864	2.88981	-0.0016212	0.280983	2.23578	2.02882	3.4103	1.43269	0.00325859	0.970391	0.00206463	0.36524	3.9036
CR_176_1_tcell_cd45_19361	-4.87232	7.73777	R	176	naive	2	HLADR_CD8	3.96588	0.878979	3.24461	2.75101	2.9833	1.394	4.11034	2.0936	0.00139189	0.00141691	3.33755	1.54567	0.00230043	0.14657	4.23562	2.14217	0.414768	1.652	0.00432991	0.00215571	2.54376	0.114455	0.508534	0.000997828	-0.00124519	3.80419	3.79187	3.37043	4.24756	0.0264071	4.50924	-0.00131991	0.000747604	-0.000588766
CR_176_1_tcell_cd45_4518	14.3129	35.3347	R	176	naive	2	CD16NK	3.94469	1.58318	2.70661	0.474124	0.342048	0.387812	1.27462	1.91714	0.000739562	0.246442	-0.000621727	2.00813	0.792538	-0.000882287	2.772	1.69609	1.68206	1.1733	0.00347202	0.0599746	0.420129	3.08728	3.43951	-0.000663807	0.757501	2.2969	2.40475	3.45412	1.3466	0.101564	1.08836	1.03923	-0.00229195	4.92065
CR_176_1_tcell_cd45_12781	27.5637	-2.49671	R	176	naive	2	CD9CD4	4.93461	1.60413	2.42771	3.34505	-0.00193078	3.44554	0.203641	2.55319	0.00103894	-0.00235204	4.05832	-0.000624794	-0.0065034	0.00178444	5.02713	2.82997	3.55298	1.58055	0.0449936	0.00268726	-0.00109741	3.08567	2.6639	1.29513	0.0011604	0.477042	5.2929	2.04428	-0.00384729	0.00128065	0.000365055	0.000668815	1.18468	-0.00104946
CR_176_1_tcell_cd45_18204	21.6063	-5.55214	R	176	naive	2	CD9CD4	4.5343	0.785847	2.0226	1.41474	0.29767	3.09831	0.209337	1.81746	-9.62e-05	0.618601	3.87	1.3821	-2.26e-05	0.000215839	4.17948	1.8068	3.86528	2.71813	0.00143538	-0.00149914	0.121453	3.36103	1.97768	0.447691	-0.00083886	1.1916	5.38211	2.57122	0.158833	0.0611203	0.641263	-0.00439845	0.244783	-0.0021765
CR_176_1_tcell_cd45_16346	35.3512	-3.18297	R	176	naive	2	CD9CD4	4.14512	1.27992	2.38332	4.21901	0.843543	3.01776	1.51618	2.51002	0.106035	1.30593	3.68688	0.447341	-0.000525478	0.0136762	4.2116	2.21187	2.49247	1.43843	0.0601769	0.181701	2.15576	3.60297	2.39523	0.0048481	0.107022	1.14156	4.35394	2.23616	0.781584	-0.00195862	0.740898	-0.00140392	1.7027	0.000936872
CR_176_1_tcell_cd45_10449	11.0816	-13.8776	R	176	naive	2	CD9CD4	4.3758	-0.000644862	2.49176	2.89439	2.10617	3.38236	1.40334	3.138	0.613067	-0.00225773	2.77249	0.519604	0.000874546	0.00326742	3.63248	1.42509	3.41606	1.60667	-0.000236946	0.000505766	0.142049	0.922143	1.89792	1.05738	0.484644	2.7786	5.22116	3.04925	1.93055	-0.00116459	-0.00170767	-0.000958583	-0.00261845	0.340015
CR_176_1_tcell_cd45_4695	-3.83147	4.76027	R	176	naive	2	HLADR_CD8	3.79595	0.294648	2.59032	-0.00191135	1.82569	-0.00091104	3.51599	1.54127	0.00229854	0.00245113	3.03702	0.108554	0.55545	-0.00430082	4.1693	1.31142	0.398344	-0.000970205	0.000188317	0.0565331	1.76924	0.737337	2.43237	0.00394611	-0.00170537	4.01565	3.20929	1.9584	5.73328	0.630379	0.40191	0.000440053	0.00232959	0.010307
CR_176_1_tcell_cd45_3765	-11.1768	-29.9902	R	176	naive	2	CD16NK	4.29585	0.740103	2.58833	-0.00100324	3.50909	0.00261271	0.0441726	3.05744	0.00077093	-0.000892389	1.84441	-0.000235501	0.000416233	0.00085662	3.73465	0.858637	1.68749	0.0039565	0.00030988	0.451196	0.685808	0.833703	0.701685	-0.00138728	0.0208561	5.39128	0.392387	0.0893505	0.00199719	-0.0015233	-0.000496321	0.00234406	6.74e-05	-0.000270144
CR_176_1_tcell_cd45_2406	13.8449	-21.8762	R	176	naive	2	CD9CD4	4.37086	0.247548	1.59681	2.04033	2.03672	3.56998	0.00298427	3.02304	-0.00318252	-0.00266211	3.0813	0.499712	1.77e-05	0.650056	3.98854	1.56629	3.49607	0.00128972	0.00121948	0.00137875	-0.000794274	0.375725	2.29482	0.124946	0.309624	4.54001	5.44838	2.13565	0.00115578	0.00235659	-0.00327381	-0.00134821	0.543625	0.00165586
CR_176_1_tcell_cd45_13353	19.6642	28.8036	R	176	naive	2	CD16NK	3.56109	0.596108	3.12754	1.05455	1.66835	0.872479	1.75122	2.90499	-0.0039023	-0.00294528	1.92067	1.30506	-0.0015737	-0.00186584	3.06852	2.07421	1.55162	2.17509	0.00526089	-0.00412907	0.00472739	3.21401	3.83265	0.00100985	0.159787	3.05729	3.28161	4.31288	2.93394	-0.000828102	1.83658	0.00270111	0.0989498	4.32987
CR_176_1_tcell_cd45_904	9.38052	5.26144	R	176	naive	2	HLADR_CD8	4.84655	0.797153	3.24646	1.25822	0.705294	2.86e-05	-0.00161241	2.333	-0.00203391	0.00525677	4.14116	1.04199	0.00260697	0.0221524	3.72241	0.236145	0.995715	2.02936	-0.00341165	0.000484472	1.60813	2.90463	2.21375	0.691939	0.951657	0.157789	5.9706	0.616058	0.00314898	0.0364215	2.00677	0.00221196	-0.000321654	0.15626
CR_176_1_tcell_cd45_15489	-5.8076	32.0959	R	176	naive	2	HLADR_CD8	4.08809	1.12251	2.39547	2.00131	1.87074	-0.0002641	2.2607	2.81166	-0.00232916	0.0657053	1.66819	0.410784	0.00255884	-0.00187835	3.86696	0.648329	3.27092	1.41612	-0.00139442	0.0834162	0.00103542	0.160221	2.57119	0.833141	0.50247	4.01886	4.5515	3.76176	1.01539	0.000790108	1.39813	-0.000692184	0.854379	0.161802
CR_176_1_tcell_cd45_4944	-2.51131	-16.9663	R	176	naive	2	CD16NK	4.96063	1.10622	3.1265	-0.00180582	3.68567	-0.00099641	1.96497	3.10794	-0.00375256	-0.0030648	1.94718	0.000753283	0.123622	0.00101987	3.82275	2.0671	0.928229	0.599034	0.0046094	-0.00440629	2.14239	-0.00253558	2.62379	5.66e-05	0.00219312	4.17303	0.703761	3.02688	4.98189	1.0027	-0.00286994	0.00150543	-0.00215595	1.46274
CR_176_1_tcell_cd45_4546	-12.9213	23.8635	R	176	naive	2	HLADRCD8	4.92143	0.237888	2.3519	0.502923	3.13123	0.440251	3.56393	3.04684	-0.00250355	-0.000433691	3.82046	1.89509	-0.00105538	0.617863	4.15855	1.46761	1.6747	0.803152	-0.000428446	0.00159454	0.12016	3.7363	1.96505	0.000929751	0.00960404	-0.00389217	4.68985	3.17798	3.66479	0.266788	2.70045	0.00104254	0.00116483	0.0909627
CR_176_1_tcell_cd45_9448	17.8676	29.5955	R	176	naive	2	CD16NK	3.66815	0.549614	3.07139	0.78281	1.14575	1.25819	0.963031	2.80391	1.4499	0.00251272	2.15076	0.635518	-0.00155005	0.00359085	2.21332	1.30737	1.48341	1.59363	0.268411	0.192225	-0.00122693	2.87226	3.14991	0.0310598	0.791962	3.12684	3.06195	3.8702	2.61104	0.337748	1.50862	-0.000401056	0.0658686	4.02465
CR_176_1_tcell_cd45_9550	-34.8424	-6.61307	R	176	naive	2	Bcell	3.92613	1.25599	2.70418	1.76103	3.43368	1.15113	0.906267	-0.00277926	-0.000221627	0.003634	1.54224	0.366718	-0.00172054	0.000254886	4.9837	4.12286	0.393089	0.204249	-0.00284621	0.000234167	-0.00404608	1.13797	1.92087	0.00400756	-0.00139614	1.34437	1.61777	2.59427	0.000257964	-0.00095366	5.40151	0.00155411	0.0785661	-0.00232971
CR_176_1_tcell_cd45_11994	-6.20499	32.5602	R	176	naive	2	HLADR_CD8	3.77952	0.302039	2.12657	1.75549	1.11311	0.159443	3.08533	2.50689	-0.000225268	0.00247628	2.32578	0.30646	-0.00101772	-0.000561781	3.77584	0.833552	3.21034	0.698828	0.00137954	0.000965226	-4.06e-05	1.11227	1.55733	0.0780681	-0.00061169	4.19063	4.46638	2.79097	1.77859	-0.00203365	-0.00217363	-0.000857811	0.268927	0.00333316
CR_176_1_tcell_cd45_10056	-10.803	20.2177	R	176	naive	2	HLADRCD8	5.02514	0.414643	3.04828	1.00807	2.26286	0.513803	4.16886	1.65827	0.000643634	-0.00137918	3.43091	0.110754	0.0108642	1.7332	4.16887	2.24672	0.889787	0.000492535	0.00263541	0.000108158	-0.00101946	3.90219	3.08539	-0.000139873	0.00161143	0.595555	5.34999	2.12798	5.46189	0.538968	0.0126109	-0.00160559	0.00128542	9.58e-05
CR_176_1_tcell_cd45_20521	19.0978	29.7099	R	176	naive	2	CD16NK	3.57455	0.160516	3.17995	0.729269	1.8753	0.700157	1.96602	2.36599	0.272813	0.000193908	1.53257	0.751185	-0.00187601	0.0298114	3.39603	1.4662	1.68325	1.5918	-0.000406916	-0.0019936	0.00316386	2.59725	2.79291	-0.000437418	0.00122	2.36765	2.73294	3.90527	3.10037	0.000291369	2.34431	0.0016082	0.450411	4.5594
CR_176_1_tcell_cd45_11528	-5.96454	24.5902	R	176	naive	2	HLADRCD8	4.40907	-0.000582282	2.90311	1.72996	2.88079	0.215315	3.23877	2.42684	0.00217852	0.0661328	3.74821	0.425696	0.262512	0.0011213	4.01282	2.18852	1.99094	1.12415	-0.0014917	-0.00117922	0.0156058	3.44168	2.37483	0.000298639	0.0289752	1.90004	4.39376	3.3139	1.08433	-0.000330241	3.72121	-0.00297422	-0.00240257	0.000126008
CR_176_1_tcell_cd45_20153	37.4332	-4.05263	R	176	naive	2	CD9CD4	5.07656	0.86734	3.09066	2.0574	0.60008	4.00774	0.987569	1.66692	0.513288	0.00177099	4.70397	1.48641	0.00172548	0.000226858	4.52417	1.49858	0.576246	2.24636	-0.00284994	0.00270253	2.8455	3.78188	2.27601	0.000142278	0.238845	0.287118	5.33837	3.03093	1.42955	-0.0016788	-0.00107684	0.000429436	0.633848	0.3806
CR_176_1_tcell_cd45_8393	14.7267	-2.88911	R	176	naive	2	CD9CD4	3.40108	0.255632	2.57725	1.8723	1.35146	2.79544	0.857387	2.03023	0.00318356	0.479828	2.93375	1.60481	0.364783	-0.000118075	4.39784	0.978319	1.89905	1.83198	0.00167229	-0.00444047	1.30703	2.66217	1.99483	0.000221533	0.105999	0.0972476	3.70532	2.26003	0.308433	0.000449191	0.138839	-0.00066191	0.195203	0.0564265
CR_176_1_tcell_cd45_16436	16.7294	32.2115	R	176	naive	2	CD16NK	3.55669	1.13148	2.60995	0.0644833	2.21165	0.353267	1.25523	1.82812	0.00145736	0.0672932	1.17932	1.72742	-0.000467941	-0.000795219	2.27627	0.906744	1.20051	2.07349	-0.000431067	0.14167	0.33491	2.91208	2.75395	0.00164262	0.000606898	2.5728	2.53488	3.93462	2.02812	0.112805	1.72881	-0.002606	0.961741	4.16089
CR_176_1_tcell_cd45_21729	20.8731	-1.4595	R	176	naive	2	CD9CD4	4.84728	-0.000222976	2.79987	2.56676	1.71143	3.46815	0.579326	1.53083	0.0310274	0.0566431	3.6045	0.38802	-0.000414779	0.00115461	3.79112	1.70037	2.97075	1.3718	-0.000683707	0.00256835	-0.00241859	4.128	2.93623	0.311029	0.241281	1.37628	4.60372	2.61285	0.989636	-0.000873932	0.814841	-5.67e-05	1.35715	0.00169647
CR_176_1_tcell_cd45_8872	-6.37382	-17.757	R	176	naive	2	CD16NK	3.75009	1.16125	2.3872	0.381331	2.97073	0.00366135	0.51465	2.12655	-0.00103879	0.563396	2.74696	0.576654	0.00358685	0.00130387	3.60299	1.53296	0.884445	0.28629	-0.00078893	0.000376963	2.80552	0.502237	1.67722	-0.00207733	-0.00101423	4.082	0.00351868	3.21951	4.72055	0.304876	0.247627	-0.000505512	0.0122389	0.703931
CR_176_1_tcell_cd45_20226	17.0666	32.3196	R	176	naive	2	CD16NK	4.01459	0.861994	3.03351	1.71075	1.38137	0.107773	0.272904	2.21424	0.469456	-0.000499677	0.975235	1.6783	0.252272	0.00297114	2.97568	0.527324	1.8391	1.90456	0.00273488	0.00163935	-0.00407846	3.19412	3.14637	-0.000954823	-0.00375318	2.74912	1.80272	3.36034	2.38483	-0.00338073	0.20263	0.00323102	0.27195	4.83709
CR_176_1_tcell_cd45_16961	-5.26563	-23.7047	R	176	naive	2	CD16NK	3.97808	0.00121002	2.81386	1.06333	3.38256	1.19178	1.93515	3.06416	0.00128807	-0.00366856	3.28482	1.41374	-9.75e-05	0.00175673	3.89352	2.08914	1.57323	1.98223	0.00238438	-0.00302574	2.69919	1.56254	2.20284	-0.000485478	0.0022456	4.06115	2.74429	3.2918	2.5213	0.00263575	0.639813	0.00112244	0.00133986	1.67152
CR_176_1_tcell_cd45_20937	13.483	-7.8771	R	176	naive	2	CD9CD4	4.93492	0.000994965	2.82808	4.98196	2.68237	4.15999	1.35746	2.31139	0.646193	1.09985	3.41256	0.0159515	0.000689301	0.00179448	3.48322	0.168171	3.22716	2.09306	0.000601925	-0.000189662	2.57349	2.13711	2.09654	0.317924	0.782266	0.697171	5.32263	1.96402	0.873201	-0.00198517	-0.0021004	-0.00285828	-0.000624181	-0.00479979
CR_176_1_tcell_cd45_1015	2.72589	-20.0794	R	176	naive	2	CD16NK	4.14831	0.159077	2.82858	0.344949	3.16473	0.000518731	1.95085	3.32915	-0.00376092	0.16317	0.124763	0.3922	-0.00033115	-0.000466363	3.54245	1.32721	0.00145921	0.344064	0.000130918	0.00019018	2.77631	0.000833743	1.06471	-0.00145691	-0.00153837	3.94781	0.000778477	2.26468	5.85901	1.18321	0.0037608	0.00181727	0.0021546	0.326467
CR_176_1_tcell_cd45_10119	18.3329	31.6837	R	176	naive	2	CD16NK	3.73015	1.32309	3.20486	1.47088	1.42779	0.0144829	0.87724	2.41057	0.0013223	-0.00336022	1.80833	2.10142	-0.00082772	0.00242925	2.61876	1.09123	2.42084	2.47918	0.000408617	0.146072	1.05521	3.30255	3.52211	0.00176454	0.106475	3.07048	3.05528	3.28507	1.61651	0.119767	1.07532	2.08e-05	0.0775959	4.62374
CR_176_1_tcell_cd45_20429	17.3491	-0.243576	R	176	naive	2	CD9CD4	4.51577	-0.00171917	2.8437	2.25863	1.89013	3.26756	1.5896	3.03287	-0.00231763	0.405713	3.76265	1.51394	0.00215387	0.471953	3.87061	0.692093	2.0439	2.01324	3.84e-05	0.00240211	0.00184194	2.10044	2.57987	0.108431	0.686206	0.913142	4.62047	2.97449	1.21178	-0.00064785	0.82687	-0.00158796	-0.00040266	-0.00154698
CR_176_1_tcell_cd45_13332	-1.2677	10.9422	R	176	naive	2	HLADRCD8	4.40712	0.506671	2.32226	0.290004	1.18295	-0.000469215	2.76876	1.11318	-0.00239317	-0.00108576	3.096	0.10193	0.00267008	-0.00222646	3.92218	1.86153	0.0581716	1.25278	0.000453608	0.00108386	1.01485	0.697637	1.62346	0.00265558	-0.000827059	4.28292	4.71116	3.22945	2.02948	-0.00042948	2.78429	0.000167592	-0.00316376	0.47349
CR_176_1_tcell_cd45_1230	19.6964	-16.2518	R	176	naive	2	CD9CD4	4.11866	0.537341	1.00579	0.679403	0.0547578	2.25961	0.323864	1.92785	0.230557	0.00182677	3.47416	0.176937	0.112455	0.00078152	4.25733	1.66518	3.18958	0.718585	0.0650793	0.00354219	-0.0021298	0.0856552	1.67766	0.00110261	0.00222982	0.100154	4.47932	2.17606	0.650207	-0.00130049	0.282884	0.00136821	2.12699	-0.00282751
CR_176_1_tcell_cd45_18556	-4.88597	-20.2479	R	176	naive	2	CD16NK	4.10027	1.54585	2.95271	1.21429	3.16657	1.31772	0.818038	2.9362	-0.00024737	0.0653728	3.46046	5.81e-05	-0.00160912	-0.00437912	3.65278	1.97074	0.305336	0.574413	-0.0010748	0.00370237	1.4708	1.14654	2.45878	0.0033858	0.00291092	4.57817	2.72534	3.7577	3.42092	-0.00138811	0.31337	0.000911858	0.00135944	1.81237
CR_176_1_tcell_cd45_2788	-24.8577	-0.200223	R	176	naive	2	Bcell	4.27274	-0.00243898	3.24926	0.00319737	2.68729	-0.00424426	0.433433	0.914884	-0.0016009	0.1432	0.00333512	0.000396888	2.39e-05	0.0382507	4.84767	1.6749	2.24259	0.433288	0.140934	-0.00249955	0.000521655	2.77053	2.52506	0.156542	-0.000334758	2.1495	1.56969	2.96051	0.0239433	-0.0040453	1.9036	0.87453	0.181935	2.69775
CR_176_1_tcell_cd45_14381	-5.90599	6.98736	R	176	naive	2	HLADR_CD8	4.25501	1.03087	3.23979	0.23456	2.00229	0.0581949	3.02596	2.77733	0.000519634	-0.00069676	2.83591	-0.0013422	0.0600864	0.645086	4.07027	1.25138	0.547429	-0.00369833	0.000498502	0.45542	1.71624	1.07734	1.98259	0.107716	0.425505	4.06899	4.87222	3.23505	4.16516	0.891692	1.60659	-0.000533605	0.58365	1.86915
CR_176_1_tcell_cd45_19737	16.2013	-4.1617	R	176	naive	2	CD9CD4	3.99932	0.0711507	2.28612	1.55729	0.306297	2.19912	0.5359	0.901096	0.210622	0.205448	3.88361	0.693936	-0.000579156	0.197089	4.01002	1.18167	1.50492	1.4302	-0.00061631	-0.00184714	0.00110318	2.77422	2.62509	0.00135615	0.589011	1.43436	4.12215	2.54722	2.04889	0.000223481	0.0163483	-0.00275625	1.65458	1.03255
CR_176_1_tcell_cd45_6797	-6.58448	12.695	R	176	naive	2	HLADRCD8	4.05738	0.689923	1.99858	0.000635634	0.00498477	0.140437	3.70066	1.82873	-0.00167748	0.00313864	3.04805	0.000573802	-0.00165462	0.03718	4.27481	1.55859	0.217892	1.31093	0.00120863	-0.00417633	0.000641809	1.27022	2.70558	0.000165589	-0.00053353	2.87679	4.41558	2.71544	4.49773	0.360493	0.272195	-0.000352731	0.00140025	0.835902
CR_176_1_tcell_cd45_18388	16.5957	30.064	R	176	naive	2	CD16NK	3.63465	0.244005	2.96568	1.46755	0.539965	1.40271	1.13205	2.79098	1.28227	0.000818431	1.30365	0.414294	0.00157152	-0.00307002	2.39949	0.0315991	1.27835	2.14176	-0.00177261	-0.00221373	-0.000352142	2.84936	3.21458	-9.18e-05	0.051665	2.45198	3.10055	4.0424	1.92013	0.000701679	1.04909	0.00326578	0.561484	4.17038
CR_176_1_tcell_cd45_23690	17.3509	31.3491	R	176	naive	2	CD16NK	3.65661	0.312423	2.86596	0.34736	2.66303	0.529268	1.02456	2.80448	0.0829305	0.00070478	0.0543454	1.30642	-0.00400325	0.00372431	3.47518	0.923787	1.66236	1.85991	-0.00130398	-0.00262336	0.307147	3.27455	3.34336	0.00533119	-0.00288723	2.45718	2.91284	3.9324	2.31403	-0.00204378	1.01632	-0.000557619	0.0836414	3.88991
CR_176_1_tcell_cd45_16990	1.56453	-17.7385	R	176	naive	2	CD16NK	4.36268	0.826036	3.31001	0.815577	3.45969	0.650314	0.97435	2.7109	-0.000797965	0.643326	0.595413	0.0852985	-0.00180493	0.001275	3.68791	1.73232	0.720126	0.42379	-0.00234342	0.367746	1.62737	0.0379789	2.72266	0.00353516	0.00141311	3.91236	1.33033	2.93666	4.45322	0.519499	0.785552	-0.000115947	0.0563701	0.99521
CR_176_1_tcell_cd45_23977	17.2963	33.7191	R	176	naive	2	CD16NK	3.43243	2.42671	2.35343	-0.00149912	2.09799	0.623515	2.47513	2.38008	0.000867722	-5.14e-05	1.97001	2.2514	0.376186	-0.00196998	3.27251	-0.00380198	2.07056	2.03823	-0.00125759	0.210665	0.539442	1.96025	2.70608	-0.0014407	0.235336	2.09056	2.60537	3.86404	2.58274	-0.000544353	0.428399	-0.00206592	0.671734	4.34692
CR_176_1_tcell_cd45_7948	18.028	-5.93087	R	176	naive	2	CD9CD4	4.53974	0.752051	2.18735	2.65268	0.0408307	2.83034	0.473258	1.55847	0.24075	0.726077	4.10302	0.726051	-0.0023329	0.0399326	3.79436	1.54689	1.4693	1.32933	0.110926	0.514341	0.433973	1.96061	2.27751	0.122577	0.000641685	1.10384	4.20674	2.38545	1.39515	-0.00295895	0.00206121	-0.000331876	0.850425	0.634213
CR_176_1_tcell_cd45_3080	-7.06451	10.8984	R	176	naive	2	HLADRCD8	3.78606	0.244308	2.2566	0.0224617	0.147199	0.263614	3.0933	0.987447	-0.000292917	-0.00200514	2.54901	0.228986	-0.0026055	-0.000709159	4.1027	1.56706	0.990228	0.039883	-0.00323725	-0.00579311	0.345626	0.402104	2.2127	-0.000623573	-0.00199971	3.83349	4.66732	1.52808	5.05604	0.21907	0.336693	-0.00398832	6.01e-05	-0.000611671
CR_176_1_tcell_cd45_17223	1.85074	-28.3639	R	176	naive	2	CD16NK	3.39837	0.00116332	2.54232	0.00256022	2.47649	0.187117	0.229635	2.43187	-0.000339771	0.137175	-0.000779174	0.532296	-0.000852029	-0.00465941	4.1496	1.85289	1.3577	0.0412681	-0.00271579	-0.0030566	1.26539	0.6347	2.1006	0.000313728	0.35191	1.97082	1.41822	2.94581	0.139622	0.474477	0.295736	0.00165965	-0.00249278	0.20121
CR_176_1_tcell_cd45_16305	16.9393	-6.47879	R	176	naive	2	CD9CD4	4.04861	0.799598	1.75505	2.03511	1.2079	1.40306	0.45701	1.07728	0.661067	-0.00175942	2.93087	0.0771971	0.00120951	-0.00214012	4.37628	1.56065	1.74959	1.82243	9.71e-05	0.000569706	-0.00416717	1.6547	1.66494	-0.00122313	0.00304105	0.0147351	3.32555	3.38173	0.76682	0.0010552	0.838203	-4.65e-05	0.4314	0.858147
CR_176_1_tcell_cd45_10987	20.0815	27.3986	R	176	naive	2	CD16NK	3.64415	0.643031	3.2285	1.44412	2.48891	2.30713	1.85491	3.38786	1.09597	1.09064	1.4187	0.977884	0.782941	-0.00104634	3.21204	1.86009	2.01426	2.63361	-0.000311705	0.205075	0.00393499	2.81127	3.39961	0.312633	0.850537	3.20143	3.14339	4.14751	2.88845	0.000371451	2.27255	0.674895	0.444896	3.72905
CR_176_1_tcell_cd45_3239	-10.6174	-16.1741	R	176	naive	2	CD16NK	3.53785	1.34386	2.12816	0.377779	1.34289	7.65e-05	-0.000780466	1.29282	-0.00049013	-0.0010265	2.79563	0.235219	0.00141412	0.000988053	3.27659	0.840778	0.836398	0.198864	-0.000283392	-0.00150141	0.654244	0.58777	2.29056	-0.000102954	0.269533	3.44036	1.14337	2.38248	4.16515	0.00165235	0.00254791	-0.000384577	0.957729	0.846581
CR_176_1_tcell_cd45_12787	36.2031	-3.22848	R	176	naive	2	CD9CD4	4.14502	1.06495	1.7579	4.31723	0.82815	2.80243	0.771558	2.71017	0.907217	0.000159326	3.90872	1.17332	0.220739	0.00151191	4.11858	2.85461	2.15723	0.936624	0.00337895	0.613277	3.52225	2.32848	1.87021	0.00154932	-0.000308899	0.00288166	4.529	1.80005	-0.00180749	0.00285138	0.240243	-0.00047493	-0.00163277	-0.00260206
CR_176_1_tcell_cd45_23807	-5.18623	-20.9634	R	176	naive	2	CD16NK	4.60448	0.83537	3.294	0.179016	3.39296	0.909292	0.865854	2.95764	-0.000974228	0.216755	1.38623	0.802119	-0.000677596	0.00103001	3.59569	2.13214	-0.00327006	1.43424	0.326288	0.0853679	1.30745	1.00004	2.69974	-0.00181431	0.356333	3.94928	2.12766	3.13832	3.51738	-0.00378229	1.35305	-0.000896697	0.00177286	1.12651
CR_176_1_tcell_cd45_18042	35.1725	-1.21718	R	176	naive	2	CD9CD4	4.78835	0.24463	2.85645	1.47649	0.0530094	3.17861	0.984087	1.61662	0.101062	1.88287	4.39675	0.71971	0.230575	-0.000397713	4.43293	1.26591	2.70263	2.63095	-0.00311975	0.00074135	2.72589	3.57254	2.75171	0.00243616	0.551142	0.275274	4.89183	3.0861	1.02826	0.0249234	0.126814	-0.00222564	1.78434	-0.000138635
CR_176_1_tcell_cd45_9123	14.2554	18.9655	R	176	naive	2	CD9CD4	4.87759	-0.00113691	2.9081	0.658364	0.293121	3.05306	0.560795	1.256	-0.000630211	0.00325744	4.12599	1.18936	-0.000547466	1.04465	4.14714	1.65551	0.89011	0.0458338	-0.00233118	0.000720268	3.37844	3.95442	3.24205	-0.00126074	0.0103102	0.418115	4.70773	2.62986	5.51875	0.620591	0.335311	-0.00126833	0.000268646	0.702334
CR_176_1_tcell_cd45_19334	28.9658	10.1657	R	176	naive	2	Treg	4.70202	0.0663108	2.49844	1.46623	1.25824	2.38168	-0.000399388	2.64034	1.61326	0.00203013	2.26086	2.42863	0.000404336	0.00492764	4.25223	2.28486	2.49532	1.91297	-0.000225156	0.00161224	1.05869	4.24255	2.24097	9.5e-05	1.82024	1.74853	4.961	2.72216	0.498774	0.00139397	0.162645	0.000656561	0.000953625	0.00120413
CR_176_1_tcell_cd45_8263	-9.35617	6.35862	R	176	naive	2	HLADRCD8	5.33645	1.22514	3.01201	0.260839	2.99187	0.00217322	3.6985	2.42536	-0.000602104	0.000557318	1.46583	1.19637	0.066217	1.80432	4.40638	2.76053	1.07033	-0.000937837	0.00172535	0.00215827	0.00262147	1.83075	3.35805	-0.00619018	1.01721	3.11212	5.32459	3.12343	5.68272	1.15562	1.84977	0.000416303	0.424715	-0.000431964
CR_176_1_tcell_cd45_5892	-5.67261	25.1802	R	176	naive	2	HLADRCD8	4.8402	0.296919	2.60409	0.00024854	3.75909	0.500303	4.74505	1.85137	0.00221918	0.158128	3.85936	1.1241	-0.000137965	1.77108	3.83481	2.91254	0.624833	2.19471	0.00216081	0.196944	0.000154524	3.50823	2.17016	1.18147	1.94835	0.464865	4.78938	1.32206	-0.00114265	0.00236956	4.14018	-0.000616748	0.00169025	0.206079
CR_176_1_tcell_cd45_4042	-0.0708542	-29.1186	R	176	naive	2	CD16NK	4.45981	0.286861	2.76857	0.4159	4.0021	0.368062	0.153475	3.28372	-0.001489	0.175005	-0.000380215	0.904696	-0.00109784	-0.00253576	3.62612	1.42665	1.28263	0.651436	-0.00362469	-0.000520264	3.85177	0.414853	2.02378	0.00210726	0.000382478	3.14923	0.00025203	2.31412	-0.0026215	0.000394248	0.27936	-0.00222374	0.000123698	2.10919
CR_176_1_tcell_cd45_12369	15.1499	31.7849	R	176	naive	2	CD16NK	3.91564	0.72742	2.64554	0.212599	1.7633	0.792521	0.235559	2.10631	0.224459	-0.000172538	0.200657	1.39021	0.00222666	-0.00114641	2.33029	0.635463	0.737859	1.69699	-0.00386025	0.00163193	0.698685	3.09955	3.21106	-0.0016768	0.768142	2.85089	2.50497	3.67935	1.97389	0.0026743	1.20316	0.00213539	0.00139817	3.83611
CR_176_1_tcell_cd45_20400	7.81915	2.78464	R	176	naive	2	CD9CD4	3.86328	0.00275638	2.35759	1.09388	0.635667	0.829848	0.330446	2.57012	0.000385064	-9.14e-05	2.7211	1.16887	0.00561945	-0.00146942	3.03699	0.252713	2.3716	1.19659	-0.00120574	0.0842027	0.00214513	2.39695	1.84931	0.00102129	-0.00137987	1.29568	3.79299	2.77336	1.27232	-0.000185466	2.51822	-0.000106264	0.370221	0.00325529
CR_176_1_tcell_cd45_6920	-31.8746	-14.6384	R	176	naive	2	Bcell	4.26436	2.60533	3.19434	-0.00294147	3.16275	0.136329	-0.00190499	0.410633	-0.00183299	-0.00350101	-0.00115036	0.717911	-0.000391111	0.00207242	5.57672	4.43681	1.36577	-0.00338665	0.0123535	0.00392822	4.6e-05	1.31091	3.87506	0.000458865	-0.00163452	1.45473	0.889818	2.38042	0.897128	0.000136069	3.21009	-0.000818941	-0.000163756	0.48151
CR_176_1_tcell_cd45_15939	-0.355609	12.4745	R	176	naive	2	HLADR_CD8	4.9913	0.403464	3.40373	0.505356	2.89297	0.143984	4.81636	2.17871	-0.000517788	0.0410729	3.82929	0.0642003	0.000430378	0.00117337	3.9125	3.40305	0.603247	0.482251	-0.00157658	-3.88e-05	-0.00238403	0.461745	2.00995	0.000551002	0.216836	5.72015	5.16593	1.39683	0.00198902	0.00184259	0.674714	0.000488018	0.00100018	0.000937675
CR_176_1_tcell_cd45_4972	-5.73007	25.7848	R	176	naive	2	HLADRCD8	5.22671	0.696816	2.82201	1.1488	3.73993	0.00039123	3.51125	4.6e-05	-0.00228384	0.000112042	4.25045	-0.00119668	0.332057	1.31651	4.54051	3.63513	0.991449	0.22559	-0.00106949	-0.000322803	0.000517751	3.34831	2.00573	0.377009	3.03441	2.32162	5.18499	1.44464	0.000481807	-0.000918794	3.95901	-0.000241152	-0.00226932	6.91e-05
CR_176_1_tcell_cd45_3509	-7.15806	7.77647	R	176	naive	2	HLADRCD8	3.63849	0.613841	2.62665	0.158494	1.99422	0.103895	2.812	2.47089	0.00199598	-0.00305831	2.1727	-0.00193286	-0.000334763	-0.00134626	4.1012	1.19197	1.24683	1.31699	-0.00241997	0.000277651	-0.00204668	0.16975	2.4724	0.00064591	-0.000239772	4.64512	4.58284	3.07454	5.99225	1.94838	0.883842	0.00125488	-0.00296605	1.88e-05
CR_176_1_tcell_cd45_22254	0.835371	-17.1228	R	176	naive	2	CD16NK	4.72726	0.458655	3.2064	0.337418	3.71022	0.980644	0.2214	2.67674	0.00108512	0.000195772	1.29136	-4.38e-05	0.00424681	0.000587508	3.7981	2.82546	0.511464	1.47152	-0.00314508	0.000785864	1.43112	2.03652	1.81545	-0.00460324	-0.0044652	4.77235	1.87088	3.79282	4.41601	0.0593156	0.00172349	0.00290631	0.000147761	1.33943
CR_176_1_tcell_cd45_15333	-0.779575	-10.879	R	176	naive	2	CD16NK	3.46064	0.53851	2.83993	0.881946	1.42373	0.766844	1.54308	3.29536	-0.0032218	0.00476058	1.91403	0.527096	0.354727	0.000169588	3.48917	0.487614	1.60044	1.74405	0.00340256	0.225714	0.0790945	1.23567	2.89225	0.00290094	-0.00323775	4.13964	3.0324	4.07518	3.95525	0.000902477	0.503441	-0.0023905	0.000201533	1.67329
CR_176_1_tcell_cd45_270	-30.2527	4.88222	R	176	naive	2	Bcell	4.14547	1.3239	1.7267	2.27785	1.7096	-0.000612394	-0.00214006	0.150389	0.000523037	-0.000495828	0.46349	0.0022624	0.00152547	0.00118191	4.79933	2.38658	1.47763	0.354077	0.00133574	0.44656	0.000485443	1.15168	1.95794	-0.00271945	-0.00192682	1.90986	1.67693	2.24785	1.22775	0.002209	1.49456	0.229229	-0.00237104	0.000556492
CR_176_1_tcell_cd45_17820	19.7534	-2.41533	R	176	naive	2	CD9CD4	4.67052	-0.00184585	2.58734	1.93542	2.17445	3.41659	0.724908	2.6804	0.169023	0.00244393	3.85173	0.87248	0.001101	0.00256979	3.84436	1.77588	2.52893	2.33306	0.00253356	0.143004	0.00198396	3.34014	2.83652	-0.0010464	0.432855	1.64187	5.43482	3.98618	0.856303	0.00147678	0.00123529	0.00270175	2.37914	0.635778
CR_176_1_tcell_cd45_14473	0.919118	-15.6288	R	176	naive	2	CD16NK	3.78173	-0.00101301	2.87175	0.832788	2.76942	0.540766	1.16233	2.95024	0.0018909	-0.000204644	1.25142	0.842897	0.000600583	0.0499874	3.69034	1.1224	1.10609	1.09179	0.00457497	-0.00243606	0.699688	1.80062	2.34371	0.00306233	0.00230221	3.13738	2.19377	4.01758	4.99517	0.336426	0.483082	-0.00408647	0.00415379	1.386
CR_176_1_tcell_cd45_10913	20.4022	-8.28281	R	176	naive	2	CD9CD4	4.33046	0.000610165	2.52333	1.26726	-0.000138587	3.09431	0.495149	2.31783	0.00120004	0.126217	3.37569	1.35487	0.516625	-1.46e-05	3.53964	0.821544	3.31779	2.04093	0.737531	-0.0012939	1.35337	2.06146	2.24047	0.533991	0.597981	1.07286	4.74041	2.31872	0.345409	0.00135251	0.0522744	0.00156804	0.849643	0.144056
CR_176_1_tcell_cd45_4724	-6.9835	-16.9767	R	176	naive	2	CD16NK	5.02867	1.16815	2.99676	0.000588652	3.86599	0.000221378	-0.000824811	1.6077	0.00227122	-0.000307147	2.17025	0.643444	0.466367	-0.00184459	4.47066	3.58935	0.688303	0.415114	-0.00125262	-0.00151359	0.00339725	-0.000550125	2.35102	0.000150418	0.00109025	5.08233	-0.000426371	1.91466	3.72973	0.00224898	0.309102	-0.00273325	0.00108792	1.81999
CR_176_1_tcell_cd45_13358	16.8246	32.4569	R	176	naive	2	CD16NK	3.64151	0.674999	2.20873	0.570079	2.02784	0.388613	1.48153	2.34142	0.218523	-0.000404535	1.42627	1.68739	-0.00202516	0.000214255	2.7244	0.551116	1.78057	1.24391	-0.00210252	-0.00669051	0.599704	3.14585	2.73327	0.118528	0.00111648	2.36356	2.64988	3.4753	2.22935	-0.00189477	0.616667	0.000846825	-0.00185856	4.73142
CR_176_1_tcell_cd45_10304	15.6856	31.3801	R	176	naive	2	CD16NK	4.03882	0.000653762	2.82119	0.519854	0.64051	0.657625	1.70972	2.37801	0.335966	0.00145198	-0.00172758	0.996017	0.109462	-0.00217242	2.82769	0.65293	2.20353	1.58902	-0.000282899	0.00153564	-0.00115598	3.07219	3.38862	-0.00014452	-0.00274863	2.63517	2.74502	4.20144	2.26104	0.00100533	0.586451	-0.000494328	0.0408065	4.5403
CR_176_1_tcell_cd45_18963	-6.73438	-9.56614	R	176	naive	2	CD16NK	4.03794	0.971223	2.35517	1.00414	2.37471	0.133473	1.62921	1.56706	1.55e-05	-0.00131557	3.52146	0.207083	-0.00165976	0.00128028	3.84995	1.78963	1.65918	0.225299	0.00124501	0.0763961	-0.000676134	0.446492	2.18832	0.00114927	0.3671	4.23914	1.86836	2.67682	5.32455	0.517317	0.118211	0.00062648	0.00544063	0.337826
CR_176_1_tcell_cd45_6373	26.2716	-4.11512	R	176	naive	2	CD9CD4	5.01163	0.619599	2.29537	3.24235	0.0702733	3.20084	-0.000305685	1.36599	0.00122482	0.00170066	3.00281	2.09621	-0.00132654	0.0167774	4.24956	1.66067	3.1426	1.02872	0.000776868	0.00661472	-0.00219257	4.13398	2.14465	1.11506	0.427998	-0.00124289	5.13123	2.34395	0.00318174	0.000728378	-0.00211243	0.00383219	0.306217	0.584226
CR_176_1_tcell_cd45_24021	-2.58137	-27.8756	R	176	naive	2	CD16NK	4.43049	0.63191	2.55736	0.445118	3.6984	0.244506	1.68613	3.14212	-0.00268064	-8.39e-05	1.5182	0.000101715	-0.00345519	0.00550716	3.43382	1.74607	1.11544	1.33201	0.00125652	0.104924	2.85038	-0.00449353	1.89199	0.00310681	-0.000634022	3.91633	2.37041	1.28203	0.740209	-0.00277359	0.0777495	0.00113346	0.0478697	1.53429
CR_176_1_tcell_cd45_7388	25.8588	15.5827	R	176	naive	2	Treg	5.23798	-0.00166275	3.00079	2.95927	2.8126	2.06663	-0.000465495	1.41485	-0.000740409	-7.96e-06	3.89493	2.85727	-0.000449076	3.64044	4.11623	2.09352	1.97459	1.89175	0.158339	-0.000354345	0.000905221	3.81097	2.85137	-0.00215278	0.928066	0.912242	5.32788	2.39699	-0.000346463	-0.00123378	3.95916	0.00139275	0.0156076	0.753865
CR_176_1_tcell_cd45_7860	-6.56068	24.7076	R	176	naive	2	HLADRCD8	4.9553	-0.000342772	2.63961	1.97399	3.45258	0.000536901	3.72558	2.28956	-2.74e-05	-0.000412935	4.42667	1.17155	-0.000723795	1.38991	4.12783	1.60723	0.627488	0.648422	0.00105293	0.00625543	0.0315282	3.46541	2.18105	0.161504	1.28657	-0.000897044	4.89847	2.97816	2.19422	-0.0027692	3.24317	0.00121343	0.00241262	0.178104
CR_176_1_tcell_cd45_3294	-4.48812	-14.0898	R	176	naive	2	CD16NK	4.33992	0.353456	2.64065	0.157573	2.45125	-0.000599977	0.938318	2.64319	3.06e-05	0.0518937	4.02855	0.682855	0.296228	0.000453559	3.90214	0.831418	0.0656818	-0.00367073	-0.00151276	-0.0036836	2.51698	0.00120274	2.06216	0.0014141	0.411772	3.69048	1.59365	2.27221	5.48333	1.81616	-0.000837404	-0.00364859	0.589806	1.18131
CR_176_1_tcell_cd45_17220	18.9023	29.564	R	176	naive	2	CD16NK	3.49323	1.26581	3.14996	0.677798	1.50241	1.51932	1.73057	2.67764	0.0101196	0.000756646	1.6626	1.37458	0.000344231	-0.00275144	2.59285	0.00239117	1.66222	2.57623	-0.000713335	-0.00111875	0.154041	2.35735	3.67746	-0.00514908	0.826945	3.01781	2.75031	4.19566	2.93914	0.0023068	1.79214	0.000998104	0.557343	4.26863
CR_176_1_tcell_cd45_602	27.0693	-13.4757	R	176	naive	2	CD9CD4	3.90832	1.32513	2.39944	1.75754	-0.00251582	3.14086	0.000105278	0.19978	1.07195	0.119625	3.71826	1.35253	-0.00166869	0.00121149	4.02533	1.29595	1.82513	0.00167606	-5.1e-05	8.61e-05	-0.000133386	2.78361	1.79334	0.41063	0.159089	0.0870711	4.28028	-0.00255499	0.494568	0.337836	-0.00119256	-0.00110501	1.63094	3.5054
CR_176_1_tcell_cd45_15482	18.0788	30.1833	R	176	naive	2	CD16NK	4.19354	0.566537	2.98916	1.20003	0.925776	1.50498	0.935573	3.05529	1.37475	0.000820271	0.628298	1.88545	0.463591	-0.000439188	3.08587	0.869388	1.60649	1.435	0.223209	0.00059319	0.792377	3.18234	3.05221	0.814647	0.00238825	2.56835	2.48998	4.351	2.79529	0.00124049	1.45025	0.00175813	-0.000641928	4.46496
CR_176_1_tcell_cd45_8523	-9.72123	-25.6135	R	176	naive	2	CD16NK	3.86917	0.0664293	2.83009	-0.000318569	3.06467	0.24047	-0.00106347	4.23838	0.000875222	-0.00236986	4.57415	0.54046	0.00240293	0.00115994	3.89402	0.901896	2.59834	1.43551	0.00327997	0.00448272	1.36294	0.674289	2.64268	0.234577	0.00209523	2.02108	0.709376	3.23392	0.51304	-0.00282814	0.547503	-0.000807676	-0.00063249	0.940394
CR_176_1_tcell_cd45_21381	21.5053	27.1612	R	176	naive	2	CD16NK	4.79192	0.00186813	3.67186	2.09093	2.54478	1.97793	2.79707	3.70149	-0.00336351	-0.000400981	2.40468	0.324577	-0.000616606	0.43872	4.05158	2.22551	2.24765	2.6337	0.00486823	-0.00125933	0.000707233	3.58809	4.08559	0.00177832	0.0312581	3.91148	4.63165	5.60326	4.01295	-0.00365872	3.20113	-0.001138	0.232069	4.6424
CR_176_1_tcell_cd45_14838	8.09467	7.93597	R	176	naive	2	HLADR_CD8	4.81577	-0.00357156	2.61946	0.332028	0.52736	0.119971	0.000616253	2.67151	-0.00336912	0.17959	2.79832	0.87217	0.0389655	-0.0014245	4.0217	1.67873	0.741765	1.37028	-0.00449212	0.000636747	3.33058	2.77412	2.59896	0.00374717	6.23e-05	1.54058	5.37978	3.15332	-0.00218617	0.00189048	-0.000835447	-0.00431708	1.36153	0.907391
CR_176_1_tcell_cd45_14099	0.0339542	-18.084	R	176	naive	2	CD16NK	4.55989	0.864757	3.12558	0.830799	3.7117	0.184233	1.45052	2.78481	0.00128773	0.00391472	0.7102	-0.00116788	0.00218333	0.00282986	3.91692	1.56836	1.06502	1.36778	-7.09e-05	-0.00161141	3.14428	0.48335	2.00938	-0.00215408	0.000450902	4.25431	1.74574	2.96231	4.87136	1.00977	0.759003	0.00171545	0.000739441	0.368643
CR_176_1_tcell_cd45_291	35.2327	-0.10041	R	176	naive	2	CD9CD4	4.3314	0.360789	1.66174	2.37698	0.0298444	3.41676	0.242927	1.87166	0.00232994	1.51269	3.97618	1.34638	0.000220267	2.37e-05	4.22565	2.18875	3.25501	2.84832	0.282059	0.0816925	2.89968	2.36629	1.38229	-0.00181334	0.929584	1.14301	4.96115	4.02191	1.89078	0.257679	0.732582	-6.91e-05	2.14427	-0.000352852
CR_176_1_tcell_cd45_7877	-6.98082	-18.1345	R	176	naive	2	CD16NK	4.43828	0.554824	2.71817	0.152803	3.2116	0.421118	0.00115414	2.5957	0.00181599	0.00323685	4.02109	0.31625	0.636195	0.579871	3.47374	1.90576	0.948303	0.491797	-0.00317826	0.000735472	2.42317	1.55843	1.46578	-0.00160279	0.000991662	4.23234	0.768416	2.30776	3.11436	2.44e-05	0.832053	-0.00143788	0.228648	1.13235
CR_176_1_tcell_cd45_4925	-15.3308	23.929	R	176	naive	2	DN	4.21192	0.391193	1.65705	2.2211	3.40956	0.0846562	3.17514	1.97019	0.00322342	0.00181855	3.34447	0.563565	0.0856638	2.97286	4.68909	4.20259	0.970978	1.86817	0.00257925	0.181609	0.00127637	1.38853	2.02785	1.7179	3.63421	3.30225	4.82556	2.00763	4.98351	0.191705	3.78055	-0.00099033	0.00114044	0.0011142
CR_176_1_tcell_cd45_2777	-4.66991	-12.3309	R	176	naive	2	CD16NK	4.3301	0.0830975	3.27753	0.455217	3.90759	0.00321845	1.77365	2.59383	-0.00139986	0.324607	3.70207	0.119702	-0.00278322	0.00146859	3.99389	1.07922	1.52709	1.84279	-0.000897095	0.32044	0.00148063	0.952741	1.36967	-0.00244047	0.000962826	3.62052	1.78266	3.75684	4.73778	-0.00228604	0.162939	-0.00171593	-0.00177675	0.312599
CR_176_1_tcell_cd45_9663	-3.50145	-14.4044	R	176	naive	2	CD16NK	5.12849	0.649559	3.33337	0.00310694	2.69568	0.0270523	2.33473	3.52115	-0.00120444	-0.000368769	3.92427	0.440975	-0.00308378	-0.00355202	3.8096	2.12994	0.960982	0.339372	0.00159696	6.97e-05	1.84071	0.883399	2.00499	-0.000254688	0.464872	5.02496	1.91152	3.13065	4.88886	1.27153	-0.00119731	-0.00101958	-0.00171894	0.767695
CR_176_1_tcell_cd45_7729	-8.7162	-23.3569	R	176	naive	2	CD16NK	3.71407	0.00466598	1.74445	0.456149	2.84363	0.504565	1.65e-05	2.94333	-0.00357768	0.00154969	3.14792	-0.0021629	-0.0018044	-0.00083035	3.40673	1.13227	0.132131	1.13929	-0.0023803	-0.000221037	1.43269	0.300763	1.84842	-0.00068644	-0.00167758	2.93362	1.5102	3.60335	1.88428	0.00104043	2.77763	-0.00176362	0.000235554	0.276987
CR_176_1_tcell_cd45_17749	-1.6283	-23.1486	R	176	naive	2	CD16NK	4.29959	0.000309771	3.23834	2.08739	3.46687	0.578294	2.38353	3.03308	0.000678591	0.357854	0.400875	-0.000606293	0.000835368	0.000838313	3.56299	1.49873	1.49655	1.37663	-0.0022736	0.00160859	0.50765	0.216034	1.50388	0.0353453	0.000741975	4.031	2.44994	3.27942	3.62113	-0.000614821	1.08678	-0.000106744	-0.000529194	1.70077
CR_176_1_tcell_cd45_10309	-5.52697	-24.745	R	176	naive	2	CD16NK	4.02362	0.692603	3.063	1.08371	3.65533	0.831583	1.65287	3.44874	0.00221522	-0.00180473	3.14706	0.000928141	0.208194	-0.000973837	3.62285	1.44284	1.57203	0.958454	0.00114662	-0.00199138	1.57722	1.73745	1.95924	0.000798857	0.00265972	4.07406	2.52725	3.20649	2.69412	0.00211839	-0.00227303	-0.000353771	0.000807041	0.632473
CR_176_1_tcell_cd45_7488	-0.257529	12.6114	R	176	naive	2	HLADR_CD8	5.15895	0.323746	3.65894	0.00354048	2.8105	-0.00366085	4.03322	2.85713	0.00155329	-0.00192929	3.01424	0.293497	-0.00051806	1.87838	4.1109	1.93831	1.44026	1.48599	-0.0017328	0.000886616	0.0013455	0.0010525	1.32916	0.229778	0.451299	4.56515	5.36564	3.03873	1.82842	0.345171	0.0362127	0.000763694	0.000863068	0.325722
CR_176_1_tcell_cd45_504	25.5139	-4.17365	R	176	naive	2	CD9CD4	5.1653	0.000129181	2.98971	4.30442	0.427361	4.14857	-0.00259763	1.98263	-6.07e-05	0.00183204	4.59332	1.09952	0.467342	-0.000793179	3.82789	0.320294	2.63733	1.7156	0.0174025	-4.44e-05	-0.000626356	4.11048	1.41983	0.0017025	-0.00152941	0.000591764	4.74139	0.913814	0.751945	-0.00222466	-0.000111186	-0.00217364	1.33812	0.00033186
CR_176_1_tcell_cd45_3148	34.9972	-6.34303	R	176	naive	2	CD9CD4	4.35974	0.00282817	2.30622	3.15929	0.824645	3.09323	-0.00144296	2.0379	0.599086	0.193106	3.08849	2.03804	-0.00274747	0.67083	3.73187	0.657406	3.17964	1.64077	6.55e-05	0.0332227	1.70262	3.48512	2.47933	0.450232	0.0743507	0.405115	5.04016	2.65857	0.00291019	0.000997368	-0.000145021	0.000958548	0.00259124	0.000764217
CR_176_1_tcell_cd45_9218	-10.6253	19.6106	R	176	naive	2	HLADRCD8	5.06027	0.845112	2.8778	0.601943	1.15641	0.405763	3.51515	2.28012	-0.00193413	0.00155369	3.92391	0.00229458	0.489608	2.06432	3.93801	1.13717	0.144962	0.00309529	-0.0011287	-0.000929637	0.000480668	3.50678	3.16436	0.308138	-0.000564414	1.41201	4.95403	2.40073	4.38054	-0.000429878	0.00190942	0.303521	0.00243989	0.000675269
CR_176_1_tcell_cd45_11126	21.8467	5.71171	R	176	naive	2	CD9CD4	4.74986	-0.00196833	3.00861	2.91541	0.0842688	3.27313	-0.000875946	1.84741	-0.00112564	-0.000868549	4.16822	1.61954	0.154036	0.743197	4.08435	1.83447	2.88407	2.13816	0.0371537	-0.0037907	0.00296466	4.02709	2.61075	0.00264343	0.00130647	0.947677	4.89401	2.2334	0.823272	0.0021031	-0.00337972	0.000232041	0.00122128	-0.00308604
CR_176_1_tcell_cd45_17170	-5.96023	-20.5073	R	176	naive	2	CD16NK	4.251	0.00122211	2.91092	1.30254	3.52472	-0.000163134	-0.000442211	3.66295	0.00121519	0.00170638	2.79221	0.422548	0.00314458	-0.00150413	3.76897	1.18863	1.54341	1.26906	-0.00201273	0.00258498	0.00673339	0.506214	2.6971	-0.000113835	0.0208897	3.9753	1.65073	2.96316	2.98981	-0.000485889	-0.000364913	-0.000194235	-0.00169416	2.36902
CR_176_1_tcell_cd45_1796	-9.70738	6.64958	R	176	naive	2	HLADRCD8	4.59628	0.000939227	3.00299	0.000839563	1.65444	0.000292198	4.24856	3.14985	-0.000353651	0.200855	3.01423	1.06342	0.000813628	0.00292219	4.2468	3.45077	0.507333	0.164019	-0.00228659	-0.00297031	0.00117542	0.531833	2.91121	-0.000307053	-0.00128206	5.34628	3.85867	2.16451	6.02156	1.65345	0.641052	0.00186269	-0.00044982	0.00387682
CR_176_1_tcell_cd45_23658	-11.2121	-33.8837	R	176	naive	2	CD16NK	4.74217	1.39757	2.43253	0.000564211	2.84494	-6.04e-05	0.712215	4.65869	0.000543577	-0.00239439	4.48669	0.505153	0.222987	-0.000896725	4.42976	3.73719	0.0183936	0.0374658	-0.000201387	-0.00062333	0.0013502	0.237411	4.12283	-0.00329837	0.00161552	4.98309	2.00893	2.07021	-0.00120676	-0.00213069	0.00107843	0.00428698	0.000125222	0.0030763
CR_176_1_tcell_cd45_11375	-8.63595	3.53978	R	176	naive	2	HLADR_CD8	4.65555	0.597466	3.00307	2.98652	2.3327	0.684064	3.8618	1.94019	-0.000725171	0.000936326	1.77667	0.545006	0.321328	0.000341181	4.20974	1.92364	1.22911	0.983287	0.00185589	0.00238658	1.13489	1.42349	2.7146	0.000504028	0.150273	5.06687	4.40058	2.54334	5.66251	1.88822	1.17647	0.0279316	0.362227	0.479541
CR_176_1_tcell_cd45_855	-28.9278	-15.2647	R	176	naive	2	Bcell	5.01145	3.21674	3.59	0.0825606	3.62889	0.880201	0.00442181	0.862068	-0.00118411	0.0002022	2.16183	0.237792	0.00197885	0.000787856	5.36276	3.87595	2.10145	0.0652671	-0.00234856	-0.000992421	-0.00171941	2.36547	4.16119	0.00169545	-0.00119235	1.48504	1.81581	1.9019	0.00187423	0.0022043	3.22226	0.321064	-0.00381193	0.00273598
CR_176_1_tcell_cd45_12662	16.0035	-21.5861	R	176	naive	2	CD9CD4	4.69067	0.559517	2.00238	2.86571	1.55291	3.8697	0.377425	3.13966	0.000529022	0.0546292	3.81105	0.237754	-3.09e-05	-0.00192716	3.86955	0.18975	3.29814	1.9003	0.893446	0.00093538	0.001141	-0.00387356	2.33635	0.77534	1.18633	3.40529	5.30034	2.73622	0.49716	-0.00346031	0.350178	0.173858	1.43403	0.432278
CR_176_1_tcell_cd45_8641	-3.87323	5.05392	R	176	naive	2	HLADR_CD8	4.56959	0.10358	2.79797	0.483686	1.5798	0.531738	3.14477	1.84138	-0.000653277	0.0355043	3.58261	0.416604	-0.00344553	-0.00152914	4.05298	1.46056	0.275434	0.382052	-0.00307065	0.00191957	1.35928	0.667336	2.80124	-0.00422921	0.0709096	4.01001	5.06203	2.90322	4.49848	-0.00058506	0.794077	0.00220027	5.5e-05	-0.00431863
CR_176_1_tcell_cd45_7032	-23.5501	3.50803	R	176	naive	2	Bcell	3.99419	0.302776	2.47203	0.636983	0.844771	0.912256	-0.0021735	1.80531	0.213719	-0.000342732	0.157735	0.913606	-0.00109965	0.00591239	3.99147	0.888534	1.25546	1.52284	-0.00025206	0.000650655	0.00106885	2.02226	3.41203	0.000935888	0.000673891	2.07133	1.62449	4.03876	1.53916	0.00290309	2.76663	-0.0018177	-0.00281827	1.28635
CR_176_1_tcell_cd45_11493	-32.9616	-1.90426	R	176	naive	2	Bcell	4.81217	0.0352407	3.37175	0.238923	0.949325	0.000356078	0.419139	1.17759	0.00179916	-0.00243777	0.579391	0.332689	0.00228896	0.202522	4.93078	2.83223	1.35806	0.9052	-0.00172557	-0.000623223	0.000681647	1.07613	2.84144	0.00135839	0.00118443	1.12059	1.68623	2.73643	0.106531	0.00138244	4.22368	-0.000962959	0.181641	0.234046
CR_176_1_tcell_cd45_9739	-23.1607	0.741355	R	176	naive	2	Bcell	3.73113	-0.00163375	3.16456	-0.000502477	2.39289	0.871239	-0.00103005	1.95139	-0.000563748	0.00301742	0.000593583	0.73841	-0.000951085	0.0774593	4.53184	1.84057	1.55785	0.000179566	0.00114448	0.000854987	0.556572	1.3214	2.14431	0.00137592	0.000873257	2.21312	1.44828	2.79359	0.889632	-0.000903836	2.9869	0.000782134	-8.78e-05	1.99492
CR_176_1_tcell_cd45_16079	-9.89628	16.8338	R	176	naive	2	HLADRCD8	3.47436	0.000481792	3.25456	3.88203	2.3074	0.548386	3.93745	2.9554	-0.0033907	0.00166899	4.246	1.10263	-0.000860686	-0.00073154	3.2302	1.95996	0.665406	0.120483	-0.0012233	-0.00202123	0.181206	1.5e-05	1.10493	0.00353281	0.000638257	1.73567	2.46983	2.13452	3.74562	0.00303399	0.52167	-4.89e-05	-0.000338836	-0.000180469
CR_176_1_tcell_cd45_19512	19.7818	28.8602	R	176	naive	2	CD16NK	3.75862	0.402003	3.30486	1.17149	2.26441	1.27622	1.94311	2.76824	0.0198607	-0.00602852	1.36434	1.44743	0.110557	2.76e-06	2.75606	1.67246	1.78554	2.60262	-0.00105349	-0.000520644	0.0952603	3.18146	3.32388	-0.000658962	0.00248619	2.94464	3.26715	4.40759	2.51391	0.000449374	2.02641	-0.00158353	0.957867	4.95355
CR_176_1_tcell_cd45_17002	24.6886	-9.12926	R	176	naive	2	CD9CD4	3.64406	1.56918	2.77382	5.24913	1.99704	3.33252	0.870452	2.23354	0.0023299	0.260468	4.18112	1.31676	0.00109628	0.000682382	3.37835	0.907664	1.77901	0.852905	0.0165886	-0.000306076	-0.00325815	1.58659	1.98523	0.00313669	0.00011337	0.699882	3.85364	3.30199	0.0407831	0.000852033	0.433629	0.00111169	1.15417	-6.15e-05
CR_176_1_tcell_cd45_14607	0.311824	-31.7009	R	176	naive	2	CD16NK	5.25467	1.42354	3.45557	0.814111	2.69068	0.00352836	-0.00203332	2.47679	-0.00166519	0.331955	0.683728	0.375142	0.00275705	0.0990734	4.9818	3.34744	0.249208	0.968725	0.00148869	0.00484809	3.67064	-0.00127816	2.87788	-0.00094761	0.243843	5.928	0.798672	2.16237	1.01006	-0.00460626	0.00242942	0.0704158	0.00205571	0.00178733
CR_176_1_tcell_cd45_4303	25.1385	-3.8549	R	176	naive	2	CD9CD4	4.73907	0.328538	1.76132	2.74769	0.441317	3.41307	0.385165	1.64973	-0.000329219	1.35146	4.33714	1.0073	0.00214255	0.00207752	4.24487	2.34203	2.79269	1.66399	0.000579536	-0.00118268	-0.00234681	3.64097	1.8779	-0.000134842	0.737241	-0.00194851	4.82222	1.85895	0.00132417	-0.00114447	0.00103243	0.00337496	1.12337	-0.00426177
CR_176_1_tcell_cd45_16820	19.4584	30.5187	R	176	naive	2	CD16NK	4.06022	1.65329	3.04879	1.38027	1.72509	0.721464	2.27093	2.51101	1.7165	-0.00223541	1.54115	2.22601	0.00175689	0.00018363	2.20533	1.30494	1.70669	1.94045	0.00353922	0.00158383	0.33715	3.06232	3.07139	0.00298663	0.478101	2.48091	2.90601	3.97216	1.73012	0.00201323	0.747642	-0.000288947	0.0325607	5.08029
CR_176_1_tcell_cd45_11116	-21.4898	-2.57966	R	176	naive	2	Bcell	4.01348	0.00425998	3.16114	0.751436	2.77155	0.646208	0.772564	1.77729	-0.00252388	-0.00239806	0.781923	-0.00206841	0.00238952	0.0799687	4.95522	2.45821	2.86262	1.55436	0.000144433	0.00121986	-0.00170383	1.98761	3.39787	0.00286599	-0.000538387	3.12136	2.77848	3.33343	1.19174	0.00182933	1.57193	-0.000921154	0.000120617	1.49262
CR_176_1_tcell_cd45_3049	15.4582	33.0297	R	176	naive	2	CD16NK	3.90611	1.64735	2.28978	0.0797845	1.19796	-0.00111023	0.662774	2.15635	1.28023	0.0028846	1.10075	1.24592	0.000372931	0.183509	2.53624	0.815475	1.38983	1.75303	0.0305342	-0.00138327	0.238589	2.87327	3.18028	-0.00101381	-1.19e-05	2.84309	2.56161	3.56977	1.85704	-0.000730802	1.09336	0.39138	-0.00116855	4.327
CR_176_1_tcell_cd45_20413	16.9102	31.1911	R	176	naive	2	CD16NK	3.44797	0.228708	2.60184	0.481744	1.6881	0.889704	0.771246	2.69938	0.607447	0.44131	1.81543	1.5012	0.00213418	-0.00132551	2.59408	1.59905	1.63011	2.24082	0.0735381	0.0502383	0.434389	2.53495	3.1	0.00216127	0.424954	2.25584	3.24057	3.64547	1.91084	0.00136036	0.192095	0.165056	0.143984	3.08113
CR_176_1_tcell_cd45_16985	-5.989	-17.785	R	176	naive	2	CD16NK	4.48307	0.649916	3.34479	-0.00135471	3.49044	0.490352	0.760625	3.90245	-0.000634525	0.602986	2.79596	-0.00212751	0.104593	0.0574374	3.90214	1.67201	1.22741	0.709411	-0.00380091	0.000879746	2.35146	-0.000267394	1.15869	0.000432027	0.00178582	4.28463	0.0228906	3.53296	4.85551	0.000332403	-0.000802194	0.00114117	0.00192133	0.293159
CR_176_1_tcell_cd45_24089	-2.17003	24.939	R	176	naive	2	HLADRCD8	5.08332	1.70304	2.54587	0.166742	0.0892642	0.769215	4.82918	3.32742	0.00124479	-0.000190217	4.30159	0.614285	0.00143257	1.79554	5.24003	4.1481	1.98598	2.53559	0.000548973	0.00162483	-0.00152212	4.78412	3.5712	-0.00226292	0.900754	0.754191	4.89633	3.10651	0.763648	0.000547004	3.16927	0.00233345	0.00115018	0.000676986
CR_176_1_tcell_cd45_3335	11.7901	34.8335	R	176	naive	2	CD16NK	4.10784	1.56118	2.08875	0.362955	0.357629	0.829627	0.345759	1.20946	1.6083	0.000547675	-0.000559802	0.00785932	0.000927657	-0.000907591	2.69004	0.204004	1.69435	-0.000788581	-0.00120777	0.0130098	-0.00272519	2.63517	2.73691	0.000473118	-0.000785221	2.48776	1.86192	3.15468	1.25194	-0.00314478	-0.000553994	0.00068804	0.000881446	4.07459
CR_176_1_tcell_cd45_19524	18.4548	-23.8297	R	176	naive	2	CD9CD4	4.71376	0.644683	2.4034	4.74504	1.83219	3.84963	0.588073	2.90757	0.000844084	0.00635376	3.17544	0.0010058	0.00265495	-0.00194796	3.69381	0.833218	4.16471	1.39212	0.00203424	0.00302769	-0.00279293	0.0514559	2.5797	0.125186	-0.000914717	4.44211	5.69122	3.27637	0.00156178	-0.00182427	0.00112886	0.00270545	0.000654192	0.000879
CR_176_1_tcell_cd45_2792	-11.6676	23.2199	R	176	naive	2	HLADRCD8	4.9384	-0.00145336	3.11965	0.92563	2.3416	0.433445	4.70451	2.32512	-0.000713512	0.0541593	3.71655	-0.00199814	-0.00120027	2.45094	3.88863	1.66092	0.216672	0.130774	0.313868	-0.00163803	2.01376	2.66599	2.7755	0.254209	0.166579	0.895381	5.16577	2.88471	4.78712	0.27439	1.15551	0.00912747	-0.00255568	-0.0029763
CR_176_1_tcell_cd45_23093	-21.9421	-3.69046	R	176	naive	2	Bcell	3.77403	-0.000546571	2.67125	0.863367	2.89207	0.000840361	1.40774	0.641073	0.823226	-0.00119227	0.149924	0.124471	-0.00138904	0.00114167	4.79304	2.81321	1.967	1.7289	0.0020486	0.00267013	-0.00125964	1.569	2.50658	0.00147306	-0.00125884	2.3644	2.55732	5.84949	2.22242	0.407502	2.45556	0.226316	0.689177	3.138
CR_176_1_tcell_cd45_5477	34.79	1.58768	R	176	naive	2	CD9CD4	5.02966	1.47388	2.19218	3.05852	1.13586	3.62996	0.246309	3.06569	0.990947	0.459939	4.20355	0.360025	-0.00220364	0.000125126	3.95418	1.62661	3.68263	2.64814	0.0434879	0.00590747	2.61321	3.31672	2.64811	0.143136	0.883238	1.75899	5.77677	2.07323	0.204743	0.00218916	-0.00245432	0.00203198	1.18641	0.333091
CR_176_1_tcell_cd45_11032	14.2926	32.3725	R	176	naive	2	CD16NK	3.81891	0.113117	2.60461	0.000657929	1.08164	0.660157	0.288095	2.52943	0.726362	0.206954	0.150843	0.977009	-0.0010592	-0.000798799	2.52153	0.0933326	1.61674	1.93025	0.000316289	0.000493779	-0.000770015	2.46771	3.09653	0.00123699	0.524519	2.65378	1.79086	3.45729	1.94063	0.334387	0.997242	0.473762	0.000676148	4.83418
CR_176_1_tcell_cd45_742	21.924	-11.5934	R	176	naive	2	CD9CD4	4.02096	0.293703	1.1513	1.95121	0.871608	2.71831	0.573461	1.66362	0.705869	-0.00105359	2.97824	0.821257	-0.00120805	0.000170274	3.79746	1.96255	2.07994	1.99739	0.0500973	-0.00165496	-0.000368141	2.12783	1.74791	0.00163624	0.00128566	0.494983	4.02573	1.55599	0.969958	0.000936872	0.329199	-0.00190994	0.785797	-0.00115347
CR_176_1_tcell_cd45_23955	35.9872	-1.24539	R	176	naive	2	CD9CD4	5.39344	1.56029	2.34079	1.21247	0.228801	3.33893	0.170902	1.54311	2.38142	0.346464	4.44593	0.72987	0.0532642	0.480812	4.86939	3.59127	2.29833	2.82794	0.00399736	-0.000202229	3.20129	3.83928	3.79396	0.00127171	0.41861	1.68974	5.4533	1.6443	0.00172244	-0.00160879	-0.00143552	-0.0016565	1.55355	0.375545
CR_176_1_tcell_cd45_21003	-4.90937	13.3119	R	176	naive	2	HLADRCD8	4.51447	0.000430409	2.91667	1.18684	1.67287	1.19134	3.69016	1.96337	0.00244631	0.106073	2.44293	0.844433	0.0263484	0.000455964	3.63839	0.919771	0.938158	0.952746	-0.00260699	-0.00117437	0.034103	1.48036	1.77051	0.189274	0.748779	3.47058	4.7202	3.79607	3.50881	-0.00259699	1.06751	-0.00184958	-0.000746927	0.00542578
CR_176_1_tcell_cd45_4682	12.8885	-1.48463	R	176	naive	2	CD9CD4	3.7294	0.157813	2.01038	1.58893	1.98781	2.25122	0.070329	1.48255	0.000488825	0.000500538	3.11085	-0.000503634	-0.00244051	0.000883115	4.27562	1.36267	1.69768	1.75774	-0.00250586	0.303791	2.74538	2.20162	2.49011	0.193119	0.374235	2.00242	4.6855	2.03965	1.50027	-3.45e-05	1.6014	0.0011361	0.0332235	-0.000352941
CR_176_1_tcell_cd45_256	-8.14248	4.63357	R	176	naive	2	HLADRCD8	4.98002	1.29238	3.69043	0.137339	3.29236	0.162398	3.85197	2.83329	-0.00114715	-0.00176056	2.40523	1.40293	0.321259	0.0180326	4.83101	3.59216	1.28564	-4.44e-05	0.0426974	0.212339	1.66394	0.00421534	2.92855	0.000504114	0.152666	5.50149	5.66928	2.30824	6.11882	2.09481	-0.000600252	-0.000194225	0.00302073	0.144008
CR_176_1_tcell_cd45_3421	0.505941	-29.1979	R	176	naive	2	CD16NK	4.12189	0.222346	3.28552	0.596368	4.66159	0.0759506	0.000697932	3.0792	0.000689577	0.00062083	0.0690214	-0.00270115	-0.000608379	0.000654033	3.9345	0.797057	1.48952	0.184566	0.00211835	0.0017732	3.65353	-0.00114059	0.428053	0.000656727	0.000156698	3.61009	0.513451	2.51202	0.260332	0.0031319	-0.00215021	-0.00196507	0.00190608	0.636778
CR_176_1_tcell_cd45_4997	-1.56548	-3.00373	R	176	naive	2	CD16NK	4.1165	0.20345	2.68148	0.201712	1.8117	0.0005445	0.672585	1.83301	-0.00247655	-0.00110991	1.96358	0.0216297	-0.00230124	0.000768745	3.87304	1.81877	0.783578	-0.00292906	0.00276867	0.00143256	1.19267	0.914246	2.43069	-0.000770722	-0.000821398	4.93781	3.79229	1.82808	5.99587	2.62723	0.126123	0.0778154	0.00138997	0.657615
CR_176_1_tcell_cd45_20568	-0.0952494	-31.2972	R	176	naive	2	CD16NK	5.39829	0.805722	3.64795	0.00205065	4.10521	-2.66e-05	0.00246553	4.1897	-0.000678694	-0.00166314	0.95558	-0.000613694	-0.000585811	0.197852	4.48993	3.79874	0.051799	1.13193	-0.00184484	0.000183032	2.41303	0.383045	0.885258	0.00194839	0.000775321	5.28829	0.953541	2.48307	0.00102546	-0.000133994	0.00128556	0.00112784	-0.000145838	0.913791
CR_176_1_tcell_cd45_5977	-6.82756	5.78113	R	176	naive	2	HLADR_CD8	4.41893	-0.00144142	3.2831	-0.00207743	2.23093	-0.000838738	3.92209	1.96463	0.00283392	0.00277149	2.1024	1.03994	0.00215166	-0.000134261	3.59587	1.63391	1.04327	0.232167	0.001835	-0.00167918	1.03454	0.251066	2.57036	0.00233807	-0.00270797	4.56815	4.74942	1.83611	4.92813	0.040407	0.00295401	-0.00182516	-0.00173025	-0.00154356
CR_176_1_tcell_cd45_2059	-37.0543	-2.29927	R	176	naive	2	Bcell	4.24458	8.28e-05	2.86874	-0.000868581	0.491592	0.222591	0.00048648	0.183791	0.000819175	-0.00108995	0.0023952	0.00995565	-0.000974432	0.000775114	4.83408	2.335	1.57673	0.877379	0.00168551	0.00250924	0.000580818	2.04825	2.4323	0.000124346	0.00105592	1.23874	0.000913481	1.62698	-0.0011963	-0.00401506	3.69407	-0.00159448	-0.00164968	-0.00256798
CR_176_1_tcell_cd45_20943	18.3422	31.0783	R	176	naive	2	CD16NK	4.07965	0.926795	3.42348	0.751874	2.29074	0.275332	1.3365	2.94154	0.513125	0.173409	0.0020845	2.11701	0.00118599	0.00119027	2.69623	1.25977	1.66471	2.53013	-0.00056842	-0.00125564	0.0454539	2.61459	3.11658	-0.0011343	-0.000991301	2.93402	2.96026	4.69355	3.12805	0.139759	1.01825	0.000883353	0.00177432	4.76608
CR_176_1_tcell_cd45_20211	-22.8575	0.0709549	R	176	naive	2	Bcell	4.13224	-0.00141372	3.00344	-0.000577126	3.21144	0.984686	0.292421	1.83484	0.0027414	0.000266992	0.246456	1.06	0.00380654	0.181157	4.60656	1.49145	1.56311	0.794305	0.00480421	-0.00168119	0.00122488	1.43728	3.15768	-0.00173702	0.00132251	2.13334	1.57654	3.14343	2.04845	0.00162427	2.48061	-0.000457944	0.00287098	0.897858
CR_176_1_tcell_cd45_2748	20.0031	6.2257	R	176	naive	2	CD9CD4	4.63469	0.10744	2.43645	3.0031	2.24426	2.93873	0.922641	1.1697	0.230615	0.000178562	3.11922	1.632	-0.000190107	2.70822	3.70198	1.88805	3.05147	1.79652	0.00103958	-0.00215065	0.000626621	3.7759	1.65395	0.20594	1.94784	0.744623	4.78004	5.00632	0.796866	0.000907397	0.605431	0.00143703	0.00359468	-0.0010295
CR_176_1_tcell_cd45_23839	1.16329	-18.6755	R	176	naive	2	CD16NK	4.14615	1.17412	2.73342	0.597674	3.35234	-6.23e-05	0.130872	3.39953	0.354745	-0.00035368	1.03761	0.00108354	0.058302	0.000382213	3.42822	1.89429	0.0296478	0.990459	-0.000303938	0.0013845	1.25056	0.979898	2.2953	-0.000432549	0.0789175	4.28801	1.85932	2.9616	4.27788	0.00330281	0.546707	0.00283879	1.29554	2.16306
CR_176_1_tcell_cd45_23370	19.3059	-1.54749	R	176	naive	2	CD9CD4	4.30645	-0.000622163	2.89654	2.58145	1.34652	3.29551	0.320228	2.65261	-0.00269353	-0.00233317	3.47208	1.04841	0.00130679	0.00225522	4.12753	0.92045	3.53805	2.05037	-0.00074935	-0.00131895	0.00257603	2.57652	1.50562	0.0486456	-0.00112501	0.12182	4.51768	2.87813	1.58223	0.00173944	0.00044007	0.126227	0.865685	0.0671665
CR_176_1_tcell_cd45_12973	-27.4882	12.7518	R	176	naive	2	monocyte	4.63696	-0.00192764	1.83649	-0.00440628	1.84744	0.000956094	1.04369	0.983654	-0.00145944	-0.00591605	0.152581	0.40335	-0.00458665	-0.000106183	4.09208	1.45886	2.70654	1.40503	0.000404395	0.00261535	0.22332	1.69745	3.00357	0.00239679	0.00151388	4.35512	2.0534	3.311	1.80072	0.000430269	4.55638	0.0597217	-0.000275204	0.360611
CR_176_1_tcell_cd45_12091	-3.54542	-17.4779	R	176	naive	2	CD16NK	5.02494	1.17002	2.61317	0.282479	3.46278	1.17923	1.79404	3.09662	0.0761083	0.00221356	3.602	0.315966	1.1771	-0.000677719	3.81186	1.8702	0.0261918	0.75103	0.134381	0.00444298	1.89231	0.704131	2.7831	0.00262276	-0.00227961	3.85917	1.40372	2.57534	4.21215	0.459711	0.544118	0.202545	0.322392	2.40303
CR_176_1_tcell_cd45_22808	-7.48971	8.1238	R	176	naive	2	HLADRCD8	4.36819	-0.00343194	2.8474	0.871031	1.81639	0.914685	3.11119	2.50499	0.00318484	7.34e-05	2.62412	-0.000333244	-0.00379013	0.000650151	3.71853	1.24068	0.768622	0.554062	0.00013375	0.171152	0.00106216	1.68889	2.38197	-0.00124552	0.000150201	3.51325	4.97571	3.99799	5.09028	0.264808	1.36593	0.00284762	-0.00130531	0.00199154
CR_176_1_tcell_cd45_3584	28.6284	9.43029	R	176	naive	2	Treg	4.67315	-0.00152542	0.840269	2.056	0.00251707	3.24243	0.315875	1.54466	3.48798	-0.00333701	3.50343	3.48564	0.00456003	0.0482025	4.0657	2.46658	2.65552	1.99502	-8.38e-05	0.359857	-0.00131576	3.49247	0.941813	-0.00458597	0.00347428	1.2894	5.23832	1.81321	0.000942384	-1.79e-05	1.31316	0.00383789	-0.00322381	-0.00320976
CR_176_1_tcell_cd45_8995	4.19181	-20.7146	R	176	naive	2	CD16NK	4.30814	1.56212	3.29766	-0.00327851	3.95537	-0.0010612	0.405096	3.39233	0.000194092	0.002928	0.164145	0.00206948	-2.32e-05	-5.9e-05	4.85234	2.60504	0.00181522	0.650634	-0.00101414	-0.00108201	3.04051	0.154432	-0.0048027	0.000284179	0.00231107	4.9557	0.296175	2.24345	5.34765	-0.00068961	0.461516	0.000399069	0.00237778	-0.00164202
CR_176_1_tcell_cd45_18674	-4.66532	-26.4417	R	176	naive	2	CD16NK	4.54252	0.919857	3.40844	0.406693	3.61091	0.0803445	2.8272	3.83212	0.00119447	0.00140112	4.03791	0.533365	-0.00114228	0.000328611	4.1365	2.9588	1.0496	1.02002	-0.00137095	0.321439	2.38629	0.526512	2.12005	-0.00110708	0.00059822	3.29104	1.41107	3.03854	2.60903	0.219452	0.364626	0.00290321	0.269538	1.78914
CR_176_1_tcell_cd45_13376	11.6014	-14.4406	R	176	naive	2	CD9CD4	4.32654	0.0013864	2.02986	2.15299	1.31342	3.05471	0.396344	2.28757	0.00250986	0.0517627	3.08054	0.524225	-0.00174251	0.00158315	3.60702	1.48015	3.49189	2.26823	0.205541	0.047999	-0.00300203	1.01939	2.4954	0.443966	0.842418	3.40129	5.38112	3.66626	1.50039	-0.00220194	0.00269377	0.000885777	-0.00146805	0.625971
CR_176_1_tcell_cd45_17736	19.5836	29.156	R	176	naive	2	CD16NK	4.09059	0.332452	3.25335	1.35863	2.00005	1.23576	2.12924	2.47443	1.10773	0.337695	1.74215	1.35597	0.443088	0.000100094	2.40787	1.12914	1.22244	1.56451	-0.000819762	-0.000401807	-0.00142073	2.16609	3.57286	0.178878	-0.00140348	3.05723	3.4317	4.48826	2.78187	0.00294981	0.920142	0.00167529	-0.00198137	4.43269
CR_176_1_tcell_cd45_6316	21.1962	-8.76178	R	176	naive	2	CD9CD4	4.39378	0.0346767	1.47704	2.62	0.000922597	3.07091	0.707985	2.75833	-0.00126986	0.0016618	2.93919	0.727644	0.00202673	0.0411204	3.96779	0.880548	2.69681	1.95203	0.00272266	-0.00169863	0.00129239	3.10979	2.03516	0.880239	0.33832	0.62795	5.24255	2.4539	-0.000419503	-0.000403885	0.00052098	2.16e-06	0.00258911	0.00131394
CR_176_1_tcell_cd45_10400	24.7968	11.7804	R	176	naive	2	Treg	4.37549	0.443253	1.80349	2.7769	0.440484	3.27603	1.2628	1.23113	0.000463725	1.05706	4.02658	3.21661	0.625707	0.839383	4.21851	3.4122	0.575389	2.29477	-0.00147927	0.402582	0.652157	3.15462	1.9176	-0.000819023	0.281057	0.283323	5.15755	2.39435	0.721906	-0.00110181	3.92169	0.0539299	0.155118	0.817317
CR_176_1_tcell_cd45_1703	-7.91083	-26.959	R	176	naive	2	CD16NK	3.38432	-0.000490863	2.24894	0.435387	2.55026	-0.000547705	0.744674	3.32723	-0.00158697	0.000462256	1.77757	-0.00234249	0.00308471	-0.000333127	4.27652	2.25515	2.50818	1.30053	-0.000439668	-0.000780347	1.89037	1.18182	1.44744	0.000947193	-0.000327873	2.41999	1.50127	2.49944	0.562933	-0.000854269	0.195224	-0.00372149	-0.000171647	0.580398
CR_176_1_tcell_cd45_1553	20.0793	-1.86659	R	176	naive	2	CD9CD4	4.19763	-9.78e-05	1.92734	3.4086	0.601633	2.99333	0.533573	3.28304	-0.00162491	0.0758391	3.20054	0.532085	0.227558	0.580552	4.28725	2.846	1.45038	1.93751	0.344673	0.00132997	0.00152415	3.02553	2.97118	0.0293524	0.250697	0.618142	4.46132	2.53315	0.632767	0.00105033	1.08622	-0.002995	0.545119	-0.00228297
CR_176_1_tcell_cd45_6090	13.0242	-21.0535	R	176	naive	2	CD9CD4	4.67545	-0.00208598	1.41959	2.23772	0.804112	3.50777	0.246267	2.84603	-0.00284833	0.0390067	3.39835	0.0139001	7.62e-06	0.00108825	3.72997	0.186067	3.82053	0.635977	0.0638628	0.00295032	0.00262384	0.346651	1.87535	0.35773	0.209145	4.29	5.52717	2.69471	0.00109582	0.00219118	-0.00216456	-0.000993516	-0.00214628	-0.000191716
CR_176_1_tcell_cd45_10605	12.9993	-20.8231	R	176	naive	2	CD9CD4	4.32509	0.000582948	1.44688	2.43382	0.394224	3.61194	1.14262	3.13035	0.00668134	0.823292	2.5838	0.00202573	0.0715934	0.00230038	3.27545	0.191956	3.51355	1.05732	-0.00165709	0.0981169	0.160392	-0.000256508	2.04974	1.22729	0.29165	3.92092	5.27799	1.90647	4.78e-05	-0.00326364	-0.000795106	0.000528534	0.927299	-0.00335231
CR_176_1_tcell_cd45_22402	15.3403	-3.18897	R	176	naive	2	CD9CD4	4.51403	0.000160853	1.89518	1.23218	1.22545	2.49488	0.0292098	2.60797	0.000891025	0.0479412	3.50024	1.48316	0.00268168	0.00144135	3.83705	0.628083	1.35848	1.40175	0.296049	-0.000389606	1.61782	3.05608	1.26114	0.0003002	0.334764	1.44183	4.80563	3.37985	2.82338	0.113556	-0.00064403	-0.00193979	0.508219	0.375094
CR_176_1_tcell_cd45_19927	11.9457	-19.49	R	176	naive	2	CD9CD4	4.52398	0.00191788	2.37018	1.0487	2.27709	2.23696	0.632927	3.162	0.153974	-1.83e-05	3.08853	-8.42e-06	0.0187557	0.00384394	3.61638	0.590774	3.99748	1.19701	-0.000746519	-0.00133022	-0.000643563	0.730485	2.44669	0.162194	-0.00449873	4.22208	5.68871	2.63163	0.368418	0.00150349	0.00596117	-0.000648949	-0.00297067	-0.00013415
CR_176_1_tcell_cd45_3951	0.556157	19.0208	R	176	naive	2	HLADRCD8	4.60372	0.0171524	2.42835	0.0365229	0.00247691	0.283292	4.30085	2.82768	0.00149152	-0.0014547	4.1922	0.681648	-0.00295397	0.00260578	3.88	0.000433164	-0.00160969	2.30426	-0.00435772	0.279959	0.583276	1.79048	1.85702	-0.00138044	-0.000634459	2.51476	5.02235	2.57089	0.000122206	0.00471443	0.00102539	-0.00381988	1.1138	-0.00215714
CR_176_1_tcell_cd45_10216	-5.61385	-9.12758	R	176	naive	2	CD16NK	4.21914	0.535457	2.55751	0.694487	1.98673	0.303358	2.16997	2.09439	-0.00194421	0.137206	3.30461	0.324609	-0.000680909	0.000400349	3.87903	2.32759	1.31898	0.882901	0.070318	0.000870609	0.182754	2.25229	2.34147	-0.00142267	0.0700076	4.11434	1.47224	3.38827	5.27773	0.77446	0.947776	0.00363458	0.000196212	0.445428
CR_176_1_tcell_cd45_2882	5.50614	20.1458	R	176	naive	2	HLADRCD8	4.88181	1.51654	2.92705	0.814661	0.000625674	0.280883	3.9018	3.33528	-0.00109876	0.00457878	4.09193	1.25246	-0.00119495	-6.54e-06	4.39575	2.26564	2.51385	1.48819	0.00176981	0.00275932	0.000775492	2.06945	1.41011	0.443531	-0.00246596	1.99294	5.25111	0.589365	0.390867	0.00339946	1.12857	3.02e-05	0.778199	0.00150842
CR_176_1_tcell_cd45_9531	4.90196	27.1815	R	176	naive	2	HLADRCD8	4.93507	2.08948	2.42808	1.18176	0.934783	0.550683	4.65902	3.86638	2.07533	0.294812	4.36466	0.595182	-0.00231827	0.00109469	5.14945	3.28038	2.23243	1.02656	0.000320432	0.0617264	-0.00291563	2.08045	3.55498	-0.00108614	0.266808	1.01807	4.58091	5.82772	2.86415	0.000553256	0.839182	-0.000933897	1.04779	0.91997
CR_176_1_tcell_cd45_4015	24.5321	11.0627	R	176	naive	2	Treg	4.43951	-0.00222746	2.56691	1.9853	0.363541	3.49942	0.982929	0.359916	1.001	-0.00146795	4.18384	2.28186	-0.00207925	-0.000318032	4.07903	2.65373	0.835643	1.66483	0.00104155	-1.29e-05	7.95e-05	3.5756	2.26622	0.0379205	-0.00215602	0.676736	4.31373	1.54343	0.107116	0.46319	2.81891	-0.000260775	0.000528121	0.00349108
CR_176_1_tcell_cd45_535	21.7514	-11.9034	R	176	naive	2	CD9CD4	3.9516	0.0147691	1.39813	1.74771	0.410424	2.64807	0.790228	2.47815	0.760008	-0.00191583	3.67368	0.532388	0.114925	-0.00498785	3.75627	1.52062	2.35969	0.812748	0.0257925	0.00168953	0.000387335	1.29127	2.15739	0.389227	0.905034	-0.00287645	4.04534	1.76948	0.565393	0.002712	0.410434	7.96e-05	0.767853	0.300318
CR_176_1_tcell_cd45_8079	-8.55913	7.16937	R	176	naive	2	HLADRCD8	4.22961	0.00249706	3.32651	0.000347855	1.80238	0.00526497	3.86433	2.34012	-0.00125856	0.00315608	3.36387	1.72582	0.00416676	-0.00229399	4.22466	1.36469	0.881973	1.35335	-0.000483577	0.000852195	0.223228	0.613445	2.89884	-0.00151457	-0.00192735	4.7135	3.67694	3.0903	5.32019	1.02601	-0.0026891	0.341115	-0.00492843	0.0677398
CR_176_1_tcell_cd45_9174	17.9546	-1.94658	R	176	naive	2	CD9CD4	4.75921	0.00203069	2.32382	2.72244	0.0816026	3.07511	0.904688	1.828	0.448987	-0.00236567	4.30489	1.554	0.0040499	0.00102439	3.24357	0.838606	2.13291	2.49701	-0.00134962	0.00164283	1.15541	2.57449	3.14073	0.178427	0.00100797	1.43117	4.96608	3.37691	0.978522	0.00319966	0.6892	-6.47e-05	0.983973	0.588142
CR_176_1_tcell_cd45_4552	-8.29785	24.3162	R	176	naive	2	HLADRCD8	5.0268	1.16641	2.7569	0.47977	4.08625	0.086672	3.72672	0.00109784	-0.00145106	0.36316	3.28008	2.90159	-0.000787004	3.36569	4.23807	3.05444	1.36553	1.29715	0.000189244	-0.00251191	-0.00060934	4.40256	2.4326	0.288518	0.928289	0.472122	5.14972	0.00140747	4.62474	0.170336	2.51461	-0.00115169	0.0183152	0.0490899
CR_176_1_tcell_cd45_3165	-5.01841	10.9147	R	176	naive	2	HLADRCD8	5.04444	0.270518	3.19845	-0.00369279	0.754602	0.440878	3.1949	2.77675	0.327086	0.00141812	2.4032	0.908347	-0.00199717	-0.00120491	3.91177	2.14761	0.438886	0.0244358	0.00166708	-0.000594175	0.309064	0.0444929	2.52291	-0.00174278	0.00135576	3.41355	3.94086	2.18086	3.19459	-0.0024471	2.32264	-0.00291266	0.00106764	0.00268265
CR_176_1_tcell_cd45_7657	-9.27176	6.63477	R	176	naive	2	HLADRCD8	4.79042	0.00104872	3.37078	-0.00127148	2.05501	-5.35e-05	4.34715	2.34079	0.000833705	0.00244706	1.43371	0.0701935	-0.000462317	-0.000327637	3.80209	2.50162	1.13001	0.131261	-0.00296758	0.0179648	0.000604505	0.258535	3.06121	-0.000358516	0.00178465	5.07998	4.97545	3.11589	5.73584	1.63046	1.30367	-0.000766073	0.00227624	0.564855
CR_176_1_tcell_cd45_17173	-4.35312	15.5231	R	176	naive	2	HLADRCD8	3.61975	-0.00284166	3.0161	1.58208	0.735011	1.20244	2.82358	2.58454	0.000905372	-0.00179385	2.9465	0.0292042	0.357545	2.22e-05	3.64923	1.76826	0.578529	2.38774	0.00167717	-0.000780481	-0.0023254	1.64995	3.21491	-0.00122283	0.000678284	3.67396	4.20074	4.01519	3.32415	0.173848	0.457791	-0.0028682	0.0869641	0.193182
CR_176_1_tcell_cd45_18480	13.7987	33.9657	R	176	naive	2	CD16NK	3.42675	0.618337	2.48541	0.658689	1.26357	0.00109613	0.301404	1.32816	0.000577919	-0.00235283	1.23634	1.37587	-0.00219486	-0.00178349	2.48694	0.325107	1.52937	1.51248	-0.00134248	0.00107905	0.216644	2.65404	2.88762	0.00210844	-0.00201256	1.8345	2.02955	3.39886	2.6046	0.0010294	0.0689336	-0.00193737	0.000342015	3.97116
CR_176_1_tcell_cd45_3017	-5.45654	4.20035	R	176	naive	2	HLADR_CD8	4.61937	0.351108	2.95592	-0.000840197	3.09397	0.542696	4.47389	3.29242	0.00070345	0.455377	3.19039	0.750435	-0.0033611	0.000589279	4.31469	2.92643	1.16906	0.00114792	-0.00250783	0.0026206	3.6334	0.000414317	2.05172	0.00159858	-0.00259598	4.7082	5.00449	1.42855	4.52599	0.000767652	-0.00149965	0.00178652	0.00370814	-0.00115754
CR_176_1_tcell_cd45_20962	14.0353	-1.49327	R	176	naive	2	CD9CD4	4.42957	0.374827	3.14096	1.75564	1.23451	3.08021	1.47763	2.43592	0.00045455	0.00474018	3.97682	1.32287	0.023723	0.00266761	4.02097	1.24385	2.04988	2.12064	-0.000317085	0.000758312	3.00448	2.13643	2.68185	0.0240087	0.00113598	1.51508	4.43821	3.14957	2.11164	0.111579	0.598936	-0.000920183	1.86006	0.000725908
CR_176_1_tcell_cd45_17656	-4.66891	-13.6974	R	176	naive	2	CD16NK	4.18898	0.971893	3.06887	0.741484	3.17481	0.348458	0.132479	3.07688	0.000119276	1.12531	3.28648	0.33728	0.436148	0.00148862	3.62627	1.4187	0.109843	0.693993	-0.000959338	0.000719998	1.31072	0.366525	2.10433	-0.00030673	0.515986	4.19895	1.71802	2.88173	5.24088	1.3841	0.35012	0.0114874	-0.000449914	0.789213
CR_176_1_tcell_cd45_18537	20.1124	6.47807	R	176	naive	2	CD9CD4	4.64985	0.000845928	2.68444	3.22333	2.19906	2.94912	0.00232899	1.35464	-0.00347771	0.00142572	4.18399	1.54848	0.000727033	2.09475	3.63607	2.25079	1.78359	1.63766	0.000731042	-0.00259983	0.0271463	3.2637	2.90057	0.226941	0.513442	0.993105	5.18448	3.47351	1.29268	-0.00266273	1.63603	-0.00253719	-0.00145901	0.00155987
CR_176_1_tcell_cd45_9387	16.923	-3.21792	R	176	naive	2	CD9CD4	3.95792	0.97148	1.82579	1.60237	0.786898	2.69212	0.0198131	1.45944	0.107129	2.27562	4.12032	1.20439	0.00260538	1.36959	4.22641	0.676156	1.31503	2.61813	0.00011802	1.07e-05	-0.00063292	2.91151	2.24261	0.00075211	-0.000746177	1.07727	4.21791	2.90992	1.35072	-0.00125669	-0.000371483	0.0024682	1.3204	-0.000360974
CR_176_1_tcell_cd45_459	11.7188	34.4007	R	176	naive	2	CD16NK	3.49657	0.920801	2.19769	0.141985	0.696394	0.00117975	0.253157	1.83358	1.81285	-0.00177039	0.745552	0.000369365	-0.00177105	-0.000489833	2.63558	0.000483277	1.39936	1.28949	0.00111189	-0.00152933	-0.00117948	2.58028	2.90199	0.108336	0.00475508	2.23228	1.19398	3.83409	1.0728	0.00231082	0.0933322	-0.0031958	0.000504749	3.93046
CR_176_1_tcell_cd45_23044	20.3091	-0.879209	R	176	naive	2	CD9CD4	4.55127	-0.0006008	2.30481	3.41002	1.56801	3.20676	0.140683	2.36273	1.07793	0.760765	3.38783	0.174779	0.431826	0.198336	4.18151	1.7216	2.21198	0.215543	-0.00220802	-0.000988094	0.00160534	3.19803	2.43206	0.0365645	0.204174	1.21654	3.9087	4.18653	1.03835	0.117201	0.12297	-0.000127002	0.533059	0.00021632
CR_176_1_tcell_cd45_13874	-34.1246	-4.1962	R	176	naive	2	Bcell	4.21745	-3.37e-06	3.62658	0.00409881	2.70393	2.16644	0.158476	1.11487	0.0023694	-0.000621867	0.238324	0.260988	0.00109875	0.159135	4.84289	2.39554	1.41744	-0.000972287	0.000468126	0.000881628	0.00233447	0.266807	2.53969	0.00261524	3.29e-05	0.968373	0.235483	3.66163	1.32235	0.00130488	5.6445	0.289813	0.000410372	0.623455
CR_176_1_tcell_cd45_8331	20.1542	-17.0534	R	176	naive	2	CD9CD4	3.75119	0.451208	2.0513	3.39652	1.68856	3.20956	0.11562	2.54034	0.00139088	-0.00241072	3.08234	0.422217	-0.00394857	0.00120976	3.70607	1.05461	2.55219	1.54921	0.00166193	-0.00161762	0.00459119	0.281001	1.12162	0.289327	-0.0021298	0.10203	4.15539	2.70077	1.09485	0.00143746	0.00246569	-0.000377832	0.724713	0.00572834
CR_176_1_tcell_cd45_16865	-3.37036	20.7602	R	176	naive	2	HLADRCD8	4.32571	0.123915	3.45942	0.953511	2.56354	-0.000858387	4.75874	3.15567	-0.00104205	0.2869	4.29672	0.000956243	0.293172	-0.00147925	3.63771	1.31161	1.33e-06	0.443928	-0.00145273	0.000973118	0.847647	0.815478	1.01666	0.000196409	0.00115501	0.373618	4.22829	2.891	0.802959	0.00261383	0.988951	0.00014828	0.00327827	0.00258292
CR_176_1_tcell_cd45_9035	-29.7644	20.3437	R	176	naive	2	monocyte	4.0393	-0.00274852	1.37606	0.000202467	0.777157	0.524543	0.00155794	0.00137701	0.000731865	-0.00246848	-0.00174442	0.793266	-0.000775268	0.00311548	4.44266	0.65455	1.20899	0.00295487	-0.000771068	-0.0023676	0.0371259	0.452389	2.306	0.00182538	-0.000818766	4.92092	0.15884	1.81871	0.761785	-0.0016913	4.39963	0.13836	0.00130407	0.00146257
CR_176_1_tcell_cd45_10044	-5.42787	-20.328	R	176	naive	2	CD16NK	4.42257	-0.000795068	3.74287	0.0836321	3.35375	0.33589	0.458084	3.43867	-0.00251542	-0.000122058	2.26213	0.213169	0.088048	-0.00172441	3.83352	1.73868	0.808873	0.621752	0.063156	-0.000197761	1.95544	0.730428	2.55297	-0.00170854	0.00172452	4.61177	2.3495	4.45566	3.72408	0.00270771	0.473457	-0.00193687	0.00225486	1.04638
CR_176_1_tcell_cd45_12538	-8.72656	7.03531	R	176	naive	2	HLADRCD8	4.98846	0.0525164	3.22777	0.000852228	1.91022	0.0587031	3.87273	2.06961	4.02e-05	0.000307462	3.63789	0.785308	0.00239053	0.00234043	4.01286	1.88512	0.908392	0.16496	-0.00178157	0.000385726	0.00180355	1.3571	2.49328	0.00050385	0.000846124	5.20335	4.23897	3.24539	4.971	0.476436	0.760124	-0.00175114	0.0021663	0.000339038
CR_176_1_tcell_cd45_5717	23.4458	-2.16392	R	176	naive	2	CD9CD4	4.26445	0.368874	1.69205	4.1896	1.69816	2.97103	-0.00118374	2.16121	0.00275384	0.0483084	3.62568	2.02718	-0.000793864	-0.00189343	4.18871	1.75829	2.10171	1.79827	0.00128592	-0.00191594	0.971044	3.02103	2.44742	0.000416225	0.00110471	0.248834	4.81715	3.0164	0.0218119	0.0764685	1.05611	0.00104273	0.0276821	0.274161
CR_176_1_tcell_cd45_14666	-1.68462	-23.8456	R	176	naive	2	CD16NK	3.5082	-0.00145936	2.8962	1.55857	2.04986	1.42933	1.31623	3.2793	0.30248	0.492619	0.57926	0.411414	0.00171174	0.00117531	3.47987	0.906731	0.573318	1.1749	-0.00012273	0.221514	1.9283	2.04374	3.11791	0.000701268	-0.00236337	3.40501	2.58381	4.04738	2.38518	-0.00280545	0.510985	-0.000175508	0.153605	0.283628
CR_176_1_tcell_cd45_4729	21.355	-8.88473	R	176	naive	2	CD9CD4	4.70117	0.0011251	0.703105	2.08027	0.00370792	3.26279	0.0523283	2.35844	0.0013942	0.183618	2.97163	1.26711	0.108974	0.477413	4.20391	0.831229	3.10945	1.94087	-0.00118352	-0.00261543	0.000878062	3.92879	1.96849	0.372051	0.00102521	0.344017	5.30871	2.67579	-0.00118591	-0.000256195	0.0043126	0.0610852	0.663537	0.372017
CR_176_1_tcell_cd45_4291	-8.92553	8.44479	R	176	naive	2	HLADRCD8	4.7489	0.0401678	3.66928	0.992365	1.43574	0.0297072	4.44186	2.55258	0.688895	0.269112	3.17906	0.0849765	-0.00164569	0.00429308	3.8821	-0.00125109	0.528348	1.0419	0.00066473	-0.00159936	0.212377	0.242171	2.83593	0.002509	0.021254	4.69417	5.38529	1.87756	5.31208	0.217373	0.00169079	0.591566	-0.00188994	0.414465
CR_176_1_tcell_cd45_21603	17.238	-2.17045	R	176	naive	2	CD9CD4	4.65864	0.0206969	2.47146	1.7841	0.54404	3.46686	0.831441	2.84845	0.75787	0.000610734	4.29018	1.84084	0.00108285	0.30623	3.81689	1.32018	2.90942	2.93496	0.00264715	0.00344382	0.349162	2.09554	2.83966	-0.000201373	1.45083	2.03353	4.7969	3.00938	0.983153	0.000244146	0.706946	-0.00122783	1.12407	-0.00459208
CR_176_1_tcell_cd45_9314	-5.9024	5.72794	R	176	naive	2	HLADR_CD8	4.80069	0.854304	2.87165	0.0240913	2.07385	0.639711	3.49126	2.34651	0.00226272	0.067655	2.88595	0.466863	0.195355	0.00414223	3.84697	1.00188	0.642549	1.86944	-0.000855976	-0.00115863	2.1816	0.146341	2.51318	0.00155377	0.0147375	4.88893	4.37537	2.33937	5.23321	0.939009	0.362984	0.729808	-0.0026072	1.01657
CR_176_1_tcell_cd45_13736	-18.076	16.6847	R	176	naive	2	HLADRCD8	4.57031	-0.0016862	3.50767	2.36678	3.65848	0.00176839	4.39134	2.04873	-0.00318121	0.0137604	3.75929	1.65784	0.0621763	0.134016	3.85676	2.48248	0.5375	1.12601	-0.0007406	0.00182802	0.000823309	0.000131952	1.98113	0.00347111	0.0984608	4.85652	4.77841	2.51714	4.27109	0.227799	3.87572	0.00137322	-0.00204672	-0.00130291
CR_176_1_tcell_cd45_7132	12.9327	2.96885	R	176	naive	2	CD16NK	3.69675	0.70035	2.92623	1.58836	2.43454	1.53449	1.24216	3.22642	-0.00311931	-9.06e-05	4.2884	0.842217	0.32313	0.000314405	4.23882	1.90025	2.47762	1.83504	-0.000825091	0.251965	1.03007	2.30382	3.52664	0.449601	0.55282	3.3983	4.85422	4.52571	2.85171	-0.000394564	0.888027	-0.0011568	0.780057	1.12427
CR_176_1_tcell_cd45_17933	-9.1269	-27.1256	R	176	naive	2	CD16NK	4.58692	0.390126	3.01089	-0.00132316	2.89617	0.000488878	-0.00262542	3.63383	-0.00107356	-0.000473027	3.70894	0.694188	-0.00129069	-0.00314628	3.94121	2.01314	-0.00298468	-0.000380825	0.000379562	0.00526989	1.75752	0.283573	2.16114	0.000178242	-0.00334579	3.45878	0.542281	2.81505	1.86345	0.00369853	1.98041	-0.00308586	-0.00425775	0.00398155
CR_176_1_tcell_cd45_6152	-4.42261	-18.5594	R	176	naive	2	CD16NK	3.97568	0.964224	3.12082	0.121685	2.99589	0.534201	1.40328	2.88632	0.00138201	-0.002165	2.98779	0.000490042	0.00294673	0.00254479	3.54117	1.18664	0.101824	1.26423	0.23738	0.00228155	1.46467	0.151862	1.16419	-0.00310475	-0.000811441	4.52823	1.01327	2.33576	3.74644	0.133566	0.77801	0.00282083	0.0030328	2.36831
CR_176_1_tcell_cd45_10498	16.9731	31.3006	R	176	naive	2	CD16NK	3.45406	1.07934	2.3184	1.16705	1.85534	0.650396	1.33553	2.34795	0.467783	0.500603	1.14442	0.682085	0.124598	0.00260216	2.38307	1.01802	1.46017	1.77826	-0.00159924	0.000576469	0.00267235	2.28178	2.91292	-0.00142968	0.00012878	2.97124	2.37962	3.31631	2.67511	-0.000892646	0.781596	-0.000896177	0.00127353	3.81018
CR_176_1_tcell_cd45_23163	36.2716	1.15914	R	176	naive	2	CD9CD4	4.79338	-0.00162669	2.87461	1.70742	1.46888	3.53249	1.03427	0.906504	0.000164082	0.000660351	4.45524	1.86465	-0.00132719	-0.000161072	4.2229	1.75041	2.09093	2.17843	0.00195398	-0.00306135	2.04258	3.28332	2.53048	0.176116	0.454193	0.999943	5.00097	2.73598	2.60179	0.170403	1.57301	-0.00181695	1.46212	-0.00029124
CR_176_1_tcell_cd45_22790	1.07732	-16.2724	R	176	naive	2	CD16NK	4.73615	0.269889	3.36866	1.54692	3.78769	0.40928	0.0527192	2.77677	-0.00185232	0.00270225	0.836717	0.000608607	0.00283257	-8.51e-05	3.93979	2.37196	1.10834	1.79323	0.0015733	-0.000230317	-0.00111861	0.734992	2.19347	-0.00345136	-0.000746686	4.5536	2.58037	3.34492	5.72392	0.826491	1.57642	-0.00214528	0.0932056	0.812076
CR_176_1_tcell_cd45_17937	17.0395	-4.88399	R	176	naive	2	CD9CD4	4.22614	0.729877	2.58042	2.22899	-0.00217851	2.97398	0.921873	2.95039	0.221697	0.271481	3.49507	1.37278	0.0818934	-0.00112784	4.16602	0.436538	2.44871	1.20677	-0.000452738	-0.00199579	0.00410659	2.66305	2.02068	0.371874	0.0974949	1.29404	4.29175	3.2152	0.904809	0.000158736	1.49738	-0.000421539	0.945513	0.343668
CR_176_1_tcell_cd45_19360	2.10373	-17.6193	R	176	naive	2	CD16NK	3.61346	-0.000232814	2.88129	0.967988	2.96159	0.461766	0.425326	2.85074	-0.00137078	-7.46e-06	1.16043	-0.000352498	-0.000532495	0.00318603	3.45058	0.776313	0.883554	1.00498	-0.00340646	-0.00162586	0.190849	-0.00382144	1.28127	0.0010682	-0.000155335	3.03086	1.79677	3.26939	5.15662	0.953436	1.06282	0.0037712	-0.000853283	1.05972
CR_176_1_tcell_cd45_4302	-6.93317	-15.0256	R	176	naive	2	CD16NK	4.34577	-0.0020008	3.13708	0.275433	2.25563	-0.00423625	1.6249	2.25995	0.041853	0.20444	3.15994	-0.00510278	0.00547247	0.00103914	3.93718	1.93261	0.907907	-0.00193861	-0.00211029	-0.0025901	1.58139	0.79991	2.41704	-0.00297346	-0.00355401	3.64384	0.617444	2.07893	4.67305	0.736777	0.521236	-0.00136005	0.0532694	0.187297
CR_176_1_tcell_cd45_22344	21.4011	27.5505	R	176	naive	2	CD16NK	4.3684	1.74367	3.38533	2.39611	2.49867	2.40728	2.53037	3.56202	0.5721	0.092924	2.1893	1.28782	0.517821	-0.00269698	4.087	2.42674	2.63715	2.79835	0.665033	0.411588	1.61982	3.42995	3.47746	0.000827421	0.00148743	3.89636	3.41467	4.46796	4.57579	0.751936	0.829167	0.0951239	0.00415919	4.35407
CR_176_1_tcell_cd45_12134	-22.5412	-7.56461	R	176	naive	2	Bcell	4.36209	-0.000370063	3.47313	0.112567	1.78174	1.14582	1.13473	1.90375	0.00178585	0.516009	0.000849394	1.37837	0.0029733	5.33e-05	4.82296	3.08439	2.01236	1.44713	-0.00246723	-0.000130191	-0.00237897	1.70754	2.93064	0.000535495	0.0023196	2.37093	2.37152	3.72483	1.76563	0.000557087	4.62256	0.000841725	-0.00310948	0.0307512
CR_176_1_tcell_cd45_23859	-6.8555	8.03144	R	176	naive	2	HLADRCD8	4.42228	0.00327	2.66896	0.97428	1.4938	0.544419	3.39157	2.9904	-0.00265953	0.000133764	3.11954	-0.000303934	8.84e-05	0.0021924	3.7459	1.32643	-0.00224856	1.06072	-0.000753223	-0.000167946	-0.00183708	0.112046	2.25495	-0.000576697	0.422758	4.25796	4.47575	4.0377	4.50215	0.636204	2.39387	0.00353351	-0.000604355	-0.00280759
CR_176_1_tcell_cd45_1258	-30.0491	-3.99869	R	176	naive	2	Bcell	4.23155	0.00446396	3.0668	0.000727624	2.71584	-0.00263849	0.0412143	0.00102218	-0.00348553	0.0032298	0.00182104	1.90335	0.234347	-0.00040035	4.95271	2.78778	1.70317	0.00121736	0.00219634	0.00347843	0.00327667	1.85866	1.89882	0.000389376	0.00110753	1.25804	0.409245	0.927432	0.000136876	0.00130781	3.64313	-0.00105164	0.179498	2.15326
CR_176_1_tcell_cd45_23838	-19.7637	-4.42252	R	176	naive	2	Bcell	4.12489	0.0548994	3.48183	0.563646	3.4196	0.874136	0.541209	1.40587	0.0449872	-0.00230033	1.62616	0.00438928	-0.00548911	0.000667449	4.96969	2.97112	2.58472	1.37043	-0.000436471	6.53e-05	-0.000188586	2.80268	3.22849	0.00278076	-0.000365106	2.35992	3.36888	3.91603	2.39797	0.000703887	2.30675	-0.0014183	0.000573905	1.32397
CR_176_1_tcell_cd45_3911	26.7159	10.8288	R	176	naive	2	Treg	4.27834	0.441237	1.72286	0.753862	0.671771	2.95095	0.865097	1.12403	1.57664	0.137696	3.52138	2.63974	0.25257	-0.00444314	3.94184	2.78523	1.30695	2.75039	0.464534	0.00239794	-0.00289512	3.5321	2.2033	0.301364	1.22406	-0.000857077	4.46832	4.35174	1.83313	0.00248259	1.78099	-0.00068767	-0.00298438	0.00161389
CR_176_1_tcell_cd45_24340	10.0242	-7.03599	R	176	naive	2	CD9CD4	3.8334	0.426215	2.58433	0.941374	0.983898	2.78156	1.20921	2.42335	-0.00210314	2.86861	2.93137	0.205267	-0.00156202	0.000766225	3.77846	0.979963	3.12055	1.87513	0.000442735	0.225435	0.66172	2.09048	2.566	0.652777	0.597396	2.21911	4.92808	3.77047	2.14358	0.000596604	0.359586	7.3e-05	0.724158	0.0446434
CR_176_1_tcell_cd45_18300	-3.43528	5.78525	R	176	naive	2	HLADR_CD8	4.32062	0.865649	2.30229	0.0543976	2.04425	0.001238	3.57198	2.18938	0.00329559	0.00113635	3.27754	0.939352	-0.0020211	-0.00390856	4.13968	1.96074	1.3357	0.000895413	-0.00349109	0.742664	1.44102	0.972675	2.18291	0.0038472	0.221014	4.27165	5.27916	3.11646	3.38041	0.000670859	-6.83e-05	0.00175827	0.000790355	0.00169881
CR_176_1_tcell_cd45_19185	18.1237	1.06667	R	176	naive	2	CD9CD4	4.31593	0.58502	2.71614	3.37757	1.60006	2.92614	0.0985249	2.25137	-0.00269169	-0.000235385	3.02533	1.39496	-0.0036137	0.000377546	4.11028	0.958506	2.61464	2.25816	-0.000312307	-0.00126764	0.0292574	2.35891	2.67859	-0.00215764	-0.00179451	1.7918	4.00906	3.49193	2.30262	-0.00174031	-0.00220902	-0.000434033	0.445624	0.655537
CR_176_1_tcell_cd45_5608	2.64349	-21.7554	R	176	naive	2	CD16NK	3.84183	0.523595	1.84578	0.00192151	2.20943	-0.00123824	-0.00133525	2.23305	0.00336253	0.000441832	0.000732592	-0.00213618	2.52e-05	-0.00192687	2.85313	1.69271	0.0085693	-0.0001836	0.00213485	-0.000797258	1.71804	-0.00577463	0.964633	-0.000449563	0.00169472	3.84336	0.222282	2.42807	4.75086	0.648418	-0.000357497	0.00090563	0.0039975	-0.00277177
CR_176_1_tcell_cd45_20398	19.4683	30.9436	R	176	naive	2	CD16NK	3.80427	1.95938	3.10188	2.21133	1.73333	0.88648	0.000994015	2.73622	0.302505	0.00783831	1.04549	1.37554	0.00117057	-6.05e-05	3.36071	0.751974	2.38552	2.03802	-0.00372779	-0.000287989	0.230282	2.90713	2.92877	0.00252765	-0.0055042	2.61512	2.68443	4.7112	2.90892	0.164532	2.18057	0.0744819	0.0810474	4.20886
CR_176_1_tcell_cd45_20878	19.3226	29.3651	R	176	naive	2	CD16NK	3.97345	0.768682	3.42628	1.93213	2.66351	1.16299	2.22167	2.00599	0.638764	0.52733	1.58737	-0.00321311	0.000979172	0.000287816	3.15779	1.71254	1.80001	2.2264	-7.33e-05	0.00236419	1.31769	2.29535	3.28462	-0.00287752	0.450128	2.91611	2.94685	3.92843	1.9754	-0.00308661	1.32893	0.161323	0.00333894	4.52617
CR_176_1_tcell_cd45_5338	16.7992	31.3057	R	176	naive	2	CD16NK	3.36811	0.672657	2.45483	0.631292	1.821	-0.00398312	1.07074	2.26132	1.04377	0.332683	1.42306	0.725518	0.769177	0.0731474	2.71107	0.599095	1.87162	1.28118	8.97e-05	0.00631915	-0.000507422	2.70186	3.14801	0.181899	0.00153602	2.96669	2.02704	3.26979	2.15848	0.636588	1.15669	0.207198	0.121655	3.65053
CR_176_1_tcell_cd45_17617	-7.40896	-27.7291	R	176	naive	2	CD16NK	3.32383	0.824179	2.39096	0.0139152	2.76342	0.333155	0.542701	3.0244	0.000953172	-0.00340194	2.90984	-0.000593055	-0.001896	0.247345	3.81268	1.95921	1.02242	0.81684	0.00177937	0.00311699	3.02264	1.25337	2.1913	0.000267042	-0.00143473	3.5344	1.36379	3.17402	0.00126753	-0.00138373	-0.00225683	-0.000521865	0.243403	1.39507
CR_176_1_tcell_cd45_3617	15.8772	-5.38623	R	176	naive	2	CD9CD4	3.31692	0.120128	1.3182	2.46308	-0.00235569	2.14605	0.00060801	2.66143	-0.00211118	0.489205	2.64931	0.299851	0.000249869	0.000749602	4.07169	1.53177	1.50559	1.6564	-0.000137786	0.000578274	0.000809764	1.90726	2.50459	0.00218145	0.00165998	1.07434	2.71809	2.73514	1.90749	0.0864567	1.65413	0.0013324	-7.48e-05	0.00176568
CR_176_1_tcell_cd45_15154	20.535	-3.32552	R	176	naive	2	CD9CD4	4.76372	0.00145134	2.84972	2.33975	1.11807	3.70062	0.139504	2.72864	1.31381	0.0324673	4.25499	0.477475	0.11681	-0.000955027	4.06359	0.350715	1.5625	2.8748	-0.00108354	-0.00233498	0.32476	2.31185	3.38049	-0.000192873	8.33e-05	0.849915	5.16255	2.94648	1.0217	-0.00160938	1.25208	0.551565	1.98116	-0.0012205
CR_176_1_tcell_cd45_2834	1.17932	-20.5149	R	176	naive	2	CD16NK	4.52352	0.673595	3.13435	0.700907	4.26517	0.345076	0.345579	3.50015	0.0011079	-0.00193826	0.801134	0.000215369	-0.00339227	-0.00270401	3.95079	1.98355	0.244198	1.20874	0.000885767	0.00139156	1.57691	-0.000308139	1.84882	-0.000454104	-0.00123793	4.26051	0.133394	2.71164	4.27325	-0.00347511	-0.000208045	0.0029858	0.00251058	2.14698
CR_176_1_tcell_cd45_8539	-7.41003	6.80248	R	176	naive	2	HLADRCD8	4.42481	0.171272	3.70841	0.00129867	1.73753	0.186911	4.75675	3.19193	-0.000335952	-0.00329163	3.67328	0.827006	-0.00205354	0.000257531	4.47416	3.50007	0.691594	0.714488	-0.000350994	0.00184114	-0.000997538	0.337022	2.13578	0.00242258	-0.000835084	5.40191	4.83889	3.19786	3.51157	-0.00058317	2.57767	-0.000851533	-0.000279708	-0.00123403
CR_176_1_tcell_cd45_7978	26.8793	-2.89355	R	176	naive	2	CD9CD4	4.76093	0.563442	1.99955	5.13404	1.41539	3.26717	0.398585	1.61827	0.0012162	0.00215191	3.45203	0.962649	-0.00068261	0.181087	4.57703	2.94331	3.31465	1.80481	0.00191436	0.103929	0.00161379	3.88538	2.46829	-0.000686883	-0.000767677	0.47969	4.81505	2.469	0.000915412	-0.00104059	-0.000429992	0.126404	0.612727	-0.00232579
CR_176_1_tcell_cd45_3146	-25.9076	-0.673415	R	176	naive	2	Bcell	4.3857	0.475173	3.08217	-0.00254907	3.59159	0.836665	0.355689	1.01052	-0.00257328	-7.88e-05	0.000614124	1.82151	-0.000417723	-0.00188232	4.70192	0.961592	1.78988	1.52448	0.000167493	0.00273964	0.0021215	2.41543	3.3444	-0.00270579	0.000452227	1.43775	1.27616	2.69915	0.606387	0.122712	1.84207	0.00181768	0.330299	2.50825
CR_176_1_tcell_cd45_9781	-3.37053	5.08981	R	176	naive	2	HLADR_CD8	4.05004	1.27825	2.43164	0.196364	1.88008	0.654193	3.40544	2.55305	0.000344734	-0.00390775	3.40669	0.681544	0.00311604	-0.000628979	3.53834	1.67077	0.682008	0.803532	0.000732778	-0.000800514	1.6052	0.0468301	2.73347	0.202561	0.753719	2.64823	5.29216	2.96975	4.13826	0.431789	0.194462	-0.00269447	-0.000458545	0.381981
CR_176_1_tcell_cd45_3903	1.29103	-17.2772	R	176	naive	2	CD16NK	4.31054	4.79e-05	2.44896	0.88146	3.31376	0.00407926	0.0599269	2.63839	-0.000992902	0.00113503	0.976741	0.321786	0.172349	0.154588	3.1587	0.940851	0.261027	1.73489	-0.00184842	0.00179161	1.31359	1.34258	1.92912	-0.0045083	-0.000640615	4.84219	2.10056	3.14629	4.94363	1.68462	1.11997	1.63e-05	0.105599	1.21552
CR_176_1_tcell_cd45_21843	-21.3504	-2.87779	R	176	naive	2	Bcell	4.03106	0.297526	3.14602	0.896723	3.1771	0.42465	1.05169	0.739876	-0.000556617	-0.00263639	1.00361	0.0717388	0.000705662	0.636508	4.77018	2.853	1.87789	1.28246	0.000309414	0.540702	0.00247051	1.58321	2.7516	-0.00179545	0.000166517	3.2209	2.472	3.283	2.01573	0.207368	3.44182	0.00013475	0.64751	2.7218
CR_176_1_tcell_cd45_14391	-7.21672	32.0091	R	176	naive	2	HLADR_CD8	3.80079	-0.00196796	2.06024	1.23303	0.562128	-0.00112804	3.18415	2.13782	0.000808339	-0.00342086	1.37667	0.00218926	0.0001381	0.00355668	3.55233	1.02131	2.29479	0.805473	-0.00238593	0.000461486	-0.00185559	1.18583	1.46594	0.82626	-0.000800332	2.93078	4.97716	3.0034	0.869986	0.0840614	0.118294	-0.00165475	0.0158403	0.00133329
CR_176_1_tcell_cd45_1394	22.7372	-15.8149	R	176	naive	2	CD9_CD4	3.34401	0.102651	1.48697	0.199911	-0.00170221	2.42322	0.00285475	1.07513	0.00174965	-0.00438234	1.88648	0.00395334	0.202755	0.353946	3.75755	0.524321	2.06184	0.118551	-0.000286236	-1.85e-05	0.00281225	1.39146	1.32408	0.958359	-0.000247491	0.232103	3.97946	1.92441	2.9e-05	0.315732	0.629317	0.205456	-0.00275653	-0.00254057
CR_176_1_tcell_cd45_15890	16.0181	30.6628	R	176	naive	2	CD16NK	3.56047	-0.000445368	2.77704	0.571566	1.37408	0.546596	1.12141	1.95479	0.0596941	0.586153	0.899448	0.122078	0.769412	0.254763	2.31493	0.389074	1.37231	1.80713	-0.00117559	0.0929244	-0.000555306	2.45906	3.06784	0.322898	-0.000181086	2.46215	2.49269	3.82159	2.87518	0.0174681	0.833161	0.000227462	-0.000215698	4.32568
CR_176_1_tcell_cd45_23972	-7.1607	6.47884	R	176	naive	2	HLADRCD8	5.03822	0.142406	3.68054	1.60028	2.31562	0.526197	3.91602	2.41604	0.00111852	0.00358232	3.65425	0.975374	0.000330801	0.0780182	4.05467	1.96982	2.08239	1.20296	0.000846726	0.00173056	0.330248	1.60855	2.73801	4.21e-05	0.00149029	4.46646	5.59687	3.83944	4.19773	-9.62e-05	1.46666	0.00146886	0.00360697	0.0201103
CR_176_1_tcell_cd45_860	2.28039	-18.4008	R	176	naive	2	CD16NK	3.49619	1.57927	2.43843	0.00119261	2.66471	0.242712	1.07677	2.12122	0.301593	-0.00115158	0.613822	0.337025	0.00100012	-0.0012771	3.93681	2.1364	1.58005	0.0478108	0.00175155	0.237827	1.0335	0.000683497	1.86906	-0.0028227	0.00371835	4.19507	1.33015	2.13067	4.84146	0.677533	0.178472	0.00244429	1.29477	2.68446
CR_176_1_tcell_cd45_13688	14.8233	-14.7597	R	176	naive	2	CD9CD4	4.01943	-0.00139013	1.62776	0.964011	1.65648	2.7535	0.512642	2.95047	0.0024021	-0.00199733	2.11356	-0.000630426	0.000949295	0.0013573	3.19167	0.679635	2.84345	1.59654	-0.000628707	-0.0016824	-0.00166062	1.39609	2.22691	-0.000246427	-0.00413917	1.73311	4.45902	3.13319	1.06634	0.0114509	1.49477	0.00246834	0.184575	0.42207
CR_176_1_tcell_cd45_21412	-17.838	-3.35285	R	176	naive	2	Bcell	4.72989	0.642651	3.50882	1.3807	2.45768	1.18843	1.36883	2.81073	-0.00138986	0.00222617	2.26136	1.09281	0.000608926	0.419353	4.86403	2.67254	2.28477	2.34725	0.00191241	0.000423949	0.00218552	2.7377	3.85333	0.00174866	-0.000349718	3.20183	3.30621	4.42379	3.45868	0.228283	2.41175	0.650299	0.00225416	2.68576
CR_176_1_tcell_cd45_2583	-6.27319	11.3344	R	176	naive	2	HLADRCD8	3.50547	0.0679693	2.33241	0.688117	1.01559	0.168544	1.91482	2.55688	-0.00227815	-0.000573425	2.92881	0.0625071	1.07748	0.00118239	4.09136	0.964212	0.859336	0.865572	0.00265436	0.00211871	0.473029	1.00056	1.56682	-0.000493305	0.196959	3.36303	3.70557	2.44269	5.07899	0.349221	0.787673	0.00339096	-0.000263394	0.53128
CR_176_1_tcell_cd45_3626	-4.22011	-18.2989	R	176	naive	2	CD16NK	4.48942	1.18676	3.35936	0.0929479	3.34559	0.44709	2.39236	3.2891	0.00219172	0.0034576	3.39848	0.00101008	0.00365858	-0.00141753	3.53053	0.437505	0.637606	1.54594	-0.00335659	0.373493	2.61937	0.39117	2.22374	-0.00095918	-0.000329958	3.87004	1.60147	2.77431	4.46858	0.434725	0.00290255	0.228188	0.00252646	0.00135366
CR_176_1_tcell_cd45_18117	12.7703	-8.60014	R	176	naive	2	CD9CD4	4.49334	0.00109274	1.64702	2.18557	2.39489	3.33007	1.56619	2.48096	-0.00103108	0.000910715	3.56909	0.336859	0.111624	0.410844	3.97497	1.05457	3.57795	2.21677	0.766169	0.0353496	1.68941	1.48942	1.9237	0.943818	0.00125454	2.27964	5.18132	2.91425	0.979845	-0.00152659	-0.000299181	1.9e-05	0.028802	0.19767
CR_176_1_tcell_cd45_10434	15.8681	31.6738	R	176	naive	2	CD16NK	4.03135	1.11601	2.3207	0.559432	0.517547	1.02223	1.77312	2.41836	0.931036	-0.00225029	0.44305	0.787339	0.000364374	0.000124627	2.7157	0.452592	1.03892	1.9227	0.00106936	0.00147592	0.000191547	2.94139	2.95554	-0.00504812	-0.0011693	3.07869	2.51373	3.84283	2.19376	0.69891	-0.00377986	0.00216469	-0.000461006	4.41681
CR_176_1_tcell_cd45_15954	1.69867	-17.3715	R	176	naive	2	CD16NK	3.66558	-0.000921528	2.87408	1.37374	2.78195	-0.000547421	0.965777	2.73649	-0.00186897	1.04923	0.447015	0.900055	0.00142737	0.00160216	3.51835	1.31327	0.662214	1.07879	0.000108408	0.333847	1.66548	0.8886	1.95278	0.00107594	0.037774	3.6853	1.856	2.13609	5.13867	1.57705	0.70194	-0.000437052	0.00231541	0.624402
CR_176_1_tcell_cd45_18892	-6.15562	-13.1093	R	176	naive	2	CD16NK	4.16049	0.815817	3.29094	-0.00150537	3.77917	0.00587818	0.843844	2.76631	0.00219401	-0.0011787	2.67061	-0.000590016	0.217534	0.000307507	2.96093	1.31387	0.898515	0.49735	0.207468	0.0367563	0.154262	0.659428	1.57736	0.00194196	0.24032	4.01194	0.946479	3.568	5.32532	1.31206	0.00091634	-0.000409512	-7.43e-05	0.675387
CR_176_1_tcell_cd45_14142	-0.979094	-25.2884	R	176	naive	2	CD16NK	4.29658	1.3332	2.79282	1.03661	3.52196	0.0310534	0.713899	3.03119	0.0975118	0.00102736	1.40608	0.102959	0.00342313	-0.00144979	3.79113	1.07665	0.960621	2.02054	-0.00212808	-0.00122219	1.28722	1.29016	2.02834	-0.00137294	0.0995264	4.0136	1.72435	3.16676	1.46119	0.392619	0.957548	0.00204812	0.546092	1.87489
CR_176_1_tcell_cd45_14912	-1.60464	-24.5755	R	176	naive	2	CD16NK	4.3498	0.000788877	3.32633	0.0183046	1.44237	0.153276	1.04997	3.72885	0.00413628	0.00315816	1.04163	0.691715	-1.07e-05	0.00355704	3.35306	1.53115	0.792892	1.10629	0.00315451	0.00034677	0.696829	0.917067	2.45648	-0.000113668	0.000720487	4.54997	2.36451	2.74257	1.92162	0.000879585	-0.00087119	0.00110514	0.08794	0.799055
CR_176_1_tcell_cd45_11341	19.0801	-11.4593	R	176	naive	2	CD9CD4	3.49014	0.000593171	1.75799	1.7548	1.4324	2.16401	0.00634237	2.5599	-0.00101902	0.00114124	2.13355	0.195344	-0.000374496	-0.000869434	4.26059	1.59896	1.78115	1.41662	0.00484596	-0.000479199	0.00266613	2.56588	2.25376	-0.00222476	0.384065	1.85618	4.13994	2.26545	0.00304291	0.000570847	0.104013	-0.000183641	0.00306006	0.00163142
CR_176_1_tcell_cd45_20075	15.9975	30.5809	R	176	naive	2	CD16NK	3.78356	0.00482496	2.84791	1.04148	2.37391	1.05384	0.000671834	2.19956	0.00129231	0.0114574	0.972413	0.00112084	0.000393117	-0.00037398	2.86612	0.73076	1.69823	1.47748	-0.000443713	0.000830418	0.342198	2.53591	3.35024	0.0323026	-0.00202395	2.58252	2.64784	3.51458	2.34925	0.00201735	0.751913	0.501525	0.458546	3.83891
CR_176_1_tcell_cd45_5094	6.14199	-2.41102	R	176	naive	2	DN	4.58635	1.36507	2.51768	1.78252	4.24011	3.54354	0.276163	0.653369	-0.00210558	0.000457967	3.50861	1.39136	-0.00113469	0.00136298	4.57788	3.69548	1.9059	2.49623	-0.0013871	0.00107446	0.000555719	1.8314	1.32841	0.00084199	3.01724	2.22049	5.18476	2.58718	3.21484	-0.00132304	5.04684	0.000985648	0.000515803	0.000592734
CR_176_1_tcell_cd45_13970	27.7331	1.92314	R	176	naive	2	CD9CD4	4.79286	1.82239	2.85141	2.26965	0.146301	3.26054	0.53604	3.10127	0.646771	0.458735	3.79473	1.59875	0.00348022	-0.00101517	5.00483	2.79898	2.06114	1.81865	0.00128889	-0.00206436	0.604022	3.02955	2.72998	-0.00131433	0.456766	1.91419	5.33185	3.29831	1.81621	-0.00175395	0.390592	-0.00376877	2.09579	0.353416
CR_176_1_tcell_cd45_3338	-3.85382	-32.4279	R	176	naive	2	CD16NK	4.12235	0.377601	3.18949	5.042	3.85183	0.0483486	0.118185	3.40717	0.000711261	-0.00163948	3.59026	1.0181	0.186231	-0.00188446	3.65691	1.33501	1.74026	0.835251	0.00279172	0.0225401	2.56972	0.000126965	0.721894	-0.0022111	0.000936665	3.27044	0.787714	2.22303	0.257056	0.00268612	2.46493	0.121404	0.00146213	1.99414
CR_176_1_tcell_cd45_8905	17.5841	30.6984	R	176	naive	2	CD16NK	3.58553	1.37434	3.25489	-0.000535408	1.04594	1.22593	1.27566	2.82992	0.558122	0.149013	0.214982	0.963738	0.344816	-0.00495886	3.00982	0.555798	1.81586	2.13226	-0.00371653	-0.000271674	0.154525	2.96745	3.42159	-0.0019874	0.082543	2.91513	2.75548	4.21641	3.03734	-0.000976496	1.31951	0.20195	0.790144	5.02766
CR_176_1_tcell_cd45_4061	-9.4322	6.48092	R	176	naive	2	HLADRCD8	5.10436	0.210905	3.72398	0.0495773	2.88283	-0.00366376	4.47399	2.51627	-0.000481347	-0.00358122	3.94626	1.09151	0.0029897	-0.00118449	4.37023	1.80675	0.178334	1.08855	-0.00277108	-0.000809679	0.00141602	1.2718	2.74154	0.347972	0.00096836	4.92807	5.16352	2.03609	5.95182	1.8603	2.20239	0.000672493	0.000728782	-0.00300115
CR_176_1_tcell_cd45_18902	-11.6212	22.7318	R	176	naive	2	HLADRCD8	4.48583	0.229637	2.91221	1.03033	1.20601	0.967673	3.89461	1.47779	0.00255498	-0.000974318	3.57096	0.62061	0.00225373	2.74084	3.78871	1.53117	0.185036	-0.00294623	0.00104168	0.00324768	0.00396112	3.25105	2.22507	0.113031	0.561436	0.596054	5.10212	2.56889	4.65503	0.520969	2.24939	-0.00156175	-0.00277215	0.637091
CR_176_1_tcell_cd45_22867	-5.42181	-6.77473	R	176	naive	2	CD16NK	4.90921	0.286019	3.58194	0.264038	3.10411	1.2621	2.5794	2.58578	0.00147997	0.022095	4.24235	0.207242	-0.00080638	-0.000174123	3.42673	1.72409	1.03585	1.11176	-0.000320842	0.00259414	1.82419	1.28194	3.008	0.00837669	0.118866	3.66961	3.16551	4.54134	5.63678	1.26483	1.81218	0.00159855	-0.0015715	0.919463
CR_176_1_tcell_cd45_19693	11.9078	-18.2805	R	176	naive	2	CD9CD4	4.35809	1.09635	2.72469	1.22867	1.82513	2.88402	1.06287	1.93371	-0.00242135	0.000283333	3.18827	1.00534	0.00248524	-0.000691296	3.27603	0.184945	3.71371	0.716848	-0.000568669	-0.00177784	0.00100926	0.529576	1.79534	0.071073	0.812735	3.60646	4.87294	3.25519	0.690507	0.00118285	0.174637	-0.000919385	-0.0011871	-0.0020913
CR_176_1_tcell_cd45_9185	-6.61135	24.7045	R	176	naive	2	HLADRCD8	4.88358	0.352155	3.10639	0.963385	3.12647	0.198039	4.35506	2.46208	-0.00110525	0.000326884	4.25236	1.36079	0.0049213	2.43802	4.13134	1.5966	0.707189	0.910975	-0.00114309	0.00149689	-0.0023476	4.05603	2.67225	-0.00166555	-0.000544237	1.15803	5.03841	2.12018	1.92574	-0.000206764	3.54286	-0.000603895	-0.00243287	0.251373
CR_176_1_tcell_cd45_8450	-24.2774	14.0233	R	176	naive	2	monocyte	3.80041	0.000102883	1.90846	0.669775	3.25419	0.6576	0.697502	1.21509	-0.00255653	-0.00205596	0.324398	-0.000415029	0.112217	0.00357782	3.13402	0.00429236	0.474476	1.5435	-0.00224645	-0.00160416	0.00049757	0.838077	2.03306	-0.000852832	0.000597972	3.21757	0.70883	3.44707	1.45536	-2.51e-05	3.07473	0.000703935	-0.00128467	0.234253
CR_176_1_tcell_cd45_17788	-0.395237	-12.1002	R	176	naive	2	CD16NK	3.99274	0.104179	3.23636	0.0706251	1.94103	0.192164	1.54205	3.14128	0.419945	-0.00190607	1.45315	0.220856	0.000391551	-0.00137845	3.37538	1.39793	0.705133	0.697014	0.00253328	0.0463336	1.27602	2.04304	3.05009	0.0017709	-0.00163973	4.66371	2.90775	4.05459	4.26368	0.581654	1.72216	-0.00329837	1.21326	0.938042
CR_176_1_tcell_cd45_1963	22.5491	-9.3172	R	176	naive	2	CD9CD4	4.66532	0.126464	2.41214	1.38313	0.424421	3.03411	0.72095	1.83345	0.00189621	-0.00312037	3.38381	0.947459	0.000600174	0.00282674	3.92706	0.722151	3.03328	0.982753	0.230114	0.00132585	-0.00110766	4.04703	1.35956	0.00015492	-0.000395504	0.000419329	5.20362	1.93021	0.654877	0.00064729	0.649707	-0.00114992	0.00241916	-0.00409526
CR_176_1_tcell_cd45_23294	6.82083	8.654	R	176	naive	2	HLADR_CD8	4.19575	0.00101908	2.66048	0.684522	0.742332	0.000863502	1.46094	1.96485	-0.000529746	0.446965	3.35095	0.71914	0.0191316	0.549028	3.92501	1.16368	1.27577	1.37406	0.0034818	0.315328	2.38843	0.9936	2.31313	0.0021893	-0.00547436	1.81317	4.35213	3.17501	1.34653	-0.000449806	0.701333	0.00126738	1.27327	0.330927
CR_176_1_tcell_cd45_11269	-3.6885	-12.4102	R	176	naive	2	CD16NK	4.15945	0.0219956	3.12698	0.531379	2.6419	0.00165045	2.94602	1.86985	-0.00231401	0.000185471	3.43126	0.0766595	0.207833	0.00181561	4.17954	1.61937	0.428493	3.89e-05	0.000584218	0.0792301	2.13877	0.83962	3.03526	0.000492455	-6.98e-05	4.70683	1.91918	2.43619	6.29437	2.20164	0.386362	-0.00163429	0.164767	-0.00295663
CR_176_1_tcell_cd45_20949	-5.2172	12.6982	R	176	naive	2	HLADRCD8	5.03681	0.507098	2.97825	0.562082	0.643272	0.452008	4.08727	2.73227	-0.0013143	0.00325974	3.27033	0.408508	-0.000271536	0.00208402	3.94974	1.31811	0.157681	1.68496	-0.00200754	0.00109462	-0.00295865	0.855208	2.40768	0.00311961	-0.000396758	3.37441	4.81917	3.21453	3.63898	0.00242568	1.1405	0.00122988	0.00105574	-9.24e-05
CR_176_1_tcell_cd45_16996	-24.5194	9.1954	R	176	naive	2	monocyte	4.2465	0.140315	3.23605	0.87022	1.46869	1.30473	2.37869	3.04019	-0.00268819	0.156024	1.30943	0.583973	-0.002834	-0.00283966	4.45105	2.20423	0.509718	2.29335	0.00223344	0.000193248	0.000210069	2.33379	3.24689	-0.000120574	0.00223909	2.82954	3.20116	4.02192	2.99881	-0.000884586	4.30959	-0.0010049	0.128583	0.749351
CR_176_1_tcell_cd45_17819	-9.57981	-20.5304	R	176	naive	2	CD16NK	4.4195	-0.000620658	2.46016	0.541214	3.17742	0.39928	1.60183	2.42044	-0.00294829	-0.00139901	3.31051	-0.00164965	0.00220244	0.00247064	3.84889	1.65697	0.973886	0.991938	-0.000696414	-0.00215259	0.00476495	0.60148	2.01241	-0.00380498	0.00343075	2.92201	1.87928	3.24394	3.13626	-0.000595509	0.97826	0.00114555	-0.00173066	0.0033975
CR_176_1_tcell_cd45_7575	-9.72517	-25.7705	R	176	naive	2	CD16NK	3.55216	0.221112	2.79448	0.326503	2.92603	0.635335	0.187773	2.80367	0.000679511	-0.00401328	2.25523	0.425919	0.00085539	-0.00106207	3.44625	2.30881	2.03011	0.728651	0.000719769	0.00114606	1.01957	0.764887	2.40668	0.00331824	0.110482	2.53697	1.60465	3.58375	0.00158031	0.0655391	0.841344	0.189703	0.0645781	0.00201638
CR_176_1_tcell_cd45_1923	11.8639	33.5479	R	176	naive	2	CD16NK	3.59509	0.733617	2.02366	0.662444	0.703613	0.128844	0.761133	2.2313	0.110275	0.246608	0.900779	1.09399	-0.00135423	0.00232077	2.89586	0.0442569	1.6631	1.21763	0.00155283	0.00326683	0.0790138	2.21434	2.64054	-0.00086668	-0.00212603	2.41387	1.9744	3.21706	0.641161	-0.00183183	0.182351	-0.00471847	0.215288	3.34557
CR_176_1_tcell_cd45_20111	4.40081	2.70713	R	176	naive	2	HLADRCD8	3.93166	0.574988	2.78242	0.677382	0.897811	0.392675	2.09834	1.89937	0.324783	0.0974232	3.24843	-0.00110258	0.000233004	0.00281826	3.82645	1.17659	1.18574	0.859902	0.00126349	0.132521	1.88598	-0.000112692	2.59622	0.00264966	0.120274	0.637774	4.99082	2.73695	4.00513	0.00106736	1.23218	0.00205917	0.140306	0.411726
CR_176_1_tcell_cd45_20071	2.3282	27.1813	R	176	naive	2	HLADRCD8	5.15131	0.9712	2.82686	2.38775	1.04379	0.642586	4.45718	3.79867	0.66664	-0.000328834	4.04891	2.42197	0.0778127	-0.00183583	4.51805	2.90003	3.65769	1.92862	0.000380649	-0.00376519	-0.00370834	4.13563	2.73106	-0.00129627	0.743007	1.99353	5.27295	2.9734	0.224719	0.0023517	-0.000867017	0.00242729	1.53393	-0.00117794
CR_176_1_tcell_cd45_5178	21.6412	-9.14809	R	176	naive	2	CD9CD4	4.1317	0.0489576	0.675984	2.76859	0.00984224	2.99256	0.278931	2.15261	0.508909	0.228179	3.31149	1.29828	-0.00395568	0.217296	3.85667	0.147577	2.4643	1.81781	0.00302777	-0.000944314	0.0414869	3.48415	2.36808	-0.0025816	-0.000293915	0.154337	4.3788	2.21277	0.00070847	-0.00191617	0.0851485	-0.00479952	0.716605	0.00268954
CR_176_1_tcell_cd45_7559	-3.56344	4.89839	R	176	naive	2	HLADR_CD8	3.72026	0.0455628	3.00349	0.444739	0.675736	1.0213	3.5663	2.24166	-0.00238905	0.0774984	3.20241	3.08e-05	0.327651	0.912454	3.60299	1.18171	0.919934	0.257774	-0.00073752	-0.000756522	2.2447	-0.00227786	2.6097	0.00102527	0.113605	3.84899	4.67385	2.97781	4.50786	0.234096	0.186233	-0.000759727	0.000326267	0.00307563
CR_176_1_tcell_cd45_8482	-4.45706	-13.7685	R	176	naive	2	CD16NK	4.07647	0.937236	2.71515	0.21305	2.54989	0.00219545	-0.000741613	2.75592	-0.00165421	-1.91e-05	3.68489	0.884732	0.808511	0.00386065	3.58631	1.33168	1.10596	1.18386	0.0252447	0.263938	1.70539	0.962947	1.97247	0.000269436	0.412481	4.24016	1.63084	2.74219	5.33265	1.32798	0.927821	0.0011779	0.00225867	1.21316
CR_176_1_tcell_cd45_15647	21.2559	-1.11823	R	176	naive	2	CD9CD4	4.51172	0.493726	2.21143	4.42404	1.56442	3.25225	1.2654	2.2166	0.86184	1.53189	4.12468	1.5507	0.17294	0.00111608	4.20425	0.665092	2.61096	1.19435	-0.00243132	0.0881653	0.0370853	2.91807	2.47927	-0.00138805	0.621115	1.7578	4.5751	3.02254	0.871408	0.000185587	0.00154823	-0.00223654	1.78835	0.139
CR_176_1_tcell_cd45_16850	5.60088	8.59084	R	176	naive	2	HLADR_CD8	4.47312	0.533368	3.00878	0.95782	1.32269	0.556898	0.53405	2.37328	0.00333532	-0.00311824	1.16447	0.0625374	0.0035847	0.0724059	3.95322	2.00926	1.01716	1.01483	-0.0013927	0.581354	4.42325	1.97631	2.21222	-0.00124856	-0.000485471	0.805026	5.80168	3.2405	1.48861	-0.000473052	0.700065	0.00194051	2.06328	-0.00394731
CR_176_1_tcell_cd45_8163	-24.1717	13.8613	R	176	naive	2	monocyte	3.59528	0.402556	1.76236	0.192086	2.7259	1.0334	0.249515	1.62015	0.00183139	0.00321632	0.627345	-0.000933347	-0.00183467	0.13264	3.8961	1.85109	0.268018	1.21709	-0.000870135	-0.00212491	-0.00149186	1.09754	2.42017	0.0531859	-0.000963044	2.73174	1.93498	3.7414	0.00143299	-0.00191336	3.56904	0.00121288	0.294606	0.912067
CR_176_1_tcell_cd45_18920	8.26464	6.6673	R	176	naive	2	HLADR_CD8	4.68422	0.193572	2.44553	1.56283	0.996149	0.0270225	0.00137565	3.50824	0.000498187	0.000530802	2.72359	0.451869	0.274204	-0.0043063	4.17137	2.0701	2.00664	0.855573	0.00240517	0.223523	2.33368	2.12143	2.64784	0.16449	0.603396	0.741966	5.84121	2.98981	0.258174	0.0027176	0.591072	0.00136931	0.00141338	0.248668
CR_176_1_tcell_cd45_13102	14.6967	-4.46869	R	176	naive	2	CD9CD4	4.23724	0.0306264	2.257	0.902761	-0.00141649	2.19304	0.260458	2.2965	-0.000305519	-0.000530785	2.94715	1.39793	0.00437677	-0.000312179	4.21022	1.24969	2.77305	1.3408	0.251175	-0.000512234	-0.000362492	2.41896	2.43056	0.105039	8.92e-05	1.80993	4.36616	2.86332	1.51132	-0.00366611	1.40577	-0.00194062	-0.00196088	0.787229
CR_176_1_tcell_cd45_19721	-22.3577	-12.486	R	176	naive	2	Bcell	4.72206	2.40763	3.00069	0.0760495	2.18669	0.00288735	0.63711	1.41153	0.00228936	0.00135224	2.30242	2.01279	-0.0029466	0.000253583	5.56421	3.52551	1.89676	1.37372	-0.00234525	0.442812	-0.000415788	2.09783	3.88654	0.00341016	-7.27e-05	2.20755	2.30264	2.97677	1.68377	-0.00101985	3.80018	-0.00188646	0.00311815	0.518136
CR_176_1_tcell_cd45_14927	-18.9877	0.130796	R	176	naive	2	Bcell	3.94614	0.740546	2.63353	3.18326	3.35414	0.837561	1.40289	1.89635	0.00077494	-0.00112389	0.00484739	1.50987	0.00144499	-0.000837126	4.17647	1.29696	2.03216	1.83876	-0.00129444	0.000288577	-0.000736635	1.56597	2.84889	0.0498603	0.198089	1.45761	2.12088	2.66542	1.04481	0.00170029	2.44216	0.0025747	-0.00028702	1.96044
CR_176_1_tcell_cd45_14225	23.9291	-4.20784	R	176	naive	2	CD9CD4	4.77432	0.0741576	2.96714	2.50766	0.440923	3.5504	0.787578	1.94544	0.410607	0.39235	4.02695	1.52326	-0.00171089	-0.000204712	3.97526	2.04864	1.38441	1.55774	-0.000664838	0.00124067	0.571905	3.85644	3.03518	0.303785	0.191506	0.174543	4.73505	2.18021	0.76489	0.00222204	0.00258247	0.00118648	0.478606	0.00273628
CR_176_1_tcell_cd45_16007	-18.5631	-4.50908	R	176	naive	2	Bcell	4.18647	0.243826	3.4326	0.663746	2.6228	1.26245	1.29465	2.20987	0.000892101	1.10466	1.60716	1.72508	0.340106	0.827587	5.04109	3.12923	2.46109	1.59921	0.0731807	0.010021	0.00200275	2.38896	3.14268	6.92e-05	0.0431256	2.67136	2.34812	3.69557	1.9929	-0.00231217	3.34149	0.67494	0.211161	2.06196
CR_176_1_tcell_cd45_1928	-5.6597	25.1352	R	176	naive	2	HLADRCD8	4.78519	0.25737	2.78408	-0.000493606	2.99135	0.190506	4.39398	0.195394	0.000731618	0.00309226	4.06533	1.61903	-0.00155566	2.0791	4.52817	2.69764	0.396292	1.20214	-0.000885465	0.000404801	0.000355025	3.81243	2.52027	0.000235632	1.04876	-0.00237862	4.81322	2.09944	0.00100333	0.000396992	5.25007	0.000972177	0.000302888	0.068319
CR_176_1_tcell_cd45_6465	-1.71952	-26.9523	R	176	naive	2	CD16NK	4.73729	0.861581	3.41847	0.104654	3.40187	0.464934	4.00322	3.52573	-0.00226209	0.00229599	0.0016167	0.0013969	0.229402	0.000663548	3.73788	1.47027	1.11756	0.00192854	5.17e-06	0.352502	3.03144	0.746194	2.38359	-0.000924307	-0.00244156	3.8603	1.20411	2.98533	2.51279	-0.00114672	0.881231	0.00121363	-0.00435371	1.59006
CR_176_1_tcell_cd45_10521	11.5895	-17.2818	R	176	naive	2	CD9CD4	4.11113	0.0522968	1.87146	2.39077	2.06571	3.31211	1.24741	7.13383	1.03804	0.17675	2.90002	0.782679	0.000965264	0.00321433	3.72046	0.670256	3.52374	0.42146	0.293513	1.30448	0.00325591	0.206339	1.81108	0.909238	-0.00065237	2.34632	4.82531	3.10519	1.1241	-0.00291052	0.0590503	-0.00244858	0.000621966	-0.00151657
CR_176_1_tcell_cd45_4738	13.5989	-17.8764	R	176	naive	2	CD9CD4	3.96532	0.107451	2.16486	2.15996	0.0739075	3.4175	0.158942	2.23169	0.00439923	0.00438185	3.29619	0.00286649	0.0041502	0.00231665	3.83543	0.88488	2.96833	1.42711	0.00154787	-0.00113204	1.34469	0.637417	1.79829	0.00702175	0.316504	3.55642	4.70794	2.54577	0.993016	0.00244971	-0.000722205	-0.000513543	-0.00245369	0.00341576
CR_176_1_tcell_cd45_21387	-6.82034	24.6678	R	176	naive	2	HLADRCD8	5.19433	0.00214892	2.06869	2.62797	3.18779	1.152	3.77446	3.06032	0.000253223	3.2e-05	4.74165	2.09673	0.000323349	2.09013	4.15179	1.11907	1.95212	1.63562	-0.00168162	-0.00289945	-0.000467816	3.92874	2.28314	6.26e-05	-0.00194551	0.487525	5.03589	1.77713	1.66404	0.00204311	3.27382	-0.0010288	0.00118649	0.00049749
CR_176_1_tcell_cd45_19604	-4.826	-19.8751	R	176	naive	2	CD16NK	4.17602	1.51107	3.13298	2.13323	3.68644	2.15594	0.751282	2.30675	0.000778443	0.0167506	3.58752	0.237551	1.10935	0.00487619	3.93342	0.750563	0.547994	1.26161	0.00162272	0.262738	0.616314	-0.00152976	1.66565	-0.000382986	0.00101166	4.07211	2.27416	3.52852	3.85954	0.000130516	0.00163867	-0.000132629	1.63004	3.16776
CR_176_1_tcell_cd45_16011	18.3101	-20.9417	R	176	naive	2	CD9CD4	4.24811	0.00319099	2.77164	3.31861	0.741309	2.88401	1.65645	3.29446	0.00231143	0.00013593	3.57107	0.670525	0.000329861	-0.00207151	3.43494	0.868178	4.11283	1.97631	0.00402387	0.0614583	0.00266178	0.835963	2.66191	0.256516	0.659195	1.93422	5.17091	1.46199	0.599087	0.00161093	-0.00198922	0.00146014	0.629284	-0.00144687
CR_176_1_tcell_cd45_17334	22.4916	15.8507	R	176	naive	2	Treg	4.41748	0.211183	3.40401	2.32502	3.42332	2.75964	1.33798	2.6766	0.609857	0.195661	4.00062	1.90238	0.273104	2.67911	3.73466	1.57419	1.81687	2.25462	0.00553837	0.348403	0.0627113	3.75746	3.29886	0.326325	1.45163	2.32757	5.02324	3.79083	3.13089	0.00123141	4.32432	0.0715637	0.576569	0.597013
CR_176_1_tcell_cd45_4494	36.5916	-5.73092	R	176	naive	2	CD9CD4	4.61114	0.887969	2.10038	1.84299	0.670739	3.2669	0.224571	1.79159	1.47934	0.850229	3.61286	1.08356	-4.07e-05	-0.00199476	4.35685	2.53318	1.15676	1.96976	-0.00228823	-0.00010694	3.13015	2.4932	1.43834	0.00220197	0.00129724	0.841191	5.07674	2.34537	-3.3e-05	0.164811	-0.00322059	-0.00119714	2.17538	0.00297343
CR_176_1_tcell_cd45_13251	0.919405	-8.24974	R	176	naive	2	CD16NK	4.91623	0.77677	3.73843	3.93031	4.22484	0.840481	3.48257	4.00355	0.550548	0.000598459	3.19158	0.363853	0.636171	-0.000107583	4.43169	3.27065	0.365295	1.70664	-0.00356695	0.00291121	3.00444	0.953859	1.33898	0.00112664	0.000177572	4.35664	2.11316	2.60147	4.42466	0.00619636	0.000762168	0.0670623	0.00298199	2.74747
CR_176_1_tcell_cd45_24573	-21.2412	-2.22902	R	176	naive	2	Bcell	4.07832	-0.00261312	3.30622	0.650506	2.67963	1.00152	0.781143	1.57111	0.00158479	-0.000576375	1.10564	0.568177	0.0018436	0.412584	4.83444	2.51003	2.15317	0.570457	-0.00378493	-0.000652546	-0.000182732	1.40417	2.57349	0.00363464	0.0848292	2.03382	2.76921	3.54902	1.77195	-3.34e-05	2.55232	-0.000238235	0.58252	1.49181
CR_176_1_tcell_cd45_14327	-7.98861	-27.964	R	176	naive	2	CD16NK	3.97059	0.585025	3.15867	0.026921	3.21064	0.112738	0.00141464	3.56006	0.000564831	0.4731	2.42548	0.431976	0.0161617	0.00450111	3.401	1.28601	0.594475	0.436803	0.00114006	0.000593714	2.05738	1.11967	2.41311	-0.000966189	0.00049165	4.41447	2.0234	2.51052	0.00317768	0.0322494	-0.000348723	-0.00306216	-0.000571405	0.202193
CR_176_1_tcell_cd45_20547	-2.26008	-18.2156	R	176	naive	2	CD16NK	4.59281	1.4286	3.16105	0.44363	3.79421	0.180071	1.77704	2.85047	0.0702063	0.0825608	1.63586	0.332357	0.506334	-0.0038499	3.83527	2.03283	1.55726	0.545936	5.09e-05	0.0178064	1.4275	1.40418	1.93806	-0.000821078	0.00113863	4.26353	2.26715	0.946776	4.49539	0.755877	0.647443	0.00097928	1.81849	2.47482
CR_176_1_tcell_cd45_9070	-23.1913	-8.82458	R	176	naive	2	Bcell	4.69083	1.52492	3.37825	1.03178	1.79326	0.974806	-0.002465	0.654973	0.00154443	0.000185182	0.905353	0.475857	0.00139261	0.652872	4.96426	3.45107	0.993696	1.34378	0.00139207	0.00127266	-0.00256383	1.51667	2.90181	0.00189089	0.0014963	2.48943	1.66533	3.65643	1.85284	0.00193247	5.04879	0.00151529	-0.0022379	-0.00228138
CR_176_1_tcell_cd45_3804	-28.5246	-2.34871	R	176	naive	2	Bcell	4.02492	0.401055	2.69671	0.0382551	2.40152	-0.00433886	0.000339716	1.13449	1.12e-05	0.00123068	-0.000741179	0.493034	0.00136697	0.841166	4.59715	2.54263	2.00226	0.134794	0.00107646	0.00221491	0.0802359	2.07144	2.40829	-0.000181706	-0.001761	0.664521	0.88618	2.5418	0.908518	-0.00404758	2.5017	0.000850403	0.0632852	2.38135
CR_176_1_tcell_cd45_4479	28.6941	-2.9972	R	176	naive	2	CD9CD4	5.01707	0.75862	2.64504	4.13601	1.31859	3.40758	0.781807	0.466971	1.48792	0.301884	4.65756	2.85251	-0.00051931	-0.00391311	3.45252	3.2208	2.69896	2.37104	-9.1e-06	0.36043	0.0032009	3.79328	3.0791	0.00452085	0.417264	0.466588	4.35341	1.20526	0.00149319	0.00151972	-0.0013546	-0.000341058	2.09951	0.00277634
CR_176_1_tcell_cd45_7719	-24.0398	1.33928	R	176	naive	2	Bcell	4.46669	1.23103	3.29507	0.0017642	3.35911	1.10953	0.00255348	1.61307	-0.00102868	0.00203578	2.9133	0.709415	0.772865	-0.000841473	4.92393	1.12412	1.82132	0.764578	0.000665052	-0.00143733	-0.00566074	2.58066	3.2682	0.00125208	0.000568416	1.4722	3.3942	2.60218	1.79074	0.000994791	3.64481	0.00129341	-0.00191937	1.54937
CR_176_1_tcell_cd45_4247	-6.98273	-14.1701	R	176	naive	2	CD16NK	4.74487	0.182607	3.03541	0.265402	3.34421	0.808415	1.30626	3.32736	0.00171276	-0.00175833	2.47841	0.438999	-0.00144439	0.000329833	3.60788	1.67574	0.390504	0.928687	-0.000236871	0.00192943	-0.000559318	0.193449	1.50834	0.00446	0.00393152	3.7166	0.000696672	1.9497	5.03753	0.00202654	0.568237	0.167408	0.00210533	1.28322
CR_176_1_tcell_cd45_2639	25.586	-12.4601	R	176	naive	2	CD9CD4	3.98459	0.0200847	0.938606	2.10994	0.280367	2.42184	0.443826	0.00456783	-0.000337299	0.00262767	3.71514	-0.00158568	0.00164419	0.0450326	3.93774	2.58262	1.03116	1.29402	0.00109852	0.00403909	0.676084	2.45463	1.79823	0.081832	0.00238081	-0.0027475	4.68633	1.45942	0.655765	0.00176225	-0.00469378	-0.00234833	0.00118058	0.00117468
CR_176_1_tcell_cd45_20951	-23.0267	-8.44585	R	176	naive	2	Bcell	4.09089	1.23816	2.91769	0.755522	2.2264	0.744337	1.13867	1.26643	0.000161597	0.36815	0.364622	0.511537	-0.00122668	0.0887785	5.3518	3.0374	1.60052	0.298378	-0.0029954	-0.00330055	-0.00283157	1.41904	2.90786	0.284869	0.060082	1.77171	1.19686	3.35021	2.44273	-0.00195902	5.01584	0.15305	0.000631709	0.131463
CR_176_1_tcell_cd45_13303	16.6428	-5.11441	R	176	naive	2	CD9CD4	3.65488	0.358879	2.30927	2.40933	0.977202	2.12559	1.18982	2.26168	-0.00146328	-0.00134642	2.92958	0.628952	-9.25e-05	0.00103053	3.64414	1.58376	2.33192	1.40694	0.00488798	0.00815731	0.00314183	2.91113	2.07529	0.000942615	0.000856978	1.41006	4.30572	2.81514	1.32406	-0.00375682	0.0013816	0.000128742	1.01628	0.86794
CR_176_1_tcell_cd45_4440	35.0815	-6.01675	R	176	naive	2	CD9CD4	4.5531	0.129772	2.02655	4.1544	0.00449671	3.12564	1.12193	1.78232	-0.00322939	0.966563	3.43637	0.23442	-0.00387257	-0.00112968	4.10576	0.63063	2.16533	2.09927	-0.00138154	0.0034428	2.62595	3.42101	1.76703	0.136581	0.00295442	0.00187787	4.63855	1.21577	0.59788	0.00103058	-0.000409362	-0.00101783	1.46577	0.00181949
CR_176_1_tcell_cd45_14504	-4.7211	-18.2314	R	176	naive	2	CD16NK	4.75937	-8.95e-06	3.30839	0.526476	2.61624	0.35619	1.89896	3.85642	-0.00148774	0.0247635	3.57634	0.0019295	0.00325342	0.442135	3.6603	1.41316	0.186093	0.00114742	0.000325249	-0.000407958	2.63232	-0.00120035	1.30999	-0.00392922	0.0273806	3.68521	0.554198	2.15615	4.41838	-0.00156031	0.000354884	-0.00129325	-0.00100634	1.3856
CR_176_1_tcell_cd45_16545	-35.1383	-7.62352	R	176	naive	2	Bcell	3.93009	2.76517	2.72657	0.0341827	3.03517	0.000521752	0.000255022	0.897074	9.18e-05	-0.0010998	0.00421399	0.294469	0.000415004	4.42e-05	5.21359	2.99323	0.898737	0.00298919	-0.00116476	0.00219367	-0.00238886	0.92739	2.58303	0.00200058	0.00190328	2.00887	0.00689315	3.17293	2.06626	-0.00376539	3.64964	0.00591401	0.000362599	-0.00180934
CR_176_1_tcell_cd45_18876	-6.70994	25.7494	R	176	naive	2	HLADRCD8	5.04508	0.260235	3.22791	2.52546	3.56953	-0.00212383	5.00815	2.22873	0.000987381	0.00195034	4.26348	3.48036	0.0639608	1.11456	4.13614	2.69317	0.0107376	2.86196	-0.000244309	0.00359621	0.00247664	4.76773	2.66565	0.240766	0.606321	0.490258	5.53225	3.3639	1.19228	0.00152455	4.86791	0.000493371	0.00238299	0.0777383
CR_176_1_tcell_cd45_2077	-37.4013	-1.03625	R	176	naive	2	Bcell	5.29925	2.16048	3.85059	0.00115005	1.39441	0.460404	0.00342797	0.896631	0.0483064	0.672242	0.680912	1.5191	-0.00214141	0.00147643	4.66494	2.87921	1.683	0.000693711	0.05644	0.00337304	-0.000432082	0.250043	2.53239	0.00012226	0.00241446	2.22532	-9.15e-05	2.78788	-0.000318674	0.000469777	4.99949	0.0391188	-0.000492639	2.01332
CR_176_1_tcell_cd45_17017	-3.15005	-23.9946	R	176	naive	2	CD16NK	3.87382	1.13494	3.12805	1.29905	2.88892	1.09543	1.41739	3.54453	0.254681	0.000167236	1.64785	0.546493	0.00214805	-0.000144656	3.64904	1.68348	0.0887058	1.14337	0.000581034	0.155924	2.95686	1.40251	2.34178	0.00156057	-0.000404903	3.79426	1.5464	3.38299	2.49828	-0.00119742	1.20197	0.147189	0.398668	1.43118
CR_176_1_tcell_cd45_21745	0.991888	21.3254	R	176	naive	2	HLADRCD8	4.23307	0.00175954	2.54731	2.43407	0.849846	0.387096	3.80439	2.41708	0.00370354	0.00243135	3.55334	1.70064	0.00136437	0.668005	4.16924	2.02563	2.22919	0.722125	0.0043548	-0.00242103	0.000629037	1.27669	2.06716	0.437522	0.00150438	1.79691	4.59684	2.50109	1.08536	-0.00155591	0.402625	-0.00278278	-0.00152971	-0.00135081
CR_176_1_tcell_cd45_24578	-11.4977	7.17457	R	176	naive	2	HLADRCD8	5.37943	0.571198	3.08819	0.00340358	0.454506	0.458796	4.07159	2.60395	-0.00145888	0.00261637	3.59404	-0.00182005	0.00199954	0.893219	4.84609	3.60916	1.60632	-0.0002613	0.00167486	-0.000607481	-0.000494956	0.346424	2.67792	0.000810006	-0.00408184	5.3063	5.48205	1.5632	5.53561	0.000893414	-0.000301812	-0.000838694	0.440394	0.000392157
CR_176_1_tcell_cd45_14234	18.4631	29.1526	R	176	naive	2	CD16NK	3.80839	0.785098	3.23941	0.00432798	1.34753	1.21132	2.00112	2.84775	1.42582	0.465645	2.06312	1.26675	0.001063	-3.35e-06	2.53525	0.297107	1.3416	2.16384	-7.66e-05	0.0343516	0.88503	3.03073	3.49702	0.516812	1.0096	2.98942	3.2895	4.26768	2.75431	0.000190924	1.12993	0.291317	0.00333138	4.14017
CR_176_1_tcell_cd45_8236	16.0313	35.3695	R	176	naive	2	CD16NK	4.0779	1.9715	2.8156	-0.00258418	1.74587	-0.00185405	0.514306	1.78249	0.284729	0.36481	0.0041428	0.541209	0.275323	0.24154	2.98779	0.346676	2.21336	2.13963	-0.0006485	-5.87e-05	-0.00292169	3.39445	3.00415	0.00077478	0.0891447	2.78327	2.26887	3.93375	1.40227	0.166208	-0.000367902	0.14535	0.0194746	4.63471
CR_176_1_tcell_cd45_8416	21.2251	-8.66896	R	176	naive	2	CD9CD4	4.4971	0.807359	2.38426	3.26746	0.3232	3.11159	-0.000212064	2.75834	-0.000376467	-0.00188045	3.31948	0.534335	0.00429619	-0.00280901	3.97174	1.27615	3.16737	1.40504	-0.00182668	0.0478487	0.775613	3.83415	1.44721	0.00120315	0.00120362	0.79519	4.48385	2.28998	0.656231	-0.00098716	0.00280843	-0.00228577	0.27473	0.170817
CR_176_1_tcell_cd45_21512	-27.176	6.34319	R	176	naive	2	monocyte	4.10085	0.103744	2.32431	5.22169	2.00531	0.836196	4.31052	1.40103	-0.00592255	0.00478966	0.290449	1.12073	-0.00303795	0.356696	5.10277	2.52947	2.23408	0.559013	-0.000388694	0.0039157	0.00133193	1.50351	2.85437	0.000801012	-0.000798752	4.25561	1.69934	2.96905	0.0027103	-0.00178341	2.72137	0.000678332	-0.00271554	0.118223
CR_176_1_tcell_cd45_9104	-5.03264	5.37972	R	176	naive	2	HLADR_CD8	4.63864	1.29829	3.22625	0.819485	0.442938	1.01889	4.13432	2.44532	0.19843	-0.00174717	3.45068	0.539192	6.85e-05	0.00368942	4.00194	1.26843	1.38939	1.31959	0.25259	0.179108	2.43461	1.93756	3.18034	-0.00178321	0.216301	4.96182	4.66599	3.75286	5.45271	0.208857	1.93559	8.61e-05	-0.00105033	1.60405
CR_176_1_tcell_cd45_6496	0.211696	-20.3816	R	176	naive	2	CD16NK	4.84575	0.00048334	3.58866	-0.00477299	3.93991	0.000342793	1.21557	3.6755	-0.000808849	-0.000296967	-0.00114787	-0.00206982	-0.00137776	0.00181388	4.10183	1.23713	1.58605	1.49847	-0.00227412	-0.00227591	3.23052	-0.0033736	2.72305	-0.000931283	0.000443288	4.74367	2.14669	2.6532	3.75486	0.000669742	0.000614419	-0.00185502	-2.53e-05	0.43975
CR_176_1_tcell_cd45_16359	-1.22442	-18.5082	R	176	naive	2	CD16NK	4.1641	0.669084	3.40562	0.391107	3.46791	-0.00103111	1.25966	2.62623	0.00115101	0.00171343	1.92628	-0.000973364	0.000364128	0.00398557	3.91176	1.99179	0.381147	1.89221	-0.00240115	-0.00100603	3.27238	1.33178	2.31309	-0.000172378	-0.000208137	4.12606	2.08247	3.31103	4.15293	0.0778914	0.727748	-0.000344017	0.000532127	0.962951
CR_176_1_tcell_cd45_1886	12.8436	-20.091	R	176	naive	2	CD9CD4	4.76102	0.657598	1.66974	1.71905	0.939979	3.5712	0.0561493	2.50315	0.177888	-0.00230341	2.85351	0.00222254	-0.00330011	-0.00215799	4.05289	0.469891	2.97142	1.42445	0.000195914	-0.000760498	0.000319703	1.42595	2.276	-0.000639076	0.000229446	4.05403	5.25202	2.32717	-0.0026555	-0.00263827	-0.00311391	0.000491184	0.00179503	-0.000984451
CR_176_1_tcell_cd45_4313	-7.00665	-16.3812	R	176	naive	2	CD16NK	4.84697	1.18439	3.30246	0.337674	2.7636	0.00480499	-0.00136856	1.99421	0.00262829	0.000532683	3.14825	1.01631	0.101368	-0.00272879	3.7531	1.88614	0.426372	-0.000782855	-6.77e-05	0.000533778	2.76338	0.607862	1.58213	-0.00357852	-0.000367655	5.00636	0.62482	1.97326	5.35601	0.270872	1.41461	0.000535243	0.46613	1.02119
CR_176_1_tcell_cd45_24181	-5.76073	-20.1651	R	176	naive	2	CD16NK	4.6383	-0.000498811	3.51937	0.00446438	4.12979	0.00356835	0.770394	3.11131	-0.0016377	-0.00292514	3.07054	0.000236769	0.241328	0.00274539	2.98622	2.0719	0.755349	0.469741	-0.00413886	0.227411	0.189134	1.28976	2.3538	0.00152025	0.00303981	4.68245	1.61362	4.09898	4.36625	-0.00206706	0.00112276	0.0241466	-0.00254915	1.49673
CR_176_1_tcell_cd45_683	36.2912	-9.07636	R	176	naive	2	CD9CD4	4.36713	0.140873	1.85582	1.32573	0.852764	2.89697	0.518915	1.91255	-0.000689851	-0.000199362	3.66191	0.0716593	-0.000862362	0.00198557	4.04501	0.808733	2.63136	2.02638	0.497578	-0.000872439	3.06458	2.41033	1.29258	0.0263471	0.000326298	-0.00156056	4.16213	-0.00139679	5.09e-05	0.000566769	0.178339	-0.000365128	1.9423	0.16054
CR_176_1_tcell_cd45_13763	-9.03026	7.91445	R	176	naive	2	HLADRCD8	4.8512	-0.00148163	3.27157	0.681336	0.570295	0.0282323	4.33751	3.18464	0.00324241	-0.000670335	3.47243	0.00105441	0.00267513	1.74e-05	3.97198	1.86129	1.04635	0.120013	0.00119238	-0.00319037	-0.000597029	0.422016	2.53317	0.000305266	0.00306264	4.63276	4.2027	2.56647	5.23451	0.000876882	0.563191	-0.00015601	-0.00150987	0.0029995
CR_176_1_tcell_cd45_13590	1.70917	-17.1174	R	176	naive	2	CD16NK	4.12028	0.000170665	3.39998	0.0103878	3.64508	0.606067	1.49889	3.38928	-0.000836048	-0.0010198	-0.000226147	-0.00163966	-0.00129067	0.0910039	3.69404	1.90629	0.859059	0.990315	-0.00178138	0.00274179	-0.000661683	0.338431	2.35742	-0.00220553	-0.00308569	4.50617	2.20162	2.84761	4.17551	0.266264	0.0843613	-0.00127469	0.000511785	1.89351
CR_176_1_tcell_cd45_15828	22.7642	0.137638	R	176	naive	2	CD9CD4	4.81459	0.6984	2.38017	3.14558	0.367836	3.26512	-0.00216158	1.87485	5.88e-05	0.00160973	4.09877	1.0479	-0.00166733	-0.000241128	4.40584	2.55774	2.45563	1.99644	-0.000477206	-0.00218734	0.00127277	3.57892	2.85012	0.000926625	0.590068	1.65863	4.85689	3.59596	1.04178	-0.000991566	-0.0015547	-0.00115611	1.5575	-0.00392233
CR_176_1_tcell_cd45_7779	-31.4931	14.9982	R	176	naive	2	monocyte	4.23047	3.23045	2.01732	0.10899	0.471949	0.112839	0.0695451	1.49646	1.25708	0.0695607	-0.00363119	0.00116999	0.00259182	0.00254214	3.79051	2.65293	2.53055	0.0021163	0.00229585	0.00115293	0.00024886	0.902878	2.18539	-0.00104088	0.034018	3.98043	0.486005	2.51763	1.39083	0.577373	5.05708	-0.00409949	1.28303	1.84174
CR_176_1_tcell_cd45_4750	20.0521	-11.836	R	176	naive	2	CD9CD4	3.88663	0.0406084	1.01533	0.908592	-0.00301578	2.19041	0.0118073	2.41846	0.357412	2.66e-05	1.35426	1.20315	-0.000495331	0.000422005	3.79013	1.76604	1.80617	1.64977	0.00262646	0.0484562	0.393629	3.18079	2.19569	-0.0021067	-0.000271241	-0.00206642	5.02647	1.98703	-0.000707553	0.000323934	0.00165864	-0.000247818	0.981261	-0.000843011
CR_176_1_tcell_cd45_12517	10.3412	34.8165	R	176	naive	2	CD16NK	3.97596	0.948881	1.84542	0.00163516	1.25008	0.0877918	0.167262	1.64269	0.00386097	0.000413907	0.00310573	0.475696	-0.00240959	-0.000763244	2.31793	-0.00106088	1.83948	0.549555	-0.000520209	-0.00121916	0.820717	2.93814	1.69207	-0.000745806	0.18017	1.89978	1.90543	2.99982	-0.00176362	-0.00216663	0.944209	-0.00140098	-0.00273752	4.48212
CR_176_1_tcell_cd45_18807	22.5735	-1.00482	R	176	naive	2	CD9CD4	4.77413	0.000419907	2.97033	2.31202	0.670834	3.49019	1.16205	2.76335	-0.00456016	0.508392	3.61345	1.40045	-0.00277295	-0.00274642	4.04854	1.85842	3.2152	2.01014	0.00150424	0.000244526	-0.00420704	3.53638	2.13211	0.215807	0.475411	0.742548	5.23964	2.90767	0.704801	1.63e-06	0.000349807	0.000948338	1.35894	0.0988231
CR_176_1_tcell_cd45_9792	19.1618	-8.19485	R	176	naive	2	CD9CD4	4.32464	0.00159861	1.46418	2.66247	0.343219	2.9168	-0.000535285	2.65826	-0.000745692	-0.000753799	3.24231	0.284322	0.00165556	0.197696	3.97359	0.411495	2.96095	1.4126	0.0754871	0.000246365	-0.000689561	2.47844	2.13184	0.111403	0.00119739	1.64948	5.20789	2.62796	0.570313	-0.000723726	0.206748	-0.00210418	0.00955725	0.324396
CR_176_1_tcell_cd45_9736	-7.11419	-27.7855	R	176	naive	2	CD16NK	4.62491	0.000668392	3.15328	0.0021855	3.72688	0.0889652	0.00459538	2.94295	-0.00165906	0.00324404	2.9347	0.000986906	0.00138689	0.00241229	3.66625	1.23717	1.05252	1.10055	-0.00160213	-0.00253083	2.82375	0.841388	2.13138	0.00176334	-0.00259698	3.87011	1.84831	0.892401	1.78654	-0.00131946	0.484718	-0.00245466	-0.00080914	1.46184
CR_176_1_tcell_cd45_14200	-4.49916	-17.0737	R	176	naive	2	CD16NK	4.70217	2.01958	3.39526	0.151207	3.6763	0.000730514	1.15567	3.36232	-0.00081566	5.59e-06	3.11315	-0.00202107	-0.00229554	-0.000656966	4.43237	2.54145	1.80189	0.581753	-0.00255334	0.00112021	2.05271	-0.00140516	0.787337	8.79e-05	0.000294338	5.15266	0.143784	2.95677	5.00943	0.483351	1.22056	-0.000182588	1.1843	1.61057
CR_176_1_tcell_cd45_23816	-5.67141	8.25264	R	176	naive	2	HLADRCD8	3.75452	0.0278954	3.51075	-0.00328703	2.3951	0.999135	4.22115	1.18049	-0.000455458	-0.00145099	2.82065	0.500664	0.00216853	0.000203634	3.68892	2.12029	1.0801	0.250768	1.86e-05	-0.00447586	0.99915	0.00282116	1.43964	-0.00417218	0.00205505	3.12601	3.79238	3.49187	5.10973	-0.000236093	2.75815	0.00073077	-0.00514762	0.206139
CR_176_1_tcell_cd45_14422	17.9765	-5.89232	R	176	naive	2	CD9CD4	3.90638	1.25981	2.31673	2.98003	1.15273	2.63212	1.07037	1.55971	0.912906	0.737013	3.55386	0.969862	0.00559489	0.0360612	4.28763	1.02992	1.01405	1.12602	-0.000133489	-0.00382471	0.00404639	2.50563	1.90125	0.781787	0.0249066	1.035	4.2157	2.52456	0.630323	0.522386	0.073289	0.00088501	1.01223	0.375607
CR_176_1_tcell_cd45_6161	11.8778	-19.4563	R	176	naive	2	CD9CD4	4.15814	-0.00192871	2.44446	1.38297	2.64504	3.44988	0.975603	2.88874	0.0028075	-0.0019789	3.29321	0.447059	0.099722	0.00202657	3.35763	0.388266	4.02666	2.3573	-0.00188666	-0.000756237	0.00339749	0.432802	1.80904	0.150922	0.255266	4.45964	5.40234	2.79296	0.557582	0.166287	-0.00230227	0.0034476	0.159998	-0.000828607
CR_176_1_tcell_cd45_8841	1.74989	-20.7686	R	176	naive	2	CD16NK	3.94663	1.42583	2.784	0.00153271	3.85688	0.00215178	0.450195	2.91812	0.205791	0.00168274	-0.000718581	-0.000536814	0.00347347	0.00124323	4.1034	1.56937	0.545683	0.745999	0.00086175	0.00231386	2.47741	0.368725	1.30823	-0.00550403	-0.00177381	4.22682	1.65921	2.61661	4.19784	-0.00245092	0.432529	0.000521589	0.105881	1.5359
CR_176_1_tcell_cd45_163	11.513	36.3395	R	176	naive	2	CD16NK	3.45561	1.28203	1.47522	0.878829	1.35834	0.416746	0.67115	1.56773	1.65425	0.00349692	1.37584	1.22007	-0.00162539	0.00233249	2.74985	1.04727	1.56222	0.236836	0.00296201	0.36826	0.831996	2.52059	2.07176	-0.000754027	-0.000400927	2.01196	0.0023733	2.51694	0.490779	-0.000763616	-2.57e-06	0.000226999	0.471606	4.70463
CR_176_1_tcell_cd45_13797	14.3514	19.0359	R	176	naive	2	CD9CD4	4.65198	-0.00405056	3.48527	1.15246	1.19431	3.25852	1.44325	2.24074	0.000958397	0.00135469	4.91449	0.287004	0.163636	0.439387	3.79508	1.56731	0.994419	1.2962	-0.000186988	0.000772236	2.91897	3.99842	2.95276	0.0019548	1.46796	1.43302	4.89306	3.52876	5.13307	0.0914684	-0.00265739	-0.00199445	0.516586	0.707458
CR_176_1_tcell_cd45_11733	23.985	-4.01445	R	176	naive	2	CD9CD4	4.49249	-5.9e-05	2.1686	2.84919	0.623298	3.16305	0.332079	1.84619	0.909933	0.00150121	3.84769	1.83794	-0.00555186	0.000915768	3.56771	2.01235	2.06705	1.72056	-3.61e-05	0.00350123	-0.00285569	3.31301	2.68435	0.00489933	-0.00218158	0.0967273	4.67472	1.84931	0.73554	-0.00204055	-0.000859348	0.00136864	-0.00341461	0.00097138
CR_176_1_tcell_cd45_19641	37.4704	0.168304	R	176	naive	2	CD9CD4	5.15433	1.34344	3.08001	2.69775	0.405395	3.76507	0.457553	2.15159	-0.00172746	0.64497	4.67635	1.84432	-0.00246436	0.00196288	4.29183	2.47218	3.03908	3.25773	-0.00272811	0.000405975	3.93238	3.37652	2.49325	-0.00107028	0.676135	2.13157	5.27803	2.8917	0.780702	0.00128872	-0.000889106	0.00179747	1.63297	0.518412
CR_176_1_tcell_cd45_8848	-5.65275	25.3001	R	176	naive	2	HLADRCD8	4.98011	-0.000926816	2.55659	2.56053	2.70223	-0.00284629	4.49036	0.23775	-0.00153674	0.00468041	3.73477	2.01899	-0.00189775	1.8719	4.57612	3.69478	0.876295	0.292718	0.00311781	0.000943167	0.0522093	4.55335	2.03076	0.393654	0.000528449	1.1304	4.92796	2.09445	-0.00045948	0.00192655	4.66927	0.000711951	0.00300698	0.000459444
CR_176_1_tcell_cd45_18906	-5.91421	33.2209	R	176	naive	2	HLADR_CD8	4.40451	0.286631	1.88994	1.53186	0.598425	-0.000901274	3.82312	3.2433	-0.00308084	-0.00161773	3.03257	0.00413001	0.00181444	0.000627365	3.8774	0.808946	3.90319	1.90142	-0.00453023	0.0468902	0.0515036	1.00342	1.41661	-0.00124554	0.00266901	4.39776	4.60764	3.13547	1.57916	0.00188024	1.00062	0.00260337	0.326385	0.000373254
CR_176_1_tcell_cd45_12643	27.3905	0.857168	R	176	naive	2	CD9CD4	5.26502	1.10103	3.0115	4.74002	1.28246	3.9456	0.00206654	2.07866	0.00144244	-0.00343193	4.75037	3.05284	0.323231	0.00124104	4.63485	2.90739	2.26132	2.56642	0.00208089	0.0046153	0.000250226	3.9472	3.1342	0.217741	0.00201493	0.589806	5.15462	3.04276	0.558435	0.00189061	0.000950418	-0.00360955	1.66547	0.325466
CR_176_1_tcell_cd45_6179	21.7254	6.52253	R	176	naive	2	CD9CD4	4.98576	0.130188	2.81527	4.079	0.00111446	3.66394	0.900277	1.62403	-0.00221413	0.0217131	4.26033	2.55701	0.355556	3.0063	3.81937	1.38945	2.65755	1.91877	0.232731	0.00115616	1.43385	4.03879	2.54231	0.496238	0.00298878	1.18289	5.47377	3.05413	0.89075	0.0035006	0.0017898	0.0538703	1.44548	-0.00360722
CR_176_1_tcell_cd45_8118	-4.45079	-27.8652	R	176	naive	2	CD16NK	5.28331	0.0930602	3.39192	0.00242362	3.61295	0.00135631	2.5867	3.7156	-0.00146671	0.00364702	3.49683	0.000465158	0.00399177	-0.000904324	4.01489	3.24725	0.909523	0.845248	0.000869277	0.598779	3.79356	0.00538237	1.43522	0.0523721	0.00174418	5.56112	-0.000900135	2.44178	1.85031	0.000913608	0.737579	0.0218826	0.0827162	-0.000990032
CR_176_1_tcell_cd45_3610	13.2075	12.2209	R	176	naive	2	CD9CD4	3.81773	0.00032367	1.74453	0.000281623	0.577185	1.66698	0.0620869	1.63857	-0.000332184	-0.0015453	2.79601	-0.00415504	-0.000629602	0.346815	4.64478	1.2313	1.4654	1.73063	0.00150375	0.00106731	1.64918	1.8035	2.33035	-0.0015534	-0.00246738	1.33285	4.11619	2.58664	4.23746	0.0314244	-0.00135591	-0.000563943	0.000464357	0.000953787
CR_176_1_tcell_cd45_17444	-23.904	-7.21176	R	176	naive	2	Bcell	4.54102	-0.00126238	3.05488	0.586786	3.08381	0.31898	-0.00241939	1.80348	-0.00102887	-0.00081784	0.572999	0.835803	0.00231374	0.00256258	4.84889	2.42843	1.74294	0.412274	-0.000598784	-0.00153965	0.206226	2.70046	3.20236	-1.81e-06	0.0345783	1.54025	0.352028	3.66079	2.26254	0.000939561	4.49325	-0.00201818	-0.000948155	1.46216
CR_176_1_tcell_cd45_1711	-0.723025	-21.2744	R	176	naive	2	CD16NK	4.47867	-0.00138485	3.3329	2.43382	3.05638	-0.0011112	0.145697	2.94727	-0.00227778	-0.00240379	0.0612956	0.451611	-0.00142978	-0.000740466	3.99208	2.92193	1.57842	0.167161	-0.000580326	-0.0026262	2.46931	0.0033489	1.1443	-0.000546885	0.406565	4.15149	0.246021	1.84272	5.43423	1.5214	-0.000317446	0.00144123	0.000600004	0.927705
CR_176_1_tcell_cd45_12791	16.0857	29.8523	R	176	naive	2	CD16NK	3.45633	0.619651	2.69265	0.568699	1.30842	0.892001	1.37935	2.57201	0.223423	-0.00122042	1.13073	0.0930152	-0.00133338	0.000497974	2.56128	0.700533	1.27072	2.18591	-0.000701135	0.00020594	0.0698789	2.78192	2.49968	-0.000386968	0.139055	2.56667	2.26359	3.96681	1.69891	0.000226771	1.62127	0.0269145	0.72466	3.3857
CR_176_1_tcell_cd45_7196	-27.9933	17.8008	R	176	naive	2	monocyte	4.25396	0.31338	1.5742	0.951545	1.10215	0.00495305	0.000296564	0.41427	0.00096031	-0.000801486	0.261961	-0.000669792	0.000797332	0.238329	3.42801	0.733687	2.63316	1.02732	0.00233538	-0.00061215	-0.00115307	0.791812	2.06107	-0.0015333	-0.001849	4.10861	1.06652	2.44489	-0.000756482	-0.00197789	3.77859	0.00167774	0.176328	0.218979
CR_176_1_tcell_cd45_23501	-5.38618	7.02052	R	176	naive	2	HLADRCD8	4.56051	0.0563705	2.92592	0.870313	2.71401	0.342699	4.01338	3.07775	-0.00100195	0.359538	1.72463	0.572692	-0.00247669	-0.00299866	4.17417	1.88428	1.40455	1.72511	-0.00238974	-8.34e-05	1.37122	1.313	3.22377	0.000373593	0.00263543	4.26865	5.29054	3.70361	3.46831	-0.000191772	2.36258	0.0033908	0.00150418	0.417917
CR_176_1_tcell_cd45_14293	-7.31447	9.47864	R	176	naive	2	HLADRCD8	4.25856	0.00536258	3.08689	0.000166955	1.98926	0.353461	3.38778	2.27125	0.0877816	0.362923	2.99945	0.447578	0.112652	-0.00293531	3.56198	1.04726	0.553827	0.874963	0.000450284	0.00318047	0.00024555	-0.00570755	2.40428	0.0286323	0.000685694	3.47147	3.22712	2.41312	5.24238	0.0438825	0.381446	0.0023825	-0.00109324	0.574294
CR_176_1_tcell_cd45_4244	-9.14519	-28.4971	R	176	naive	2	CD16NK	3.9893	-0.000187946	2.14196	-0.000369228	3.24806	-0.0028797	1.76825	1.91754	0.00268489	-0.00195487	2.8048	-0.0010934	-3.33e-05	0.00142814	3.2159	1.66354	0.509762	0.495904	-0.00257358	0.00185898	1.23614	-0.00196742	1.23321	0.00181905	-0.000143231	3.97367	1.88412	2.21966	0.443302	0.000800456	0.152231	0.000739525	-0.000555933	0.585267
CR_176_1_tcell_cd45_10333	-4.82215	4.31183	R	176	naive	2	HLADR_CD8	4.73782	1.07352	2.73979	0.211047	1.97484	0.631841	3.85994	2.68275	0.000707007	0.00026433	2.66197	0.747956	0.00203129	0.000788237	3.94173	2.70404	1.20604	0.227726	-0.000459543	0.00237958	2.73438	1.16424	2.47412	0.000373911	0.197478	4.60498	4.93772	2.82343	4.93145	0.726161	0.00137012	-0.00281011	0.000761472	0.0936666
CR_176_1_tcell_cd45_18701	-22.4911	-3.18904	R	176	naive	2	Bcell	4.15027	0.170424	2.98237	1.92288	3.01175	1.13284	0.488151	1.24608	-0.00290808	-0.00243936	0.343374	0.876116	0.00138448	-0.000392138	4.9176	3.16991	1.97162	1.75669	0.229294	0.185237	0.000284766	1.77394	2.8633	-0.000329602	0.000189878	2.39113	1.81704	4.34785	1.0531	0.0212224	1.74113	0.576459	-0.00328508	2.40447
CR_176_1_tcell_cd45_2765	19.0626	-0.446957	R	176	naive	2	CD9CD4	4.04669	0.175246	2.81042	3.57265	1.42379	3.1474	0.180109	2.28456	0.000542434	0.0914425	3.19441	-0.000813491	0.00129098	0.17028	3.92088	1.26852	1.61251	2.16113	0.460237	0.0109346	0.858013	3.62224	2.70152	0.0743421	1.13001	1.40138	3.96676	3.33588	-0.000206819	-0.00106794	0.611306	0.181664	-0.000284281	-0.00213716
CR_176_1_tcell_cd45_16756	-26.1933	14.1389	R	176	naive	2	monocyte	4.3271	0.34929	1.97671	0.744821	1.81024	0.769264	1.11109	1.43792	0.63951	0.0246331	0.84394	-0.000695892	-0.00103205	-0.000120858	3.53897	0.287213	2.59712	1.08862	0.00224574	0.130201	0.309235	0.0956549	2.41894	0.00178385	0.003147	3.555	2.29571	2.75101	0.988387	0.0017371	4.21834	0.000459413	0.000702934	0.414398
CR_176_1_tcell_cd45_517	24.5308	-9.01299	R	176	naive	2	CD9CD4	4.42383	0.836833	1.88951	3.68173	1.80385	2.72454	0.358113	1.52	0.0598596	-0.00174867	4.25981	1.90114	0.000981232	0.00288947	4.17728	0.918184	2.37229	1.14096	0.126424	0.00065132	0.00248642	2.59696	2.21723	0.000776728	0.226977	1.46703	4.78067	1.30192	0.00249851	-0.00510401	0.085559	-0.0026806	1.03212	0.0013415
CR_176_1_tcell_cd45_5176	29.967	-13.5085	R	176	naive	2	CD9CD4	4.40288	0.360143	1.51005	2.00348	0.00113494	3.03433	0.46956	2.37832	1.04394	0.369754	3.8946	0.985455	0.00226304	0.392797	4.32283	2.62874	2.1998	0.915672	0.402735	-0.00253622	0.00156642	1.31423	2.08242	0.00345112	-0.00133352	0.754427	4.86957	-0.00123957	-0.0012716	-0.000932886	0.00343668	0.000315395	1.46678	0.00252851
CR_176_1_tcell_cd45_20557	-12.5088	13.9891	R	176	naive	2	HLADRCD8	4.47358	0.308977	3.15418	1.76425	0.849934	1.95356	3.35406	2.56495	0.000318427	0.178129	3.37928	-0.000436454	0.208274	0.0017023	3.85253	1.52352	1.07056	1.4942	0.00129564	0.00203123	-0.00128297	0.487755	2.68853	0.00412028	-0.00246901	4.90088	4.76762	2.96906	4.89791	1.10161	-0.000457043	0.00294753	0.00091942	-0.00212311
CR_176_1_tcell_cd45_19804	-20.4985	-3.18065	R	176	naive	2	Bcell	4.49777	0.420488	3.49162	0.59815	3.29609	1.91056	0.134006	2.00675	0.00228087	0.39715	1.59878	0.389278	-0.000975931	-0.0022319	4.88321	1.8352	1.9368	1.80442	-0.000498439	-0.00203508	0.00237027	2.05307	3.66601	0.0019917	0.000563038	2.13485	2.16474	3.82168	1.62285	-0.000336324	2.44937	-0.000581872	0.492283	1.89552
CR_176_1_tcell_cd45_12972	-5.73654	33.1982	R	176	naive	2	HLADR_CD8	4.41539	0.198583	2.02528	0.961077	1.41495	0.204049	3.59222	2.56504	0.00110647	-8.48e-05	3.02194	0.330438	0.000544314	-0.00172777	4.02037	1.34294	3.87083	1.25711	0.00120263	0.217491	-0.0011714	0.200152	2.07972	0.826441	0.00227817	4.16831	5.1785	3.75052	1.4374	-0.00567961	0.00213957	-0.0022675	-0.00388729	0.444116
CR_176_1_tcell_cd45_22654	-5.75112	4.89215	R	176	naive	2	HLADR_CD8	4.78029	0.795427	3.02631	1.43718	1.9598	0.591246	4.3662	1.96087	-0.00181554	0.00214276	3.36143	0.923969	0.00190552	-0.00140471	4.08146	2.31236	1.38496	1.17659	0.00393107	-0.00250007	1.7754	1.13891	2.68467	-0.000409926	0.608143	4.56683	5.01425	3.7924	4.68641	0.202836	1.72259	0.00328935	5.29e-05	0.000147685
CR_176_1_tcell_cd45_1446	-9.67508	-20.6513	R	176	naive	2	CD16NK	4.29539	0.784667	2.30195	0.649272	2.6971	0.15812	1.92463	2.56189	8.19e-05	0.126791	2.89504	0.726715	0.000906535	-0.00171789	3.80153	1.68675	0.925355	0.0762796	0.00061514	0.0011889	0.00125187	1.04246	2.14921	0.000597713	-0.00080561	3.64153	1.49655	3.5462	2.02959	-0.00094259	0.398958	0.285974	0.00152536	0.000239401
CR_176_1_tcell_cd45_7320	12.9385	31.8683	R	176	naive	2	CD16NK	3.44047	-0.000875605	2.12847	0.00253754	0.896412	0.0531022	0.849156	2.39851	0.521367	0.115096	-0.000881783	0.225925	3.78e-05	0.00179123	2.38928	0.00322193	1.57327	1.03766	-0.00155834	0.00338605	0.606415	2.56469	3.11141	0.0165139	-0.0018105	1.52217	2.08933	3.84276	1.72915	-0.000446127	1.68257	-0.00253045	0.0700904	4.41204
CR_176_1_tcell_cd45_2647	12.3409	33.5515	R	176	naive	2	CD16NK	3.67245	0.128591	2.37277	1.16899	0.46243	0.77535	0.194487	1.14455	0.601378	0.000331758	0.931445	1.37199	0.455394	-0.00114771	2.45153	0.134269	2.2561	0.394962	-0.000599639	-0.000325404	0.144138	2.10265	2.75129	0.00288205	-0.00139121	2.75442	2.17368	3.63289	1.2612	0.558899	-0.00144193	0.293878	0.341393	3.6702
CR_176_1_tcell_cd45_14816	26.6874	11.5	R	176	naive	2	Treg	4.36064	0.27305	2.21799	2.93576	0.000825034	3.08134	1.34833	1.57866	0.741567	0.0186895	3.56849	2.85738	-0.00225333	0.00020954	4.14209	2.23615	2.30621	2.54408	0.000192536	0.000227502	-0.0031033	3.47353	2.43734	0.289813	0.803142	0.876367	5.1357	2.72332	1.25557	-2.31e-05	2.71402	-0.00183801	0.00030611	-0.00239945
CR_176_1_tcell_cd45_23515	-2.3126	-25.9849	R	176	naive	2	CD16NK	4.98929	0.351459	3.4049	0.789737	3.95546	0.355199	2.18951	3.16428	0.00171371	-0.00042238	0.958278	-0.000670143	0.0840056	-9.79e-06	4.05191	2.84787	1.58599	1.45346	-0.00118835	-0.00029617	3.69805	0.313676	2.42484	0.00130969	0.252267	4.38307	2.39866	5.08791	2.09934	-0.000833114	1.11566	-0.00403661	0.323318	0.429677
CR_176_1_tcell_cd45_2028	-9.52227	-29.9949	R	176	naive	2	CD16NK	4.7959	0.0590143	3.12093	1.0191	3.78365	0.00262891	1.58107	3.69916	0.00123783	-0.000769646	3.23334	0.280483	-0.00246391	-0.000783283	3.85472	2.94762	0.0083961	0.519885	0.00095722	0.699596	0.572537	1.19766	1.78164	0.00145352	-0.0028306	4.91336	0.000477364	1.68636	0.289081	0.000418223	-0.00499866	9.01e-05	0.404358	0.565982
CR_176_1_tcell_cd45_304	11.6619	-24.8838	R	176	naive	2	CD9CD4	4.36181	0.00565375	1.30751	2.18301	0.221386	3.19067	0.798637	2.16384	0.060126	-0.000773388	2.70093	0.307864	0.000360504	0.000170865	3.54306	0.173101	3.30801	0.818412	0.00139815	0.0523774	0.000593598	0.0481981	1.92308	1.58601	0.000878405	3.10999	5.21884	0.000624655	-0.000783096	-0.000574349	0.00065513	-0.000145709	1.04091	0.000228783
CR_176_1_tcell_cd45_18191	19.9168	27.4146	R	176	naive	2	CD16NK	3.50708	0.638883	3.1913	1.33907	2.03735	2.14877	2.09966	2.9371	1.82772	-0.000961208	1.8573	0.756881	0.325621	0.00377523	3.13059	1.1891	1.21411	2.7306	0.00311596	-0.000860695	0.169607	2.55949	3.21842	0.000689489	0.0627913	3.17476	3.19477	4.34431	2.86103	0.21581	2.13949	0.0760788	0.00222593	3.3237
CR_176_1_tcell_cd45_21313	1.84381	21.3822	R	176	naive	2	HLADRCD8	4.42414	0.00176178	2.31858	0.093573	0.209549	2.96e-05	3.53729	3.01571	0.0504484	0.00128305	3.98027	1.70035	0.00101305	0.00083908	4.1317	2.21584	2.97234	1.38612	-0.00076154	0.504295	-0.000759654	1.69736	2.12772	0.190505	0.00340602	1.59848	4.53327	3.17552	0.994936	-0.00243348	0.0880918	-0.00174298	0.995104	-6.94e-05
CR_176_1_tcell_cd45_5814	23.0806	3.36044	R	176	naive	2	CD9CD4	4.87486	0.678674	2.30384	3.75197	-0.0021143	3.27403	1.36519	1.45877	0.000126034	-0.000145585	3.5933	2.32573	-0.00121617	0.00178289	4.03688	2.50627	2.86675	2.49397	0.0559668	0.00229252	-0.000654089	4.08248	2.98341	0.00204783	0.518143	1.48357	5.78883	2.85768	1.68429	-0.00179211	-0.00144727	-0.00263493	0.57921	0.000410284
CR_176_1_tcell_cd45_16364	10.915	-13.4145	R	176	naive	2	CD9CD4	4.10999	0.218475	2.14194	3.35834	2.12691	3.15606	0.619325	3.14298	0.00258278	0.00246997	2.98488	0.14438	0.120317	0.297818	3.31702	0.862239	3.50614	1.92391	0.00343375	-0.000664744	0.135669	1.81538	2.45227	0.602298	0.103221	3.34144	4.32709	3.2668	2.27555	0.000436973	0.326399	-0.00153483	1.15526	1.39667
CR_176_1_tcell_cd45_2826	-12.6061	-10.8338	R	176	naive	2	CD16NK	4.68992	0.852416	2.59742	0.00960345	2.02311	0.118151	2.14788	2.23508	-0.00159633	0.345525	3.48033	0.00105694	0.250963	0.198337	3.77866	1.84552	-0.000614142	0.796542	-0.00169473	0.00484854	1.29611	-0.00171029	1.53949	4.65e-05	0.0325215	4.98239	-0.00066954	0.0253721	5.97988	1.88357	-0.000345337	-0.00278995	0.000874212	-0.0021942
CR_176_1_tcell_cd45_7254	21.9031	-11.1176	R	176	naive	2	CD9CD4	3.93994	0.000615824	2.05529	1.50754	1.03937	2.08616	0.0427751	1.58785	0.450842	1.11068	2.87547	0.0477007	-0.00215748	-0.00235163	4.0911	1.17018	2.8641	1.1628	0.000715589	0.300853	1.18899	1.88883	1.67979	0.00105148	0.274224	0.781713	4.35023	3.03796	0.000859726	-0.00244722	0.557789	0.000751942	1.46553	0.00052521
CR_176_1_tcell_cd45_13354	36.3792	-1.79827	R	176	naive	2	CD9CD4	4.66747	0.870094	2.30274	1.93181	0.371424	3.68241	0.407308	2.49962	0.0334913	0.928457	4.34079	2.20402	-0.00179749	-0.000355238	4.49076	2.5229	3.14461	2.80136	0.0759288	0.00111523	3.04826	3.13444	2.38272	-0.000941914	0.113573	0.942625	5.71576	2.21637	1.00827	-0.00243116	-0.00101161	-3.06e-05	0.594888	0.000527181
CR_176_1_tcell_cd45_20393	-26.3301	-4.03409	R	176	naive	2	Bcell	4.07005	0.883022	3.03339	0.184012	2.93333	0.0381527	0.743966	0.804474	-0.00133659	0.000423553	0.462603	0.234103	-0.00150462	0.0548852	4.92183	3.39187	2.2113	0.0681399	0.00227879	0.0029303	0.000208475	0.0154816	2.50113	-0.000951691	0.0240903	2.07924	1.44713	2.78149	0.00257139	0.003747	3.21828	2.38e-05	-0.000765001	2.49333
CR_176_1_tcell_cd45_5145	-1.10407	-11.313	R	176	naive	2	CD16NK	3.3905	0.091241	3.18799	1.16313	2.4036	0.675387	1.65749	2.69739	0.00189427	0.0244733	2.23967	0.159926	-0.000429009	-0.00508306	3.40601	0.469786	1.46606	1.46185	0.000166243	-0.00108864	1.15643	1.67251	2.47677	0.00140119	-0.000412019	3.62616	2.67858	3.07672	4.66361	0.916396	1.24029	0.00184129	0.38536	1.04845
CR_176_1_tcell_cd45_21086	-4.54136	-13.8147	R	176	naive	2	CD16NK	4.68742	0.77155	2.99288	0.436313	3.38265	0.00116329	0.566937	3.09431	0.131127	0.216521	3.64404	-0.00043296	-0.000136556	-0.00198192	3.98744	1.10787	0.35077	-0.00560087	0.103413	0.003349	1.96631	0.804344	2.15888	0.0031904	-0.000557968	4.15665	2.0466	3.48706	5.84908	1.91111	0.261857	0.000116171	-0.00255008	1.13012
CR_176_1_tcell_cd45_8186	-28.7221	15.6591	R	176	naive	2	monocyte	4.26876	0.834631	2.59365	0.000111541	1.63428	0.29056	0.128367	1.16644	0.00103705	0.345769	-0.000960099	0.176139	0.034116	0.646874	3.9817	1.25864	1.62571	1.09155	-0.00513827	0.670525	0.295686	1.46103	2.6843	-0.000279369	0.206341	4.72315	0.0729684	2.3775	1.22013	0.00143454	4.13332	0.00472526	0.822443	0.00186413
CR_176_1_tcell_cd45_19749	0.980321	-18.9542	R	176	naive	2	CD16NK	4.40174	-0.00263113	3.183	0.000538745	4.13243	-0.00235579	0.475457	3.23128	0.141524	0.00197417	-0.00291938	0.858122	-0.00239802	0.000389863	3.25458	1.88255	1.36791	0.145887	0.00192524	-0.000349217	1.67016	0.310675	2.45073	0.0119319	0.00545678	4.72241	1.7479	3.06654	4.41672	0.198659	0.295546	-0.00186596	-0.000151164	1.69558
CR_176_1_tcell_cd45_18304	-5.92301	32.3833	R	176	naive	2	HLADR_CD8	3.71999	0.484622	2.37166	1.47289	0.994285	1.08415	2.83467	2.45152	0.00383088	0.338367	2.75028	0.230231	-0.000349742	0.0013267	3.4392	1.34358	3.20093	1.6236	0.00141942	0.00490647	-0.00168644	1.2939	2.33339	0.601048	0.336308	3.29489	4.20571	2.9395	1.19074	-0.000894856	-0.00276603	0.00159202	0.00122237	0.00219361
CR_176_1_tcell_cd45_4635	2.47326	-17.0641	R	176	naive	2	CD16NK	4.04083	0.732763	3.14192	0.825509	2.50365	0.00217929	1.31844	2.68071	0.000358697	-0.00126437	0.140585	-0.00302371	-0.00418783	0.184965	3.80235	1.70195	1.31411	1.7241	-0.000922867	0.151318	0.0218885	-0.00125169	1.90758	0.0275353	0.596207	3.41459	0.950749	3.10866	5.69496	0.501009	0.673525	0.191276	0.684542	0.448464
CR_176_1_tcell_cd45_2761	15.374	-11.4964	R	176	naive	2	CD9CD4	4.5714	0.425479	0.944595	1.92314	2.80987	3.47101	0.00159883	1.58341	1.93686	0.274091	2.8732	2.3346	-0.00291135	-0.0010145	3.46604	1.33829	3.29011	2.9222	-0.00496821	-0.00153329	-0.0003627	0.195667	2.83897	1.53074	2.26819	3.26049	5.32926	2.55794	1.02063	-0.00149145	0.338509	0.07307	-0.000422145	0.0116103
CR_176_1_tcell_cd45_24565	-6.40623	-19.9804	R	176	naive	2	CD16NK	5.04021	0.262212	3.05449	-0.000249008	2.88413	0.0875059	0.688866	2.03333	-0.00440681	-0.00121344	2.57403	0.00122712	0.00252166	0.00229232	4.17562	0.491551	1.69225	0.577128	0.550373	-0.0018864	0.278936	0.389113	1.71766	0.00171781	-0.000245537	4.6324	2.23553	4.0413	3.05393	0.000303038	0.0471979	-0.000565203	-0.00225574	0.000748812
CR_176_1_tcell_cd45_14883	-6.95188	8.29106	R	176	naive	2	HLADRCD8	4.96308	-0.000347834	3.19814	0.242064	1.8647	0.00227869	3.69964	2.42033	-0.000227221	0.000861563	3.44558	0.645181	-0.000151533	0.00160369	3.99904	1.67581	0.621287	-0.0023609	0.00178535	-0.00247256	-0.00176517	0.22534	2.09396	0.104833	-0.00323998	3.74739	5.1628	3.27772	3.75311	0.0731924	1.13743	-0.00065952	-0.000104343	0.494773
CR_176_1_tcell_cd45_21410	-3.98808	-18.2144	R	176	naive	2	CD16NK	4.78867	0.0488933	3.85075	0.322164	4.0482	0.0871391	3.15397	3.2148	0.000197014	0.110827	3.01474	0.101204	0.206926	-0.00138127	3.91979	1.75654	0.979065	1.1599	0.000488469	0.465189	3.33761	-0.000317459	2.36705	0.000129092	-0.00241758	3.59157	1.28454	3.08016	4.72747	0.088458	0.482412	0.0990334	0.00103916	1.13601
CR_176_1_tcell_cd45_703	11.7837	-21.1848	R	176	naive	2	CD9CD4	4.31405	0.136508	1.85641	1.20861	-0.000320225	3.14484	0.173048	1.7361	0.658868	-0.00279057	3.20439	-0.00017454	0.0970639	-0.00166754	3.76892	0.121121	2.7635	1.56366	-0.00279601	0.283582	0.174159	0.364547	1.53339	0.00093361	0.373279	4.05225	5.29656	1.80155	-0.00413771	0.000103843	-0.000869175	0.000459835	0.002059	-0.000714272
CR_176_1_tcell_cd45_4439	-37.8813	-2.15673	R	176	naive	2	Bcell	4.15551	0.924101	2.85917	0.583365	1.26939	0.448721	0.00258913	0.000968884	-0.00248901	-0.000801722	0.000875513	-0.00152763	-0.00148453	0.00183262	4.97325	3.48609	2.22667	-0.00210544	0.00218777	0.000463295	0.0549354	1.26654	2.06648	-0.00151535	0.000745094	2.4434	0.00259328	1.88658	3.88e-05	-0.00247774	3.99589	-0.0029759	0.182183	0.1555
CR_176_1_tcell_cd45_76	12.9054	34.3336	R	176	naive	2	CD16NK	3.60558	0.739935	2.35698	0.796983	0.19116	-0.00100223	0.939651	1.96717	0.609066	0.00101144	0.74576	1.46518	-0.00618444	0.0632051	2.69746	1.2652	1.76299	0.171309	0.00215456	0.00260474	0.175869	2.82951	2.95209	0.623991	-0.00114978	2.71924	1.00108	2.97601	2.01339	0.0123405	-0.00111566	0.0146057	0.575748	3.9954
CR_176_1_tcell_cd45_9423	25.0098	-1.43495	R	176	naive	2	CD9CD4	4.18138	0.6669	2.44786	2.62242	1.04314	3.73873	1.34532	2.56742	0.760509	0.830719	4.76275	2.16335	0.000988275	0.00208866	4.20379	1.52022	2.56005	2.3838	0.119891	0.00418181	0.00120685	1.77638	2.37469	-0.00114322	0.0993903	1.04981	5.38948	2.57157	0.170651	0.000326699	0.00298251	-0.00385274	2.48973	0.00108754
CR_176_1_tcell_cd45_5411	-37.8437	-1.89098	R	176	naive	2	Bcell	3.67185	1.05819	2.43788	-0.00033964	0.837172	0.00284215	0.417908	0.715716	0.000476097	0.0650667	-0.00068514	-0.00123743	0.000800207	-0.00159402	4.94483	3.5377	0.976058	0.15419	-0.000399878	-0.00259733	0.00100467	0.000200947	2.37994	-0.00416255	0.0547261	2.39663	0.0331733	3.10884	0.764888	-0.00029372	4.34294	-0.000158823	-0.00183342	0.00252836
CR_176_1_tcell_cd45_16029	-5.86365	4.11358	R	176	naive	2	HLADR_CD8	4.70591	-0.00538561	3.4178	0.183557	1.84559	0.00132757	3.98013	1.44332	-0.00194056	0.00408729	3.419	0.402654	0.00983644	-0.000268177	4.3961	3.33517	0.562341	1.21923	0.000297954	0.000865039	2.79283	-0.00188245	2.04598	4.67e-05	0.00813151	5.65022	4.33041	2.48088	4.79003	0.394996	-0.00163767	0.219299	0.00177385	0.0825819
CR_176_1_tcell_cd45_5085	-11.597	-24.1498	R	176	naive	2	CD16NK	3.8128	0.757663	2.76994	0.00170643	3.90033	0.150469	0.000329507	3.58535	0.00257941	-0.00218838	2.9875	0.547153	0.00055875	-0.00404404	3.01631	1.29658	1.41739	0.642718	0.00234309	0.00201082	-2.4e-06	1.39919	2.26539	0.145969	0.232187	1.87648	1.78603	2.86356	1.61021	0.000858211	2.39406	-0.000264967	0.19613	1.42807
CR_176_1_tcell_cd45_16301	-4.59415	34.082	R	176	naive	2	HLADR_CD8	4.23339	0.873242	2.68344	2.96608	1.49449	1.42721	3.85714	3.59929	-0.000697345	-0.00116878	2.7631	0.208187	-0.00477717	0.564916	4.25132	2.04956	3.36769	1.93713	-0.00415811	0.00240245	-7.15e-05	1.44556	2.46401	0.117589	-0.0011254	3.48695	4.78442	3.61715	1.2794	-0.00191051	0.000700213	-0.00120345	0.0403934	0.386272
CR_176_1_tcell_cd45_7534	-5.45014	-12.9103	R	176	naive	2	CD16NK	4.17982	-6.17e-05	2.46882	0.0589211	3.5321	3.69e-05	2.64842	2.58247	0.000838411	0.000514385	2.56816	0.185969	0.182724	0.00237615	3.48082	1.69999	0.452536	0.662011	0.0010551	-0.0031628	1.25251	1.26013	1.89986	0.00212125	0.00302372	3.81444	1.31991	2.64107	4.89021	0.214675	0.000411853	0.000699366	0.00530567	0.124929
CR_176_1_tcell_cd45_2082	17.2293	-14.1232	R	176	naive	2	CD9CD4	3.79713	0.00199929	2.61653	3.25542	1.29363	2.91743	0.93942	2.11879	1.03169	0.00339165	2.23968	0.744049	0.000519617	0.401937	3.53666	0.003146	2.83593	2.03041	-0.00184971	0.0190621	0.000305923	0.688818	2.3065	0.272501	-0.000354439	1.3235	3.66125	2.13506	0.798424	0.27815	0.426124	0.159448	0.498886	0.000793772
CR_176_1_tcell_cd45_9597	13.3551	-9.45141	R	176	naive	2	CD9CD4	5.02888	0.519926	2.34135	2.01466	1.2994	3.65069	1.20404	2.50061	0.00154475	-0.00243709	2.5976	0.010068	-0.00159857	-0.00105397	4.24732	0.977407	3.61884	1.52325	-0.000978586	0.0512116	0.171575	2.28067	2.50539	0.240727	0.967802	1.84521	5.0941	1.66131	1.25021	0.0026319	0.00437734	-0.00054902	0.929579	0.000554861
CR_176_1_tcell_cd45_13309	12.1029	-18.6128	R	176	naive	2	CD9CD4	4.89341	0.115573	2.53852	2.80658	1.48106	3.92561	0.875346	3.30668	0.967081	0.0149858	3.44849	0.276927	-0.00429417	0.22523	3.307	0.891112	3.69336	0.178921	0.000257555	0.000822355	0.336789	1.54528	2.25902	0.492274	0.880485	3.48694	5.43164	2.50022	0.829283	0.00123077	0.105101	0.0565618	0.00177323	0.666273
CR_176_1_tcell_cd45_4297	1.18734	-23.5677	R	176	naive	2	CD16NK	3.54879	0.250598	2.56217	0.0393209	3.0377	0.126098	1.10813	1.6831	0.0031903	0.00132418	1.31788	-0.00046384	-0.00263918	0.0769504	3.92941	0.372447	0.715843	1.37627	0.00107036	0.00038496	1.64764	1.06187	2.12313	-0.000253764	-0.000511704	4.00602	1.26238	2.59863	2.57318	0.0394692	0.309757	0.00133058	0.391481	1.01161
CR_176_1_tcell_cd45_7983	-30.4349	-3.05142	R	176	naive	2	Bcell	3.80296	0.713979	2.70024	0.256098	2.39608	-0.000222639	0.91477	0.609959	0.000887224	-0.0023499	0.108937	-0.000573001	-0.000526935	0.00108264	5.08644	3.09448	1.93709	0.000297872	0.000773684	-0.00154339	-0.000995541	0.606935	1.57017	0.00046636	0.00407145	0.786347	1.08978	1.58882	0.627662	0.56415	2.95989	0.000556564	-0.000243479	2.08191
CR_176_1_tcell_cd45_5761	35.5071	-4.37376	R	176	naive	2	CD9CD4	4.62874	-0.000378784	2.03336	1.69837	-0.000106377	3.16226	1.11355	2.00401	-0.00400558	0.0642228	4.20664	1.32497	0.150167	0.00194788	4.3053	2.75469	2.28376	2.33962	-0.000985489	0.00160823	2.04854	3.04314	2.34095	4.87e-06	0.197437	0.161937	4.67475	3.21348	0.0381889	0.000292158	1.29948	-0.000214327	1.38592	-0.00253714
CR_176_1_tcell_cd45_1705	13.901	-5.33886	R	176	naive	2	CD9CD4	4.35174	-0.0021579	2.01938	-0.00229571	0.000917915	1.88967	0.947392	1.92243	-0.000798077	0.173437	2.03957	0.703135	-0.000656446	-0.00162334	3.49292	0.726942	0.97054	0.360012	-0.00241351	-0.00157766	0.765441	3.43005	2.99491	-0.000456222	0.00300409	1.32703	4.04376	3.62928	1.00568	-0.00166142	-4.84e-05	-0.000752059	0.00060803	0.638409
CR_176_1_tcell_cd45_14761	23.4238	-2.27878	R	176	naive	2	CD9CD4	4.16063	0.291446	1.6254	3.74002	1.07626	2.57971	1.21403	2.23951	0.151681	0.00153322	4.00111	2.43191	0.00175741	0.715003	4.52421	2.14406	2.77578	1.56144	0.00264815	0.117514	0.580779	2.38031	2.20374	0.000992179	0.0422264	0.868428	4.99096	2.93982	0.00722254	0.00142338	1.32863	0.00122149	1.12358	0.165297
CR_176_1_tcell_cd45_4338	13.9647	32.6543	R	176	naive	2	CD16NK	3.78413	0.554303	2.08249	0.234507	1.20376	0.151643	0.847632	2.06421	1.08136	-0.000537648	0.00278495	0.771987	0.00266984	0.000536593	2.38706	0.0746014	1.00123	1.89189	0.00151273	0.000525655	0.582157	3.33881	3.11432	0.00222888	-0.00191152	2.164	1.7422	3.43776	2.03375	-0.000306841	0.461956	-0.00253963	0.0411886	4.56212
CR_176_1_tcell_cd45_3576	-9.88042	-18.7554	R	176	naive	2	CD16NK	4.28106	0.239468	2.10583	0.000350711	2.72943	0.0724696	-0.00164991	1.49016	-0.00335944	-0.00147107	3.09534	0.00230732	0.0785963	-0.000749067	3.68701	1.71689	1.5921	0.000797595	-7.09e-05	-0.00103849	-0.00300861	0.000460204	1.79289	0.159955	0.00290356	2.66044	0.79568	2.42985	3.63175	0.370451	0.169659	0.000432881	-0.000522009	1.14172
CR_176_1_tcell_cd45_15575	5.79093	-3.01792	R	176	naive	2	DN	4.28148	1.40448	2.44415	4.26656	2.81809	0.819427	0.505815	1.86502	0.00209721	0.00202615	2.5803	1.75994	0.00146364	0.0546194	4.39619	3.77619	1.88895	1.86381	0.000664744	0.00024529	7.75e-05	0.963165	2.76086	0.187335	1.68059	3.76867	4.54827	3.24247	4.34065	0.32366	3.01436	0.000230399	-0.000794696	0.646089
CR_176_1_tcell_cd45_8070	-6.92282	-26.2017	R	176	naive	2	CD16NK	4.11754	0.00193863	2.85918	-0.000586619	3.41387	0.91395	0.631181	3.06994	-0.00259751	8.32e-05	3.39073	0.830559	0.287169	0.00302354	3.40147	0.500278	0.631081	1.24806	-0.00294147	-0.0010571	2.00058	1.60288	2.73254	0.0024531	0.00348892	4.34693	2.20866	3.74095	1.39436	-0.00100909	0.690258	0.4672	0.113456	1.18476
CR_176_1_tcell_cd45_20384	-6.80665	-9.44057	R	176	naive	2	CD16NK	4.4569	1.07925	2.85584	0.881286	2.69311	0.555991	2.46134	2.29393	0.00307932	0.00141555	3.52401	0.186494	0.284885	0.00165372	3.70163	1.71659	0.00422336	0.00076507	0.00209402	-0.00181677	0.00392351	0.468738	2.51007	-0.000246274	0.00191387	4.10096	2.10018	2.89288	5.31096	1.0961	0.626224	0.000383322	0.0014637	-0.00166284
CR_176_1_tcell_cd45_13245	-8.41196	-28.1003	R	176	naive	2	CD16NK	3.84181	0.276585	2.38248	0.0882315	3.24953	0.0819502	0.71658	4.71091	9.93e-05	0.185614	4.42569	0.631638	-0.00371932	0.00316181	4.2503	1.75438	2.50755	0.394161	-0.00452434	0.00216259	2.99211	0.310356	2.51755	0.000217624	0.000241579	3.93442	0.00668294	1.05522	0.000227712	0.00346853	1.08522	0.0253367	-0.00335782	0.0818771
CR_176_1_tcell_cd45_23120	20.8003	2.092	R	176	naive	2	CD9CD4	5.04061	0.889093	2.80841	4.84383	1.74684	3.4214	1.08683	2.80008	0.630238	0.949593	4.71478	1.59513	-0.00113068	-0.00270827	4.16732	1.45261	2.56184	2.55647	0.00263963	-0.0037346	0.00188897	2.40483	3.11845	0.00234194	-0.00028268	1.51177	4.75464	2.629	2.38918	0.000140502	0.000411811	0.000393541	1.64416	0.00179162
CR_176_1_tcell_cd45_7002	14.7055	32.7328	R	176	naive	2	CD16NK	3.66758	0.728845	2.30095	0.169831	1.88233	0.863414	0.631569	2.17664	0.429811	-0.00147037	0.80744	1.63424	-0.00105321	-0.00108196	1.96085	0.00063312	1.32371	1.55632	0.00236499	0.00380574	-0.00133852	2.91133	3.34408	0.164061	-0.00208323	2.60215	2.14841	3.64677	1.14995	0.00142537	0.422527	0.00161414	0.0311893	4.32296
CR_176_1_tcell_cd45_16784	22.2385	15.7798	R	176	naive	2	CD9CD4	4.13249	0.00208723	3.00248	0.625124	2.32267	3.30105	1.65424	2.60781	-0.00271498	-0.000109012	4.50149	1.27676	0.00382335	3.43621	3.96105	1.19611	1.07647	1.83116	0.18545	0.000701721	0.00110926	3.48743	2.82378	0.143239	0.00431035	1.47945	4.55897	3.39719	3.06037	0.000508999	2.96893	-0.00241064	-0.000121982	0.000198743
CR_176_1_tcell_cd45_4098	25.7968	-5.69995	R	176	naive	2	CD9CD4	4.28812	-0.0014003	2.77598	3.59544	0.659037	3.60091	0.0623494	0.901254	-0.00233814	0.623957	4.50636	0.991626	0.0725324	0.0360548	3.76901	1.95956	1.90502	2.14702	0.00159982	0.200554	0.000496373	2.5557	2.74997	-0.000323099	0.0696156	0.955705	5.19284	1.98868	0.0244638	-0.00254108	0.00217318	0.400394	2.21334	0.000847133
CR_176_1_tcell_cd45_18082	20.4404	27.1209	R	176	naive	2	CD16NK	3.68898	0.27072	3.48828	1.35655	2.59702	1.83758	1.59195	3.41008	2.17971	0.151926	2.57362	1.63451	0.00100856	0.117872	3.40032	1.4242	2.12092	2.55329	0.0190165	0.35145	0.3779	3.06584	3.53331	-0.000478495	0.459596	3.06508	3.57241	4.53807	3.57583	0.146298	2.53285	0.00350798	0.0110878	3.83011
CR_176_1_tcell_cd45_15438	20.4232	-6.31656	R	176	naive	2	CD9CD4	4.29745	0.302812	2.30173	1.40696	0.161548	2.53602	-0.0013058	1.59257	0.00231217	0.000412404	3.01311	-0.0011712	0.00270973	0.0273086	4.56665	1.56419	2.60474	2.0844	0.00127373	0.00141092	-0.00159897	3.16521	2.61246	0.00125015	0.247692	1.77768	4.84754	2.61906	0.307705	-0.00224401	0.718775	-0.00161436	0.703436	0.121367
CR_176_1_tcell_cd45_24506	-2.44439	12.741	R	176	naive	2	HLADRCD8	4.86196	0.0027162	3.31048	0.710021	1.80423	0.10851	3.82905	2.5197	0.00195235	-0.00149249	3.23808	1.16763	-0.000159161	0.00180602	2.96852	0.59121	0.00407565	1.83115	-0.000126981	-0.0041757	0.977238	1.10628	2.31214	0.001449	0.000842799	4.84588	5.45981	3.39468	2.48231	-0.000695298	3.17036	0.000573452	4.46e-05	0.0020065
CR_176_1_tcell_cd45_22684	-4.57726	4.2016	R	176	naive	2	HLADR_CD8	4.66704	0.572446	3.28257	0.960768	3.21204	0.289331	4.19796	3.2874	-4.01e-05	0.00545502	3.45498	1.55949	-0.000290686	0.108169	4.3126	2.59563	1.50116	1.94373	-0.00428517	-0.000557874	2.29338	0.821299	2.50259	0.000306178	-7.41e-05	5.03248	5.50585	6.11416	3.26511	-0.00156386	2.4054	0.00178192	0.000694704	0.45844
CR_176_1_tcell_cd45_981	11.6591	35.8777	R	176	naive	2	CD16NK	3.78024	0.227147	1.89445	0.548355	1.00439	0.736861	0.00327452	1.84342	0.962934	0.000256556	0.000278947	1.40249	-0.000460386	-0.00218247	2.022	0.247348	1.55037	0.618857	0.00249344	0.0303685	-0.000490987	2.47894	2.3736	-0.00300367	-0.00279528	2.06479	0.519609	2.82922	1.55807	-0.00169359	0.143225	0.242156	0.362501	5.23735
CR_176_1_tcell_cd45_20695	19.3525	30.2065	R	176	naive	2	CD16NK	3.97541	0.719093	2.99881	1.2162	1.64221	1.79921	0.410386	1.99416	0.0987114	-0.00151548	1.91421	1.0394	0.000669208	0.00148232	3.31514	1.12815	1.71217	2.31413	-7.96e-07	-0.00238105	0.287087	3.49371	3.32839	-0.000608923	0.00498144	2.56526	3.38012	3.57536	3.76777	0.083029	1.26271	-0.00318392	0.00240699	4.32305
CR_176_1_tcell_cd45_1722	-6.67432	-9.23998	R	176	naive	2	CD16NK	4.3943	0.457575	2.73599	0.00300949	2.89998	1.37664	1.53192	1.10218	0.001805	0.00079455	3.82148	0.461398	0.538601	0.00319922	3.46655	1.66202	1.2184	1.1049	0.000438992	0.282834	0.668918	0.459931	2.25863	0.000462408	0.0011954	5.07601	1.91663	2.68883	5.61529	1.03564	1.09731	-0.00154119	0.00459437	-0.00451109
CR_176_1_tcell_cd45_13307	-11.0807	19.2773	R	176	naive	2	HLADRCD8	4.96551	0.00329236	2.982	1.44785	1.88763	-0.000785504	2.40855	2.07275	-0.00372652	0.295669	3.41933	0.261969	0.00098295	-0.00141294	3.86812	1.51894	0.613024	0.00167884	0.507354	0.00215625	0.74859	3.25895	2.87878	-0.00065321	-0.00239556	2.04891	5.65937	2.69704	4.41565	0.00604676	-0.00276233	-0.00128894	-2.92e-05	0.251328
CR_176_1_tcell_cd45_22814	17.6494	30.2189	R	176	naive	2	CD16NK	3.98129	0.25568	3.24006	0.712325	1.69408	0.563576	0.338672	3.24501	0.183386	-0.00232238	1.70065	0.821438	-0.00116595	0.000851232	2.19012	0.37995	0.914231	1.33076	-0.000752045	0.573053	0.401289	2.72289	3.10558	-4.51e-05	-0.00362481	2.68025	3.04174	4.16341	2.7639	0.495158	1.20538	0.246888	0.00326719	4.48919
CR_176_1_tcell_cd45_19879	13.4948	-2.20528	R	176	naive	2	CD9CD4	4.4137	0.582935	2.74678	1.30762	1.92699	3.35443	0.702839	2.28907	-0.000417052	-0.000110962	3.64711	1.28263	-0.000244909	0.00103752	4.24376	1.97839	3.27019	2.42549	0.140889	0.0963704	3.61796	2.33866	1.66151	0.00139918	-0.00189899	1.71935	4.97404	2.96858	0.898728	0.0010147	0.457733	0.0942305	0.00373532	0.000828384
CR_176_1_tcell_cd45_17734	-24.281	-9.96757	R	176	naive	2	Bcell	3.56439	1.46723	2.98288	0.419862	3.04877	0.547438	1.04891	0.409136	-0.000105424	0.000914496	1.31278	1.02829	0.00235534	-0.00323505	5.22298	3.47093	1.25859	1.08295	-0.00106825	0.00354886	-0.00303423	0.610038	2.62692	0.000257226	-0.00322478	0.853025	2.22254	3.12951	1.75243	0.000262882	4.65613	0.00254088	-0.00249845	-0.00209151
CR_176_1_tcell_cd45_15300	1.34839	23.2491	R	176	naive	2	HLADRCD8	4.55419	0.638435	2.60076	3.16283	-0.00129776	0.971535	3.38191	2.34142	-0.00175077	0.00050627	3.63325	-0.00220618	0.000855681	-0.00579728	4.25945	0.40817	3.03503	1.12955	0.00211507	0.000872441	-0.00063212	1.52733	2.56908	0.801564	0.000596721	1.61949	4.93272	3.43038	1.47891	-0.000524255	0.000897819	0.00280612	1.29777	0.000404531
CR_176_1_tcell_cd45_22211	-5.5457	-12.8971	R	176	naive	2	CD16NK	4.59768	0.0958338	2.73759	0.000170455	3.47143	0.19093	1.42853	3.17776	0.05229	0.103363	2.46042	0.202464	-0.00306288	-0.0018399	3.93733	1.59983	0.565633	0.64996	0.00273777	0.0200209	-0.000397567	1.40891	1.54686	-0.00045637	0.000644798	4.31946	1.76689	2.92786	5.1907	0.395901	0.0028362	-0.0028011	0.141546	0.679442
CR_176_1_tcell_cd45_4526	0.917695	-29.7	R	176	naive	2	CD16NK	4.68842	0.468725	3.11563	-0.00187962	3.74456	0.00132874	2.20325	2.51536	0.000965473	0.00176161	0.0266254	-0.00178595	0.00523934	-0.00105955	4.12613	2.18788	1.33497	0.0992912	0.00208221	0.0014871	3.94231	0.200114	0.825084	0.153478	0.0683731	4.01052	1.55343	1.89767	0.518913	-0.000725882	9.91e-05	0.00397874	0.198999	0.170762
CR_176_1_tcell_cd45_1723	-6.99537	-15.5618	R	176	naive	2	CD16NK	4.18579	0.612689	3.29701	0.59293	2.73871	0.15799	1.06591	3.08277	0.00217733	8.4e-06	3.48641	0.264664	0.00205382	0.00183862	3.81798	1.59947	1.63266	-0.0011052	-0.00201967	0.00135815	2.21	0.359448	1.95334	0.100269	0.45055	4.42015	1.25561	0.394682	4.14051	0.179907	0.784658	0.0801025	0.683912	0.10458
CR_176_1_tcell_cd45_2798	20.6097	-8.15966	R	176	naive	2	CD9CD4	4.39049	0.0244222	1.86448	1.52036	1.41893	3.22652	-0.0016071	2.56427	0.14142	0.0619232	3.7107	0.422574	0.00202466	0.342378	3.83099	0.848624	3.0605	1.3639	0.0370753	0.160889	-0.00200025	2.82521	2.47062	0.796088	0.172721	0.645138	5.12119	1.95188	0.123195	-0.00121463	0.00248077	-0.00156908	1.17707	0.00257051
CR_176_1_tcell_cd45_22064	13.5037	2.50458	R	176	naive	2	CD16NK	3.46373	0.00417296	3.07173	2.27526	1.99238	2.43178	2.32464	2.83193	-0.00034344	-0.00103596	3.37623	0.561083	-0.00527801	0.00203102	3.60283	2.18551	2.12251	1.8652	0.114455	-0.00412414	-0.00279236	2.28514	3.19727	0.0270419	-0.00206773	2.06201	4.04596	4.25066	2.6424	-0.00318173	1.47117	0.000907017	0.632907	1.44553
CR_176_1_tcell_cd45_14986	20.7116	27.6917	R	176	naive	2	CD16NK	3.9702	0.00174824	3.47422	1.7407	2.50713	2.06139	1.51967	3.23122	0.00125848	0.137898	2.2005	1.57689	0.00153898	0.00340333	3.77665	1.81063	1.76522	2.69993	0.120355	0.330579	0.0524639	2.70493	3.596	0.2566	-0.00159503	2.86026	3.45581	4.19105	3.16636	-0.00126766	1.56889	0.0630933	0.273663	3.92391
CR_176_1_tcell_cd45_3612	3.6656	-19.3616	R	176	naive	2	CD16NK	4.63194	0.205548	3.25722	0.823932	4.06573	-0.00138621	-0.00151161	2.63475	-0.00219772	0.447605	-0.000651172	-0.00372219	-0.00202501	0.00123125	4.49657	2.74209	1.80528	0.00138225	-0.000528051	0.00336204	0.505057	0.413766	0.821077	-0.000577819	0.00338609	5.19098	0.373716	1.32309	5.36935	0.00165759	0.814094	0.00112025	-0.000820079	0.1812
CR_176_1_tcell_cd45_4812	31.1702	12.5193	R	176	naive	2	Treg	4.2512	0.391658	1.0137	0.829936	3.71603	2.55631	0.68184	2.03331	0.916394	1.09649	3.52672	2.60823	-0.000649403	0.676204	4.15082	2.79114	2.85693	2.3422	0.00301383	-0.00291615	0.000118105	2.92166	1.62062	0.538883	2.19051	1.03379	4.15793	0.726006	-0.000161418	0.000216505	2.53831	0.0001985	0.000353397	0.00356697
CR_176_1_tcell_cd45_8946	0.98441	-15.8196	R	176	naive	2	CD16NK	3.77599	-0.00314997	2.69984	1.0818	2.76827	0.887775	1.46534	3.22448	0.0618635	-0.00180756	0.611953	0.395697	0.00444702	0.000943406	3.66064	1.71863	1.52651	1.98951	0.00222279	-0.00241121	0.741109	1.39774	2.95353	0.17435	0.00130449	3.44486	2.04352	2.81052	4.82776	0.818423	1.16833	-0.00164527	-0.00224084	2.37157
CR_176_1_tcell_cd45_12099	-22.8232	-0.370458	R	176	naive	2	Bcell	3.90868	0.805535	3.11525	0.589519	3.21248	0.307641	1.07489	2.07082	0.0281401	0.229329	1.40085	1.69643	0.00149401	0.0019241	4.68076	2.13283	2.42427	0.237375	0.000344462	0.00207998	0.000188235	1.06689	2.37928	0.000718882	-0.000430465	1.13834	1.70369	2.73016	2.02373	0.0726543	1.95253	0.00136386	4.75e-06	2.37069
CR_176_1_tcell_cd45_6529	25.043	-6.68492	R	176	naive	2	CD9CD4	4.62262	-0.00312704	2.95263	1.8839	1.00129	3.56411	0.313863	1.72418	0.215015	0.268651	4.98312	1.64274	-0.00111296	1.55181	4.14659	1.57372	0.355161	1.16293	0.00391854	0.0919299	0.968348	3.10129	2.52061	0.000602988	-0.00180756	0.000481391	5.26746	1.66239	0.00203361	0.00216467	0.00232263	0.00064563	1.38742	0.546449
CR_176_1_tcell_cd45_13356	14.3384	-15.0326	R	176	naive	2	CD9CD4	3.46216	0.0397625	2.40906	0.675499	1.38647	2.11038	0.410682	2.6541	0.466211	0.00723913	1.27144	0.208519	0.181956	-0.000254377	3.64516	0.491568	2.11248	1.59625	-0.000496707	-0.00121501	-0.000650429	0.23993	1.87125	0.00116801	0.00978364	2.66435	3.95464	2.66607	1.04326	0.000285475	0.850811	-0.00217431	0.00147399	1.18945
CR_176_1_tcell_cd45_22689	-14.2354	26.5712	R	176	naive	2	HLADRCD8	4.90598	1.35208	3.21413	2.30539	1.57535	0.310258	3.81921	2.27807	0.00432625	5.09777	4.0761	0.530337	0.000125604	0.111109	3.68078	2.1782	0.533379	0.176823	-0.00401468	0.00100266	-0.000182131	3.98321	2.21676	-0.000286991	0.00296025	0.00323351	4.66413	2.95167	3.96991	0.00294409	1.78352	-0.0021778	0.00264693	-0.00164346
CR_176_1_tcell_cd45_15524	-3.25596	-4.75463	R	176	naive	2	CD16NK	4.38729	0.430893	2.3146	3.13404	3.46879	0.445243	0.977991	3.33707	-0.000457316	-0.00204841	3.2395	0.000302283	-0.00229214	0.00348946	3.53891	1.06833	1.18565	1.75547	-0.00115031	0.00143916	1.79947	0.333977	2.79204	0.0804964	-0.000849638	3.90329	1.01513	3.14192	5.42063	0.773892	1.12859	-0.00207696	-0.00123149	0.449274
CR_176_1_tcell_cd45_24235	19.2029	29.863	R	176	naive	2	CD16NK	3.47676	0.0797913	2.76133	0.905765	2.00746	0.891824	1.3282	2.36435	0.588029	0.00156338	1.95983	1.99167	0.00111025	0.00101709	3.08038	1.31374	1.88834	1.78523	-0.00120709	0.00191666	0.849763	1.92487	2.86023	0.00136415	0.118003	3.12751	2.54888	3.87772	2.77031	0.00143881	2.08968	0.00247137	0.12684	4.17038
CR_176_1_tcell_cd45_7053	16.3829	29.6041	R	176	naive	2	CD16NK	3.64701	0.0568116	2.88715	-0.00183531	1.39184	0.696007	1.30261	2.64537	0.922843	-0.00158804	1.05962	1.41998	-0.000395737	-0.00154644	2.04572	0.127953	0.0811838	2.29206	0.00278423	0.000514319	-0.0020519	2.49866	3.36534	0.000104081	0.0018533	2.84328	2.73509	4.00537	2.54542	0.00051285	1.23225	0.000703398	0.0556353	4.26493
CR_176_1_tcell_cd45_18290	35.4464	-3.30133	R	176	naive	2	CD9CD4	4.5685	0.954945	2.24025	3.13975	1.10782	3.02993	0.969639	2.1372	-0.000640157	0.00166497	3.79568	0.917508	0.262299	0.00133154	4.39615	2.37465	2.82801	2.06871	0.00043124	-0.00178577	1.80344	3.20183	2.67537	0.000726223	0.000489172	1.52022	4.22731	2.83909	0.438402	-0.000327182	-0.000426176	0.0015718	0.856595	0.000146415
CR_176_1_tcell_cd45_16719	20.8127	-0.421358	R	176	naive	2	CD9CD4	4.21769	0.317784	2.76999	4.0003	1.25698	2.37846	0.858577	2.27395	0.00323285	0.000145238	3.2535	0.392879	0.0588402	0.324355	4.39022	2.46927	3.05711	1.94264	0.00049812	0.200328	-0.0027793	3.68333	2.6747	0.481004	0.279426	1.52464	4.15602	2.65726	1.01591	-0.000758311	0.40645	0.0035231	0.409108	0.0325177
CR_176_1_tcell_cd45_3149	-24.5828	-0.718011	R	176	naive	2	Bcell	3.86643	1.01441	2.42509	0.280861	3.28005	0.346589	1.42709	0.439299	0.00270734	-0.00170176	-0.00246342	0.665864	-0.00346919	0.237436	4.65605	2.30021	2.46342	0.000380352	0.000629453	-0.00190473	0.181654	1.51003	2.71422	-0.00295851	0.00243381	1.95844	1.4913	2.70363	1.01073	0.000320382	1.94758	0.56476	0.677102	3.80903
CR_176_1_tcell_cd45_2222	24.303	-5.50583	R	176	naive	2	CD9CD4	4.74185	-0.00392265	3.03585	2.52393	0.0455882	3.65824	0.213933	0.348246	-0.00131195	1.03345	4.15189	1.07847	0.170553	0.268844	4.18233	0.672516	3.21881	2.01144	-0.00555209	0.00303515	4.97e-05	3.4621	2.69941	0.579815	1.01955	1.03444	5.03626	2.36002	0.00201314	0.00155696	0.334514	0.000993103	1.52955	0.384022
CR_176_1_tcell_cd45_20062	-2.08826	-17.8352	R	176	naive	2	CD16NK	4.79328	0.487567	3.50911	0.472747	3.58101	0.817051	2.45904	3.80303	0.00243261	-0.00224409	2.81977	0.0227766	-4.59e-06	-0.00113893	3.37597	2.2221	0.4727	1.63354	0.00200928	-0.00230652	3.14217	1.09333	2.08049	0.000223372	-0.00233168	4.01612	2.74907	3.40637	5.01283	0.0900815	0.731999	-0.00129896	0.000486763	0.358589
CR_176_1_tcell_cd45_22135	18.7459	2.15666	R	176	naive	2	CD9CD4	4.71781	-0.00226748	2.71945	2.67374	0.93123	2.78661	0.550458	1.70528	-0.00195056	0.428454	4.10042	2.09512	0.00130211	0.147877	4.12503	1.02931	2.24411	1.36923	-0.0034673	0.00270607	0.000460396	3.34214	2.63609	-0.00138009	-0.00181921	0.56997	4.74896	3.96212	1.71964	0.230081	0.117879	0.00200591	0.972996	-0.00340828
CR_176_1_tcell_cd45_23404	-5.59237	32.3657	R	176	naive	2	HLADR_CD8	4.26523	0.127585	1.98991	1.19994	-0.000796319	0.313588	2.68724	2.65703	-0.000524825	0.000809078	2.81031	0.429077	0.280504	0.686862	3.68469	0.8192	2.72146	1.83839	-0.00219454	0.0687329	-0.00171394	1.04348	2.59618	1.07356	0.00191657	3.949	4.91128	3.37212	1.96157	-2.45e-05	1.5185	0.00254317	0.0617244	0.0700467
CR_176_1_tcell_cd45_804	14.6549	-18.0232	R	176	naive	2	CD9CD4	3.63973	0.00215365	1.88549	1.42885	1.44345	2.4002	0.638275	1.64552	0.000578341	0.00132872	2.26988	0.0489662	-0.000147428	-0.004744	3.2642	0.927345	3.02667	1.40556	0.00161149	-0.00607218	-0.00258805	0.490741	2.32537	0.630799	0.0956861	2.73022	4.5014	3.02691	0.0751088	0.000758671	0.00215814	0.00237969	0.0026163	-0.00187849
CR_176_1_tcell_cd45_9272	15.1773	32.3262	R	176	naive	2	CD16NK	3.72473	0.682439	2.60563	1.46124	1.0775	0.00233352	0.950144	2.02165	0.31408	0.488531	0.319022	1.16635	0.000338467	0.000370965	2.52653	0.168028	0.762797	0.98605	0.344062	0.000211851	0.001352	2.96326	3.00775	-0.00190795	-0.000519925	3.11106	2.00566	3.78929	2.36967	0.000911906	0.553142	0.000612711	0.358113	4.23677
CR_176_1_tcell_cd45_825	19.0733	-13.8049	R	176	naive	2	CD9CD4	4.33705	0.00560758	1.53952	4.12378	0.480567	3.16584	0.152359	1.82874	0.00117183	-0.000710891	3.05909	-0.00120034	-0.000173417	-0.000652113	4.24817	0.240056	2.919	0.000790523	0.450333	0.00315046	0.00285603	2.21618	1.48558	0.283789	-0.000646455	0.396108	5.06716	2.76053	1.13341	0.00109341	0.00331899	-0.000409625	-0.000270935	-0.0013719
CR_176_1_tcell_cd45_20995	-0.65594	18.6901	R	176	naive	2	HLADRCD8	4.91747	0.447281	3.15495	1.46987	1.51946	1.87523	3.9768	2.45407	0.000387419	0.683422	4.28295	0.902415	-0.00199708	0.000231931	3.03793	1.42456	0.816749	0.181124	0.000323752	0.000996825	1.91029	2.07253	2.41718	0.182478	0.367133	2.06243	4.8124	2.2504	1.23744	0.00103958	1.56488	0.405543	0.136631	-0.00199245
CR_176_1_tcell_cd45_5337	21.4674	-22.0994	R	176	naive	2	CD9CD4	4.97375	0.751465	2.88495	2.33881	1.01094	3.97976	0.19102	3.07354	0.123889	-0.00215937	4.12901	0.101436	-0.00194428	0.000453858	4.44357	1.86507	4.21092	2.35851	0.386014	0.00187832	0.418358	2.22647	1.87976	0.00362145	0.688708	1.72834	5.38529	2.64584	0.00206674	0.000470808	0.00212219	-0.00168359	-0.00474434	0.000923294
CR_176_1_tcell_cd45_7691	-5.57803	31.353	R	176	naive	2	HLADR_CD8	3.72645	-0.00244522	2.09893	4.51231	0.406806	0.272565	2.30366	2.98207	-0.000382434	0.104071	2.12157	0.0240105	0.21483	0.238996	3.79074	1.23773	3.15755	0.899091	0.00134505	0.00147181	0.00143468	0.831344	1.87399	-0.00150271	0.845684	3.71935	4.48939	2.47726	1.81361	0.853092	0.439192	0.0056359	-0.00173018	0.000831313
CR_176_1_tcell_cd45_11166	27.8291	0.461973	R	176	naive	2	CD9CD4	4.94717	2.07852	2.21701	2.94157	-0.00117418	3.04595	0.0023343	2.44499	0.502273	1.41877	3.35584	2.23731	-0.00142796	0.0679846	4.88713	2.57875	3.22813	2.49057	0.102397	-0.00186353	-0.00205138	3.41659	2.59959	0.438638	0.00274777	1.74134	4.71413	3.034	0.791305	-0.00250508	0.578891	-0.00149232	1.43762	0.949216
CR_176_1_tcell_cd45_14096	13.85	2.54614	R	176	naive	2	CD9CD4	3.70176	0.316973	2.65783	2.23709	1.09008	2.39088	1.38631	3.146	1.47555	0.000646591	3.92514	1.22809	0.000316914	-0.000447819	3.66042	1.87513	2.3916	2.15582	0.0020179	0.212923	1.0601	2.33045	3.00339	0.00161322	0.322742	1.96525	4.26442	3.94617	3.40669	-0.00152151	2.23715	-0.00136602	2.61059	1.84788
CR_176_1_tcell_cd45_16239	-4.62161	34.4577	R	176	naive	2	HLADR_CD8	4.0352	0.367709	2.86099	3.9217	1.35997	0.203328	2.95565	2.91889	0.00175648	-0.000616139	3.05102	0.364746	-0.00129328	0.177678	4.05594	2.15542	3.88649	1.12131	-0.00548967	-0.00100983	0.00131853	1.34135	2.54323	0.923486	0.402606	4.50717	4.6295	3.60357	1.13924	-0.00265713	0.000304169	0.00165388	0.00521956	0.0243852
CR_176_1_tcell_cd45_22539	19.1145	32.6763	R	176	naive	2	CD16NK	3.85815	2.60321	3.14697	1.1105	2.32104	1.02046	1.27488	1.97826	0.299099	0.00145472	0.667563	1.78228	0.190531	-0.000249369	3.0332	1.24369	2.21123	1.71583	0.000767353	-0.000341463	0.701337	2.48574	2.90243	0.395499	0.00011129	2.01407	1.71397	3.67998	2.42534	0.279389	2.7487	0.00191715	0.000641614	4.22099
CR_176_2_tcell_cd45_2278	15.596	-24.6365	R	176	expose	2	CD9CD4	4.50799	0.575477	1.99013	2.47801	0.820036	3.86006	0.97098	3.11732	0.0658835	0.00110752	2.96335	0.536268	-0.00157325	0.183237	4.04399	1.95226	3.48091	1.75849	0.00359272	-0.00142083	0.0019273	0.00191777	2.4799	0.717865	0.263839	4.98165	5.47159	2.21759	0.00163778	-0.00228896	-0.000787801	5.89e-05	0.0422224	0.0013143
CR_176_2_tcell_cd45_16322	-16.8479	-14.6596	R	176	expose	2	Bcell	3.43157	0.579065	2.60346	4.41539	5.55162	0.696756	-0.00095773	0.651762	-0.000354694	0.00196735	0.342565	1.0754	-0.00133918	0.00109679	4.94946	4.98771	2.42367	1.56696	0.003574	0.243929	0.00250918	0.898994	3.18685	0.00121571	0.00128943	3.84479	2.36628	2.85149	2.68053	0.00169333	0.977821	0.00175259	0.000917175	0.00273538
CR_176_2_tcell_cd45_10134	29.8815	-0.144782	R	176	expose	2	CD9CD4	4.42917	2.38444	2.75168	2.71816	1.2066	4.15503	0.0899194	2.30441	1.54968	0.752054	4.15293	1.69379	0.00500947	0.251931	4.66546	2.42858	2.62321	3.05293	0.000426737	0.0801533	0.0513099	1.72826	2.82468	0.34635	0.690413	2.25486	5.33653	1.85867	1.23446	0.00354134	0.191355	-0.000663544	2.0535	0.000146447
CR_176_2_tcell_cd45_9843	-24.4057	-0.694467	R	176	expose	2	Bcell	4.47309	1.27356	3.09373	-0.00173853	3.63932	1.41101	0.78449	1.62868	0.000151852	0.111003	0.000668587	1.70861	1.02232	-0.000893966	4.72187	1.84877	2.30167	0.628274	-0.00112777	0.127251	0.00339422	2.43284	3.09927	0.00219697	-0.00296215	1.94749	0.904915	2.74551	0.327216	-0.00051831	0.889983	0.00126309	1.84655	3.82563
CR_176_2_tcell_cd45_2383	-34.2195	-7.13454	R	176	expose	2	Bcell	4.39149	1.62617	3.07728	0.000414585	2.8746	1.14972	0.0575129	0.544619	-0.000994934	-0.00144912	2.94414	0.708161	-0.000300096	-0.00299204	5.32376	4.17556	1.86485	0.254195	-0.000908932	0.00206538	0.00100845	0.481747	3.05989	-0.000200703	-0.00100657	1.58559	0.0671136	2.04531	0.539607	0.00209725	4.7197	0.00199124	0.00167292	0.00196615
CR_176_2_tcell_cd45_6387	-0.00609541	22.2697	R	176	expose	2	HLADRCD8	4.85547	2.28136	2.77087	1.4653	-0.00072877	0.145213	5.14154	3.83322	0.00166076	-0.00132302	5.13352	0.4407	-0.00182723	0.00180089	4.59648	1.97672	2.14192	2.53046	0.00235626	-6.23e-05	0.000532723	0.0382489	2.48854	-0.00061574	0.572025	1.7373	5.64072	2.77796	0.00193404	-0.000419931	-0.000449702	0.00253452	0.493419	-0.00158837
CR_176_2_tcell_cd45_1632	-10.4437	21.8925	R	176	expose	2	HLADRCD8	5.24883	0.434947	3.57894	3.45275	1.05123	0.00045615	5.09025	0.53472	0.00168857	-0.000735427	4.82504	0.806443	0.000820234	0.845556	4.54866	3.17185	0.000281484	-0.00142392	0.000998058	0.102011	0.000853036	3.96361	3.62591	-0.000977782	0.0647042	1.41447	5.79316	1.22509	6.07545	1.54504	0.000375987	0.000415259	0.00161469	-0.00169706
CR_176_2_tcell_cd45_318	29.9198	-10.4916	R	176	expose	2	CD9CD4	4.80927	0.715017	1.94607	5.42124	1.2324	3.58202	0.0201556	0.00114232	-0.00220334	0.0016209	4.42862	0.23636	0.00125725	0.00139498	4.76459	2.37909	2.18457	1.62732	0.00495198	-0.00230936	0.000918474	2.74104	2.27292	-0.00251715	-0.000530325	0.0238839	4.57331	0.00357231	0.00239191	-0.000162789	-0.00340932	-0.000931911	0.316071	-0.00134719
CR_176_2_tcell_cd45_8611	14.8695	-25.7578	R	176	expose	2	CD9CD4	4.28825	0.402039	1.62555	1.34967	0.853127	2.9066	0.505678	2.82321	0.00122461	-0.000689762	3.53941	-0.00257157	0.000792815	0.00405154	4.83159	2.08309	4.12886	2.14648	0.00326131	-0.00167136	-7.88e-05	0.00139343	2.45888	0.216065	-0.000826293	4.72974	5.50188	1.71514	1.09471	-0.000279921	0.00362334	-0.000216962	0.000784132	-0.000101899
CR_176_2_tcell_cd45_1627	27.5429	-5.7958	R	176	expose	2	CD9CD4	4.6724	0.800857	1.83709	2.412	0.558703	3.5205	0.000319754	-0.000998896	0.00111604	-0.00232683	3.82862	-0.00141953	0.227498	0.130017	4.61705	2.73868	1.90225	1.69711	-0.00154603	-0.00204255	-0.00162787	3.85466	2.44791	-0.00170705	0.858402	1.5542	5.22	4.18712	0.528232	-0.00244486	-0.00154883	0.254386	-0.00129377	0.000595314
CR_176_2_tcell_cd45_6038	16.09	-25.8776	R	176	expose	2	CD9CD4	4.86534	1.26925	2.58827	2.40523	0.716324	3.85347	0.355168	3.71669	-0.00135354	-5.76e-05	3.60275	6.65e-05	-0.00374511	1.1e-05	4.57808	1.70321	3.50707	1.59809	-0.000581632	-0.00156489	-0.00104057	0.759772	2.59372	0.000306999	0.719672	4.74618	5.539	2.21145	0.000391884	0.00329839	-6.96e-05	-0.00132909	0.566682	0.0040611
CR_176_2_tcell_cd45_12889	2.15787	-24.8367	R	176	expose	2	CD16NK	3.44105	1.18354	2.03632	0.450478	2.49215	0.664679	2.41825	2.47791	0.206383	-0.0013669	1.10743	0.385347	0.132888	-0.00416982	3.68644	2.20716	0.790974	1.28868	0.0144863	-0.000724772	1.12288	0.795612	1.6278	0.00683314	0.00127985	2.60483	0.669407	2.71265	1.5186	-0.00106546	0.674106	0.32372	1.22081	0.588671
CR_176_2_tcell_cd45_15995	-31.452	-3.21969	R	176	expose	2	Bcell	3.81702	0.434973	2.0029	-0.000735535	1.3355	-0.00184528	0.258218	-0.00408565	-0.00267321	0.0025228	-0.000596696	0.00214951	-0.0027916	-0.00234193	4.54008	3.9779	2.02951	0.00231579	0.0019925	0.00233575	0.684295	1.54978	1.55617	0.00329986	-0.00178011	0.101572	-0.00130253	3.6643	1.13704	-0.00217071	2.14772	0.00301241	0.193586	-0.000870863
CR_176_2_tcell_cd45_9758	15.5297	-26.3355	R	176	expose	2	CD9CD4	4.32778	1.83942	2.34311	1.56637	0.763702	3.54286	0.0743898	3.28779	-0.00187452	0.330021	3.15783	0.00231451	0.0648946	-0.00174282	4.46194	2.34673	3.70871	1.75947	0.649949	0.00223763	-0.00311217	1.33215	2.37911	0.0901959	0.879128	4.75718	5.77439	2.6026	1.4094	0.000911808	-0.000855875	0.000231074	-0.000623603	0.464304
CR_176_2_tcell_cd45_10402	14.1233	-16.629	R	176	expose	2	CD9CD4	4.62149	0.48474	2.30334	2.50588	-0.0036779	3.37486	1.13205	3.29372	0.995952	0.0154238	2.68175	-0.00132442	0.641633	-0.00162993	3.82371	2.10046	2.67891	1.78368	0.349066	-0.000266174	0.0706726	0.924819	2.26886	0.000875878	0.784177	2.90262	5.30468	2.70039	0.823608	-0.0021813	0.689862	0.000328023	-0.00201787	0.403045
CR_176_2_tcell_cd45_15303	-32.485	-17.6866	R	176	expose	2	Bcell	4.31758	1.43004	1.79008	-0.00305679	2.95874	0.000639903	-0.00250606	-0.00297805	-0.00127834	-0.000282812	0.504697	0.000955822	0.000856034	0.000766162	5.47156	4.61003	1.29364	0.0798922	0.0452398	-0.000278254	0.000257093	1.97088	3.41732	-0.000977029	-0.000695031	1.8604	1.49814	3.15741	1.74482	-0.00212756	0.566765	0.00231521	0.0441263	0.544192
CR_176_2_tcell_cd45_10448	-8.26688	6.63104	R	176	expose	2	HLADRCD8	4.75987	0.448636	3.512	0.0438897	2.07095	0.00298388	4.54722	2.65392	0.00374566	0.00178932	3.65601	0.241757	-0.00301842	-0.00161669	4.30019	3.1475	0.269894	0.810293	0.00468495	0.000366022	-0.00228092	0.976439	2.69454	-0.00310001	0.00215246	4.70779	5.02039	3.64161	4.45292	0.783799	2.40254	0.000976669	-0.0016155	0.753423
CR_176_2_tcell_cd45_5608	33.6933	-3.80973	R	176	expose	2	CD9CD4	4.7374	1.95365	2.23325	2.86268	0.475671	4.40767	0.000286066	2.03075	0.145931	1.94651	4.68508	1.1914	0.00279591	-0.000803402	5.10183	2.00835	1.0415	3.34795	0.00155009	0.0010409	2.2495	3.74266	2.90438	-0.000596243	0.445721	-0.000966145	5.87936	1.02215	0.000369183	-0.00398686	-0.00124234	0.00270889	2.05266	-0.000879029
CR_176_2_tcell_cd45_9751	38.361	-0.865663	R	176	expose	2	CD9CD4	5.15388	1.92034	2.94591	3.12108	0.347745	4.37649	1.19331	1.7558	0.424682	0.36608	4.77817	1.51823	0.289816	0.0243668	3.89424	1.58942	2.81847	2.82881	7.32e-05	0.000320326	3.0438	4.17077	2.50328	0.0458455	1.24642	1.893	5.63409	1.05988	0.0562364	0.239694	0.000150752	-0.00305223	2.62577	0.56606
CR_176_2_tcell_cd45_11735	18.5972	27.3134	R	176	expose	2	CD16NK	3.43492	1.45004	3.13991	2.36332	2.26036	1.39281	1.34337	2.51301	0.580261	0.00069332	1.75392	0.206726	-0.00215512	0.00186547	3.1222	1.28798	2.00652	2.48308	0.00223052	-0.000456667	0.529513	2.41857	3.52648	0.113064	-0.00133522	2.97378	3.10908	4.50747	2.38725	0.413717	0.777162	0.000546227	1.19577	2.50414
CR_176_2_tcell_cd45_12053	14.1469	-22.1285	R	176	expose	2	CD9CD4	4.17891	0.0241169	1.91271	2.22717	1.80096	3.25543	-0.00259551	2.40742	0.000948114	-0.00208855	3.15744	0.1357	0.00350002	0.0265017	3.87709	1.48861	3.37043	1.50709	0.312319	-0.000623144	-0.00118611	0.143217	1.79034	-0.000180972	0.228758	3.67305	5.57857	1.96475	0.502201	0.232978	-0.00187377	-0.00251293	0.0463578	0.0276857
CR_176_2_tcell_cd45_7443	-31.6076	-17.9191	R	176	expose	2	Bcell	4.82145	2.97001	2.32703	0.000269342	2.02667	-0.00214785	0.00106609	0.00212963	-0.00449155	-0.00100576	0.663206	-0.00155285	0.00165455	0.000808534	5.72818	4.56506	0.212312	0.00146597	0.000627498	0.00308693	-0.00059	1.95058	3.99457	-0.000316757	-0.00123102	1.46566	0.000691477	3.37697	0.567114	0.00222384	1.84233	0.00177101	-0.00229613	0.000399732
CR_176_2_tcell_cd45_12169	15.7149	26.1248	R	176	expose	2	CD16NK	3.69438	0.135017	2.58278	1.01118	1.64979	1.72987	0.757803	1.64836	0.528735	-0.000399385	1.3044	0.800549	-0.00211388	-0.000514155	2.8249	0.0972554	2.14476	1.33079	0.000761035	0.0936072	0.289814	1.92021	2.97024	0.00225267	0.00135232	2.75249	2.36122	3.28645	1.33759	0.000877236	1.18615	0.00126556	6.71e-05	1.32992
CR_176_2_tcell_cd45_1235	39.0172	-0.589412	R	176	expose	2	CD9CD4	5.29768	2.56735	2.6319	2.58737	-0.00391819	4.2272	-3.37e-05	1.29811	-0.000740183	0.000563097	5.31279	1.82547	0.706217	0.00111344	4.96325	2.76533	3.14672	3.31627	-0.000463034	0.00135109	3.19656	3.83273	2.97019	0.0601178	0.000892337	-0.00232668	6.03179	4.55048	0.280913	-0.00306589	0.000788447	-0.00126936	2.2436	0.00196996
CR_176_2_tcell_cd45_7365	-32.9249	-3.81668	R	176	expose	2	Bcell	4.64787	2.42646	3.38767	0.0760563	1.07712	0.259406	0.00185816	0.00157766	0.000715873	0.000947753	0.00180488	0.0004033	0.0213764	0.000755163	4.52968	2.74178	1.38668	0.205966	0.000275578	0.776352	0.000511176	2.40557	2.27824	0.000879493	-0.00140562	1.56996	-0.00168614	3.71385	-0.00241368	0.00044987	3.88783	0.00087698	0.00154796	0.792185
CR_176_2_tcell_cd45_4968	14.2512	-15.9465	R	176	expose	2	CD9CD4	3.58418	0.0638766	2.33624	0.869401	0.475387	1.73549	0.340032	3.02373	-3.36e-06	0.00268104	1.9207	-0.00276201	-0.001264	0.00149454	3.94531	-0.000403661	2.20495	0.552675	0.00223738	0.317098	-0.000259911	1.8481	2.44888	0.00116511	-7.66e-05	3.88797	4.62641	2.62841	0.667138	0.00397157	0.00252578	0.00308038	0.000598032	-0.00073148
CR_176_2_tcell_cd45_12336	2.26024	-14.5945	R	176	expose	2	CD16NK	4.49845	0.114444	3.4954	0.329871	2.78248	0.000180294	3.27012	3.22168	0.000560211	0.00345406	0.592276	-5.26e-06	-0.000863822	0.00350332	4.25841	2.02278	0.492695	1.40072	0.000508659	-0.000185405	2.79941	2.08758	2.66624	-0.00321063	0.00153276	4.48691	2.45886	5.52363	3.63609	0.000426884	0.283938	-0.000417901	-0.00189919	-0.00122494
CR_176_2_tcell_cd45_14095	24.7525	11.7376	R	176	expose	2	Treg	4.63311	1.16016	2.66343	1.46119	0.367142	3.47437	1.47405	2.54311	0.531674	0.506185	4.21252	2.28154	0.540691	-0.001728	4.57771	3.28036	2.07579	2.88147	0.0854336	0.00540934	0.00205232	2.87113	2.8312	0.722717	0.174432	0.868424	5.86633	5.09066	1.93535	0.00227264	2.84505	0.00140868	0.0635778	0.00102488
CR_176_2_tcell_cd45_3988	-10.0489	-34.8484	R	176	expose	2	CD16NK	4.73743	0.481794	3.15502	0.0710067	3.33546	-0.000221375	4.08223	3.40975	0.00122361	0.00128706	4.65033	0.000860526	0.00125837	-0.000763793	4.26821	2.84781	1.43124	1.60958	0.00443384	-0.000236976	1.31972	0.0765735	0.920125	0.00372659	3.93e-05	3.81632	0.0696976	0.964544	0.00105164	-3.74e-05	0.523199	0.000382924	-0.00129835	0.783471
CR_176_2_tcell_cd45_15395	15.1061	-24.4064	R	176	expose	2	CD9CD4	4.41215	-0.00143042	1.10692	1.39358	0.18306	3.67523	2.08977	3.1903	-0.00101529	0.00360761	3.45453	-0.00242997	-0.000630393	-0.00326746	4.10115	2.04183	3.84287	2.34797	-0.00168569	0.0396426	0.000511082	0.723686	2.49789	0.00148	0.459431	3.8362	5.43783	2.60443	0.686302	0.00108635	0.317186	-0.00223227	-0.00280386	-0.00278304
CR_176_2_tcell_cd45_11679	13.5778	-2.55308	R	176	expose	2	CD9CD4	4.51501	0.145683	2.56433	1.16303	1.57794	3.59671	0.389604	2.73756	-0.000215589	-0.00424486	3.84072	0.171025	-0.000447424	0.00326013	4.04983	0.636406	2.97054	1.40219	0.0774057	0.603094	2.41548	2.02483	2.21523	0.055189	0.720448	1.40721	5.01872	3.99836	0.31994	-0.0012366	-0.00159877	0.00242309	0.983364	0.0301952
CR_176_2_tcell_cd45_10681	1.57961	25.3029	R	176	expose	2	HLADRCD8	4.92587	2.40807	2.90812	3.30059	0.196212	0.189772	5.14806	1.64064	0.00151251	0.0348322	4.94819	1.519	0.000171357	-0.000421675	5.08248	3.08395	2.52225	2.80036	-0.0018553	0.018441	0.00138687	2.80698	2.66088	-0.0014221	1.60753	1.22042	6.01131	2.42305	0.502981	-0.000509971	0.00160913	-9.27e-05	0.942585	0.000943452
CR_176_2_tcell_cd45_3491	-33.8207	15.4011	R	176	expose	2	monocyte	5.31553	2.46443	1.42207	0.000323874	0.444212	-0.000259252	-0.00174953	-0.00138414	-0.000783756	0.000866598	-0.000874763	0.701294	0.000781154	0.00185677	5.15965	2.8492	1.42997	-0.000254091	0.00227577	0.00436307	-0.00304649	-0.0030918	3.83385	0.00159213	-0.00400118	5.30655	-0.000377233	1.23963	0.00200279	-0.000855209	4.94312	0.000876685	-0.000664808	0.258195
CR_176_2_tcell_cd45_15546	-2.49811	-23.7244	R	176	expose	2	CD16NK	4.41876	2.03051	2.72824	1.36416	2.93078	0.877418	2.243	3.08645	-0.00104503	-0.00333185	0.714809	0.817177	-0.000910373	0.00209887	3.26775	2.8928	0.419382	1.98624	0.000580579	-0.00211407	1.33841	0.99473	2.44209	0.0392691	0.207825	4.24212	2.11519	3.92797	2.5255	0.00323926	0.754138	-0.00020417	0.00231888	1.66937
CR_176_2_tcell_cd45_15286	-35.1772	4.25957	R	176	expose	2	Bcell	4.02676	1.0605	3.59492	0.0741861	1.02505	1.70039	0.396376	1.04777	-0.000755283	-0.00421993	1.12298	0.000279372	0.0015395	-0.00324641	5.10138	2.79477	0.817919	1.59569	-0.000233432	0.00173664	0.591824	0.686234	2.54782	-0.00066253	0.0215691	3.50605	1.709	2.71903	1.18666	0.000870617	3.99212	-0.00128376	0.00147992	0.588151
CR_176_2_tcell_cd45_15117	-2.05451	-24.0438	R	176	expose	2	CD16NK	4.59314	0.548253	3.67578	0.999163	3.53253	0.905808	2.16603	3.36611	0.0667544	0.000956697	0.496541	0.00232723	0.00117809	-5.5e-05	3.97682	2.84856	0.831599	1.84697	0.00023658	-0.000467105	1.91589	1.4846	1.91751	-0.000777951	0.00130383	4.55746	2.63622	3.64478	2.8689	-0.000771008	0.592182	-0.00227283	-0.000118374	0.442038
CR_176_2_tcell_cd45_4046	-34.7203	-13.045	R	176	expose	2	Bcell	4.19516	1.95462	2.60724	0.00158635	3.51451	0.321403	-0.000630024	0.00184876	0.00095969	0.00120902	0.000155043	0.932475	-7.76e-05	0.29229	5.36395	4.02175	2.01207	-0.00053987	-0.000951791	0.000356285	-2.87e-05	0.961465	2.28867	0.000653679	0.000687924	2.73634	0.0018964	0.00323159	-0.00327571	0.000223839	4.22222	0.0431612	0.489892	1.76255
CR_176_2_tcell_cd45_15999	40.4353	0.113954	R	176	expose	2	CD9CD4	5.19447	2.58047	3.17164	2.52287	0.95331	4.34528	0.290588	2.46747	0.00292451	0.250275	5.49114	2.12449	0.0855972	1.70862	5.24414	3.46144	0.245659	2.95023	0.543337	0.32031	2.42791	4.35003	2.24405	-0.00280946	1.5183	0.612348	5.14795	2.87723	1.93839	-0.000685956	0.00111478	-0.00172557	0.98747	-0.000702036
CR_176_2_tcell_cd45_16921	14.7466	-25.0742	R	176	expose	2	CD9CD4	4.29714	0.191144	2.69126	2.85816	0.688924	3.41448	0.560812	3.38672	-0.0014724	0.00129834	2.98271	-0.00132636	-0.00103121	0.167542	4.22909	1.44564	3.34797	1.97074	-0.00248776	-0.00212459	-0.00140764	1.72461	2.49222	0.100276	-0.00151115	4.47274	4.90858	2.89639	0.0840382	0.0013076	0.000152844	0.00121155	-0.00420569	0.00212421
CR_176_2_tcell_cd45_3101	11.6441	33.4974	R	176	expose	2	CD16NK	3.6882	0.853093	1.49532	0.00112628	0.730159	0.00216435	0.248853	2.00178	-0.002011	0.000972256	0.00305591	-0.00235287	0.000688315	-0.00228406	3.64041	0.269029	0.540528	1.32324	0.00108516	-0.000451535	-0.00332758	2.51983	2.9592	-0.00238238	-0.00207299	2.2765	1.64205	3.4867	1.55921	0.00115975	0.877693	-0.000816952	0.30119	3.49774
[truncated: 24,960 more rows]
