# Supplementary material for: Deciphering the Multifaceted Immune Landscape of Unresectable Primary Liver Cancer to Predict Immunotherapy Response
Source: Adv Sci (Weinh). 2024 Oct 28;11(47):2309631. doi: 10.1002/advs.202309631 (PMC11653612; doi:10.1002/advs.202309631)
Supplement: Supplementary file 2 — Supporting Information [file ADVS-11-2309631-s002.zip › TableS2_All_patients_characteristic.xlsx]

## Sheet: all in one
TableS2_All_patients_characteristic
ID	NO	cohort	Response	ammonia	CRP	TIB(umol/L)	DIB(umol/L)	ALB(g/L)	globulin	ALB/GLO	ALT(U/L)	AST(U/L)	ALP(U/L)	GGT(U/L)	LDH(U/L)	urea	urea acid	GLU	cholestero	TG	HDL	LDL	APTT	PT	D-DIMER	ATIII	FDP	INR	FIB	TT	CD3	CD4	CD8	CD4/CD8（0.41-2.72）	Bcell	NK	IL2	IL4	IL6	IL10	TNFα	IFNγ	WBC	Lymphocyte	monocyte	neutro	platelet	AFP	CEA
8150205	5	Discovery	R	NA	NA	NA	NA	NA	NA	NA	NA	NA	NA	NA	NA	NA	NA	NA	NA	NA	NA	NA	NA	NA	NA	NA	NA	NA	NA	NA	NA	NA	NA	NA	NA	NA	NA	NA	NA	NA	NA	NA	3.73	1.29	0.18	2.22	155	1.3	NA
2089111	10	Discovery	R	NA	NA	13.4	4.1	43.6	33.7	1.3	51	66	156	286	224	3.5	455	4.3	6.23	0.9	1.72	3.28	40.4	12	1.33	89	3.5	0.9	4.36	18.5	71.2	34.3	31.44	1.09097	2.65	23.31	5.01	1.78	4.24	1.54	3.77	4.68	4.61	0.85	0.43	3.04	260	80000	2.08
2112919	17	Discovery	R	NA	NA	11.7	4	41.8	32.1	1.3	44	39	80	73	214	3.62	345.5	3.84	5.05	2.35	1.26	3	36.1	12.7	NA	NA	NA	0.97	3.06	21.3	NA	NA	NA	NA	NA	NA	NA	NA	NA	NA	NA	NA	2.51	1.18	0.15	1.16	75	18989.9	NA
2158063	45	Discovery	R	NA	0.69	17.1	6.2	43	29	1.5	24	40	139	114	253	3.29	281.9	5.49	5.81	1.63	1.4	3.71	33.2	13.1	1.2	108	4.8	1.01	3.03	17.4	75.08	47.51	22.42	2.11909	7.97	15.4	5.54	3.63	86.56	5.63	87.68	8.04	3.95	0.36	0.36	3.21	176	709	5.77
2170065	50	Discovery	R	13	NA	15.6	4	37.2	24.2	1.5	31	62	95	70	>1500	5.5	321	5.24	4.05	0.79	1.08	2.2	42.2	13.6	0.97	76	3.1	1.06	3.75	18	72.38	40.05	28.92	1.38485	4.76	21.92	4.13	4.36	7.91	6.01	3.86	4.96	4.76	1.08	0.47	2.79	153	1511.1	3.35
2170980	51	Discovery	R	35	30.11	12	4	39.5	32.7	1.2	14	25	181	66	162	3.96	272.4	4.42	3.84	0.85	0.7	2.82	38.9	13.8	0.94	78	2.6	1.08	4.75	17.9	76.6	60.76	12.95	4.69189	6.81	16.03	4.03	3.68	14.53	4.54	4.02	4.44	5.69	0.8	0.54	4.28	225	32984.4	2.51
2183332	68	Discovery	R	55	2.7	16.6	6.5	42.4	27.4	1.5	54	85	577	583	288	5.8	550	4.78	7.25	1.01	1.48	4.23	40	12.6	0.96	NA	NA	0.96	3.4	18.4	76.45	56.87	33.66	1.68954	6.96	14.86	1.07	1.35	5.02	2.11	3.57	3.8	8.41	2.1	0.57	5.5	206	166	2.36
2204982	87	Discovery	R	39	47.56	24.9	9.1	43.7	43.7	1.5	57	72	204	219	400	3.63	420.2	4.41	3.33	1.27	1.13	1.94	38.2	13.6	1.35	58	4.1	1.06	4.85	18	71.3	44.76	21.3	2.10141	10.35	16.99	1.82	2.7	26.51	4.91	4.2	2.7	7.78	0.9	0.71	5.99	192	3549.3	1.08
2218563	105	Discovery	R	10	0.42	14.8	4.7	44.7	23.8	1.9	30	37	66	77	198	5.3	331	4.72	3.17	0.66	1.21	1.7	42.7	13.7	0.76	81	2.6	1.07	2.97	19	74.56	31.65	32.71	0.967594	3.13	9.27	0.96	1.77	4.77	3.63	5.53	1.86	5.49	1.62	0.36	3.17	229	14109.1	NA
2088489	19	Discovery	NR	NA	NA	7.9	2.8	45.6	30.3	1.5	32	51	79	38	209	3.6	286	5.36	4.69	1.28	1.61	2.92	34.6	12.5	0.46	79	1.8	0.95	2.8	16.9	NA	NA	NA	NA	NA	NA	NA	NA	NA	NA	NA	NA	4.92	1.52	0.54	2.74	136	29189.7	1.84
8152405	43	Discovery	NR	36	8.92	36.3	18.6	44.4	38	1.2	27	38	256	263	230	4.57	262.3	4.47	4.12	0.92	1.25	2.62	41.6	13.4	1.54	83	3.9	1.04	3.37	17.6	82.49	54.86	23.08	2.37695	6.23	10.38	4.44	2.85	26.01	7.81	96.11	3.73	4.69	0.52	0.23	3.87	127	9772.9	9.53
8152440	44	Discovery	NR	24	11.38	8.4	2.9	33.2	50.2	0.7	15	30	112	78	261	5.6	359	8.51	5.23	1.73	1.16	2.7	36.8	13.1	2.08	107	5.8	1.01	5.68	19.7	81.62	32.81	44.18	0.742644	6.29	10.35	4.07	5.13	28.5	6.49	3.9	3.78	5.54	1.01	0.38	4.09	280	1.8	1.37
8152245	46	Discovery	NR	NA	NA	12	5.9	33.1	36.4	0.9	28	43	113	41	216	4.1	232	5.7	3.43	0.65	1.29	1.85	44.5	14.1	0.94	51	2.3	1.11	2.17	18.3	74.82	48.55	17.12	2.83586	20.93	3.7	4.58	3.57	18.11	5.88	3.94	4.66	2.58	0.47	0.26	1.77	55	2.1	5.2
2158799	48	Discovery	NR	33	NA	12.2	5.7	40.8	34.8	1.2	41	39	138	173	172	4.49	356.7	4.53	4.44	0.53	1.39	2.87	37	13	0.36	69	1.3	1	2.93	17.7	70.53	36.59	29.51	1.23992	6.05	25.27	3.82	3.19	10.25	5.67	8.18	3.61	5.18	0.94	0.4	3.78	153	4.9	2.72
2158201	49	Discovery	NR	76	NA	42.6	14	38.5	43.1	0.9	113	218	195	361	618	5.7	351	5.71	4.09	0.64	1.3	2.06	41.7	15.7	8.63	51	29.2	1.27	2.02	18.4	73.63	51.41	19.13	2.6874	14.5	11.28	4.29	4.61	33.85	11.62	4.88	4.24	2.36	0.55	0.46	1.22	97	80000	4.89
2171507	54	Discovery	NR	15	NA	15.5	6	36.8	46.9	0.8	32	377	350	458	300	5.02	459.6	3.96	5.97	1.29	1.1	4.48	37	13.6	1.86	74	3.7	1.06	3.93	21.1	85.22	21.46	53.4	0.401873	7.63	7.57	3.95	3.98	10.07	10.27	3.61	4.44	6.17	2.05	0.53	3.46	218	13401	1.69
2163282	60	Discovery	NR	34	1.08	45.1	13.2	41.7	31.4	1.3	29	23	81	37	185	6.74	384.6	5.28	3.78	0.79	1.08	2.35	43.8	13.7	0.22	73	1	1.07	2.34	17.9	67	37.31	27.85	1.33968	15.36	15.91	3.95	3.69	21.81	4.94	36.29	3.96	4.19	1.39	0.25	2.42	105	3.1	1.12
8151044	62	Discovery	NR	31	12.23	12.7	5.7	38	31.1	1.2	30	60	83	57	257	5.26	296.9	5.53	4.59	1.23	1.25	2.75	37.1	13.8	2.89	77	9.4	1.08	5.76	18	73.38	40	26.16	1.52905	16.36	7.93	3.62	3.71	488.2	5.71	17.35	4.48	5.73	1.12	0.5	3.92	247	3.1	1.12
1919710	63	Discovery	NR	59	6.07	9.4	3.6	39.6	32.1	1.2	41	46	109	92	225	4.5	427	4.65	4.34	1.87	1.04	2.2	37.2	13	0.95	90	5.2	1	5.26	17.4	60.5	39.41	20.24	1.94713	14.36	26.55	4.11	3.89	420.27	4.57	15.86	4.24	8.11	1.71	0.45	5.76	356	2.6	2.25
2174895	66	Discovery	NR	44	15.5	30.2	12.9	35.9	38.2	0.9	63	131	240	236	304	4.6	169	4.14	4.11	0.7	1.02	2.15	39.5	14.1	5.41	46	11.6	1.11	2.65	16.6	49.93	35.79	10.69	3.34799	30.63	17.26	3.4	2.96	1260.67	4.61	67.51	3.14	5.3	2.82	0.51	1.79	108	6.1	1.97
2184586	67	Discovery	NR	58	16.58	93.6	53	36.9	35.5	1	35	56	320	130	189	4.52	266.8	5.23	3.62	0.8	0.61	2.74	40.5	13.2	1.24	72	3.6	1.02	3.78	16.5	67.42	53.05	13.33	3.97974	12.93	18.94	3.67	2.71	17.49	5.05	19.61	3.12	5.73	1.17	0.33	4.16	197	432.8	4.95
2186188	70	Discovery	NR	62	NA	20.4	4.7	37	43.9	0.8	59	117	370	856	290	4.7	495	3.72	4.72	2.16	0.83	2.65	48	13.2	1.26	128	3.2	1.02	3.94	23	69.53	31.71	34.49	0.919397	6.31	22.67	3.41	2.89	516.49	3.11	69.95	2.55	4.22	1.19	0.28	2.69	216	2372.4	7.4
2194402	74	Discovery	NR	33	1.7	24.3	7.1	33.2	20.8	1.6	44.7	20.9	60	14	164	4.08	251.4	4.21	3.67	2.73	0.91	2.03	33.7	12	0.26	92	1	0.9	2.96	16	75.1	42.71	24.94	1.71251	7.81	14.85	2.16	2.53	6.6	3.4	2.82	2.57	5.74	1.22	0.25	4.08	150	323.5	1.83
2197212	79	Discovery	NR	26	1.46	27.4	7.7	42	29.5	1.4	66	50	135	109	165	5.3	365.7	4.43	4.56	2.13	1.2	1.2	44.7	13.5	13.5	74	1.9	1.05	2.33	16.1	79.73	42.17	32.52	1.29674	6.69	13.05	2.31	2.94	7.57	4.06	5.79	2.79	4.65	1.66	0.37	2.15	108	3.4	3.53
3018988	141	validation 1	R	11	3.32	14.9	4.5	43.5	31.3	1.4	20	24	132	76	221	4.99	382.5	6.45	4.74	2.39	1	3.09	41.4	13.7	0.63	80	2.3	1.07	4.03	15.9	51.3	33.4	12.94	2.58	6.53	39.67	3.77	1.98	2.17	2.78	11.7	3.54	4.78	1.11	0.3	3.11	155	2.1	1.9
3065704	161	validation 1	R	29	0.73	13.8	4.5	43.6	26.1	1.7	18	36	114	97	183	7.07	304.5	5.7	3.61	1.5	0.87	2.55	40.1	14.1	0.42	91	1.4	1.1	2.17	16.6	60.89	48	8.96	5.36	9.48	27.25	0.95	1.28	2.7	1.09	35.28	1.04	3.6	0.97	0.32	2.2	70	577.5	1.68
1898111	164	validation 1	R	54	1.38	16.2	5.3	38.6	23.6	1.6	24	30	101	70	249	6.05	410	4.9	4.17	2.19	1.12	2.7	37	13.1	0.89	63	1.5	1.01	2.66	18.5	80.32	43.24	28.89	1.5	1.59	19.45	1.04	1.5	3.93	1.14	1.1	1	5.6	1.32	0.51	2.46	124	3	4.29
3104506	176	validation 1	R	76	18.4	36	14.9	36.7	30.9	1.2	27	71	243	398	290	2.49	251.2	4	8.1	0.75	1.1	6.99	37.8	13.2	0.98	66	2.5	1.02	2.82	19.6	66.84	44.87	19.04	2.36	3.92	25.14	0.53	0.45	2.36	1	4.3	0.49	3.63	0.84	0.23	2.45	66	7371.8	2.02
3127737	197	validation 1	R	35	48.31	11	2.8	42.3	25.1	1.7	15	32	163	79	240	4.8	416	4.3	3.63	0.57	0.81	2.32	39.4	13.2	1.58	77	3.1	1.02	4.82	16.3	94.03	55.44	55.44	0.65	1.19	3.48	2.06	1.55	85.54	2.86	20.56	1.75	8.18	1.2	0.65	6.1	184	6.6	4.46
3154730	222	validation 1	R	NA	3.44	12.7	4.1	43	23.1	1.9	23	33	87	85	211	8	596	6.5	4.98	1.27	1.25	3.14	34.4	12.3	1.34	89	2.4	0.93	3.57	17.2	74.1	51.06	20.48	2.49	9.65	15.14	2	1.68	5.5	2.93	3.16	2.16	3.43	0.92	0.3	2.12	102	4.3	6.26
3003159	103	validation 1	NR	35	8.23	31.5	10.7	44.5	26.3	1.7	14	49	135	49	217	3.67	333.1	4.89	3.47	1.21	0.7	2.41	39.5	14.5	0.86	77	2.4	1.16	3.13	15.2	78.21	44.82	27.33	1.64	12.64	10.14	1.99	2.44	12.63	5.08	7.58	2.46	4.31	0.87	0.36	2.99	131	480	1.95
2206680	109	validation 1	NR	NA	NA	26.3	10.7	38	25.6	1.5	40	45	82	60	299	4.6	229.9	5.28	6.15	0.81	1.57	4.38	35.2	12.8	NA	NA	NA	0.97	3.57	19.2	69.83	40.32	29.98	1.3449	19.44	9.74	4.68	3.97	264.88	17.3	20.78	1.07	6.78	1.38	0.53	4.67	106	7883.5	NA
3016549	122	validation 1	NR	35	NA	48.4	25.6	30.4	49.4	0.6	45	139	285	377	868	7.1	404	4.73	3.98	1.31	0.7	2.62	39	15.9	2.54	52	8.2	1.29	2.83	20.4	71.08	31.26	35.68	0.88	12.18	14.96	1.64	1.82	27.06	2.42	2.08	1.35	7.2	1.06	0.48	5.61	168	599.8	5.16
3038231	160	validation 1	NR	NA	3.83	11.5	3.6	49.9	36.8	1.4	29	37	91	32	184	3	378.1	5.1	5.56	1.61	1.31	4.18	36.1	12.4	0.42	90	1.3	0.94	3.61	17.4	51.87	35.77	12.92	2.77	16.84	24.79	0.73	1.39	6.37	0.84	41.67	1.12	4.97	2.03	0.29	2.57	245	565.1	2.37
3111041	196	validation 1	NR	NA	7.9	32.4	13.7	42.5	31.1	1.4	47	91	195	138	216	2.37	255	4.5	2.31	0.95	1.04	1.16	35.7	12.9	2.32	96	7.6	0.99	4.06	17.1	78.21	54.95	12.92	4.25	14.25	12.42	1.04	4.28	331.4	6.47	16.87	1.16	3.25	0.27	0.31	2.55	109	10.5	1.92
3124442	198	validation 1	NR	38	41.89	19.3	9	28.7	30.5	0.9	24	107	240	189	552	2.6	302	4.1	5.47	1.37	0.57	3.73	37.5	13.3	2.91	63	6.7	1.03	5.21	17.8	40.76	28.09	7.45	3.77	5.32	51	2.4	2.25	252.1	6.62	19.02	2.33	4.74	0.74	0.44	3.47	227	20542	3.78
3128669	200	validation 1	NR	41	3.08	10.3	2.5	44.7	32.5	1.4	15	20	96	48	172	4.7	378	4.7	3.6	1.09	1.06	2.05	36.9	14	0.74	78	2	1.1	3.24	17.7	83.43	49.69	33.35	1.49	5.92	6.02	1.58	2.12	31.34	2.05	48.44	1.51	3.7	0.79	0.24	2.53	132	4.5	2.49
1902842	217	validation 1	NR	40	0.6	13.5	3.1	42.5	27.1	1.6	21	40	80	66	189	6.5	283	4.5	4.65	0.78	1.73	2.56	38.3	13.7	0.33	100	1.6	1.07	3.27	17.6	63.27	48.9	10.57	4.63	12.4	22.9	2.21	2.35	5.4	2.72	6.33	2.07	4.06	1.43	0.31	2.24	111	171.9	6.08
3147992	218	validation 1	NR	67	15.03	34.6	9.2	40.8	30.2	1.4	40	91	122	308	276	5.6	293	4.5	5.69	1.6	1.11	3.66	36.2	14.1	0.33	90	1.9	1.11	2.68	19.5	73.31	41.62	28.09	1.48	14.66	11.39	2.18	2.29	5.12	3.13	1.87	1.83	3.39	1.14	0.17	1.89	91	1339.8	4.9
3144041	219	validation 1	NR	86	0.71	22.2	7.4	37.6	26.6	1.4	87	129	203	294	197	6.3	345	4	2.53	0.59	0.87	1.4	36.1	14.3	0.84	94	2.2	1.13	2.87	17.9	77.39	47.4	26.65	1.78	11.92	9.54	2.26	2.19	83.89	4	3.97	2.5	2.77	0.88	0.18	1.64	108	157.1	2.42
2115962	32	Validation 2	R	NA	NA	13	6	43.6	29.3	1.5	23	30	113	52	192	2.98	171.7	4.82	4.18	1.31	2.04	1.98	39.6	15.7	2.59	NA	NA	1.22	3.61	15.5	NA	NA	NA	NA	NA	NA	NA	NA	NA	NA	NA	NA	3.97	1.86	0.27	1.65	175	4.9	2.72
1473297	83	Validation 2	R	26	6.89	13.2	6.2	40.9	29	1.4	24	44	198	195	272	3.02	122.3	4.36	3.73	1.12	1.12	2.25	34.8	12.2	NA	NA	NA	1	2.87	18	68.68	29.33	36.28	0.81	2.19	10.47	1.53	2.67	7.09	3.33	2.29	2.04	2.55	0.92	0.11	1.29	91	3.4	6.6
2205056	86	Validation 2	R	19	19.89	19.6	5.3	42.8	32.8	1.3	25	163	118	270	496	2.41	318.2	3.93	6.62	1.28	1.15	5.08	36.5	12.9	3.07	70	9.1	0.99	3.65	16.2	75.78	30.17	42.49	0.710049	6.36	6.64	2.04	2.7	16.37	5.97	4.83	2.66	4.47	1.17	0.27	2.93	179	NA	NA
1580199	88	Validation 2	R	34	<2.98	18.9	6.4	34.9	29.7	1.2	28	34	55	37	271	3.11	228.9	4.52	3.11	0.57	0.8	2.05	42.5	14.5	0.44	60	1.2	1.01	2.2	18.2	54.01	37.6	13.5	2.78519	6.52	25.4	2.2	2.86	5.22	3.45	18.33	2.67	3.66	1.92	0.42	1.21	160	112.4	1.6
2146398	129	Validation 2	R	NA	1.17	9.1	2.9	37.8	22.5	1.7	16	21	85	12	186	4.5	295.6	4.44	5.31	0.86	1.14	3.95	40.8	15	0.37	NA	NA	1.19	2.71	17.6	70.13	50.82	17.47	2.90899	3.7	26.89	0.87	1.24	2.25	1.19	0.8	0.88	4.55	1.6	0.46	2.4	155	93.9	1.26
3104615	191	Validation 2	R	NA	NA	22.5	9	37.1	31.9	1.2	28	112	378	164	291	2.37	253.4	4.7	3.56	0.83	0.63	2.75	40.4	13.8	2.23	88	5.9	1.08	4.91	18.5	57.55	33.71	17.77	1.9	7.6	31.85	1.3	2.53	71.33	6.68	23.09	3.01	4.2	0.85	0.32	2.97	181	83.5	2.79
3097859	232	Validation 2	R	NA	20.17	7.7	4	35.6	36.3	1	11	23	84	30	124	2.3	255.3	4.4	3.5	0.67	1.06	2.08	40	14	1.13	75	5.4	1.1	3.15	19	80.19	44.74	24.8	1.8	9.88	6.54	1.36	1.88	6.11	1.61	0.91	1.11	5.77	1.3	0.31	3.53	264	15447.6	`3.25
9139457	272	Validation 2	R	NA	1.13	24.6	9.7	33.1	24.8	1.3	260	232	60	35	166	5.65	402.7	16.4	3.47	1.91	0.71	0.97	42	13.9	0.43	88	1.8	1.08	4.43	20.1	72.25	56.29	13.72	4.1	6.72	19.58	1.21	0.49	4.87	1.68	108.21	0.5	10.66	0.86	0.45	9.32	153	>80000.0	3.19
3140407	300	Validation 2	R	NA	NA	51.6	25	36.3	19.5	1.9	310	93	79	77	199	6.6	89.2	4.9	3.23	0.84	1.33	1.61	36.2	15.3	NA	NA	NA	1.34	3.82	16	64.14	40.48	20.46	1.98	6.93	22.82	2.77	3.21	26.14	7.94	121.78	3.23	5.76	0.9	0.57	3.8	91	599.8	5.16
2104532	15	Validation 2	NR	NA	NA	10.1	4.9	35.8	23.7	1.5	29	52	210	167	736	2.16	136.3	5.03	2.58	0.58	0.92	1.36	36.4	13.3	9.91	86	30.5	1.03	3.97	16.8	53.1	33.34	14.48	2.3	3.48	44.24	1.22	1.6	8.47	3.06	1.14	1.22	9.2	1.6	0.91	6.4	372	9772.9	9.53
2129352	28	Validation 2	NR	NA	3.97	9.8	5.3	38	33.2	1.1	15	19	105	35	287	6.2	337	5.42	4.35	1.23	0.99	2.75	40	14	1.13	75	5.4	1.1	3.15	19	NA	NA	NA	NA	NA	NA	NA	NA	NA	NA	NA	NA	6.72	0.95	0.46	4.91	153	1.8	1.37
1958142	30	Validation 2	NR	NA	5.94	21	12	31	45.4	0.8	30	44	125	42	245	5.4	277.3	5.16	3.9	1	2.7	1.2	37.3	14.8	5.87	NA	NA	1.19	4.42	14.6	44.36	18.95	23.25	0.82	12.81	41.35	1.97	1.59	8.22	1.94	16.54	2.15	6.02	1.221	0.43	4.25	257	2.1	5.2
8151540	40	Validation 2	NR	NA	NA	10.4	6	32.8	29.6	1.1	41	79	330	193	307	2.26	97.7	14.64	5.31	1.37	0.92	3.78	36.2	15.3	NA	NA	NA	1.34	3.82	16	NA	NA	NA	NA	NA	NA	NA	NA	NA	NA	NA	NA	4.35	1.51	0.44	2.31	247	>80000.0	4.89
2161621	41	Validation 2	NR	52	16.08	35.6	28	32.1	36.3	0.9	74	159	153	245	212	5.19	317.3	5.34	11.27	2.69	1.85	5.74	41.1	13.7	6.47	NA	NA	1.05	4.84	15.7	NA	NA	NA	NA	NA	NA	NA	NA	NA	NA	NA	NA	4.44	1.21	0.21	2.91	550	48551.2	1.21
2165487	42	Validation 2	NR	63	NA	32.7	18.1	37.8	34.3	1.1	16	60	271	296	239	4.64	228.5	4.42	7.31	0.9	1.36	5.11	30.4	14.8	NA	NA	NA	1.18	3.97	16.7	73.95	19.49	45.96	0.42	8.6	15.06	3.69	3.77	14.27	11.06	2.82	3.92	4.28	0.94	0.41	2.87	351	13401	1.69
2171411	52	Validation 2	NR	21	NA	28.5	13.3	46.3	23	2	157	133	425	691	485	4.26	384.1	4.01	4.75	1.36	1.26	3.03	46	17.2	3.24	NA	NA	1.53	3.04	17.5	86.1	38.6	24.9	1.55	5.26	6.51	3.67	2.41	83.94	3.33	42.57	2.14	6.38	1.14	0.5	4.64	120	27014	3.73
2173222	55	Validation 2	NR	62	NA	9.1	5	36.2	29.7	1.2	35	42	104	121	208	5.93	306.5	4.96	4.29	0.64	1.94	2.22	38.4	14.1	NA	NA	NA	1.21	6.14	15.6	70.33	36.74	33.26	1.10463	13.47	6.31	4.67	3.33	74.69	5.78	1.98	3.27	4.44	1.98	0.33	1.81	201	3.1	1.12
2201429	84	Validation 2	NR	18	5.24	17.1	6.1	45.2	26.5	1.7	50	88	143	194	579	4.15	322.9	4.67	5.47	0.77	1.25	3.94	35	12.6	0.78	NA	NA	0.95	3.67	17.4	NA	NA	NA	NA	NA	NA	NA	NA	NA	NA	NA	NA	5.61	1.01	0.44	3.9	124	2.6	2.25
2212409	95	Validation 2	NR	36	NA	20.4	9.1	33.1	37	0.9	10	47	288	220	317	3	333	4.58	4.16	1.31	0.71	2.71	46.5	13.1	4.97	62	13.5	1.01	5.01	17.3	78.02	51.94	21.4	2.42	4.95	16	1.93	2.61	36.05	4.39	3.71	2.9	4.59	0.61	0.3	3.59	159	6.1	1.97
2215101	99	Validation 2	NR	43	42.4	33.6	18.3	41.8	50.1	0.8	106	178	370	172	220	7.22	505.8	6.04	4.25	0.67	1	2.7	36	14	2.48	111	7.1	1	4.52	15.6	79.29	57.01	19.41	2.94	1.17	19.31	2.18	2.37	32.86	5.64	19.16	2.69	4.79	1.03	0.3	3.44	128	432.8	4.95
3008719	116	Validation 2	NR	27	52.58	31.6	15.1	37	38.9	1	45	86	238	193	279	4.03	156.5	4.78	3.45	1.12	1.1	1.58	45.4	14.9	9.56	50	26.9	1.19	2.66	16.2	78.67	61.55	14.79	4.1616	6.12	13.11	0.65	1.63	16.58	2.53	1.55	1.54	5.05	0.65	0.41	3.84	75	2372.4	7.4
2003912	120	Validation 2	NR	20	1.42	13.5	3.8	39.9	24.8	1.6	25	32	96	34	202	4.3	438	3.85	3.19	0.9	0.86	1.87	42.6	15	0.37	73	2.4	1.2	2.86	17.6	79.98	31.89	41.87	0.761643	11.79	6.56	2.87	1.38	9.19	3.28	14.91	1.82	5.12	1.05	0.38	3.49	84	10.2	3.43
3013853	135	Validation 2	NR	49	1.35	14.9	5.4	41.7	24.4	1.7	51	47	181	510	166	5.4	399	5.34	4.55	1.2	1.24	2.57	40	12.5	0.24	95	1.2	0.95	3.66	16.9	61.32	32.86	24.67	1.33198	10.76	26.97	0.94	1.75	4.79	1.9	5.15	1.45	4.85	1.43	0.49	2.69	247	323.5	1.83
2160617	144	Validation 2	NR	NA	NA	6.7	2.2	40.4	28.1	1.4	21	55	136	99	279	5.25	431.5	4.58	8.79	1.91	1.27	7.43	35	12.6	0.78	NA	NA	0.95	3.67	17.4	69.11	31.65.32.85	0.96	6.13	23.05	0.96	0.77	1.43	21.82	0.99	1.16	1.19	7.07	2.22	0.5	3.92	236	3.4	3.53
1714831	177	Validation 2	NR	43	2.34	11.7	3.9	39.5	32.5	1.2	14	19	59	25	166	5.16	360.1	5.1	3.71	1.07	0.7	2.64	38.4	11.9	0.44	100	2.7	0.89	4.19	18.8	51.79	35.61	15.7	2.27	26.2	15.89	2.98	1.57	1423.44	3.32	29.07	1.9	9.35	3.6	0.85	4.62	286	4939.1	0.84
2204563	180	Validation 2	NR	32	4.9	33.7	20.6	40.5	37.7	1.1	17	24	335	141	165	3.58	177.7	4.95	3.27	3.27	1.19	1.72	38.3	16	5.71	NA	NA	1.3	4.11	16.2	53.1	33.34	14.48	2.3	33.48	44.24	1.22	1.6	8.47	3.06	1.14	1.22	4.98	0.8	0.19	3.95	125	NA	NA
3033943	187	Validation 2	NR	NA	2.12	11.4	3.7	41.4	26.6	1.6	42	39	82	118	236	3.32	208.5	5.5	4.99	1.44	1.22	3.23	37.9	13.7	0.78	88	2.1	1.07	2.89	18.4	83.06	51.99	28.67	1.81339	5.95	9.35	1.95	1.67	`11.77	2.45	49.97	1.86	2.64	1.1	0.3	1.2	81	8.3	3.23
3118573	193	Validation 2	NR	NA	18.55	19.3	7.8	36	30.2	1.2	30	73	131	74	189	4.9	246	4.9	2.65	0.89	1.01	1.4	39.7	13.4	1.87	74	5.1	1.04	3.69	17.6	54.28	23.46	19.02	1.23344	6.41	43.04	1.7	0.95	3.51	6.23	2.04	1.56	3.4	0.8	0.24	2.23	45	480	1.95
3131970	204	Validation 2	NR	27	191.89	10.4	4.1	42.8	33.3	1.3	23	27	223	210	411	3.66	312.4	3.7	3.7	2.07	0.72	2.55	35.9	13.1	1.83	98	5.8	1.01	7.26	18.7	61.88	39.74	18.7	2.12513	6.66	26.77	2.15	1.89	35.67	6.11	14.36	2.05	15.01	2.22	1.14	11.54	323	7883.5	NA
3141171	212	Validation 2	NR	31	5.2	16.7	5.9	40	23.9	1.7	52	101	140	192	277	7.21	279.8	4.9	5.58	0.83	1.63	3.14	40.1	13.1	1.04	85	2.8	1.01	2.69	16.2	64.54	28.15	30.87	0.91	8.01	25.44	1.45	0.79	5.17	2.84	18.14	1.37	4.69	1.33	0.22	3.04	119	19427	1.68
2181228	270	Validation 2	NR	NA	NA	24.3	14	27.4	17.2	1.6	73	80	74	25	145	4.47	109.5	4.3	2.97	0.63	0.83	1.63	31.8	12.6	0.57	81	1.9	0.96	5.08	15.5	44.36	18.95	23.25	0.82	12.81	41.35	1.97	1.59	8.22	1.94	16.54	2.15	14.34	3.82	0.54	9.14	196	1.3	6.74
3056154	311	Validation 2	NR	NA	6.17	6.6	0	33.4	32.4	1	113	88	144	203	201	6.57	232.8	4.6	5.06	1.36	1.06	3.23	35.8	13.1	0.91	89	2.4	1.01	3.1	17.9	65.48	36.89	22.36	1.65	17.15	24.22	1.33	2.09	2.08	2.31	12.18	1.6	8.37	0.81	0.64	6.66	334	3.4	1.49
3232462	312	Validation 2	NR	31	13.39	14	3.7	45.2	41.2	1.1	24	34	116	47	250	4.08	198.2	4.5	5.32	1.87	1.82	2.72	31.7	12.6	0.51	82	1.1	0.96	2.72	19	73.95	19.49	45.96	0.42	8.6	15.06	3.69	3.77	14.27	11.06	2.82	3.92	3.4	1.35	0.55	1.22	147	＞2000	NA
3240382	313	Validation 2	NR	24	12.8	19.5	7.5	36.9	34.9	1.1	41	44	103	27	264	2.25	196.6	4.6	2.71	0.82	1.25	0.8	41.6	14.3	2.81	71	12.7	1.13	3.79	17.9	86.1	38.6	24.9	1.55	13.68	6.51	3.67	2.41	83.94	3.33	42.57	2.14	2.33	4.89	0.59	0.24	65	565.1	2.37
3154945	319	Validation 2	NR	53	29.3	23.3	9	33.5	30.7	1.1	14	19	69	65	196	4.7	384.1	4.6	4.48	1.63	1.06	2.86	34.3	14.6	NA	NA	NA	1.25	2.16	19.8	79.97	54.29	22.1	2.46	15.18	13.86	1.51	2.74	26.77	2.76	8.67	1.52	3.87	0.9	0.4	2.4	102	3.4	3.6
3055457	320	Validation 2	NR	NA	NA	30.5	5.4	44.6	25.6	1.7	31	31	58	69	244	4.1	355	5.3	3.8	2.6	0.87	2.22	37.4	13.4	NA	NA	NA	1.13	2.11	18.1	66.46	44.36	19.6	2.26	20.14	13.45	1.21	1.13	13.29	1.92	2.77	0.73	5.53	2.17	0.45	2.77	135	3.1	29.53
3299100	326	Validation 2	NR	NA	41.9	14.1	4	43.5	32.2	1.4	23	35	116	97	217	4.27	271.7	4.4	5.09	1.97	1.29	2.62	34.8	12.2	NA	NA	NA	1	2.87	18	68.68	29.33	36.28	0.81	20.19	10.47	1.53	2.67	7.09	3.33	2.29	2.04	5.04	2.71	0.54	1.68	95	2.9	3.04
[truncated: 18 more columns]
