# Supplementary material for: Deciphering the Multifaceted Immune Landscape of Unresectable Primary Liver Cancer to Predict Immunotherapy Response
Source: Adv Sci (Weinh). 2024 Oct 28;11(47):2309631. doi: 10.1002/advs.202309631 (PMC11653612; doi:10.1002/advs.202309631)
Supplement: Supplementary file 2 — Supporting Information [file ADVS-11-2309631-s002.zip › TableS3_Antibodies_list_F.xlsx]

## Sheet: TableS2_Antibodies_list
TableS2_Antibodies_list
Antibody for panel 1
Identifier	Reagent name	Reactivity	Isotopes	Source
3209003B	CD11b (Mac-1)	Human	209Bi	Fluidigm
3162005B	CD11c	Human	162Dy	Fluidigm
3151001B	CD123 (IL-3R)	Human	151Eu	Fluidigm
3150023B	CD134 (OX40)	Human	150Nd	Fluidigm
3173015B	CD137(4-1BB)	Human	173Yb	Fluidigm
3160001B	CD14	Human	160Gd	Fluidigm
3172021B	CD15	Human	172Yb	Fluidigm
3165001B	CD16	Human	165Ho	Fluidigm
3164009B	CD161	Human	164Dy	Fluidigm
3145010B	CD163	Human	145Nd	Fluidigm
3158027B	CD169(Siglec-1)	Human	158Gd	Fluidigm
3142001B	CD19	Human	142Nd	Fluidigm
3147007B	CD20	Human	147Sm	Fluidigm
3168008B	CD206	Human	168Er	Fluidigm
3159029B	CD274 (PD-L1)	Human	159Tb	Fluidigm
3175008B	CD279 (PD-1)	Human	175Lu	Fluidigm
3154003B	CD3	Human	154Sm	Fluidigm
3169010B	CD33(Siglec-3)	Human	169Tm	Fluidigm
3148001B	CD34	Human	148Nd	Fluidigm
3155012B	CD36	Human	155Gd	Fluidigm
3167001B	CD38	Human	167Er	Fluidigm
3089003B	CD45	Human	89Y	Fluidigm
3141004B	CD49d	Human	141Pr	Fluidigm
3170014B	CD54(ICAM-1)	Human	170Er	Fluidigm
3176008B	CD56 (NCAM-1)	Human	176Yb	Fluidigm
3153004B	CD62L (L-selectin)	Human	153Eu	Fluidigm
3146006B	CD64	Human	146Nd	Fluidigm
3152011B	CD66b	Human	152Sm	Fluidigm
3171011B	CD68	Human	171Yb	Fluidigm
3156008B	CD86	Human	156Gd	Fluidigm
3174001B	HLA-DR	Human	174Yb	Fluidigm
3166016B	NKG2D	Human	166Er	Fluidigm
Antibody for panel 2
Identifier	Reagent name	Reactivity	Isotopes	Source
3141003A	CCR6	Human	141Pr	Fluidigm
3142006B	CD11a	Human	142Nd	Fluidigm
3176004B	CD127(IL-7R)	Human	176Yb	Fluidigm
3150023B	CD134(OX40)	Human	150Nd	Fluidigm
3173015B	CD137(4-1BB)	Human	173Yb	Fluidigm
3161004B	CD152(CTLA-4)	Human	161Dy	Fluidigm
3209002B	CD16	Human	209Bi	Fluidigm
3164009B	CD161	Human	164Dy	Fluidigm
3156004B	CD183(CXCR-3)	Human	156Gd	Fluidigm
3158032A	CD194(CCR-4)	Human	158Gd	Fluidigm
3159003A	CD197(CCR-7)	Human	159Tb	Fluidigm
3151003B	CD2	Human	151Eu	Fluidigm
3175033B	CD223(LAG-3)	Human	175Lu	Fluidigm
3149010B	CD25(IL2-RA)	Human	149Sm	Fluidigm
3167002B	CD27	Human	167Er	Fluidigm
3163009B	CD272(BTLA）	Human	163Dy	Fluidigm
3168024B	CD278(ICOS)	Human	168Er	Fluidigm
3155009B	CD279 (PD-1)	Human	155Gd	Fluidigm
3160003B	CD28	Human	160Gd	Fluidigm
3170001B	CD3	Human	170Er	Fluidigm
3144014B	CD38	Human	144ND	Fluidigm
3145001B	CD4	Human	145Nd	Fluidigm
3166001B	CD44	Human	166Er	Fluidigm
3089003B	CD45	Human	Y89	Fluidigm
3169008B	CD45RA	Human	169Tm	Fluidigm
3165011B	CD45RO	Human	165Ho	Fluidigm
3143007B	CD5	Human	143Nd	Fluidigm
3172009B	CD57	Human	172Yb	Fluidigm
3147006B	CD7	Human	147Sm	Fluidigm
3146001B	CD8a	Human	146Nd	Fluidigm
3171009B	CD9	Human	171Yb	Fluidigm
3152017B	CD95(FAS)	Human	152Sm	Fluidigm
3174001B	HLA-DR	Human	174Yb	Fluidigm
3153008B	TIM-3	Human	153Eu	Fluidigm
Antibody for mIHC
Brand	Name	No.	Usage
abcam	Rabbit monoclonal antibody [EPR5906] to CD19	ab134114	B cells
abcam	Rabbit monoclonal antibody [EP459Y] to CD20	ab78237	TLS
abcam	Rabbit monoclonal antibody [EPR3692] to HLA-DR	ab92511	HLA-DR+CD8+T cells
abcam	Rabbit monoclonal antibody[73-10] to PD-L1	ab228415	PD-L1
abcam	Rabbit monoclonal antibody [EPR22483-288] to CD8 alpha	ab245118	TLS, HLA-DR+CD8+T cells
abcam	Rabbit monoclonal antibody [EPR20305] to CD8 alpha	ab209775	CD8+T cells
Thermo Fisher	CD45R (B220) Monoclonal Antibody (RA3-6B2)	14-0452-81	B cells
Antibody for Flow CytoMetry
Brand	Name	Cat #	Usage
Biolegend	TruStain FcX™ (anti-mouse CD16/32) Antibody	101320	block non-specific binding of immunoglobulin to the Fc receptors.
Biolegend	Zombie NIR™ Fixable Viability Kit	423106	assess live vs. dead status
Biolegend	Alexa Fluor® 700 anti-mouse CD45 Antibody	103128	CD45
Biolegend	Brilliant Violet 785™ anti-mouse CD3 Antibody	100232	CD3
Biolegend	PE/Cyanine7 anti-mouse CD4 Antibody	100422	CD4
Biolegend	PerCP/Cyanine5.5 anti-mouse CD8a Antibody	100734	CD8
Biolegend	APC anti-mouse CD279 (PD-1) Antibody	135210	PD-1
Biolegend	Brilliant Violet 605™ anti-mouse Ki-67 Antibody	652413	Ki-67
Biolegend	Brilliant Violet 421™ anti-mouse IFN-γ Antibody	505830	IFN-γ
Biolegend	PE/Dazzle™ 594 anti-mouse Perforin Antibody	154315	Perforin
Biolegend	PE/Cyanine7 anti-mouse/human CD45R/B220 Antibody	103222	B cells
In vivo Antibodies
Brand	Name	Cat #	Usage
BioXCell	InVivoMAb anti-mouse PD-1 (CD279)	BE0146	block the interaction between PD-L1 and its receptor PD-1
BioXCell	InVivoPlus anti-mouse CD20	BP0356	deplete circulating B cells
Cell Isolation Kit
Brand	Name	Cat #	Usage
Biolegend	MojoSort™ Mouse Pan B Cell Isolation Kit	480052	B Cell Isolation
Biolegend	MojoSort™ Mouse CD3 T Cell Isolation Kit	480024	CD3 T Cell Isolation
