# Supplementary material for: Deciphering the Multifaceted Immune Landscape of Unresectable Primary Liver Cancer to Predict Immunotherapy Response
Source: Adv Sci (Weinh). 2024 Oct 28;11(47):2309631. doi: 10.1002/advs.202309631 (PMC11653612; doi:10.1002/advs.202309631)
Supplement: Supplementary file 2 — Supporting Information [file ADVS-11-2309631-s002.zip › TableS4_tsen_Panel1.xlsx]

## Sheet: TableS4_tsen_Panel1
TableS4_tsen_Panel1
id	tsne_1	tsne_2	cluster	anno_types	anno_type	responsed	patient	exposure	panel	response	CD45	CD49d	CD19	CD163	CD64	CD20	CD34	CD134	CD123	CD66b	CD62L	CD3	CD36	CD86	CD169	CD274	CD14	CD11c	CD161	CD16	NKG2D	CD38	CD206	CD33	CD54	CD68	CD15	CD137	HLA_DR	CD279	CD56	CD11b
CR_5_3_mono_cd45_2986	-20.3777	25.7735	C1	monocyte	classical monocyte	CR	5	expose	mono	CR_PR	3.51938	1.21577	2.1384	-0.000317137	-0.00338874	0.000862576	1.3254	0.00239033	0.388735	0.00198544	7.4e-05	1.16704	4.38053	-0.0026085	0.931244	0.627252	0.0027683	-0.00336514	0.744028	-0.00282664	-0.00105685	1.97828	0.0235978	0.000397573	0.179436	2.17624	0.00119689	0.000781272	2.91248	0.00296723	0.000751786	0.95545
CR_5_3_mono_cd45_45404	-10.4172	29.0004	C1	monocyte	classical monocyte	CR	5	expose	mono	CR_PR	4.96971	3.14263	0.566594	-0.00372135	2.69911	-0.00163743	-0.000294023	0.000257274	0.00118483	0.72735	2.11982	5.44495	4.64891	1.25649	-0.000818318	0.353774	4.05583	4.71663	0.0763259	0.00171315	2.90556	4.33232	0.515996	4.89784	0.000134216	3.25036	0.00166658	0.00375125	4.40635	0.274538	0.48996	5.75998
CR_5_3_mono_cd45_29394	-16.3171	23.4667	C1	monocyte	classical monocyte	CR	5	expose	mono	CR_PR	3.87473	2.46026	0.830268	0.854823	4.02184	0.00144693	0.514763	-0.00130863	-0.00341794	-0.00185591	2.27423	0.349821	4.95616	2.65229	2.59146	0.406511	5.63858	5.1475	1.23866	0.000710342	0.156757	4.77286	0.479243	4.65322	3.34164	3.90997	0.43842	0.00145574	4.19345	-0.0028302	1.7602	5.9069
CR_5_3_mono_cd45_58527	-15.715	21.2785	C1	monocyte	classical monocyte	CR	5	expose	mono	CR_PR	5.07449	1.38648	0.00153491	0.00113547	0.513177	-0.00314722	0.99233	-0.00182902	0.00145328	0.00216058	-0.00185524	1.92989	1.42023	0.0615611	0.452771	0.925227	-0.00281623	3.64603	2.00867	1.93799	2.42253	0.944279	-0.00138123	-0.0014689	0.319915	0.526356	-0.000431804	0.205941	1.507	-0.00224002	3.83883	3.9361
CR_5_3_mono_cd45_9326	-11.4925	24.923	C1	monocyte	classical monocyte	CR	5	expose	mono	CR_PR	4.46005	1.13938	0.590822	-0.000196772	0.000399755	0.00131556	0.492275	0.00187933	0.497253	1.5638	0.326565	5.4045	1.84017	0.00067862	0.00069811	0.00104989	-0.000254281	0.000800974	0.000883525	0.000647247	0.00120589	2.19691	0.53893	0.0611619	0.691707	0.00246624	0.00174638	-0.003223	0.00141256	0.00131484	-0.000759196	1.75377
CR_5_3_mono_cd45_80686	-13.6763	20.0012	C1	monocyte	classical monocyte	CR	5	expose	mono	CR_PR	4.53465	2.01487	0.000112452	0.000789549	0.00178881	0.0187989	0.000203763	0.00537731	0.000177177	-0.00364068	0.000823189	4.21366	1.93182	0.000341122	0.00481213	0.00189714	0.000163184	0.00323539	0.00179652	0.00288228	-0.000650543	0.0815097	-0.00256472	-0.00151879	0.0890821	0.000541227	0.00379657	0.00140678	0.240476	0.000650487	0.00322928	2.07828
CR_5_3_mono_cd45_47485	-18.4246	25.5792	C1	monocyte	classical monocyte	CR	5	expose	mono	CR_PR	4.55652	2.15184	0.490494	1.38035	4.22225	-0.0010915	0.368597	-0.00174699	-0.00333249	2.36145	2.69753	0.000780281	4.63461	2.21614	0.0038935	-0.00123248	4.28965	4.96515	0.110376	-0.00474041	-0.00187905	4.83902	3.20486	4.56558	0.603158	2.89108	0.629411	0.00102709	2.70924	-0.000222744	1.73375	5.40393
CR_5_3_mono_cd45_53272	-15.8534	20.8233	C1	monocyte	classical monocyte	CR	5	expose	mono	CR_PR	4.38918	1.02159	-0.00263544	0.000415278	-0.00118794	-0.000539814	0.00100666	0.110376	0.00307827	0.39152	-0.00105452	5.10053	1.92173	0.00274813	0.000568162	-0.00117531	0.00167511	0.00146056	-0.00204222	-0.000907633	-0.00227955	-0.000544401	0.00130531	-0.000262328	0.00277812	0.744649	0.00218229	-0.00313669	-0.000457011	0.00121121	0.107791	1.62107
CR_5_3_mono_cd45_3984	-9.63313	30.1407	C1	monocyte	classical monocyte	CR	5	expose	mono	CR_PR	4.36199	0.00203603	-0.00309598	-0.00023043	-0.00266985	-0.000739092	-0.000950284	-0.00269339	-0.00138919	1.21413	0.850928	5.04113	0.0023822	-0.00294239	0.00269391	0.161497	-6.43e-05	-0.000330924	0.00268234	-0.002367	0.66361	2.49506	-0.00133493	0.00258708	0.055172	0.35697	1.04321	0.000514232	0.00200825	0.00449637	0.00352324	0.67933
CR_5_3_mono_cd45_60101	-18.1311	24.6143	C1	monocyte	classical monocyte	CR	5	expose	mono	CR_PR	4.89762	2.24121	0.00236672	-0.00141682	0.00105336	-0.001407	-0.00166528	-0.00119727	0.00172871	-0.00122109	1.10296	5.80588	-0.00192257	-0.00192778	-0.00268166	0.327324	-0.000660556	0.00110114	0.287042	0.997534	0.00369364	1.89497	0.000947991	0.94927	0.187106	0.000893823	-0.00184281	0.00176981	-0.00103633	-0.00379369	0.0273966	-0.00451301
CR_5_3_mono_cd45_4913	-11.1766	18.7241	C1	monocyte	classical monocyte	CR	5	expose	mono	CR_PR	4.8131	0.000246327	0.000273974	-0.000739372	0.00157309	-0.00165221	-0.00263194	0.00161163	0.00207186	1.35122	0.000920366	5.09037	-0.000856118	-0.00150995	0.00077591	-0.000510266	0.00176818	-0.00166482	0.00050535	1.437	0.000398751	0.970907	-0.00275646	-0.00188669	-0.000388412	0.0497794	-0.000110127	0.000524405	-0.000680109	0.462531	0.0015147	2.23209
CR_5_3_mono_cd45_4518	-16.441	21.3272	C1	monocyte	classical monocyte	CR	5	expose	mono	CR_PR	4.25223	0.183371	0.000336794	0.00349129	0.00125979	-0.00226056	0.687538	-5.09e-05	0.000827611	0.861292	-0.000187384	4.19194	0.558163	-0.0010015	0.00253039	0.000172504	1.12136	0.195551	3.49276	0.467215	0.304474	0.00226891	0.000513118	0.00169345	0.542409	0.377192	-0.00336585	-0.00266822	0.00120621	0.000138378	0.53684	1.31763
CR_5_3_mono_cd45_44859	-19.2794	22.1318	C1	monocyte	classical monocyte	CR	5	expose	mono	CR_PR	4.10423	2.68931	1.72e-05	0.00140693	-0.00115483	-0.0023517	0.318583	0.00392976	0.491385	1.09348	-0.00115	1.34108	-3.05e-05	0.00476241	-0.000687803	0.56092	-0.00187216	0.916429	3.57921	0.000306876	2.44574	3.48805	0.000604693	-0.00158243	1.3518	0.564876	0.00179765	-0.000427586	3.03802	0.000895304	3.55631	3.87076
CR_5_3_mono_cd45_70508	-4.09556	19.8392	C1	monocyte	classical monocyte	CR	5	expose	mono	CR_PR	4.78588	2.25309	-0.000219359	0.000731414	4.93e-05	-0.00148821	0.00187122	0.234252	-0.000732763	0.00221381	0.00355552	0.292415	2.86597	0.555057	-4.1e-05	0.0040232	0.0355925	-0.00208863	2.4489	0.0015119	3.05959	3.11369	1.07283	-0.0025472	1.52152	0.539278	0.000276105	-0.00120225	2.146	-0.0019869	3.49739	3.54608
CR_5_3_mono_cd45_47695	-9.25319	23.6759	C1	monocyte	classical monocyte	CR	5	expose	mono	CR_PR	5.15796	1.78751	-0.00225352	0.00129091	-0.00267818	-0.00498793	-0.00335801	-0.00262264	0.00175927	0.264698	0.001044	3.59744	1.89238	-0.00322536	0.235614	-0.00154151	5.23e-05	3.9894	0.495121	1.65942	3.44373	0.00162234	0.000459745	0.000775376	0.909654	0.000138103	-0.00303999	-0.00102362	-0.000585927	0.00365141	3.46262	3.99585
CR_5_3_mono_cd45_62506	-15.3138	26.4794	C1	monocyte	classical monocyte	CR	5	expose	mono	CR_PR	5.32488	3.76341	3.27888	-0.00259185	1.71264	2.35217	0.0860936	0.000286742	-0.00507819	1.77526	1.09457	3.46771	-0.000184092	0.00222418	-0.00479429	0.101227	0.431486	4.36929	1.41931	-0.000302874	3.49974	1.41087	-0.0011579	-0.0010413	1.93256	0.000734062	0.00285537	-0.00119061	3.26508	0.00183416	4.47805	4.35006
CR_5_3_mono_cd45_12791	-10.4305	19.3889	C1	monocyte	classical monocyte	CR	5	expose	mono	CR_PR	5.00752	2.58014	-0.000368754	-0.00377273	0.000235891	0.000364266	0.906324	-0.00137891	0.00301389	0.00156143	0.000261099	1.65522	4.97161	-0.00118514	0.000815371	0.108984	0.00208534	3.38836	0.820712	2.60143	2.00301	3.49521	-0.00129119	0.000608664	0.00258118	2.15271	0.0549723	0.000666821	2.01277	-0.00230274	4.10065	3.93345
CR_5_3_mono_cd45_61429	-14.6749	27.8502	C1	monocyte	classical monocyte	CR	5	expose	mono	CR_PR	4.77503	3.26123	0.000537614	-0.00214152	-0.00144029	-0.000163786	-0.00299525	0.0311949	-0.00155599	1.04534	-3.21e-06	4.64376	0.0419877	-0.00068128	-0.0031192	0.116536	0.09864	0.523903	-0.000470332	-0.00320477	1.36722	0.962534	0.0191988	8.43e-05	0.25057	-0.000366305	-0.00267726	-0.00153651	0.000707959	0.0191988	-6.95e-05	3.82867
CR_5_3_mono_cd45_74482	-8.92002	23.846	C1	monocyte	classical monocyte	CR	5	expose	mono	CR_PR	5.00367	1.02516	0.00277511	0.000350055	-0.00105336	0.00450943	-0.000709879	-0.000985361	0.000430251	-0.00145397	0.287234	4.99824	1.12407	-0.00139363	0.00192812	1.36865	0.000320934	0.00216435	2.15101	0.00059099	-0.000135447	2.55885	0.0553717	-0.000945304	0.0035152	0.00186891	0.251345	0.966528	-0.00451284	0.000201977	0.000408464	1.1872
CR_5_3_mono_cd45_61118	-8.71218	26.4434	C1	monocyte	classical monocyte	CR	5	expose	mono	CR_PR	5.44621	2.85053	0.7513	0.0627588	0.00235613	-0.000635309	1.27176	0.494588	-0.00209158	2.10696	0.00156362	5.79017	2.4689	0.355843	-0.000679121	0.00199345	0.000556392	1.2996	3.01818	0.00187605	3.67092	0.00169335	-0.00482006	0.000759952	0.846732	0.00171591	0.456933	-0.000587423	1.93012	1.01636	-0.00151921	3.46039
CR_5_3_mono_cd45_32661	-19.643	21.1732	C1	monocyte	classical monocyte	CR	5	expose	mono	CR_PR	4.76781	1.74126	0.00130754	0.00191106	0.593533	0.0031531	0.000916935	0.105604	-0.00086677	0.312871	-0.000402144	5.64054	0.00270597	0.205158	0.00156663	0.0737332	0.00108935	0.0171991	1.68847	-0.00115451	2.69774	-0.000492957	-0.000834361	0.00102103	0.537188	0.799472	-0.00415598	-0.00360007	0.441333	0.00373852	-0.00268636	3.04138
CR_5_3_mono_cd45_80650	-10.5376	24.8961	C1	monocyte	classical monocyte	CR	5	expose	mono	CR_PR	4.72481	0.9612	0.00181689	0.00361637	0.00100468	-0.000257557	0.310964	-1.9e-05	0.00122349	4.16e-05	-0.00197148	-0.000150148	2.08335	-0.00101048	-0.00249619	-0.0016709	0.613905	1.86937	0.00206481	3.67841	3.15714	3.65705	0.376819	0.00232304	0.000809568	0.000765883	-0.000263587	-0.000340879	1.36712	-0.00236321	3.56038	3.47138
CR_5_3_mono_cd45_4961	-15.5495	24.4665	C1	monocyte	classical monocyte	CR	5	expose	mono	CR_PR	4.58978	0.743563	-0.000429882	-0.000909945	3.74886	-0.00359141	0.00135052	0.000284869	0.0203986	0.000712357	1.0221	0.00102458	4.93584	2.72687	0.000245538	-0.00273172	4.19606	6.1838	0.212204	0.225484	0.00179898	3.76375	0.00231769	4.63022	2.10249	4.27918	1.83e-05	0.000626426	5.56133	-0.00107003	0.000443903	5.65381
CR_5_3_mono_cd45_40332	-15.89	21.4439	C1	monocyte	classical monocyte	CR	5	expose	mono	CR_PR	5.33731	0.00340979	0.000267443	-0.00157453	0.955316	-0.000262255	-0.000508639	0.0223981	-0.00169685	0.00286306	-0.00037719	5.08956	2.84459	0.00417995	-0.00138673	0.454038	0.257156	1.83389	2.12709	0.906185	-0.00103756	1.09973	-0.000855964	0.000342572	1.01597	1.31813	0.395786	0.807528	0.912285	0.00188123	0.064156	3.83235
CR_5_3_mono_cd45_33442	-18.8616	25.3846	C1	monocyte	classical monocyte	CR	5	expose	mono	CR_PR	4.42001	0.45621	-0.0021969	0.0801143	-0.000244755	-0.00380983	0.255414	0.00304833	0.000534261	0.000192647	-0.00328199	0.000365505	0.00255995	0.000286242	-0.00210011	0.446242	-0.00183027	4.95265	2.37241	2.88753	2.62205	2.85215	-0.00135648	-0.00138174	0.667025	-0.00169552	-0.00130989	0.00240871	0.257931	-0.0025192	3.0696	4.45858
CR_5_3_mono_cd45_80926	-11.3385	19.456	C1	monocyte	classical monocyte	CR	5	expose	mono	CR_PR	3.65175	1.45139	-0.00163675	-0.000787313	-0.000605207	0.00324376	0.816429	1.32838	-0.000997857	0.00178248	-0.00203021	4.74259	1.07833	0.000539894	0.00500224	-0.00258939	0.0581672	0.00071243	-0.00146585	-0.00155482	-0.00101809	-0.00315527	0.00210194	0.00291233	1.13984	5.62e-05	0.000704426	0.00114496	0.00239298	0.00117186	0.472968	2.19317
CR_5_3_mono_cd45_82422	-14.6285	23.1212	C1	monocyte	classical monocyte	CR	5	expose	mono	CR_PR	3.855	0.235225	0.00108567	0.00394393	-0.000626378	-0.00248536	0.000311118	-7.34e-05	-0.000319982	2.01193	6.91e-05	1.58658	2.5431	-0.00200005	0.000573736	0.00108907	0.0503787	3.869	0.36635	3.51096	1.34626	2.1685	-0.00281847	0.00225834	0.0639564	0.114351	0.0681472	0.000379572	-0.00387817	0.000700996	1.62668	4.10956
CR_5_3_mono_cd45_68446	-14.1853	20.8821	C1	monocyte	classical monocyte	CR	5	expose	mono	CR_PR	4.08081	1.49912	0.0039982	-0.00307655	0.00180131	0.00370132	-0.00037117	0.000681085	-0.000941928	0.000500237	0.667188	0.00452687	0.00103723	-0.00160854	0.0034455	0.00213898	0.00262336	4.11563	0.359224	1.97426	2.76705	-0.00102888	0.26605	0.000345344	0.00289065	-0.00317778	0.657085	-0.00449363	0.482821	0.423433	2.71313	3.685
CR_5_3_mono_cd45_33714	-14.5497	24.188	C1	monocyte	classical monocyte	CR	5	expose	mono	CR_PR	4.11178	2.17345	0.00190691	9.36e-05	0.00322142	0.000781241	-0.000566481	-0.0017058	2.07e-05	0.000521572	0.000699187	0.892782	-0.0029904	-0.00154644	-0.00292619	0.288962	-0.00333173	1.52319	1.71411	0.0721374	2.70349	0.796027	-0.000430043	-0.00442617	0.173528	-0.000268612	-0.00357009	-0.000904487	0.652339	-0.00183324	2.72246	4.1578
CR_5_3_mono_cd45_3649	-9.83524	23.6672	C1	monocyte	classical monocyte	CR	5	expose	mono	CR_PR	4.10797	2.5824	0.848036	0.00148479	3.31719	-0.00146013	-0.000330542	0.000416788	-0.000427313	0.0026925	0.630075	-0.00051888	4.70567	1.33715	0.306575	0.41958	3.59015	5.11099	1.79891	0.00136917	0.145288	4.1582	0.434043	4.31905	2.37577	3.60354	0.339822	0.00194636	3.77843	0.00447098	-0.0014764	5.62165
CR_5_3_mono_cd45_12530	-12.9904	27.4619	C1	monocyte	classical monocyte	CR	5	expose	mono	CR_PR	5.15406	2.53547	0.000314358	0.00252253	0.00188166	0.00277539	-0.00260416	-0.00045009	0.00208033	0.00214912	-0.00089901	3.89857	-0.00317093	-0.00359304	0.000815342	-0.000195274	-0.00274461	3.84062	1.27291	0.00036604	3.27914	1.08028	-0.00105427	0.665237	-0.000960056	-0.000375334	0.00393409	5.85e-05	2.60916	0.000374437	3.53829	3.53913
CR_5_3_mono_cd45_7103	-10.7675	24.5502	C1	monocyte	classical monocyte	CR	5	expose	mono	CR_PR	4.73688	2.24142	0.00142736	0.00276677	0.278005	0.00263489	-0.000389463	0.638023	-0.00145939	0.00149305	0.00285047	5.23948	1.10105	-0.00156589	0.000946721	0.0795162	1.46085	0.162681	2.41755	0.00186992	0.001537	-0.00466583	0.108984	-0.000658993	1.00207	-0.00173082	0.00228297	-0.000241894	0.000432992	-0.00257738	-0.000770577	1.10941
CR_5_3_mono_cd45_14303	-14.2851	28.1789	C1	monocyte	classical monocyte	CR	5	expose	mono	CR_PR	4.8888	2.43637	0.00191987	0.226459	-0.00177036	0.00177994	0.353398	-0.00303548	0.00222047	-0.00136372	-0.00284043	4.41546	3.38e-05	-0.00102546	-3.64e-05	1.24951	9.31e-05	0.835825	-0.000709818	-0.000652192	-0.00410685	-4.23e-05	0.0007428	0.0966495	-0.0011493	-0.00110477	1.5658	-3.32e-05	1.18686	-8.57e-05	0.635874	2.01051
CR_5_3_mono_cd45_43536	-18.6439	22.5789	C1	monocyte	classical monocyte	CR	5	expose	mono	CR_PR	4.66825	2.07374	0.0307951	0.000544204	0.00173945	-0.000899692	0.069943	0.00302446	-0.00255501	-0.00346182	-0.00267318	0.00165127	-0.00262155	0.00185492	-0.00222356	0.00223436	0.916842	0.422883	1.13484	-0.0018644	3.11853	4.23138	0.123089	-0.00529047	0.78217	1.19798	0.000528493	-0.000262898	0.526532	0.0433864	4.5391	3.92017
CR_5_3_mono_cd45_64748	-14.3756	28.1219	C1	monocyte	classical monocyte	CR	5	expose	mono	CR_PR	5.01573	2.34018	0.486572	0.343977	-0.00125186	0.584198	-0.00122471	0.00193247	0.000920201	-0.00111662	0.00275703	5.57524	1.31933	9.5e-05	-0.000424919	0.263732	-0.00121021	0.000610268	-0.000894024	0.933425	3.25043	0.000795164	-0.00249904	0.0042787	0.804251	0.0597644	-0.00183468	0.182977	1.19421	0.426364	-0.00113619	1.63227
CR_5_3_mono_cd45_20316	-17.8527	23.7949	C1	monocyte	classical monocyte	CR	5	expose	mono	CR_PR	3.69219	1.78249	0.00143907	-0.00275863	1.63813	0.00355852	0.000230145	-0.0007557	0.00227881	1.42169	0.429109	0.000536143	1.85518	0.000764315	0.00211801	-0.00250385	0.974083	2.5446	2.33544	1.36511	3.15065	2.23902	0.00109031	-0.0023915	0.000933463	0.00129101	0.000784583	-0.00203541	1.7634	-0.00287565	3.72734	4.24738
CR_5_3_mono_cd45_51264	-11.318	15.8831	C1	monocyte	classical monocyte	CR	5	expose	mono	CR_PR	4.25047	3.62604	-0.000263658	1.3446	3.75154	0.00226815	0.043786	-0.00269809	0.631568	3.7692	0.853382	0.117132	4.82555	1.85377	1.20778	0.00208746	4.83028	4.92017	-0.00196144	2.42593	0.206529	4.01372	2.52773	4.83643	3.23416	3.48682	1.38836	-0.00313669	3.75212	-0.00241067	0.00144836	5.83121
CR_5_3_mono_cd45_73864	-11.5095	27.1651	C1	monocyte	classical monocyte	CR	5	expose	mono	CR_PR	4.26524	0.000907495	0.00157132	-0.000692725	0.00151854	0.00148664	-0.000481507	-0.000194883	-0.00128579	-0.000671654	0.000793766	0.000144253	0.545014	0.00174205	0.000927237	0.19457	0.154188	0.742632	2.09151	2.50117	1.41721	0.823806	0.226264	0.00298172	0.00269279	1.28005	0.957191	0.000699995	-0.00137429	-0.000612543	3.06008	3.78887
CR_5_3_mono_cd45_32727	-12.1252	18.8343	C1	monocyte	classical monocyte	CR	5	expose	mono	CR_PR	5.08156	2.55796	0.360726	-0.00289297	-0.00189413	0.307721	0.79062	0.0019921	0.00262136	2.18716	0.00132059	5.50943	2.53131	-0.000918535	0.738903	0.378125	0.594886	0.000203081	3.75199	0.00197904	4.1589	0.162089	0.000509121	0.0559708	1.25964	0.210835	0.052376	-0.00190188	1.37732	1.78445	0.135584	3.45193
CR_5_3_mono_cd45_56571	-10.9303	27.9941	C1	monocyte	classical monocyte	CR	5	expose	mono	CR_PR	4.37389	2.37629	0.0241976	0.53893	3.18593	0.165839	0.911593	-0.000303936	0.00289089	0.769865	1.97262	-0.000487717	5.07219	1.43294	0.041588	0.000651198	5.07173	5.32966	-0.0014256	0.407249	0.000153463	4.56581	0.00099808	4.82731	0.711129	3.81326	0.498141	-0.00230259	3.81535	-0.000422246	0.00261886	6.02831
PD_43_1_mono_cd45_41277	-19.2466	25.7735	C1	monocyte	classical monocyte	PD	43	naive	mono	SD_PD	3.25062	1.63828	-0.00265202	-0.00411792	0.00128792	-0.00167001	0.000347751	0.000354194	-0.000823253	0.726252	0.00364829	0.000887693	0.00384918	0.323526	0.000380897	0.00133226	-0.00176063	3.68364	1.78992	0.783683	1.06669	0.61675	-0.00307071	0.436779	-0.00181277	0.000694213	0.000350062	-0.00216922	0.000531327	-0.000711254	0.00189623	3.14246
PD_43_1_mono_cd45_46999	-13.7983	18.5267	C1	monocyte	classical monocyte	PD	43	naive	mono	SD_PD	5.21031	-0.0002215	-0.00328225	-0.00164619	-0.00249161	0.000444373	-0.001725	0.060563	0.439513	0.00292865	0.430024	1.47729	0.809907	0.00260748	0.00285037	0.421782	-0.00107667	1.44417	2.65442	1.90561	2.71874	-0.000683379	0.00333327	0.00419981	0.119118	1.15724	-0.000766434	-0.000874828	0.757154	-0.000258141	2.75224	3.27224
PD_43_1_mono_cd45_71581	-16.7759	22.1876	C1	monocyte	classical monocyte	PD	43	naive	mono	SD_PD	5.18921	2.07404	0.002072	-0.00155507	-0.0021359	0.040389	0.0023789	1.71488	0.000316053	1.89737	0.00206541	5.65663	0.00106334	0.390778	-0.00129101	-0.00383839	-0.00051021	0.97936	0.000112021	0.001966	-0.00057021	0.38762	0.00233746	0.279545	0.521095	0.000570774	0.000309063	-0.00392637	0.001477	0.00115281	0.00554829	1.9259
PD_43_1_mono_cd45_6145	-16.4348	20.4223	C1	monocyte	classical monocyte	PD	43	naive	mono	SD_PD	3.93017	0.446423	0.305238	0.00322909	0.000606531	0.0713395	0.00211803	-0.00163388	0.00456963	1.11427	2.58225	4.01759	-0.00278089	-0.00244587	-0.000125338	0.394303	-0.000761669	-0.00050322	1.05333	0.00173801	0.0968485	0.862439	-0.000747792	-0.000671687	-0.00528332	-0.00181774	-0.000635542	0.345486	1.542	-0.00454085	0.338688	1.36261
PD_43_1_mono_cd45_4399	-12.1665	20.1055	C1	monocyte	classical monocyte	PD	43	naive	mono	SD_PD	5.36717	0.000445001	-0.000197652	0.00113159	0.000352744	0.00162444	-0.000628659	0.0501789	0.000532398	0.00306769	-2.32e-05	5.67187	2.24675	0.00581966	0.00147137	0.105604	-0.000266535	-0.00261045	-0.00145381	0.241447	1.28705	0.0028823	-0.00131227	0.000443412	0.00123706	0.557818	-0.00111871	0.000256523	0.425449	-0.000950809	0.000781022	2.30088
PD_43_1_mono_cd45_32485	-12.569	20.4261	C1	monocyte	classical monocyte	PD	43	naive	mono	SD_PD	5.15362	0.300459	3.92e-05	0.00291377	0.00248833	0.407434	-0.000690378	0.00134091	-0.000732988	0.915463	-0.00249115	5.92709	-0.00167797	-0.00249602	-0.00283672	0.00130093	-0.00424637	-0.00356452	0.841362	0.14608	0.000367923	2.20256	-0.000589838	-0.00124638	0.000715789	0.00319102	0.000840912	0.002185	-0.00118607	0.000373756	0.198886	-0.00348673
PD_43_1_mono_cd45_55081	-11.1839	30.2538	C1	monocyte	classical monocyte	PD	43	naive	mono	SD_PD	4.04631	0.691707	-0.00150855	-0.0033072	0.000833133	0.00221431	0.000512909	0.000924708	0.000598347	2.79235	1.21784	0.00271656	0.0275965	1.0662	-0.000504989	0.00102264	0.0125997	1.14528	3.24123	2.98452	2.33082	1.62373	-0.000437332	0.00177313	0.00324648	-0.0024211	0.0665509	0.000240103	-0.00244638	-0.000330424	2.04716	3.66724
PD_43_1_mono_cd45_27655	-16.7687	22.4839	C1	monocyte	classical monocyte	PD	43	naive	mono	SD_PD	4.10596	1.37342	-0.00341601	1.21282	2.51608	-1.05e-05	-0.0034676	-0.000928226	-0.000858844	0.000776791	0.476377	0.385017	3.73367	1.49485	0.378498	-0.00435505	3.85324	4.35251	1.21293	0.814357	-0.00238228	3.20954	-0.000694678	4.36396	1.11959	4.0399	0.00376898	0.00286303	3.96105	-0.00137639	0.244749	6.11046
PD_43_1_mono_cd45_55153	-23.0944	21.8605	C1	monocyte	classical monocyte	PD	43	naive	mono	SD_PD	4.72605	2.52741	-0.00309489	0.000655238	0.716501	0.00413006	-0.00324385	0.00250866	-0.000964611	2.22014	0.640005	-0.00264474	0.00148555	-0.00208163	-0.000582636	-0.000167293	0.0681472	3.62645	0.00284974	2.42326	3.12528	3.8123	0.685128	-0.00293054	-0.00251837	0.412962	0.00212172	-0.00299178	1.66125	0.00184698	4.54387	3.92409
PD_43_1_mono_cd45_56442	-16.119	23.9218	C1	monocyte	classical monocyte	PD	43	naive	mono	SD_PD	3.73531	1.61266	0.000928616	0.0016007	0.00128959	0.00109542	0.831	0.00300071	-0.00191772	4.14018	0.00288509	3.40492	0.00149898	-0.0011699	0.000254108	0.000673363	-0.00162253	3.55639	1.27405	2.35838	1.34879	0.277428	-0.00173267	0.430206	0.4544	0.543625	2.39996	0.00026636	1.38874	0.00331938	2.641	4.57816
PD_43_1_mono_cd45_15786	-11.2741	29.1861	C1	monocyte	classical monocyte	PD	43	naive	mono	SD_PD	5.09155	-0.000208647	-5.68e-05	0.00575145	0.0199987	-0.00189684	0.352081	-0.00106805	-0.00114234	1.36961	0.00188524	0.00124271	0.000505657	0.00272158	-0.00261463	-0.00265249	-0.000559779	3.25894	1.23222	3.70868	2.84174	4.11743	0.000620876	-0.000302599	0.00273539	0.0017773	-0.00347471	0.00361535	0.00192236	-0.00301456	3.35772	3.83434
PD_43_1_mono_cd45_10729	-9.84841	25.0633	C1	monocyte	classical monocyte	PD	43	naive	mono	SD_PD	3.58962	3.08e-05	-0.00115649	0.000553987	1.08647	0.487642	-0.000676183	0.0014383	0.143309	1.91558	1.79595	3.75283	4.02336	-0.000745436	-0.00080609	0.0343932	0.00526021	4.75961	2.49102	0.82086	-0.003052	2.55206	0.971437	2.29675	0.0807123	0.314585	-0.000526951	-0.00397999	5.37242	-0.00207589	0.000279254	1.89649
PD_43_1_mono_cd45_5751	-9.77121	24.252	C1	monocyte	classical monocyte	PD	43	naive	mono	SD_PD	3.2142	0.77565	0.485144	0.00175343	0.149048	-0.00107445	0.000409067	-0.00277817	0.00363302	2.45744	0.141923	4.99794	0.00220802	-0.000922057	0.233084	-0.00627604	-0.000546966	0.130628	-0.000800925	1.24015	0.00302488	1.31503	0.00119978	-0.00188575	-0.000132499	0.00432972	0.744183	-0.00146061	0.0535744	0.000614763	0.245526	2.0267
PD_43_1_mono_cd45_22262	-18.5178	20.635	C1	monocyte	classical monocyte	PD	43	naive	mono	SD_PD	4.78138	3.34484	0.00250849	-0.00325394	-0.000557904	-0.000793191	0.376632	0.000471746	0.00387443	0.00303522	-0.00334127	5.71223	-0.000905957	-0.000838811	0.000292555	-0.00136071	-0.00162653	0.00357504	0.00155217	0.000247731	-0.000893129	1.11569	-0.00210048	6.71e-05	0.638189	1.01007	0.00290602	-0.00189356	0.778383	0.00139287	0.00302319	2.90031
PD_43_1_mono_cd45_20390	-12.6842	20.3179	C1	monocyte	classical monocyte	PD	43	naive	mono	SD_PD	5.15273	2.06279	-0.000984651	0.00170814	0.000814188	0.0026376	0.00133282	-0.00276348	0.00439998	1.6539	0.00138423	4.9061	1.08356	0.00141662	-0.000379976	0.550215	-0.00354035	0.513882	3.47097	2.26203	3.48542	2.704	0.00118643	0.000677889	2.38202	1.44238	0.0020317	-0.000458719	2.36118	-0.00412895	3.50526	4.44975
PD_43_1_mono_cd45_70382	-12.6473	21.8395	C1	monocyte	classical monocyte	PD	43	naive	mono	SD_PD	5.2353	2.82691	0.0663513	0.000483816	-0.00156953	-0.00144327	-0.00178917	-0.0017455	-0.000187413	-0.000715476	1.96781	5.02305	1.54168	-0.000866122	-0.000282087	-0.000286969	-0.00112777	4.49675	0.000161519	1.03061	3.12071	3.2396	0.434408	-0.00179971	0.126463	-0.0027337	0.00106676	-0.0026051	1.69616	0.00235773	3.68008	3.87313
PD_43_1_mono_cd45_44140	-18.0222	23.5434	C1	monocyte	classical monocyte	PD	43	naive	mono	SD_PD	3.86362	1.94564	0.000687937	-0.00147932	-0.000697127	0.00136832	-0.00196938	0.00243821	-0.00184228	0.694267	0.000142817	0.000595698	2.52678	0.00216899	0.000973829	0.251345	0.0029235	-0.00407278	2.44619	0.269332	1.65854	1.47242	0.531954	-0.00213093	1.12066	0.663121	0.17274	0.00377695	1.60427	0.00197719	3.62484	3.91865
PD_43_1_mono_cd45_33445	-17.2393	23.6842	C1	monocyte	classical monocyte	PD	43	naive	mono	SD_PD	4.30477	1.07369	0.00295285	0.000366446	-0.00332805	-0.00212479	-0.00105938	0.261799	-0.00428507	-0.0014729	1.01148	5.29268	0.463793	0.000770287	-0.00338269	-0.00065229	0.00229713	-0.00229196	-0.00233838	-0.000325244	-0.000286839	2.18968	0.00148955	-0.000988503	0.155967	1.11155	-0.00112786	-0.00248483	-0.00334168	0.000614311	0.000541142	0.810204
PD_43_1_mono_cd45_38942	-18.9201	26.5823	C1	monocyte	classical monocyte	PD	43	naive	mono	SD_PD	5.10981	1.58068	0.00337123	0.00213174	-0.00322665	0.000349155	1.51231	-0.00102306	0.103217	3.6638	0.00105023	-0.0022135	1.16284	0.00170034	0.000629236	1.03403	0.000840737	3.30748	2.52477	2.64194	1.90468	0.930152	0.000606722	0.695386	0.000305737	1.23179	0.299502	0.00939987	2.05677	0.102023	3.54939	4.08821
PD_43_1_mono_cd45_37175	-10.2438	29.78	C1	monocyte	classical monocyte	PD	43	naive	mono	SD_PD	3.8961	0.829242	0.00252156	-0.000669893	-0.000584056	0.000124929	-0.00124311	0.171951	-0.00208842	1.58485	-5.01e-05	0.00399662	2.21013	-0.00189677	-0.000232539	0.00209708	0.00168612	0.696663	0.290881	1.20756	1.11983	1.92052	0.000676001	-0.00139591	0.00106602	0.453133	0.301415	-0.000597652	0.0001311	0.00031167	0.991678	3.58678
PD_43_1_mono_cd45_39374	-21.7751	25.124	C1	monocyte	classical monocyte	PD	43	naive	mono	SD_PD	4.88162	1.97513	0.000225118	0.000470041	-0.000576308	-0.00482082	-0.000499125	0.000411064	-0.00102412	0.895165	1.11983	5.56599	-0.000135192	0.000627246	0.000364461	4.37e-06	0.00382302	0.00111346	0.000694363	-0.000962879	0.000788093	1.9243	-0.000252486	0.00183697	0.00149539	-0.00221944	-0.00309891	-0.00297647	0.000547173	0.0619603	0.000307839	0.059964
PD_43_1_mono_cd45_65852	-9.69514	23.856	C1	monocyte	classical monocyte	PD	43	naive	mono	SD_PD	4.54979	2.31947	0.000552869	-0.00208114	0.00054549	0.00129594	0.00379579	2.58402	-0.00174766	0.000427682	0.00154881	4.87055	0.00117137	-0.00157417	1.02554	0.888708	-0.00364582	0.836701	1.62774	-0.000312875	-7.47e-05	0.00244207	0.0020011	-0.00272736	0.420131	0.0011451	-0.000509011	-0.000424719	-0.000147571	0.00286467	0.00223385	1.98137
PD_43_1_mono_cd45_6531	-9.94995	24.6693	C1	monocyte	classical monocyte	PD	43	naive	mono	SD_PD	4.73513	2.24252	0.583518	0.0019676	0.000275094	0.0221982	-0.000650907	0.002837	-0.0019039	1.56556	6.23e-05	4.06026	1.18831	0.00365478	0.000320072	0.491919	0.0121997	3.98145	0.00623987	1.7288	2.65708	0.00111348	0.348691	0.00297921	-0.00190986	0.530381	-0.00183388	-0.00271087	0.00303236	0.00460626	3.29312	3.42823
PD_43_1_mono_cd45_39077	-18.5228	25.7965	C1	monocyte	classical monocyte	PD	43	naive	mono	SD_PD	4.85993	3.53062	1.44783	-4.64e-05	-0.000942703	0.635709	-0.000185653	-0.00150009	0.00339963	0.0023424	0.382783	3.77425	0.0173991	0.00256202	-0.00198533	-0.00274924	-0.00115229	3.41504	1.01495	0.00264451	3.80879	0.00491582	0.00269986	0.000574428	0.0237977	-0.00224145	-0.00035815	0.296822	3.28318	-0.00157777	3.66139	3.85916
PD_43_1_mono_cd45_13741	-12.2782	21.6223	C1	monocyte	classical monocyte	PD	43	naive	mono	SD_PD	4.855	1.98488	-0.000416005	0.000987501	-0.00140006	-0.000839627	0.542235	0.467035	0.773826	0.00102559	1.52019	-0.00133626	0.0055966	-0.000224119	0.331116	0.00236604	-0.00186264	2.44333	0.00204064	-0.00292114	3.37964	3.19089	0.400044	0.000942812	-0.00169617	0.00318567	0.0002802	0.000385996	0.402263	-0.00339604	3.94604	3.17401
PD_43_1_mono_cd45_35153	-9.52149	19.8468	C1	monocyte	classical monocyte	PD	43	naive	mono	SD_PD	4.18046	0.00208706	0.0305952	-0.000695739	0.000940287	0.00178234	-0.000866558	-0.00170637	-0.000426643	-0.00202519	1.37532	4.59813	0.939541	-0.00245977	-9.99e-05	0.000984512	0.000497523	-0.00179498	0.00302888	-0.000735504	0.059964	1.84017	0.459643	0.000220173	-0.00134847	0.268946	-0.00515795	-0.00618853	1.12054	0.00286925	-0.000996336	0.0741321
PD_43_1_mono_cd45_8259	-22.6512	25.1752	C1	monocyte	classical monocyte	PD	43	naive	mono	SD_PD	4.63917	2.5e-05	-0.00176542	0.0022432	0.00181056	0.00434716	0.123486	0.114947	-0.0037233	2.02223	0.064156	4.40188	1.21697	-0.000411884	0.257156	0.3419	0.00018484	-0.00167709	-0.000204667	1.4798	0.000448426	0.193589	-0.000981299	0.393005	0.00228922	-0.00262156	0.12805	0.000127496	-0.00109234	0.407434	-0.000521383	2.86788
PD_43_1_mono_cd45_59125	-13.8203	23.4234	C1	monocyte	classical monocyte	PD	43	naive	mono	SD_PD	4.35881	0.377938	0.0030927	0.000132962	0.00210706	0.00184906	0.00275908	0.678685	0.000829504	0.000233868	0.00144929	0.349068	2.10398	0.124081	-0.000676569	0.63455	0.00204311	3.5626	0.401154	2.04355	2.04838	2.99443	-0.00106992	0.484965	-0.00117783	-2.96e-06	0.00333449	-0.0029432	-0.00112648	-0.00130779	1.92579	4.22068
PD_43_1_mono_cd45_54860	-22.076	24.143	C1	monocyte	classical monocyte	PD	43	naive	mono	SD_PD	4.3249	1.47364	-0.00113046	-0.000265666	0.0511777	-0.00144882	-0.0011493	0.313442	0.00266438	0.287618	0.531954	5.08598	-0.00346019	0.672541	0.0433864	0.00112493	0.000340915	-0.00067644	-0.00339187	-0.00209044	0.000423493	2.7122	-0.00184485	0.0017547	0.000722161	0.43313	-0.000773785	0.00539665	-0.000108432	0.000332167	0.000256293	-0.00115432
PD_43_1_mono_cd45_39546	-20.218	26.377	C1	monocyte	classical monocyte	PD	43	naive	mono	SD_PD	4.97935	0.837722	0.000854737	-0.00120566	0.877125	0.00142511	0.00238397	0.325616	-0.00179118	1.72887	0.236198	5.26042	1.40977	0.00111087	0.00181159	0.362039	0.000168273	0.00289544	0.285698	0.00253382	0.163668	-7.36e-05	-0.00345678	0.000798637	0.0369916	0.92317	0.0131996	0.000246053	-0.00145411	-0.00227453	0.981202	2.56911
PD_43_1_mono_cd45_11496	-12.2432	28.2777	C1	monocyte	classical monocyte	PD	43	naive	mono	SD_PD	4.9592	1.38902	0.306384	0.0014081	-0.00138497	0.00347269	0.00148118	-0.000725159	0.00139788	2.98472	-0.000568106	0.000333826	-0.000854093	0.00257695	0.00115249	0.26856	-0.000839367	0.36635	2.81895	2.31444	3.06034	2.6291	0.115145	-0.000616254	1.09071	0.00399824	-0.00120499	-0.001402	-0.0015582	-0.00230317	2.89512	4.22771
PD_43_1_mono_cd45_14257	-13.9533	30.0938	C1	monocyte	classical monocyte	PD	43	naive	mono	SD_PD	4.65269	1.26916	-0.00322405	-0.00102973	0.00154343	0.000649364	0.309629	0.220606	0.00174622	3.03842	0.000316197	4.5334	2.31643	-0.000557171	-0.00133548	0.0585665	-0.00070749	-0.000521418	0.701924	0.829681	0.00164665	0.00498595	-0.00184125	0.00176058	0.269718	0.432217	0.69794	0.00227958	0.150432	-0.00129564	0.0277964	2.75592
PD_43_1_mono_cd45_64772	-17.589	24.6195	C1	monocyte	classical monocyte	PD	43	naive	mono	SD_PD	4.75047	2.26565	3.67261	-0.000873924	0.365975	1.6282	0.0011871	-0.00237586	0.00240282	0.00059046	-0.00280925	-7.52e-05	-0.00388315	0.00231067	1.57028	0.283392	0.00177995	0.360163	0.000785383	1.0821	0.28685	2.50452	0.0451846	-0.0021784	1.4286	0.145288	0.147069	-0.00181969	4.59158	0.220606	0.550734	0.696504
PD_43_1_mono_cd45_24256	-16.4635	21.2401	C1	monocyte	classical monocyte	PD	43	naive	mono	SD_PD	5.20157	2.75265	1.72556	0.00119658	0.000958792	1.41087	0.00173598	-0.00222137	-6.48e-05	0.524955	0.359975	-0.00272932	-0.00155041	-0.00119983	0.269911	0.00147228	-0.00177435	0.0257971	-0.0020788	0.0025112	0.313823	0.436779	-0.000801399	0.344165	-0.0027863	0.827775	0.000675416	0.372337	3.51611	-0.00396794	0.00182976	0.698419
PD_43_1_mono_cd45_23947	-14.1453	25.0971	C1	monocyte	classical monocyte	PD	43	naive	mono	SD_PD	4.51263	0.478527	2.76888	0.00152159	9.33e-05	0.675616	0.00356239	0.00164541	-3.17e-05	0.00210308	1.42059	4.64075	-0.00265762	0.201435	0.187893	-0.00115851	0.00325918	0.00149597	2.92743	-0.000228943	0.165444	1.3845	-0.00499112	-0.000481119	1.46604	-0.000944974	0.00145592	0.000537487	4.47001	0.384459	0.00172909	-0.00109585
PD_43_1_mono_cd45_62650	-13.6083	26.7109	C1	monocyte	classical monocyte	PD	43	naive	mono	SD_PD	4.99879	2.13631	-0.000738533	0.000199206	0.163668	0.00155976	0.00247561	1.44943	-0.00136959	-0.00176885	-0.00123002	5.00683	2.07091	-0.00366616	0.00027419	0.494766	-0.00109355	1.1617	1.56332	-0.00197733	0.000368757	0.397082	-0.00109657	0.00159961	0.00347391	-0.000342427	-5.9e-05	0.00109906	0.297971	0.0777217	0.00146633	2.09772
PD_43_1_mono_cd45_46415	-8.0493	23.9388	C1	monocyte	classical monocyte	PD	43	naive	mono	SD_PD	4.00346	-0.000723132	-0.00474037	-0.00190366	-0.00272078	-0.000113963	-0.000799962	-0.0028038	-0.004027	-0.00124763	0.00331468	4.93766	0.467755	0.00136313	0.00160723	0.000430254	3.72e-05	-0.000660683	1.55275	-0.00285509	0.674646	-0.000476358	0.000306035	0.225679	0.56831	0.980018	-0.00130422	0.564533	0.0579675	0.000162236	0.00026036	0.812579
PD_43_1_mono_cd45_69729	-10.1889	21.2944	C1	monocyte	classical monocyte	PD	43	naive	mono	SD_PD	4.89864	0.652503	-0.00178798	0.00141792	-0.00485522	0.00136094	-0.0014691	0.580622	0.00191945	-8.75e-05	0.000963707	5.32517	-0.00278159	-0.00100649	-0.00031073	0.0966495	0.055172	0.968653	3.1119	0.00293965	-6.26e-05	-0.0015035	0.00364138	-0.000572347	0.97936	-0.000765268	7.22e-05	0.00217468	0.000584264	0.0926673	0.000999367	0.00114627
PD_43_1_mono_cd45_4427	-11.2476	29.36	C1	monocyte	classical monocyte	PD	43	naive	mono	SD_PD	5.09173	0.00356658	-0.000250424	-0.000591497	0.381294	0.236392	0.00039833	-0.00131612	0.175695	1.15461	0.388921	5.40629	-0.00143582	0.000276348	0.288962	0.00215289	0.00179799	-0.00010623	0.00190012	2.30512	-0.00223086	2.51919	0.000695089	0.929059	-0.00234334	-0.00011296	-0.00423579	-0.00420498	-0.00151428	0.00242699	-0.000555369	2.48832
PD_43_1_mono_cd45_74634	-19.4165	22.2366	C1	monocyte	classical monocyte	PD	43	naive	mono	SD_PD	4.24367	3.18552	0.107592	0.812282	3.46521	0.00301015	0.652011	-0.000928238	0.26856	0.742943	-0.000286266	0.00114645	6.233	3.04104	1.09372	3.20784	4.27101	5.78242	-0.000533729	0.00170714	0.611895	3.91625	-0.00130837	4.87959	1.99551	3.86995	0.00341955	0.749137	4.08054	-0.00233708	0.278583	6.01173
PD_43_1_mono_cd45_30463	-9.13882	24.9959	C1	monocyte	classical monocyte	PD	43	naive	mono	SD_PD	4.82018	0.683359	0.00228504	0.00131979	-0.000923261	0.00232341	0.000465772	-0.00213739	-0.00168425	1.0075	-0.000752753	4.48143	-0.00182471	0.648894	0.000978283	0.00214721	-8.06e-05	0.0653535	3.14332	0.737035	3.32278	0.000855483	0.686895	0.00039064	0.583177	0.581645	0.766353	0.400229	0.420682	0.306384	0.0906757	1.96214
PD_43_1_mono_cd45_47741	-10.7564	18.9919	C1	monocyte	classical monocyte	PD	43	naive	mono	SD_PD	5.08789	2.49928	0.000896557	0.00105045	0.0561705	-0.00126684	0.355467	-0.000565356	-0.000940079	-0.00173497	-0.00507741	0.635378	0.00134533	0.00259016	-0.000262055	1.30991	-0.00247242	4.52851	1.52427	0.83947	2.50925	0.883352	0.153793	0.586239	-0.000193522	0.463613	0.0960522	-0.000672757	1.01277	-0.00117404	3.87639	3.79761
PD_43_1_mono_cd45_53525	-13.055	26.1554	C1	monocyte	classical monocyte	PD	43	naive	mono	SD_PD	4.38392	1.48851	0.00366041	0.00340345	0.0042653	-0.000293754	-0.000503623	-0.00301319	0.00282562	0.943333	0.491207	5.61164	-0.000907108	0.00283666	-0.00143297	0.161892	-1.32e-05	-0.00180036	0.147267	0.289538	-0.00204391	2.43616	2.25e-05	0.00043599	0.509119	-0.00146653	0.000944414	-0.000539718	-0.000876205	-0.000772817	0.682554	1.87604
PD_43_1_mono_cd45_1158	-4.35759	20.5372	C1	monocyte	classical monocyte	PD	43	naive	mono	SD_PD	3.907	1.86533	0.53143	-0.00251322	0.239309	-0.00264382	-0.00125186	0.00168396	-0.00286522	0.000571873	0.105405	0.0555714	-0.00257092	-0.00116448	1.20581	-0.00200899	0.000164202	0.034793	0.00195531	1.61924	2.87215	2.02747	0.426181	-0.000967025	0.806784	0.768492	-0.00654476	-0.0020226	1.825	0.00361373	3.89601	3.79738
PD_43_1_mono_cd45_48374	-30.7085	18.5425	C1	monocyte	classical monocyte	PD	43	naive	mono	SD_PD	3.26268	1.63348	0.00506231	-0.00120962	0.00141441	-0.000471792	-0.00110375	-0.00151063	-0.00144274	3.51669	0.00300148	0.92111	-0.00204902	0.305047	-0.000583325	-0.000762399	-0.00121934	3.15065	-0.00198203	2.6778	0.64758	-0.000456062	0.428378	1.1892	0.263732	-0.000154835	-0.000931903	-0.00232081	0.552291	0.000663828	2.77406	4.29832
PD_43_1_mono_cd45_50189	-16.0352	20.1756	C1	monocyte	classical monocyte	PD	43	naive	mono	SD_PD	4.50513	-0.00519825	-0.00106149	-0.00297085	-0.000392842	0.00215026	-0.00187545	0.000152996	-0.000566324	0.0657526	0.00181706	1.61794	0.00106023	0.000634286	0.00274186	0.716186	-0.000650392	-0.00171275	1.43032	3.37403	3.19282	3.17979	-0.00238449	-0.00318191	0.0060601	0.000481385	-0.00141301	-0.00630815	1.16591	0.000619668	3.15328	3.37627
PD_43_1_mono_cd45_19126	-16.0533	21.7935	C1	monocyte	classical monocyte	PD	43	naive	mono	SD_PD	4.93672	1.06027	0.000906306	0.00116173	-0.00108021	-0.00145553	0.00238953	-0.00121815	-0.00132076	0.000558327	-0.00425554	0.278968	-0.0017795	-0.00280453	0.000502444	0.000983026	0.00154501	0.0657526	1.77665	2.66092	2.93231	2.02607	-0.000964118	0.00056346	0.022798	0.00133843	0.00120496	-0.00290531	0.00114201	0.0036807	2.01691	3.50129
PD_43_1_mono_cd45_11204	-10.0553	25.2318	C1	monocyte	classical monocyte	PD	43	naive	mono	SD_PD	3.52318	0.565564	-0.00208855	-0.000923347	0.55868	-0.0018456	0.328652	0.00343327	0.408171	0.00207627	-0.000431624	0.0048861	-0.00246789	0.000253147	0.00209922	0.000630223	-0.000572646	0.000410778	0.532828	2.1602	2.59465	1.63129	0.00185574	-0.000696388	0.645442	1.23684	-0.00194801	0.00270123	0.541714	0.000593126	2.36047	3.48373
PD_43_1_mono_cd45_44818	-4.1639	27.3284	C1	monocyte	classical monocyte	PD	43	naive	mono	SD_PD	3.48319	-0.00234458	0.0783199	0.000741975	0.000609624	-0.00281403	0.00159545	0.00324112	0.00175711	-0.000139449	0.775954	3.98223	-0.00165507	-0.00111835	-0.00138351	0.526006	-0.00147456	-0.00304317	0.641325	0.000611459	0.00156644	0.0121997	-0.00215267	0.00105371	-0.00131608	0.226459	0.00141534	0.000902871	-0.00167662	0.0027293	0.297014	1.78425
PD_43_1_mono_cd45_32674	-16.4589	28.916	C1	monocyte	classical monocyte	PD	43	naive	mono	SD_PD	5.73655	4.06417	-0.000575031	-0.000349288	0.092269	0.00160036	0.155572	3.75e-05	0.000650026	0.00329397	0.207508	3.78263	0.945495	-0.000748988	-0.000801781	0.00058514	0.00251245	3.63999	3.5605	0.00262197	4.57371	1.6406	0.00101678	-0.00207779	0.200455	0.779748	0.00226777	0.0033334	0.0107998	0.00199749	2.75214	4.17129
PD_43_1_mono_cd45_40116	-19.389	19.8291	C1	monocyte	classical monocyte	PD	43	naive	mono	SD_PD	4.05752	1.79994	2.99659	0.00184549	-0.000174589	2.1315	0.00353598	0.00342931	-0.00151309	1.80341	0.00250047	0.000722041	2.8004	-0.00213399	1.19354	0.0022559	0.00224116	0.0213984	-0.00204199	0.00137279	0.125272	-0.00212533	0.0016933	-0.000352771	0.911178	-9.96e-05	-0.00340652	0.00252004	4.34622	-0.0015793	0.574818	0.652339
PD_43_1_mono_cd45_63327	-9.3574	29.0417	C1	monocyte	classical monocyte	PD	43	naive	mono	SD_PD	5.0286	2.01167	0.000507446	-0.000881273	-0.000677672	0.00554681	0.118721	-0.00458567	0.0984409	0.493877	0.641654	-6.56e-05	-0.000476061	0.00459009	-0.00267554	0.314966	0.262186	1.48645	0.00111436	3.47335	2.79642	3.54544	0.556093	0.00265202	0.56522	0.121898	0.000369885	-0.00125458	-0.000696062	0.621925	3.9591	3.31339
PD_43_1_mono_cd45_7807	-17.183	23.693	C1	monocyte	classical monocyte	PD	43	naive	mono	SD_PD	5.17745	3.31225	1.05196	-0.00105602	-0.000684252	-0.00103298	0.138754	0.0019353	0.00141927	1.91379	-0.000501323	4.94626	1.85749	0.022798	0.124875	0.000631815	-0.00280433	6.31e-05	0.000239908	-0.00288675	2.84078	-0.00193187	0.00250967	0.00343758	1.05482	0.00136386	6.29e-05	-0.00091267	0.00178662	1.19487	0.00309152	2.59078
PD_43_1_mono_cd45_61620	-9.8351	25.3138	C1	monocyte	classical monocyte	PD	43	naive	mono	SD_PD	5.13492	0.00130256	0.00010271	0.0032893	-0.00180172	-0.00193362	-0.00233045	0.000533201	-0.00239167	0.796627	0.298545	5.46554	-0.000640747	0.00204359	0.00386237	1.76587	1.29002	0.00410846	1.63821	0.00240896	0.242224	-0.000445485	1.18775	0.000982836	0.545882	0.000259643	0.00255651	-0.00198298	0.00191053	0.000665178	0.13915	1.63107
PD_43_1_mono_cd45_4356	-20.6428	24.0689	C1	monocyte	classical monocyte	PD	43	naive	mono	SD_PD	5.30462	2.23518	0.354526	-0.00164686	0.00080627	0.00270046	0.283776	0.0307951	-0.00304305	1.87436	-0.000279674	5.25367	4.96374	-0.00118672	-0.00123627	0.00138474	0.869872	-0.000556506	2.94239	3.20232	3.85456	4.11827	0.202219	-0.00211972	0.423983	0.00331199	0.00176057	0.00311903	-0.00179074	0.498674	3.32633	3.58428
PD_43_1_mono_cd45_30922	-10.3272	29.1344	C1	monocyte	classical monocyte	PD	43	naive	mono	SD_PD	5.62772	2.9267	0.00421781	0.00152192	0.000510706	-0.00184506	1.22142	0.000999209	0.0027539	0.00274148	0.622425	4.48753	0.00239814	-0.000945761	2.91e-05	0.00172593	-0.000648647	4.1775	3.88018	2.04416	3.02611	2.62692	-0.000393317	0.0030428	-0.000509992	0.730793	-0.0012495	0.00245482	0.671407	-0.000225188	4.16937	3.82507
PD_43_1_mono_cd45_65823	-16.7171	25.4347	C1	monocyte	classical monocyte	PD	43	naive	mono	SD_PD	4.67269	1.60211	-0.000694734	0.000930192	0.00396622	-0.00323092	-0.00111524	0.313823	0.00192991	0.0862929	0.00050952	4.52728	0.000320163	-0.000474859	-0.000425253	0.000473094	-0.000197253	0.000214908	1.15839	0.809759	0.000675232	0.052376	0.408909	0.000668783	0.674807	0.00319872	-0.000285334	0.0013511	-0.00168565	-6.4e-05	0.00140882	0.0653535
PD_43_1_mono_cd45_18818	-17.0971	23.3518	C1	monocyte	classical monocyte	PD	43	naive	mono	SD_PD	4.52075	0.00226442	0.000732221	0.00310787	0.664586	-0.00067511	-0.00152174	4.72e-05	-0.000911621	0.301033	-0.00135336	-0.000265337	0.000213115	0.0553717	0.000370574	-0.00324575	-0.00229698	1.78719	0.00186642	3.4725	2.87753	2.25342	-0.00193065	-0.00370336	0.522675	-0.00128744	0.000880649	0.00226501	0.0775223	0.33339	3.95599	4.39625
PD_43_1_mono_cd45_46191	-13.8954	25.4532	C1	monocyte	classical monocyte	PD	43	naive	mono	SD_PD	3.57061	2.90881	-0.00368956	0.00200795	1.6409	0.00320472	-0.000173042	0.338499	0.613068	-0.00132409	0.596577	-0.00160904	3.88763	0.984747	0.000147036	0.0014791	0.0565698	4.64869	-0.000991179	0.783078	0.00168699	3.70148	1.22316	2.93718	1.05792	0.941845	0.00493737	0.139943	5.2426	0.678039	0.228799	2.21868
PD_43_1_mono_cd45_1042	-11.4592	12.4833	C1	monocyte	classical monocyte	PD	43	naive	mono	SD_PD	4.8058	3.08069	0.378871	0.00171452	0.776562	-0.00115723	-0.00383495	0.619256	-0.00129029	0.556438	0.000963661	4.69162	0.417744	-0.000598787	0.000826124	0.001957	0.000878876	-0.0024588	0.00218856	-0.00463724	0.313252	0.572765	0.000377603	-0.000217594	0.283199	0.269911	0.0018688	0.00190624	-0.000675722	-0.000822747	1.18954	2.86525
PD_43_1_mono_cd45_55156	-12.4699	22.1318	C1	monocyte	classical monocyte	PD	43	naive	mono	SD_PD	4.65836	1.24739	-0.00107117	-0.0035333	0.405957	0.000567452	0.000187144	-0.000631242	0.000413044	1.41748	0.000508445	0.00127594	0.00105183	-0.00147956	0.00152743	-0.00162846	0.0023592	-0.00212963	3.05776	1.38987	2.84029	2.60749	9.07e-05	0.206333	0.142319	-0.00118863	0.270682	0.000325131	0.211813	-0.00222432	3.10303	3.90804
PD_43_1_mono_cd45_75420	-14.878	28.275	C1	monocyte	classical monocyte	PD	43	naive	mono	SD_PD	4.30357	0.767576	0.0872891	0.00203198	-0.000277913	-0.00125289	-0.000918901	0.00133582	0.427097	0.000920421	0.717921	4.76716	0.44606	-0.00153491	0.00217546	-0.00122485	1.43466	0.348691	-0.00296897	0.547443	0.000308101	1.28879	-0.0016938	-0.00643406	0.0011123	0.00157462	0.0723369	-0.000450317	0.00157134	0.00224943	0.00175604	1.83607
PD_43_1_mono_cd45_33495	-16.2889	24.4244	C1	monocyte	classical monocyte	PD	43	naive	mono	SD_PD	3.66898	0.786854	-0.000803669	0.00306135	-0.00648668	-0.00165182	-0.000508227	0.427646	-0.00254746	-0.00250444	0.459643	4.40245	1.47946	0.647251	0.000683941	-0.00108139	-0.00153382	-0.000153902	-0.00140508	-0.00205255	1.94042	-0.00230206	0.154188	-0.000298707	0.000690638	-0.00204775	0.00223808	0.000873258	0.00050025	0.00221042	-0.0005725	0.00223766
PD_43_1_mono_cd45_46600	-14.617	26.3633	C1	monocyte	classical monocyte	PD	43	naive	mono	SD_PD	4.12238	1.0102	0.000200607	0.000246176	0.799921	2.02e-05	-0.000857518	0.000965568	0.00100824	0.000490532	-0.00299632	0.000962652	0.412594	0.00166838	-0.000232871	0.00338411	0.00165482	1.92773	-0.00194445	2.00856	2.21333	2.76359	0.000706027	0.272418	0.00287026	0.00258293	0.00324232	-0.000596606	0.471531	0.000828195	1.81064	3.34008
PD_43_1_mono_cd45_17394	-9.35669	29.3342	C1	monocyte	classical monocyte	PD	43	naive	mono	SD_PD	4.94142	3.40064	0.000901319	0.00522948	0.500802	-0.00239294	0.00147334	-0.00290547	-0.00121934	-0.000744201	-0.00137817	4.69275	0.952229	0.000980185	0.000919389	0.358849	0.000178741	0.00241254	0.806338	0.829681	1.36779	1.19143	-0.00156485	0.000420557	0.172937	0.00362624	0.00298758	0.00149681	0.537711	1.44086	0.000660454	0.803058
PD_43_1_mono_cd45_57551	-11.9906	20.884	C1	monocyte	classical monocyte	PD	43	naive	mono	SD_PD	4.31355	2.3673	-0.00402665	-0.00140561	-0.0024101	0.000173352	0.196532	0.00013545	0.00288717	0.0507782	0.00037937	5.19309	4.3677	0.00100516	-0.00150529	0.296822	0.141131	0.656104	4.51e-05	0.00113557	-0.00400902	2.99041	0.00106605	-0.00129645	0.000680463	-0.00139324	0.001524	0.909654	0.00287633	0.00176831	0.000417448	2.17179
PD_43_1_mono_cd45_16438	-7.29042	28.9236	C1	monocyte	classical monocyte	PD	43	naive	mono	SD_PD	4.58179	0.774434	-0.00045399	0.000988217	0.999351	0.00176761	-0.00124944	-0.00143164	0.00176371	-0.000618749	-0.00103091	0.00494593	0.608875	0.000955647	0.000494588	-0.00233081	0.00079092	0.00111646	2.52309	1.75235	2.26058	1.64745	0.00349789	-0.00203028	0.827041	-0.000658623	0.208682	0.59607	0.000914304	0.00210736	2.43921	3.58327
PD_43_1_mono_cd45_45324	-11.0219	30.8747	C1	monocyte	classical monocyte	PD	43	naive	mono	SD_PD	4.85676	0.00139441	-0.000840476	3.59e-05	0.000556658	0.00172009	-0.00130367	-0.000750151	-0.00226226	-0.0024022	0.168403	5.55688	1.96896	0.00201708	-0.00222564	0.000116863	0.965996	0.00173605	0.147861	9.89e-05	0.0465832	0.108388	0.000511117	0.00246388	0.815838	0.00334368	0.00249564	0.00344518	0.00173791	-0.00202893	0.0375911	2.40244
PD_43_1_mono_cd45_3009	-10.8859	28.7942	C1	monocyte	classical monocyte	PD	43	naive	mono	SD_PD	4.4778	1.65294	-0.000576185	-0.00041466	0.274924	0.00134748	0.566422	0.12289	-0.00204828	0.0107998	0.708436	5.23097	0.000408914	0.00162574	-0.000259715	0.409093	0.139349	1.16204	-0.0035972	0.245914	-0.000467595	2.34635	6.24e-05	0.00316229	0.685128	0.193196	0.00342465	0.000981538	-4.08e-05	0.000232716	0.00144689	-0.0025967
PD_43_1_mono_cd45_52745	-16.0409	28.1308	C1	monocyte	classical monocyte	PD	43	naive	mono	SD_PD	4.4718	0.000219756	0.00205004	0.00188294	0.00241542	-0.00204607	-0.00300629	-7.32e-05	-0.00326248	0.00220949	-0.00181052	0.923582	0.994154	0.00219856	0.000166031	0.00155002	0.000775542	1.7456	2.63768	-0.00327682	2.07394	2.70955	0.00939987	0.00152492	0.455848	0.0777217	0.297205	-0.00124977	1.67618	-0.000430693	2.71521	3.77359
PD_43_1_mono_cd45_44511	-19.5389	19.9243	C1	monocyte	classical monocyte	PD	43	naive	mono	SD_PD	5.00131	0.374766	0.00245508	0.000333444	0.00060282	-0.00292041	-0.0013454	0.000823905	-0.00283504	1.29278	0.636536	4.87395	0.0353926	0.14885	-0.00154397	-9.6e-05	-0.000978399	-1.26e-05	0.00036426	0.694107	0.00107385	0.0042431	0.000291125	0.888286	0.866303	-0.000602959	-0.00386015	1.73874	1.40459	0.673351	0.317822	-0.00258375
PD_43_1_mono_cd45_27743	-16.2417	24.2807	C1	monocyte	classical monocyte	PD	43	naive	mono	SD_PD	4.35503	1.5658	0.00184229	-0.00311618	1.2701	0.00374721	0.00189409	0.00199759	-0.00638158	3.89264	0.0401892	0.241253	-0.000337376	0.00164069	0.00451964	-0.000230793	0.00410432	4.08026	-0.000674571	4.21218	2.77665	1.14054	0.492809	0.00118171	0.934378	0.00100558	2.00412	-0.00029134	0.0042896	-0.000156249	3.83121	4.57897
PD_43_1_mono_cd45_9247	-19.825	22.1411	C1	monocyte	classical monocyte	PD	43	naive	mono	SD_PD	3.3309	1.82701	0.441515	0.00156742	0.00302621	0.000171819	-0.00055784	1.73798	0.0023138	0.00180131	0.83743	4.98696	-0.00281254	0.0882853	0.00125948	0.00366384	0.00111193	0.000678944	-0.00139603	-0.00236327	0.000923174	2.04136	-0.00273234	0.000864922	1.22316	0.0709405	1.21107	-0.000786712	1.59207	0.000400662	0.000410813	3.14762
PD_43_1_mono_cd45_26802	-6.54749	29.4371	C1	monocyte	classical monocyte	PD	43	naive	mono	SD_PD	4.23654	2.57673	-0.00279443	0.00194194	-0.000641184	-0.00568163	0.105405	-0.000577948	0.0013377	2.57491	0.742167	3.98372	1.99764	0.173528	-0.00073919	0.127851	0.0998341	2.72802	1.75605	2.44622	1.80149	1.10988	0.520217	0.334904	-0.00269173	0.00550129	-0.000911015	0.00331563	0.144892	0.000640021	1.32877	3.41173
PD_43_1_mono_cd45_50240	-17.4922	25.1895	C1	monocyte	classical monocyte	PD	43	naive	mono	SD_PD	4.58741	0.0247974	0.00134817	-0.00276246	0.737969	0.00715628	0.00366149	0.00111081	-0.00175431	0.000241474	1.29217	1.41638	1.91408	-0.000195928	-0.00173	0.00281261	0.811985	4.67457	0.724527	1.01559	3.68057	3.01263	-0.0037199	-0.0013707	0.00123833	0.00149973	-0.00122533	0.00490686	1.19465	0.365039	4.3629	4.07546
PD_43_1_mono_cd45_60549	-10.3439	22.7307	C1	monocyte	classical monocyte	PD	43	naive	mono	SD_PD	4.56007	2.25076	0.00153309	-0.00227045	0.458198	0.000106734	0.00247153	0.291264	-0.00169341	0.000469605	0.0603633	-0.00224814	-0.00132262	0.137368	0.00183428	-0.00112227	-0.00157286	1.51105	2.50029	4.16918	4.09305	2.33528	3.31e-05	-0.00108928	0.897963	0.191232	-0.00220431	-0.00108584	-0.00357678	-0.00162691	4.37761	3.61632
PD_43_1_mono_cd45_2421	-12.7434	25.7309	C1	monocyte	classical monocyte	PD	43	naive	mono	SD_PD	5.26239	0.377752	0.00218626	0.000907616	0.144892	0.00242187	-0.00202347	-0.000832161	0.104808	-0.000520229	1.27363	5.00708	-0.000464382	0.301989	-0.00300184	-0.00135899	-0.000162822	0.000237568	-0.000551915	1.91431	2.39549	-0.00030319	-0.00191864	0.0013843	0.000777276	-0.000648563	-0.000965717	0.0041675	0.00118492	0.136971	0.000652401	1.34655
PD_43_1_mono_cd45_73560	-22.8885	22.7594	C1	monocyte	classical monocyte	PD	43	naive	mono	SD_PD	5.38964	2.43949	0.000116921	0.15972	-0.000572456	0.000170155	1.24133	0.532828	0.000795209	0.000522501	-0.00210444	4.82061	0.00146577	-0.00109191	-0.00106246	2.04523	0.105405	0.00255686	2.89583	0.912423	3.10199	1.09817	0.261412	0.00305991	1.55275	0.938592	0.0015682	7.61e-05	0.291072	0.138358	0.00125443	2.69193
PD_43_1_mono_cd45_39214	-17.048	24.011	C1	monocyte	classical monocyte	PD	43	naive	mono	SD_PD	4.59238	1.11522	0.00250167	0.495477	0.000327656	0.514763	0.000719648	0.00171316	0.419029	-0.000178261	-0.00280112	2.42481	-0.000217822	0.000257388	0.00109849	0.371776	0.00205231	4.11079	2.39938	1.38054	2.98784	3.78773	0.359036	0.0643556	0.645442	0.00125352	0.920697	0.948327	-0.0036444	-0.000954256	3.973	4.86788
PD_43_1_mono_cd45_54361	-15.4819	26.5265	C1	monocyte	classical monocyte	PD	43	naive	mono	SD_PD	4.97828	2.42898	-0.00235244	-0.000572167	0.00224666	-0.00148918	0.0585665	0.000328047	0.000849586	1.6769	1.50277	3.71222	-0.000888949	0.886033	-0.00264927	0.00197562	-0.00288574	4.36836	4.00571	2.64771	3.63368	1.37637	0.284737	-0.00132393	0.922346	-0.000522494	-0.00219056	0.00180628	-0.00221044	-0.000293306	4.0091	4.43454
PD_43_1_mono_cd45_7831	-7.18254	28.3222	C1	monocyte	classical monocyte	PD	43	naive	mono	SD_PD	4.38914	0.828802	-0.00223514	0.389292	0.00157448	0.00879989	0.513177	0.00357206	-0.000478539	1.05656	0.210639	5.52848	2.04375	0.786854	0.00459998	-0.000289656	-0.000704505	0.000342313	-0.00293306	-0.000403833	0.00134021	2.20965	0.00115364	0.000768911	0.00206757	0.77641	-0.000234573	0.00163696	0.00104085	-0.00262171	0.000497158	0.000792783
PD_43_1_mono_cd45_19193	-17.2425	23.644	C1	monocyte	classical monocyte	PD	43	naive	mono	SD_PD	5.38833	2.73887	0.00192241	0.00276813	0.000171949	0.000658188	-0.00118636	-0.000436038	-0.00118182	1.11439	-5.97e-05	5.4081	3.8067	0.304283	-0.00035991	0.33339	0.00417239	0.150827	2.71818	-0.00185867	0.000974637	0.829388	-0.0024985	-0.000815492	1.44149	0.479243	-0.00127473	0.00218231	0.000284713	0.000110669	-0.00206817	1.88183
PD_43_1_mono_cd45_13700	-10.9094	30.2186	C1	monocyte	classical monocyte	PD	43	naive	mono	SD_PD	4.42937	2.40154	0.000686095	0.00178113	-0.000992224	0.000744646	0.00163953	0.00345036	-0.00360506	-0.000399998	0.414618	-0.00189227	2.07932	0.0453844	-0.00168672	-0.00035919	0.000938904	4.26341	2.50996	1.09216	2.96098	-0.000224472	0.0419877	-0.0014205	0.742943	0.501688	-0.000248086	0.000561091	0.642643	0.0018179	4.21525	3.66881
PD_43_1_mono_cd45_46494	-17.7765	20.8216	C1	monocyte	classical monocyte	PD	43	naive	mono	SD_PD	4.4128	1.18931	0.0038133	-0.00304057	0.00241835	-0.00108856	-0.00394894	0.0125997	0.00024251	-0.000311055	-0.00284729	-0.00286097	1.08295	0.0667504	0.00161423	0.0569692	0.549522	0.132809	1.33588	2.18636	2.10931	3.07895	0.000239879	0.520919	-3.16e-06	0.0559708	0.00152083	0.00311665	0.682232	-0.000780871	3.3144	4.05428
PD_43_1_mono_cd45_39962	-16.5113	26.5226	C1	monocyte	classical monocyte	PD	43	naive	mono	SD_PD	4.04813	0.00859989	0.00326317	-0.00258239	0.000619476	0.000518484	-0.000175134	0.00285202	0.0034601	0.00032096	0.287618	4.62331	-0.00197981	0.00172547	0.00304025	0.253283	0.567281	0.00129782	-0.00234013	0.00185646	2.20422	1.20394	-0.00070868	0.468835	0.00479519	0.499206	0.000788277	-0.0024061	0.00220988	0.000683701	-0.00192243	0.188286
PD_43_1_mono_cd45_40884	-8.90748	21.3981	C1	monocyte	classical monocyte	PD	43	naive	mono	SD_PD	4.81633	0.730637	0.00126516	0.000597586	0.515996	-0.00027502	0.00394286	0.000735684	0.00100065	0.000329903	0.000430103	1.83638	-0.00456979	9.35e-05	-0.0024383	0.00122848	-0.00210311	3.07864	0.0761265	2.20225	2.80971	0.235419	0.00337765	0.15656	-0.000888926	0.000842526	-0.000718386	-0.000137148	1.40709	0.00293457	2.92036	3.14429
PD_43_1_mono_cd45_60642	-22.3789	23.229	C1	monocyte	classical monocyte	PD	43	naive	mono	SD_PD	4.68358	0.400414	-0.000522792	-0.00231247	-0.00132781	0.000422092	-0.00307229	0.00201102	-0.00143231	2.90685	1.27829	0.18573	0.000619018	0.00219997	0.000404767	1.14019	-0.0016311	4.34955	0.0976448	1.92853	3.12537	0.825277	-0.00256205	0.129835	-0.00200097	0.799921	0.00237004	0.00375107	2.64883	-0.00156978	3.00126	4.30167
PD_43_1_mono_cd45_31460	-8.08648	20.6305	C1	monocyte	classical monocyte	PD	43	naive	mono	SD_PD	5.18444	3.36613	-0.000650985	0.000649896	0.0549723	0.00124217	-0.00181597	-0.00227098	-0.000286938	1.29706	0.00160966	3.4595	1.82375	0.000582306	0.0671495	0.167614	-0.0046956	3.77612	2.35108	0.586579	2.30646	2.35447	-0.000539582	0.00125704	0.97448	1.60936	0.0739326	0.00127536	1.01712	-0.00442925	2.75539	3.56371
PD_43_1_mono_cd45_70441	-11.423	28.9039	C1	monocyte	classical monocyte	PD	43	naive	mono	SD_PD	5.51199	2.54687	0.00073239	-0.000841433	0.000482253	-0.0021599	0.00126678	-0.00040622	0.00169981	-0.00181583	-0.000648106	1.19443	1.31983	-0.000281704	-0.00173542	0.00266258	0.000140919	2.64542	0.669623	-0.00189761	3.52848	2.91306	0.000581745	0.250182	0.028796	0.000429227	0.975801	-0.00334226	1.45183	0.00230564	3.44271	3.78688
PD_43_1_mono_cd45_48123	-19.9514	22.1418	C1	monocyte	classical monocyte	PD	43	naive	mono	SD_PD	3.77697	0.967192	0.000452788	0.404111	0.000402776	-0.00108784	9.96e-05	-0.000691466	-0.00226226	0.00094972	0.00148986	4.61552	1.28026	0.41241	-0.0034024	0.449871	0.0019277	0.0962513	1.45741	-1.37e-05	2.45798	2.58336	0.64873	0.00188949	1.18742	0.223144	-0.00199664	-0.00101471	0.642479	0.00221921	2.06224	3.42257
PD_43_1_mono_cd45_60904	-16.209	26.5373	C1	monocyte	classical monocyte	PD	43	naive	mono	SD_PD	4.82916	0.1062	0.00252018	-0.00393322	-0.00168392	0.563329	0.00378666	0.264505	-0.000572601	1.00981	0.00414061	4.83585	0.00183953	-0.00255107	0.000555759	0.000927347	-0.000627801	8.03e-05	-0.00100567	0.677878	0.000600788	0.44606	0.457114	-0.00283528	0.770323	-0.00210265	-0.0028618	0.000723992	0.00474925	-0.00294231	-0.00162338	0.800818
PD_43_1_mono_cd45_42623	-10.1276	30.435	C1	monocyte	classical monocyte	PD	43	naive	mono	SD_PD	4.09078	1.47963	1.41363	-0.000614549	0.328462	0.602821	-0.00275749	0.00327061	-0.00409676	1.22845	1.54192	4.79197	0.187893	0.088086	-0.000852461	0.332632	0.00179239	0.888146	-0.000124537	-0.000536527	-0.00287509	0.904099	0.000499172	0.530032	-0.000264281	0.000579724	0.00189684	0.000558411	0.224119	0.00035615	0.000416126	1.65249
PD_43_1_mono_cd45_66814	-15.6102	29.7441	C1	monocyte	classical monocyte	PD	43	naive	mono	SD_PD	4.74359	1.28201	-0.000298091	-0.00261368	0.000345085	0.00198655	0.00215048	0.00395287	0.00447228	1.69517	0.0005627	3.82116	-0.0023448	0.0029216	-0.0031373	0.000889317	-0.000596675	3.87431	1.18025	0.000991208	2.78958	0.63951	-0.00366698	-0.00179355	0.040389	0.55937	-0.00131998	0.00248892	1.38082	0.000773017	3.05901	3.90065
PD_43_1_mono_cd45_13452	-18.9968	26.5715	C1	monocyte	classical monocyte	PD	43	naive	mono	SD_PD	3.96653	3.0059	-0.000966949	-0.00116988	0.00173089	0.467935	0.00522786	-0.000855656	0.000989542	1.11036	-0.00102721	5.33061	0.0761265	0.00107816	-0.000811391	-0.000127525	-0.000881753	-0.000959086	2.78115	-0.000337068	2.68029	0.00385596	0.312489	-0.00197825	-0.000698482	1.15185	0.0459838	0.156362	0.00164614	0.000226923	0.733761	2.42154
PD_43_1_mono_cd45_58909	-16.4577	21.9604	C1	monocyte	classical monocyte	PD	43	naive	mono	SD_PD	4.4406	2.87737	0.00092982	-0.000883024	-0.00140663	-0.00267851	-0.00118411	0.772913	-0.00373559	-0.000194368	0.0717384	3.90892	-0.00189657	-0.00045162	-0.00133789	0.00155437	-0.0014257	1.53659	-0.000937058	-0.000213095	1.43032	-0.00100588	0.229188	0.151816	0.348126	-0.000829937	-0.00454193	0.375512	1.85902	0.000863126	4.53501	3.09955
PD_43_1_mono_cd45_67250	-13.3112	29.4888	C1	monocyte	classical monocyte	PD	43	naive	mono	SD_PD	4.93247	0.00131702	0.000750893	-0.00534603	0.00196435	-0.000684834	0.152805	0.239892	0.000588571	1.17891	0.000627509	5.4221	-0.0019102	0.000747871	-0.00230165	0.00088492	0.00267002	0.00240655	-0.000404024	0.00100616	-0.000921404	1.99642	-0.000509104	-0.00169859	0.55868	-0.00455646	0.699854	0.00201496	0.0029835	0.11137	-0.0027001	0.517755
PD_43_1_mono_cd45_36854	-20.0212	26.3532	C1	monocyte	classical monocyte	PD	43	naive	mono	SD_PD	4.62344	0.00156241	0.000881288	-0.00157589	-0.00267855	0.612565	8.11e-06	0.0026094	-0.00467467	0.745113	0.101824	4.4854	0.00304124	1.20745	-0.000713271	-0.00195505	0.000921005	-0.00120986	0.000966235	0.829242	-0.00027781	0.000495506	0.000444516	0.0022898	-0.00392177	0.187893	0.000614163	0.00143027	-0.000834102	-0.00274933	0.00273008	2.5489
PD_43_1_mono_cd45_18059	-19.8959	22.1696	C1	monocyte	classical monocyte	PD	43	naive	mono	SD_PD	5.15332	3.88889	0.000549588	0.00216994	0.00392159	-0.00397183	0.982778	0.507352	-0.00210644	-0.00166139	-0.00422339	5.19716	1.80674	-0.000456219	0.00136074	0.000987355	0.268367	3.29949	1.6282	0.00239382	2.76838	1.6914	0.72735	0.0017826	0.437144	0.239698	-0.00121531	-0.00272548	1.15381	0.841652	2.6568	3.84406
PD_43_1_mono_cd45_17138	-15.4957	25.5783	C1	monocyte	classical monocyte	PD	43	naive	mono	SD_PD	4.80519	-0.00347076	-0.00264353	-0.00135882	5.29e-05	0.00101029	-0.00145708	-0.000199737	0.00170597	0.00345197	0.571738	5.35125	1.54658	0.212986	-0.00204338	0.00061292	0.653322	0.00108908	-0.00447335	-0.00375812	0.00133132	-0.00216215	-0.00083067	0.00147447	-0.000745804	-0.00157969	0.00305416	0.169586	-0.000101768	-0.00148015	0.00148127	1.80802
PD_43_1_mono_cd45_66348	-9.24707	29.1184	C1	monocyte	classical monocyte	PD	43	naive	mono	SD_PD	5.45321	-1.11e-05	-0.000701106	-0.000288777	-0.00086037	-0.00192696	0.342089	-0.000200983	0.272804	-0.000269756	-0.00203586	5.26804	6.35059	0.45874	-0.000151509	0.268946	0.0423873	0.00394646	0.307148	0.002329	0.293565	3.07778	0.000432847	0.967857	0.98789	2.90916	0.10441	0.00197116	1.65574	-0.00412619	0.509119	2.40068
PD_43_1_mono_cd45_1548	-14.8941	22.5562	C1	monocyte	classical monocyte	PD	43	naive	mono	SD_PD	5.59011	2.41045	-0.000422788	0.00102691	-0.00063793	0.00201447	0.706374	0.000390158	-0.00227172	0.00240563	-0.000337644	0.00279331	0.000873187	0.295481	0.570882	-0.00196446	-0.00163005	3.21515	4.02512	5.01251	4.10665	4.16928	0.00226599	5e-05	0.650043	-0.00136017	0.0017121	-0.00384303	0.000255135	-0.00040812	4.21939	4.35011
PD_43_1_mono_cd45_15041	-8.75506	27.0138	C1	monocyte	classical monocyte	PD	43	naive	mono	SD_PD	3.72735	1.12101	0.00144685	-0.00319572	-0.000476909	0.000480868	1.32401	0.15814	-0.00153703	0.00349512	0.0491802	0.578746	6.58012	0.551254	0.000649803	1.4779	-0.0039997	0.000246775	0.00304349	0.213573	1.99042	4.30679	0.491385	0.000840576	0.767881	2.51544	-0.00034341	1.42004	0.194963	0.297588	3.57795	3.95167
PD_43_1_mono_cd45_40744	-16.7793	24.1924	C1	monocyte	classical monocyte	PD	43	naive	mono	SD_PD	5.13556	1.98876	-0.00108375	0.00217812	-0.00298707	6.48e-05	0.00181098	0.00302675	-0.00215876	2.76299	0.404665	-0.00455983	0.00047309	0.715239	-0.00212806	0.091074	1.12642	0.259672	0.00260683	4.01264	2.97005	3.13462	-0.00104656	0.00196736	0.00166543	-0.00406623	0.669136	-0.00248682	1.2068	0.00185365	2.40032	4.04889
PD_43_1_mono_cd45_69289	-20.9049	24.5295	C1	monocyte	classical monocyte	PD	43	naive	mono	SD_PD	4.16295	2.05813	0.00343118	0.00182277	0.758691	0.00398363	9.42e-05	0.00255791	0.000139124	0.00102926	-0.00242861	0.00231714	0.00193179	0.00160739	0.160707	5.53e-06	1.49126	3.73806	0.874285	2.52684	2.82797	2.2817	0.000350202	-0.00182817	0.00264826	0.251539	0.00189891	-0.000690302	2.03993	0.341711	3.41601	3.31344
PD_43_1_mono_cd45_63077	-6.21606	27.6263	C1	monocyte	classical monocyte	PD	43	naive	mono	SD_PD	5.10801	1.63475	0.000119267	0.517755	1.38629	-0.00118018	-0.00369077	0.798125	0.00111209	-0.000687177	0.000589969	0.521797	-0.000197758	0.202807	0.00241949	0.00236583	0.00198772	4.00552	1.79219	2.45393	3.1413	0.576014	-0.00136028	0.000821622	1.03831	-0.000542806	0.00292719	-0.00153532	9.87e-05	-0.00144386	3.74201	2.97383
PD_43_1_mono_cd45_55988	-8.15521	22.6721	C1	monocyte	classical monocyte	PD	43	naive	mono	SD_PD	4.58411	0.153793	0.00124857	-0.00196893	-0.00366354	0.00334243	-0.0060865	-0.00137338	0.00219713	-0.00189808	1.28571	4.66916	2.01214	0.00113847	-0.00359757	0.00210432	0.0575682	-0.00465071	-0.000123577	0.00256361	0.0966495	2.01004	0.314204	-0.00188582	0.181207	-0.000126487	0.361289	-2.4e-05	-0.00285683	0.00041173	-0.00211472	1.32629
PD_43_1_mono_cd45_24453	-16.8167	21.3592	C1	monocyte	classical monocyte	PD	43	naive	mono	SD_PD	4.3484	2.40086	-0.00139139	0.00336495	0.978833	0.000615351	-0.000302411	0.23892	-0.00309295	-0.00111975	-0.000414364	1.48851	0.759766	0.0719379	0.00144387	0.215527	-0.00024635	2.55971	-0.000594875	0.285313	1.80514	3.95921	0.936283	1.54544	-0.00107435	-0.000146847	0.00225526	-0.00525559	0.00138791	0.00293991	3.29146	3.54127
PD_43_1_mono_cd45_6187	-17.5692	23.7775	C1	monocyte	classical monocyte	PD	43	naive	mono	SD_PD	4.93597	0.693307	-0.000516906	0.00138302	-0.00399225	-0.00162854	0.00424369	0.00168984	0.000205681	0.596746	0.235809	5.09293	2.39212	0.450234	-0.000593647	0.0559708	-0.00401021	0.00355479	-0.00252014	-0.00270376	0.00107694	0.00196667	0.000763217	0.0011573	-0.000854125	0.0012947	0.00250138	0.000948638	0.000558334	0.000244425	0.0025194	2.71336
PD_43_1_mono_cd45_58789	-8.46429	27.1944	C1	monocyte	classical monocyte	PD	43	naive	mono	SD_PD	4.58158	1.1972	0.00135418	0.00052098	0.242613	-0.000241413	0.00277768	0.00175937	-0.00508032	0.0022282	-0.000471711	0.739992	1.79982	-0.00281451	0.00156439	0.0769241	0.000622082	3.94957	0.0016098	2.03737	2.73256	0.711287	-0.000124304	0.00214524	0.467215	0.220411	-0.000720503	-0.00150297	0.000525248	9.34e-05	3.86963	3.49924
PD_43_1_mono_cd45_49268	-16.046	22.0524	C1	monocyte	classical monocyte	PD	43	naive	mono	SD_PD	5.31098	1.50649	-0.000782622	-0.00259482	0.000443257	-0.000539428	0.302754	2.39653	0.729542	1.48481	0.334526	4.59631	-0.000836312	0.225289	-0.00161949	-0.000691417	-0.000151185	-0.00263205	0.000718475	-0.000379702	0.000395263	0.00341719	0.000140961	0.0285961	0.295481	0.161497	0.670434	0.000257605	0.479959	-0.0033739	1.36578	2.11977
PD_43_1_mono_cd45_34868	-14.746	19.4421	C1	monocyte	classical monocyte	PD	43	naive	mono	SD_PD	4.76695	0.00341224	0.272996	-0.000799573	0.642149	0.00116358	0.233084	0.00166474	-0.000587684	0.489604	-0.000683661	0.00166275	0.00177859	-0.000494654	0.00132096	0.48996	0.000986362	4.0534	1.5347	2.85584	-0.00106373	1.95095	0.000687772	0.000193203	-0.00222694	0.708119	0.000709045	0.100431	1.93216	0.00283087	3.48443	4.14623
PD_43_1_mono_cd45_54381	-4.58716	22.5795	C1	monocyte	classical monocyte	PD	43	naive	mono	SD_PD	4.45816	0.00122968	3.43e-05	0.00210866	0.247855	0.00262088	0.00106403	-0.00172148	0.415906	-0.00113514	-0.000427186	-0.00086159	-8.39e-05	-0.0030361	-0.00194039	0.000245683	0.12924	2.03068	0.231331	1.61855	2.29383	2.06848	0.0974457	-0.00160211	0.170572	0.00143188	0.963067	0.103217	-5.1e-05	0.00198076	2.03875	3.76949
PD_43_1_mono_cd45_62609	-17.1272	23.7135	C1	monocyte	classical monocyte	PD	43	naive	mono	SD_PD	5.20336	0.388549	-0.00100145	-0.00304761	-0.00267523	-0.00118735	0.000677168	-0.00172214	-0.00207445	1.34039	-0.0026406	0.00253973	-0.00250727	0.00106302	0.00281472	0.517755	0.00157513	3.4103	-0.000332335	2.19638	2.80287	2.67006	0.00128311	0.0029025	-0.000632173	0.141725	0.00287868	0.00143989	0.700809	0.0027932	3.73634	4.30272
PD_43_1_mono_cd45_37098	-20.8617	27.6169	C1	monocyte	classical monocyte	PD	43	naive	mono	SD_PD	4.60187	2.30937	-0.00263758	0.000811991	0.044785	0.00268478	-0.00206843	-0.00383838	0.00100143	0.722956	0.98107	0.000112252	0.00155411	0.0022761	0.00511621	1.20151	0.00034453	4.80021	0.0054713	3.21335	2.65358	0.684163	-0.00198041	1.17112	0.00285728	1.94233	0.0275965	0.00158505	0.892923	-0.000909815	3.42644	4.3849
PD_43_1_mono_cd45_63875	-16.9288	23.8078	C1	monocyte	classical monocyte	PD	43	naive	mono	SD_PD	4.61536	0.518811	0.00224154	0.136971	0.0025204	-0.000797489	-0.00171869	-6.31e-05	-0.00207721	2.4455	1.03125	5.34116	1.7622	0.00264832	-0.000545799	0.351328	-0.000244139	0.521622	-3.1e-05	0.256769	-0.00135902	2.82825	0.412594	0.00131306	0.290497	-0.00205166	4.42e-05	0.00301155	0.0013777	0.00151283	-0.00334948	-0.00215149
PD_43_1_mono_cd45_40171	-13.6758	23.1808	C1	monocyte	classical monocyte	PD	43	naive	mono	SD_PD	5.26557	0.0011014	0.00479652	0.00211224	0.00182061	0.404111	-0.00189507	2.29866	-0.000609813	0.85165	-0.00064897	5.77105	0.000570847	0.00301015	-0.00147198	0.00110372	0.609043	0.00270684	0.00151943	-0.0011238	0.0010827	-0.000616962	-0.00242897	0.000339463	0.190054	0.869159	-0.00120356	-0.000172078	0.569511	-0.00172583	0.663447	1.67335
PD_43_1_mono_cd45_21259	-19.1095	18.0483	C1	monocyte	classical monocyte	PD	43	naive	mono	SD_PD	4.63887	2.75878	0.00221885	-2.7e-05	0.337931	-0.00251645	-0.00042445	-0.0030633	0.00213675	-0.00228099	0.000402119	3.78042	-0.000955725	0.211226	-0.00129313	-0.000486322	-0.000653075	3.45595	2.05727	0.870727	2.64525	-0.00229183	-0.000689948	0.00220158	0.00116317	-0.00288096	-0.0021385	-0.00440062	1.28541	-0.000202595	3.48968	3.30417
PD_43_1_mono_cd45_25012	-10.0729	23.433	C1	monocyte	classical monocyte	PD	43	naive	mono	SD_PD	4.48232	1.41913	2.63848	0.000187952	0.00189374	0.537537	-0.000945536	0.758691	-0.00554981	3.26545	0.345109	1.73949	-0.000947287	0.555747	0.184157	-0.000176668	-0.00158424	0.426181	0.638684	1.82588	1.61128	1.38724	-0.000904985	0.0509779	1.34215	0.249018	0.00328264	0.677555	3.84703	0.00361585	0.839761	4.30807
PD_43_1_mono_cd45_64090	-11.7266	31.1916	C1	monocyte	classical monocyte	PD	43	naive	mono	SD_PD	4.38159	0.227239	-0.00170017	0.000561838	0.0007628	0.000759151	-0.00112905	0.473148	0.000178458	0.379057	0.409831	5.28584	-0.00206596	0.00176375	0.00285757	-0.00342625	0.000551315	-0.00105531	0.00130988	-0.00200531	0.00423893	0.00391618	0.000449636	-0.00242001	4.4e-05	1.33253	0.00209714	0.00115465	0.0018188	0.430389	1.33332	1.82236
PD_43_1_mono_cd45_37978	-17.6806	25.0045	C1	monocyte	classical monocyte	PD	43	naive	mono	SD_PD	5.16107	3.04638	4.07248	0.000234164	0.910762	2.04074	0.343788	0.00333485	0.00275772	0.0046761	0.756846	-0.00147064	1.10237	0.492275	1.15415	0.00226794	0.000522605	0.0197987	-0.000510124	0.000776836	-0.000926269	-5.35e-05	0.0843001	0.241447	1.05891	0.901871	0.000382011	0.00147494	3.9259	0.673837	0.00415469	1.2609
PD_43_1_mono_cd45_48270	-8.99849	24.2576	C1	monocyte	classical monocyte	PD	43	naive	mono	SD_PD	4.20923	0.000271569	-0.000894276	-0.001716	0.00109445	0.00164344	0.326375	0.00398105	-4.16e-05	0.389478	0.075927	4.74345	7.85e-07	-0.00178219	-0.00531118	0.00161021	-0.00252465	-0.000773206	1.04422	6.38e-05	2.3201	0.00121637	0.00170158	0.00178365	0.000716142	0.702879	-0.00246199	0.00201764	0.257931	-0.00275516	0.000484306	0.867018
PD_43_1_mono_cd45_71259	-12.4165	28.6985	C1	monocyte	classical monocyte	PD	43	naive	mono	SD_PD	3.93434	1.37532	0.0024509	-0.00288061	-0.00296335	-0.00266762	0.000456719	0.180813	-0.00264521	-0.00116553	-0.00117188	4.25615	-0.000978498	0.00229942	-0.000429714	-0.000249259	0.00191092	-0.000225676	-0.000427268	0.337931	0.00222607	-0.00100846	-0.000225659	0.55402	0.00178856	-0.0023329	-0.000977483	0.00163356	0.468835	0.00159675	0.0006719	1.42478
PD_43_1_mono_cd45_40127	-9.88019	25.1562	C1	monocyte	classical monocyte	PD	43	naive	mono	SD_PD	5.03129	2.34707	0.13816	0.00182155	-0.00317656	0.00223639	-0.00034816	0.0035613	-0.000460801	1.20581	1.36674	-0.000284621	-0.000250311	0.00106655	0.00215307	0.000835379	0.449146	4.09535	0.000982241	0.272225	3.12605	1.90287	-0.000320798	0.00436142	0.084898	0.0942604	-0.00423716	-0.00015967	0.994935	0.000508282	3.96551	3.86996
PD_43_1_mono_cd45_31451	-13.6665	26.4576	C1	monocyte	classical monocyte	PD	43	naive	mono	SD_PD	4.50265	1.74363	0.211813	0.000575633	-0.00222538	-0.00213955	-0.000567661	-0.0018972	-0.00143873	-0.00395503	-0.00226879	4.86017	0.00079895	-0.00141254	0.529857	0.0111998	-0.000523539	0.124081	4.0495	-0.00323496	0.657902	0.00227046	0.00228378	-0.000201163	1.00582	0.00180655	-0.00087391	-0.00201308	-0.00362451	-0.00308673	1.62842	2.01994
PD_43_1_mono_cd45_29306	-11.4597	23.2111	C1	monocyte	classical monocyte	PD	43	naive	mono	SD_PD	4.04274	1.50768	3.69154	-0.0022331	0.00153422	1.04033	0.0165992	0.00250477	-0.0010284	0.00325518	1.49135	0.996235	-0.00230739	-0.00167779	0.576185	-0.00125266	-0.000727961	0.000729242	0.000789581	1.0832	0.00185218	2.55039	-0.00123034	-0.001823	0.00168229	-0.00235555	5.55e-05	0.000516923	5.09512	0.0337936	0.978043	-0.00075472
PD_43_1_mono_cd45_3838	-10.614	22.7388	C1	monocyte	classical monocyte	PD	43	naive	mono	SD_PD	3.41979	0.00123912	0.00115537	0.000482244	0.00372989	-0.00021525	-0.00359384	0.00126117	0.070342	-0.00152519	0.00111129	1.21827	-0.00226582	0.324666	-0.00228739	-0.00201459	0.132016	0.00305677	0.697621	1.61932	0.847167	0.514411	-0.0015981	-0.00250648	0.762527	-0.000753989	0.000278694	0.000529294	1.61013	0.00177707	0.00271199	3.31228
PD_43_1_mono_cd45_38258	-12.5978	26.0338	C1	monocyte	classical monocyte	PD	43	naive	mono	SD_PD	5.07251	1.56372	0.00017374	-0.00213752	0.293757	-0.00076128	-0.000284582	0.129835	-0.0030127	4.43232	0.00252016	0.754538	1.42387	0.00135606	0.276465	0.108586	-0.0027679	3.80463	1.90631	3.35242	1.84345	3.38594	1.355	0.829388	0.723427	0.00142079	0.94644	-0.000836823	1.52227	5.98e-05	3.56501	4.76538
PD_43_1_mono_cd45_39574	-11.8418	25.4851	C1	monocyte	classical monocyte	PD	43	naive	mono	SD_PD	3.76029	3.17681	3.75488	0.00209348	0.00293594	1.3254	0.304856	0.00246411	-0.000649579	2.79007	1.23018	-0.0009791	0.00266895	-0.0021366	0.00281259	0.29778	0.000306393	0.573792	0.000569136	0.402633	0.305047	0.00191604	0.0854958	8.3e-05	1.64105	0.220216	0.394859	3.81e-05	5.18317	0.293373	0.332064	3.11727
PD_43_1_mono_cd45_48697	-8.18665	24.3929	C1	monocyte	classical monocyte	PD	43	naive	mono	SD_PD	5.06286	0.00172208	0.345675	0.00262078	-0.00176304	0.000482113	0.00201841	-0.00172534	-0.00076306	0.137169	0.309247	5.49836	-0.000942203	0.607363	-0.00113118	0.000391511	-0.00421436	-0.0028425	0.547616	-0.000973607	0.544841	1.50379	0.00198058	0.898662	0.656594	0.000652269	-0.00341515	-0.00377136	-0.0010452	-0.000188211	0.0021061	2.09631
PD_43_1_mono_cd45_8935	-11.6269	30.8112	C1	monocyte	classical monocyte	PD	43	naive	mono	SD_PD	4.49863	1.24505	3.2813	-0.00166648	0.000786819	2.5344	-0.000181596	-0.000141973	0.0904765	8.77e-05	0.5167	0.00084385	0.000816586	0.000556793	-1.34e-06	0.00330945	0.602147	-0.000389736	-0.00262248	0.208291	-0.0025739	1.61573	0.00103915	0.000680306	0.258124	0.742011	0.000350722	-0.00143629	5.34169	-0.000565012	0.000787756	1.61074
PD_43_1_mono_cd45_66430	-13.5779	21.7325	C1	monocyte	classical monocyte	PD	43	naive	mono	SD_PD	4.75791	2.33773	0.0014385	0.00140301	0.000458958	0.746043	1.29012	-0.00128818	-0.00383641	0.00419265	-0.00284835	4.95172	1.60504	0.000859407	0.0483811	0.172543	-0.000556698	0.00254483	0.0665509	0.0926673	2.98655	-0.0012524	-0.00229247	-0.000420088	0.104609	0.43605	0.00167678	-0.00173243	1.32748	0.392077	2.00835	2.25496
PD_43_1_mono_cd45_29745	-14.0427	25.7763	C1	monocyte	classical monocyte	PD	43	naive	mono	SD_PD	4.3028	0.385947	0.00161622	0.000337875	0.000827022	-0.00188961	0.214746	-0.000574459	-0.00119858	-0.00212453	-0.00151715	-0.000237592	0.00123884	0.000923423	0.00316916	0.256963	0.00107958	1.72342	0.00115153	2.76768	2.30524	3.723	-0.000160556	0.0010462	0.116139	0.629577	0.957726	0.00012618	0.811837	8.88e-06	0.937777	3.72369
PD_43_1_mono_cd45_72619	-17.0527	21.4597	C1	monocyte	classical monocyte	PD	43	naive	mono	SD_PD	4.67895	2.51566	0.00181972	-0.000669227	-0.000336283	-0.00206602	-0.00167475	0.494588	0.000915581	-0.00242578	0.000100263	2.65512	4.47336	0.00559997	0.00308112	0.612565	0.000995814	2.97436	1.62411	1.8719	3.72873	2.32336	0.330548	-0.000489693	1.1439	1.54061	-0.000330225	-0.000714413	0.00251389	-0.00116027	4.4386	3.67354
PD_43_1_mono_cd45_30160	-15.7601	28.3764	C1	monocyte	classical monocyte	PD	43	naive	mono	SD_PD	4.91532	2.66586	4.20242	-0.000914223	0.000479712	0.215137	0.00503941	-0.00292926	-0.00282384	0.000163013	-0.000431319	-0.000926882	0.00152078	1.31283	0.0421875	9.19e-05	-0.000482786	1.64953	0.003531	-0.000590867	0.000602109	-0.000529467	-0.00103047	-0.00332861	1.01405	0.642479	0.00283411	0.000842658	4.27016	0.0868906	-0.000164272	2.95048
PD_43_1_mono_cd45_3018	-14.4232	27.5358	C1	monocyte	classical monocyte	PD	43	naive	mono	SD_PD	4.97177	0.583518	0.81332	-0.00221015	-0.00376627	0.177664	-0.0036671	-0.00471136	-0.000945251	1.3604	1.29033	5.25762	1.11178	0.000207392	-0.0036348	0.000776119	0.00181734	0.000147728	0.00314169	1.27571	-0.00056087	0.191625	-0.00215122	-0.000650206	0.0257971	-0.000683928	0.51758	0.00354065	0.392448	-0.00347283	0.372337	1.6727
PD_43_1_mono_cd45_31772	-9.38622	28.9615	C1	monocyte	classical monocyte	PD	43	naive	mono	SD_PD	4.50978	1.52452	-0.00273194	0.00110815	-0.000459801	0.000724796	-0.00126818	-0.00106264	0.00284741	0.00205958	-0.00139657	4.13309	-0.0023594	0.00266861	0.00344585	-0.000470025	-0.00281516	-0.00357289	-0.0024673	0.882787	-0.000790135	0.002337	-0.00179524	0.00269478	0.642479	0.00107637	-0.0079939	0.00292135	0.00373178	0.000917131	-0.000325273	2.23086
PD_43_1_mono_cd45_64846	-9.97987	23.4422	C1	monocyte	classical monocyte	PD	43	naive	mono	SD_PD	3.90308	0.810204	-0.00067671	-1.4e-05	0.00124829	-0.00142345	-0.000205575	-0.000552143	0.000809899	0.54675	1.47625	-0.00654747	1.16181	0.0799149	0.000694073	0.120508	0.00334458	3.73847	3.60911	2.71371	0.400969	2.4478	-0.000647985	0.00195598	0.000256536	0	0.105007	0.000207795	0.00374655	0.118125	3.06769	3.88716
PD_43_1_mono_cd45_35526	-26.5638	15.7327	C1	monocyte	classical monocyte	PD	43	naive	mono	SD_PD	5.31168	1.85798	0.00190817	-0.000277177	0.0013515	0.00181547	-0.00383952	-0.000335808	-0.00127798	3.3e-05	0.311727	0.00088381	3.13544	0.000422675	0.134197	-0.00103426	0.0741321	4.29646	0.406696	4.13689	2.83859	3.72919	1.22835	0.00119911	-5.17e-05	-0.00105424	-0.00354389	0.00250623	-0.00183587	-0.000534257	4.31579	4.00187
PD_43_1_mono_cd45_42046	-15.8246	21.8509	C1	monocyte	classical monocyte	PD	43	naive	mono	SD_PD	4.0758	1.39967	0.00411444	0.0043272	0.000808376	0.00219436	0.000243505	0.000924247	0.284545	0.00108909	-0.00174746	0.549522	0.67011	-0.000260211	-0.00252558	-0.00170217	0.000206571	3.47673	1.76972	1.76713	1.46103	1.05445	0.0157993	-0.00166204	-0.00441528	0.00389404	0.638519	-0.00175396	0.947788	0.000520957	3.91277	3.79121
PD_43_1_mono_cd45_5821	-15.7328	23.5002	C1	monocyte	classical monocyte	PD	43	naive	mono	SD_PD	4.80664	1.91425	-0.00029663	0.00130321	-0.00388979	-0.000718091	0.538582	0.526882	-0.00200242	0.666538	0.589635	5.74958	0.00141207	-0.000105989	0.00177893	-0.00144491	0.00429021	0.0237977	0.244361	0.00178638	-0.00205627	-0.00137203	0.00262989	-7.85e-05	0.947654	0.00298745	-0.00137446	0.00204611	-0.00117814	0.00129295	0.00382619	1.73299
PD_43_1_mono_cd45_33127	-14.8373	19.6601	C1	monocyte	classical monocyte	PD	43	naive	mono	SD_PD	4.57899	1.67256	0.000866858	-0.0029509	-4.94e-05	0.000467958	0.000705219	0.0169992	0.00124867	-0.00124539	-0.00186176	2.75293	4.26645	0.0533746	0.0173991	0.789717	1.57973	3.81461	0.574476	2.64259	1.84184	2.8155	0.000200009	-0.000372571	1.67639	1.42515	0.000771805	-8.39e-05	2.7848	-0.00367191	3.69816	3.67529
PD_43_1_mono_cd45_33281	-12.2446	30.5809	C1	monocyte	classical monocyte	PD	43	naive	mono	SD_PD	4.64284	1.0152	-0.00176831	-0.00122494	-0.00192698	-0.000389742	-0.000697412	0.00141343	-0.000378576	3.84626	0.0265969	0.00115964	2.75991	0.0129996	0.000245742	0.00196947	0.00173382	0.404296	3.82981	2.81371	2.88276	2.88948	0.76038	0.508059	1.73025	0.0038	1.93844	0.13043	1.90649	0.798425	4.01044	4.70646
PD_43_1_mono_cd45_31234	-12.4983	30.0346	C1	monocyte	classical monocyte	PD	43	naive	mono	SD_PD	4.62824	2.13004	-0.000877993	-0.00136565	0.000191893	-0.00314222	-0.000823909	-0.000534168	0.00115562	0.65594	0.192803	-0.000106933	2.30017	-0.000168696	-0.00153477	0.0613615	0.10063	1.60094	1.35335	1.12771	3.2923	2.3282	0.0010723	0.85165	0.110376	0.00112393	-0.000963032	0.374392	2.35965	-0.000946751	1.74037	4.15522
PD_43_1_mono_cd45_69332	-8.74298	26.9996	C1	monocyte	classical monocyte	PD	43	naive	mono	SD_PD	4.74842	1.33489	-0.00503954	-0.00114987	-0.00098829	-0.000533119	0.437873	0.969051	-0.000564418	2.03398	0.000929984	-0.00130004	-0.00183826	-0.000340765	0.00031937	-0.000393462	0.308866	2.19625	1.9304	3.65601	2.08443	3.135	0.000295084	0.000449497	0.844267	-0.00142875	-0.00422387	-0.001414	0.254446	-0.00243737	3.87331	4.03554
PD_43_1_mono_cd45_52350	-16.3541	27.9884	C1	monocyte	classical monocyte	PD	43	naive	mono	SD_PD	4.60481	3.03375	-0.000617152	-0.00237741	0.00226258	0.000195588	0.00105815	0.00495733	0.00210765	-0.00232346	0.773674	5.58767	0.0607626	0.140339	0.00143928	-0.00126711	-0.00210075	-0.00135306	0.707485	0.603158	0.756231	0.953572	0.107791	-0.00180697	0.00495348	-0.000684342	0.0024226	0.00262075	-0.000578654	0.0545729	0.497608	0.00359999
PD_43_1_mono_cd45_74917	-19.1214	20.5846	C1	monocyte	classical monocyte	PD	43	naive	mono	SD_PD	4.11403	1.90916	0.00342681	-0.00192614	0.68561	0.00271305	-0.000552154	-0.00272448	0.513001	2.36428	0.000152923	1.38582	-0.00179586	0.00127515	0.000763232	0.610721	0.362227	-0.00181573	3.04562	0.000716145	1.9329	2.73484	0.933561	0.00288409	0.819975	0.574305	0.000543106	0.00034927	0.921797	0.271454	3.72103	3.58139
PD_43_1_mono_cd45_22542	-12.4304	27.6192	C1	monocyte	classical monocyte	PD	43	naive	mono	SD_PD	3.76166	1.87879	-0.00221322	0.000683094	0.0023784	0.000938074	0.00291005	0.00182401	0.000412862	-0.000624994	0.000271496	-0.00126569	-0.000216972	0.325805	0.000521508	0.452952	0.00139993	-0.00309406	0.000478993	1.11048	1.75886	4.05763	0.154188	2.75e-05	0.169783	0.0393898	-0.00288766	0.000753479	0.488177	0.00030516	3.76266	3.60723
PD_43_1_mono_cd45_65810	-7.29124	21.9008	C1	monocyte	classical monocyte	PD	43	naive	mono	SD_PD	4.99255	1.86967	0.11137	0.00121828	0.00224793	-0.000101334	-0.00136584	-0.000945864	0.225484	1.07222	0.251539	1.25743	2.10648	0.843251	0.416457	0.509119	-0.00106238	4.46955	3.72086	1.74384	3.12894	-0.00132606	0.538756	0.00225378	0.000425797	-0.00301674	0.00198905	-0.000481513	0.4544	0.444243	2.72105	3.97815
PD_43_1_mono_cd45_73226	-10.0789	21.3248	C1	monocyte	classical monocyte	PD	43	naive	mono	SD_PD	4.13419	2.77531	-0.00121312	-0.00560041	0.000834253	0.0038588	0.249406	0.000325911	0.997534	3.39785	-0.000612225	0.33812	1.91909	0.466855	0.0129996	-0.000830357	8.29e-06	1.30214	0.00041221	2.98649	2.4417	1.77638	0.587088	0.0449848	-0.000832343	0.609211	1.53577	-0.00243638	0.905768	-0.00167391	2.23294	4.56419
PD_43_1_mono_cd45_8620	-14.7461	28.7427	C1	monocyte	classical monocyte	PD	43	naive	mono	SD_PD	5.18787	0.55661	0.00321942	-0.00152357	0.00144911	-0.000197408	0.333579	0.00126331	-0.00279568	0.000270861	0.00080442	4.55602	-2.5e-05	-0.00256462	0.00168213	-6.75e-05	1.208	-0.000679758	-0.00199866	-0.000514109	-0.0019259	-0.0028263	-0.00105108	-0.00195302	0.791824	0.691386	0.00211221	1.57909	0.00359519	0.00127126	1.19831	1.13472
PD_43_1_mono_cd45_8832	-7.69743	26.0987	C1	monocyte	classical monocyte	PD	43	naive	mono	SD_PD	4.7455	3.10523	0.1613	0.332253	0.070342	-0.000540372	0.000927039	-0.000592394	0.000952374	3.11208	0.000693321	4.30411	0.000899913	-0.00190836	-0.00179912	-0.0010899	-0.00155093	0.00205806	0.777017	1.80431	3.237	0.00255255	-0.0012272	-0.00154267	0.532304	0.0844994	0.760687	0.00219532	0.256382	1.65064	0.0021056	3.39186
PD_43_1_mono_cd45_17849	-19.8654	13.0572	C1	monocyte	classical monocyte	PD	43	naive	mono	SD_PD	4.60647	1.30275	0.000651629	0.00188881	-0.00276156	0.000258549	-0.0033469	0.525305	0.00250286	2.04105	0.375139	0.749292	0.246302	-0.00149097	0.0025702	0.0017146	0.292798	1.49682	0.865874	1.7662	2.44164	1.73381	0.345675	0.00237796	0.942521	0.221777	-0.000692371	-0.000875864	2.80245	0.00211976	1.93867	4.41823
PD_43_1_mono_cd45_71395	-12.5518	21.2784	C1	monocyte	classical monocyte	PD	43	naive	mono	SD_PD	4.06279	0.987105	0.00201692	0.0635572	3.16365	0.000842042	0.0569692	-0.00328628	0.625922	1.65956	0.0876876	-0.00266433	4.76199	2.29027	0.000615105	0.00142169	3.22374	5.40899	0.342655	-0.00196372	0.82145	4.25387	0.314014	4.76459	1.17542	3.14716	0.00158806	-0.000198877	4.25899	0.0723369	0.00326646	5.54482
PD_43_1_mono_cd45_31400	-14.7084	20.6068	C1	monocyte	classical monocyte	PD	43	naive	mono	SD_PD	5.37572	2.14308	0.000549621	0.000802181	0.0799149	-0.0010613	0.101028	0.00378485	0.00271324	2.09009	-3.71e-05	1.50056	0.00146393	-0.00140897	0.000877242	0.494766	-5.41e-07	0.339633	-8.89e-05	2.78654	2.27529	4.32415	1.55567	-0.000364999	-0.00290736	1.38582	0.518986	-0.00234138	1.05767	-0.00253855	3.08906	3.61607
PD_43_1_mono_cd45_10625	-18.7815	25.0917	C1	monocyte	classical monocyte	PD	43	naive	mono	SD_PD	4.99919	3.15026	0.205941	0.00174993	-0.000722754	-0.000240551	0.000446003	-0.00193939	0.528282	1.63955	-0.000149741	0.742477	-0.00268585	0.0603633	-0.00103376	-0.000310013	-0.000134424	4.05249	3.59114	4.09906	3.14182	3.73089	0.796477	0.000891904	1.22694	0.000920693	0.00096215	0.00102057	0.00162512	-0.0025404	3.98905	4.917
PD_43_1_mono_cd45_17940	-11.3775	23.0807	C1	monocyte	classical monocyte	PD	43	naive	mono	SD_PD	3.67498	2.01272	-0.00106171	0.000630088	-0.0015703	-0.00254729	0.254639	-2.69e-05	-0.00266321	1.23351	-0.00082409	2.05465	5.17875	0.0137996	-0.00025547	0.746043	6.02e-05	2.96024	-0.00142884	0.201827	1.67777	0.671569	-0.00231262	1.20559	1.24314	0.0031953	0.00178992	-0.00195736	0.00325167	0.00140113	1.74519	5.18838
PD_43_1_mono_cd45_63885	-9.36315	25.7772	C1	monocyte	classical monocyte	PD	43	naive	mono	SD_PD	3.41291	3.42771	0.00106067	0.514411	4.15227	0.000866598	0.000549066	0.00213646	0.333958	-3.27e-05	3.00184	0.367661	4.33715	2.80253	0.888568	0.603494	4.03486	4.89836	-0.00296026	-0.00165049	0.753767	4.73063	1.4184	4.3202	2.41415	1.90573	-0.00183018	-0.00298927	3.04917	0.00269574	2.60825	5.05584
PD_43_1_mono_cd45_41845	-16.8764	23.7573	C1	monocyte	classical monocyte	PD	43	naive	mono	SD_PD	4.40412	1.85138	0.000375263	7.89e-05	-0.00245872	0.00261948	-0.00224599	-0.00310745	0.0014269	1.73025	0.00178776	0.723742	2.27968	0.00160781	-0.00168134	0.230942	0.00140128	-0.000512432	2.77764	2.27951	3.63082	3.57459	0.853958	0.447331	1.16636	-0.00360949	0.419029	0.334336	1.64448	0.00255015	3.17186	4.05561
PD_43_1_mono_cd45_58438	-21.2194	27.2282	C1	monocyte	classical monocyte	PD	43	naive	mono	SD_PD	5.14953	3.22085	-0.00152124	0.000819027	2.66863	-0.000530176	0.00117481	0.0902773	-0.00257247	0.150036	0.0027889	5.42824	4.88421	2.64486	-4.32e-05	0.121699	3.40469	4.94634	-0.000904192	1.31162	0.106797	3.73184	0.491385	4.58558	2.74236	3.3982	0.000683897	0.0888829	4.42346	0.186124	0.000964039	5.53985
PD_43_1_mono_cd45_26044	-11.446	23.0662	C1	monocyte	classical monocyte	PD	43	naive	mono	SD_PD	3.34666	-0.00104997	0.000544326	0.00254599	0.000289178	-0.000456913	1.84029	0.000793714	-0.00076511	0.592686	0.00290197	2.473	4.86015	-0.00164136	0.00272731	1.12395	-0.000255622	4.00631	0.00012071	-0.00224291	2.65257	1.87376	-0.00379945	0.000312635	0.000943801	0.747281	0.372898	-0.00128794	1.90887	0.00321029	1.79323	3.20491
PD_43_1_mono_cd45_48217	-13.9338	23.2155	C1	monocyte	classical monocyte	PD	43	naive	mono	SD_PD	5.49724	2.64222	0.00339604	0.00171795	0.0747304	-0.00275999	0.00225635	-0.00102285	0.000380693	0.606859	0.00336767	3.12962	1.59722	-0.00234623	0.00241189	0.00179635	0.460365	3.3434	2.55808	1.49733	3.30019	2.40337	0.281276	0.667513	0.139943	0.172543	0.0719379	0.0547726	1.68044	0.00179921	3.41414	3.85194
PD_43_1_mono_cd45_10250	-19.5593	20.1878	C1	monocyte	classical monocyte	PD	43	naive	mono	SD_PD	4.75606	3.0036	4.19362	0.000544798	-0.000696337	2.89121	0.00168434	0.00215975	3.62e-05	1.2587	0.553329	-0.00268668	0.00130697	0.00173703	0.43605	-0.00144288	0.00280113	-0.000144638	0.00292283	0.00139379	-0.00313675	1.74925	-0.00330317	-0.00196107	0.00294729	0.082905	0.187106	-0.00194478	4.09552	-0.00189464	0.331116	3.12265
PD_43_1_mono_cd45_50424	-15.384	27.1145	C1	monocyte	classical monocyte	PD	43	naive	mono	SD_PD	5.72325	3.03789	0.132809	-0.000391738	0.000797968	0.00222427	0.000258396	0.629411	0.00173915	4.1848	-0.00321402	5.15798	0.654468	0.003136	0.138952	0.191821	-0.00035134	1.54682	0.000555118	3.20344	3.63053	0.002493	0.109581	1.05457	0.000415888	0.156955	2.17812	-0.000635166	0.00244817	-0.00013251	-0.000261995	4.70558
PD_43_1_mono_cd45_19061	-14.7178	28.5671	C1	monocyte	classical monocyte	PD	43	naive	mono	SD_PD	5.04136	3.05693	-0.000141532	-0.00317513	1.16943	-0.000528473	0.82086	-0.00216256	-0.00257696	1.45883	0.562985	5.06293	2.70058	0.895025	-0.0016083	1.41602	0.822039	0.00499997	0.000510227	-0.000312883	2.8442	1.95772	0.000499718	0.00152208	1.2997	0.313061	-0.00106529	-0.000459158	2.67367	1.7668	2.17179	3.54499
PD_43_1_mono_cd45_609	-9.59399	22.8612	C1	monocyte	classical monocyte	PD	43	naive	mono	SD_PD	5.45635	0.584879	-0.00227908	-0.00152075	0.000890926	0.000688422	0.127256	0.799173	0.000626754	0.00232452	1.12748	4.85689	2.55793	0.156757	-0.000555343	0.000674485	-0.00455503	-0.000286012	3.1433	0.00264683	-0.00154503	-0.00035956	0.00523068	0.00245231	1.56804	0.447876	-0.000208699	0.174316	-0.000990888	0.366163	0.000386475	1.52077
PD_43_1_mono_cd45_59427	-7.47465	26.0406	C1	monocyte	classical monocyte	PD	43	naive	mono	SD_PD	4.34857	2.57509	-0.00234323	-0.00440765	-0.00278251	0.00143085	0.00010095	0.000126464	-0.00219245	2.05953	-2.91e-06	5.47848	2.7543	-0.00141157	-0.00121065	0.0014421	0.703356	-0.00312966	2.27533	0.420682	1.07894	0.263346	-7.88e-05	-0.00033443	-0.00212124	0.185534	0.278005	-0.0020064	1.21522	0.271454	-0.000567592	1.951
PD_43_1_mono_cd45_59673	-18.4416	27.8676	C1	monocyte	classical monocyte	PD	43	naive	mono	SD_PD	4.25432	2.36212	-0.00124209	-0.00287976	0.000148712	0.000864752	-0.000343754	-0.00157023	0.00163243	1.34284	-0.000573186	1.7543	-0.00317464	-0.00185897	0.000746064	-0.00206513	0.546576	1.28026	2.38272	1.46805	1.8314	2.20965	0.149048	0.00237939	-0.000328679	0.00109255	0.00240799	0.295098	1.22543	0.903403	3.45222	3.95014
PD_43_1_mono_cd45_38931	-9.29912	24.9441	C1	monocyte	classical monocyte	PD	43	naive	mono	SD_PD	5.04053	2.06274	0.00129328	0.00262079	0.00939987	-0.00371338	-0.000206853	0.000734336	0.000555593	0.502574	0.00113519	4.67123	1.4266	-0.00105875	0.320866	0.00295637	-0.00215549	0.000256705	2.67182	-0.0027471	2.64245	0.000150128	-0.00298561	-0.0026246	0.112761	0.000806318	0.00215206	0.0846987	-0.00301426	0.00326868	0.44842	2.12727
PD_43_1_mono_cd45_44470	-19.3108	20.6618	C1	monocyte	classical monocyte	PD	43	naive	mono	SD_PD	4.48949	1.38705	-0.000268187	0.00148733	0.00536387	-0.00123546	-0.00162663	1.21664	-0.000815285	0.00463749	-0.00174925	4.99147	2.84206	-0.00362785	0.00134383	0.637032	0.288962	0.000738602	-0.00289938	0.00258822	0.410015	0.000283911	-0.00253134	-0.00183987	-0.000541254	-0.00248584	-0.00245228	-0.00446237	0.0010687	0.00148677	-0.000218759	1.87442
PD_43_1_mono_cd45_29907	-19.156	26.2287	C1	monocyte	classical monocyte	PD	43	naive	mono	SD_PD	4.18204	0.316109	0.00313811	0.00252064	-0.000307531	0.00159356	0.00209741	0.00425291	-0.000222366	-0.00145249	0.0569692	5.15375	0.679169	0.000948979	-0.00357799	0.246108	0.00282285	-0.0010858	-0.00172119	0.000147307	0.00251293	1.47573	0.00275731	-0.0026096	0.000539303	0.0369916	0.000691939	-0.00231795	-0.00100697	-0.00189335	0.000856579	1.52052
PD_43_1_mono_cd45_40633	-19.2144	26.5372	C1	monocyte	classical monocyte	PD	43	naive	mono	SD_PD	5.12164	2.08614	-0.00204824	-0.00121011	0.000348696	0.00297779	0.0665509	-0.00208483	0.00270918	0.567796	0.00348524	0.74821	-0.00479966	0.00168382	0.000269413	-0.000197391	0.39523	2.44377	2.43505	3.07206	3.06691	3.09567	0.0902773	0.00102474	1.52502	0.000583229	0.00223343	-0.00273792	1.95944	-0.00290531	3.98832	3.82193
PD_43_1_mono_cd45_10036	-12.4818	22.3379	C1	monocyte	classical monocyte	PD	43	naive	mono	SD_PD	3.39096	0.16426	0.00124856	0.00239642	-0.00374925	-0.00165675	0.0031712	0.00305378	0.135584	1.70197	1.63761	-0.0026333	1.95794	0.00214625	5.62e-05	-0.00031044	-0.000150576	2.46762	0.00370519	-0.00372014	1.67632	1.65736	-0.000836999	0.281853	0.00144055	0.454219	0.0032	0.00317377	1.56067	-3.92e-06	5.10788	4.28156
PD_43_1_mono_cd45_41756	-11.5296	29.4026	C1	monocyte	classical monocyte	PD	43	naive	mono	SD_PD	4.56951	0.00432361	0.121501	-0.000875032	0.00230172	-0.00253263	0.00365308	-0.00143287	-0.00204588	-0.000312284	0.371589	0.00319501	0.000446349	0.257931	-0.000943824	0.00280644	-0.000846335	2.52076	0.000432372	3.01777	2.6444	0.734385	-0.000291919	0.178451	0.809016	0.00103263	0.000631281	0.00236814	1.38996	0.00197886	3.06156	3.87154
PD_43_1_mono_cd45_73418	-16.2464	28.0648	C1	monocyte	classical monocyte	PD	43	naive	mono	SD_PD	4.39882	1.44471	-0.00105779	-0.0050317	0.00122911	-0.00105023	0.000351754	-0.000890003	0.00157649	0.721856	-0.000694946	-0.00504366	2.05667	-0.00138903	0.0016734	0.0015193	0.194766	2.01858	2.96251	3.18578	2.48892	2.94498	0.367099	0.727976	-0.0031439	0.00137206	0.00262971	-0.000144457	2.11107	0.00169162	2.01796	3.49775
PD_43_1_mono_cd45_32862	-16.3012	19.245	C1	monocyte	classical monocyte	PD	43	naive	mono	SD_PD	5.27041	2.9263	0.0471825	0.00146339	2.7e-05	0.00104912	0.244167	1.04271	-0.00065129	1.27415	0.00168552	5.37318	0.00168611	0.00126555	0.224704	-0.00277741	0.0335937	0.188875	-0.00474552	0.001555	0.698578	0.738281	-0.000808592	0.00194005	0.000950529	-9.29e-05	0.356219	0.00317425	-0.000466787	0.000226069	0.292223	2.72078
PD_43_1_mono_cd45_5376	-18.0141	25.0236	C1	monocyte	classical monocyte	PD	43	naive	mono	SD_PD	5.41654	2.48651	-0.000197041	0.00328276	-0.00133263	-0.000658824	-0.000480854	-0.00221205	0.00322576	0.00259246	-0.000142319	-0.000266997	0.234057	0.00103712	-0.000467851	-0.000550159	0.246496	3.6163	1.9407	2.78342	3.45774	3.70062	-0.00183771	0.303709	0.0449848	-0.00179568	0.0966495	-8.59e-05	0.852805	-0.00348689	4.39954	4.62422
PD_43_1_mono_cd45_25985	-11.6459	27.0813	C1	monocyte	classical monocyte	PD	43	naive	mono	SD_PD	4.08748	3.41621	-0.00211221	0.891098	3.4646	0.000587895	-0.00145963	0.00369867	0.346806	0.00122121	-0.000385958	1.33105	4.08749	1.98256	0.233084	1.04747	4.84438	4.89741	0.617753	0.738592	0.12031	4.02437	2.71992	4.50502	2.73784	3.4222	0.210443	-0.00143493	4.74425	0.518459	1.33951	4.91291
PD_43_1_mono_cd45_74160	-18.752	24.3346	C1	monocyte	classical monocyte	PD	43	naive	mono	SD_PD	4.95039	1.33735	-0.00170168	0.000261178	1.17947	0.00127586	0.00131373	4.29e-05	0.000175982	0.0039	0.229578	-0.000321959	0.00223298	-0.00204923	0.0902773	0.0916715	-0.00141494	4.74258	2.70788	0.747281	1.26394	3.0241	0.0201986	0.204766	0.224899	0.00409481	-0.000662388	0.00191298	0.00331165	-0.00308279	3.34282	4.39414
PD_43_1_mono_cd45_51805	-19.0068	25.7073	C1	monocyte	classical monocyte	PD	43	naive	mono	SD_PD	3.72597	1.70493	0.00337315	-0.00179902	0.00287133	0.204178	-0.000596934	-0.0026316	0.00258351	0.00186314	0.00209892	-0.00200942	-0.000173154	0.00137676	-0.00331165	0.175892	0.000416132	3.62296	1.73676	0.442243	0.909931	2.00671	0.0753287	0.264119	0.00241957	0.275694	-0.00319119	0.000343075	1.02859	0.00249367	3.97537	4.47853
PD_43_1_mono_cd45_923	-8.87097	23.2299	C1	monocyte	classical monocyte	PD	43	naive	mono	SD_PD	3.45911	1.12231	-0.00163598	-0.00014053	0.000935379	-0.00113071	0.00101473	-0.0019436	-0.00303537	0.00256654	-0.000543142	3.75293	0.626919	-0.00169484	0.000812325	0.00400103	-0.00176177	0.52548	-0.00233187	-0.0026214	0.00104615	-0.000109584	-0.00278009	0.000731322	0.00194022	-0.00174534	0.858421	-0.00412175	0.583348	-0.00118774	0.327324	0.00108251
PD_43_1_mono_cd45_10471	-8.8698	29.4432	C1	monocyte	classical monocyte	PD	43	naive	mono	SD_PD	4.51787	1.69481	2.90652	-0.000154639	-0.000796603	0.799921	0.00122652	0.000144393	0.00221852	0.000532033	0.890677	0.0107998	-0.00173559	0.00125281	-0.00286406	0.0725364	0.350575	0.000298506	0.530556	-0.00230742	1.03466	2.41582	0.873005	-0.000721761	0.000712922	0.252896	0.0197987	0.00238093	4.39712	-0.00245183	-0.00128202	1.72432
PD_43_1_mono_cd45_70837	-18.8928	27.0749	C1	monocyte	classical monocyte	PD	43	naive	mono	SD_PD	3.6115	0.336418	0.00411431	-0.00144572	2.41184	-0.00109603	0.000321377	0.198102	0.00256563	1.1138	1.48127	0.303136	4.30083	1.43727	0.00340967	-0.000527104	3.74588	4.4311	0.00219767	1.44274	0.349445	2.63634	0.0020175	3.67782	1.56644	3.44626	0.214941	-0.00465929	2.70557	0.495654	1.47076	5.31843
PD_43_1_mono_cd45_37683	-15.159	28.1923	C1	monocyte	classical monocyte	PD	43	naive	mono	SD_PD	4.99946	2.61316	0.00168534	0.51582	0.223729	0.0037331	1.33843	0.000725512	-0.000943223	0.00214929	1.32798	0.000209978	4.23324	-0.00290392	0.000932942	0.20555	0.232694	4.8262	3.05735	4.87567	3.10589	3.75982	0.77565	0.00157942	1.0537	2.11944	0.000126789	0.00102703	-0.00221877	-0.00202228	4.01167	4.41003
PD_43_1_mono_cd45_21985	-18.464	26.6844	C1	monocyte	classical monocyte	PD	43	naive	mono	SD_PD	3.29974	2.83934	0.00071593	1.81248	2.71254	0.00059214	0.00250446	-0.00102523	-0.00414734	-0.00278219	3.35218	0.0323943	3.4849	1.68123	0.00339494	-0.00189898	0.00132475	4.5216	-0.00157518	-0.0011986	0.296439	4.63314	2.62798	4.25952	0.990895	1.43906	0.00197749	-0.000926928	4.55973	0.00155788	2.52871	2.881
PD_43_1_mono_cd45_72035	-14.4596	24.6742	C1	monocyte	classical monocyte	PD	43	naive	mono	SD_PD	4.97515	0.000136706	-0.00211683	-0.00393951	-0.000935664	-0.00180802	-0.00390561	0.00177957	0.000653908	-0.00199859	2.38136	5.7432	0.00269209	0.00151153	0.0010907	0.000615933	-0.000896033	-0.00227348	0.00160676	0.00110813	-0.00135489	1.27104	-0.00173574	-0.00295841	2.02561	0.31268	0.00361347	-0.00125218	-0.00188485	-0.00160274	-0.000155911	0.49441
PD_43_1_mono_cd45_30976	-21.4145	24.947	C1	monocyte	classical monocyte	PD	43	naive	mono	SD_PD	4.93644	2.82363	0.143507	0.000434886	0.000182018	-0.00386029	0.00325353	0.00221462	1.01136	0.675939	-0.00178101	4.94848	-0.000264444	0.0549723	0.000575687	-0.00071987	0.000360971	3.77549	3.1092	2.78416	3.69323	3.09047	0.5337	0.319725	-0.000926849	1.24282	-0.000164355	-0.0012981	1.32976	0.000988978	1.98828	4.66562
PD_43_1_mono_cd45_58057	-10.3151	29.7202	C1	monocyte	classical monocyte	PD	43	naive	mono	SD_PD	4.69714	1.7014	-0.00387935	0.00021529	-0.00114167	0.092269	-0.000991446	-0.000785526	-0.000415699	-0.000626847	0.000905534	0.587428	3.69302	0.00212707	-0.00238337	0.034793	-0.0017667	4.80412	3.32291	1.63333	3.24995	1.12654	-0.00130249	-0.00290148	-0.00159573	0.486215	0.00147121	-0.00120107	-0.00183668	-0.0014157	0.197121	4.32461
PD_43_1_mono_cd45_29466	-14.9488	27.0066	C1	monocyte	classical monocyte	PD	43	naive	mono	SD_PD	4.92912	0.809164	0.00759992	-0.00062182	-0.00103556	-0.00251667	-0.00203907	0.405957	0.00426912	0.707009	-0.000300969	5.07004	4.3634	0.000620607	-0.000392131	0.203591	0.208878	0.00170866	3.83082	0.000838779	-0.00382188	0.00242072	-0.00346147	0.00242048	-0.00158747	0.860718	0.0585665	0.362789	0.670759	2.07833	-0.00244156	2.9852
PD_43_1_mono_cd45_16729	-10.0292	30.4307	C1	monocyte	classical monocyte	PD	43	naive	mono	SD_PD	3.70867	-0.000656881	0.000869205	0.00221852	0.000328972	0.0028321	0.00462583	0.00140429	-4.11e-06	0.00150155	0.663935	4.6483	0.527932	0.356782	-0.000140277	0.00251634	0.00211378	0.00170737	-0.000650923	-0.00163058	0.0023491	0.00194614	-0.00161164	0.232694	0.00331526	0.839324	-0.000872411	-0.000693097	-0.000911881	0.00523292	-0.00111839	1.88937
PD_43_1_mono_cd45_34617	-13.9363	25.7452	C1	monocyte	classical monocyte	PD	43	naive	mono	SD_PD	4.45394	2.17874	-0.00172697	-0.00103003	-0.000820941	-0.000938995	0.00191112	0.000346553	0.629245	-0.00266829	0.200455	1.88022	1.05631	-0.000274707	-0.00261146	-0.000656034	0.000523746	-0.000258204	3.85792	1.83489	4.03839	2.96968	-0.00133039	-0.00352974	-0.00308955	1.00129	0.304092	0.00207859	0.744958	0.0589658	3.79661	4.22611
PD_43_1_mono_cd45_46364	-19.0675	25.8959	C1	monocyte	classical monocyte	PD	43	naive	mono	SD_PD	4.3378	-0.000486233	-0.003336	0.303901	-0.0026101	0.00222688	0.000704189	2.14e-05	-0.000946264	0.265664	-0.00405229	0.00285986	0.684485	-0.000738512	-0.00155917	-0.00203384	0.00407835	1.97725	2.48263	3.37556	1.63016	2.18565	-0.00157249	0.0020324	0.761914	-0.00207649	0.00121018	-0.00114747	-0.00037971	0.664912	3.67247	3.57616
PD_43_1_mono_cd45_9311	-12.8242	26.246	C1	monocyte	classical monocyte	PD	43	naive	mono	SD_PD	5.12084	2.24222	0.00187692	-0.00617822	0.738436	0.302754	0.00153702	0.382039	0.322196	0.696504	0.00899987	5.81636	-0.000973137	0.00132469	-0.0016671	0.579088	9.99e-05	0.00164849	3.03084	0.453857	3.14582	0.000201794	0.000870298	-0.000588322	1.42715	0.308675	0.00298185	-0.00165104	0.144497	-0.000793318	0.901592	2.38433
PD_43_1_mono_cd45_14851	-18.129	27.8351	C1	monocyte	classical monocyte	PD	43	naive	mono	SD_PD	3.67053	0.914082	0.00192984	0.00174439	0.000944088	0.00085172	0.00231881	-0.00234891	0.00131452	0.000747803	0.000822776	0.268367	2.57721	0.0713395	0.00503497	-0.000707213	0.000186015	1.96214	3.48946	2.69406	1.61642	3.07864	-0.00155903	0.696344	0.00119623	0.0017441	0.000224227	-0.00657577	0.00141899	-0.00213481	2.39052	4.76071
PD_43_1_mono_cd45_63276	-18.6242	21.3808	C1	monocyte	classical monocyte	PD	43	naive	mono	SD_PD	4.38388	2.2757	-0.000878542	-0.0021145	0.213377	0.0038655	0.000327931	-0.00266475	0.635378	2.70234	0.000222411	-0.000636927	-0.00309186	0.00153743	0.00424914	0.0014369	0.00193508	1.15461	2.98395	4.0547	3.66949	3.58049	-0.000218229	0.0017062	1.38271	0.112761	2.19021	-0.000351161	2.42804	-0.00113547	2.98047	4.65491
PD_43_1_mono_cd45_22721	-11.4462	19.4123	C1	monocyte	classical monocyte	PD	43	naive	mono	SD_PD	3.83645	2.34026	-0.0020163	0.000728325	0.802312	0.00289556	-0.00108701	0.39152	-0.00255547	3.89145	1.89638	0.000257903	0.00348088	0.0281963	-0.0015332	-0.00251665	0.287234	3.04745	0.00133479	3.60232	1.53305	1.26237	-0.00231274	0.00163406	-0.000273104	0.216114	2.23154	0.000803816	-0.000275224	0.273767	2.48326	4.78822
PD_43_1_mono_cd45_15398	-12.3103	21.597	C1	monocyte	classical monocyte	PD	43	naive	mono	SD_PD	3.72036	0.188679	1.04859	0.000782134	-0.00121825	0.000553317	0.000157875	0.000138328	0.00242184	-0.000352243	0.250376	5.05001	0.000884245	0.00102926	-0.00356397	-0.00222792	-0.000788899	0.00258355	0.00438757	-0.00201251	-0.000606962	1.08271	-0.00223157	0.00183291	0.331495	0.00432954	0.840343	0.000298548	0.000687621	0.00272921	0.000903408	0.000985403
PD_43_1_mono_cd45_75274	-11.678	22.2039	C1	monocyte	classical monocyte	PD	43	naive	mono	SD_PD	5.10236	0.530207	-0.000160746	-0.00314279	0.38762	0.740613	0.00154022	0.00300516	0.00286366	0.685771	0.413146	5.08219	0.903543	-0.000970561	0.000134308	0.0689454	0.00320368	-0.000604093	0.0874883	0.00225697	-0.00186076	0.311917	0.346995	0.955986	1.56002	1.45103	-0.00245334	-0.000141791	0.00502973	0.000587792	0.000581988	1.97627
PD_43_1_mono_cd45_16375	-9.90451	24.9195	C1	monocyte	classical monocyte	PD	43	naive	mono	SD_PD	4.81967	2.85104	0.000929713	-0.00168715	3.91e-05	0.000399653	0.206724	0.000301705	-0.00176559	1.12841	0.00335572	0.00161836	2.97007	0.0507782	-0.00123352	-0.00214807	0.515996	4.37145	1.93737	2.22301	3.01699	2.28493	-0.000460376	-0.00165969	0.440241	-0.000330122	0.619423	0.00324701	2.04635	0.00103034	4.30513	3.61732
PD_43_1_mono_cd45_63954	-8.85942	26.513	C1	monocyte	classical monocyte	PD	43	naive	mono	SD_PD	4.43038	1.34723	-0.000719293	0.000118755	0.00342351	0.00124103	-0.000358189	2.63e-05	-0.0053207	1.62782	0.869159	4.78287	3.42e-05	0.00109751	-0.00108401	0.0029364	-0.000697904	0.000998003	-0.00100609	0.252314	0.344543	0.520568	-0.0040657	0.000482009	0.128248	-5.19e-05	0.000361121	0.000394796	0.000928167	0.000430195	3.79e-05	1.82639
PD_43_1_mono_cd45_57944	-9.89142	24.6583	C1	monocyte	classical monocyte	PD	43	naive	mono	SD_PD	5.60546	-0.00306044	-0.0025874	0.00143541	0.00243101	-0.000226203	-0.00211128	0.495121	-0.000432208	1.75343	0.00263829	5.47804	-0.00206941	0.117331	0.069943	-4.91e-05	0.508942	0.856695	0.00060558	0.131025	0.00144463	0.00999982	-0.00122737	-0.000273531	1.08841	0.605514	0.621258	0.3163	-0.00324875	0.037791	0.813468	-0.000581168
PD_43_1_mono_cd45_27848	-17.204	23.9951	C1	monocyte	classical monocyte	PD	43	naive	mono	SD_PD	5.18608	3.04293	0.00166762	-0.00210676	0.139943	0.00221127	0.0443854	0.326754	-0.00349732	0.916153	0.00339385	3.24296	1.78862	0.000102614	0.0029937	0.000536842	-0.00223151	3.44381	2.45396	0.75238	3.50927	0.887019	0.00309244	0.440605	-0.00262428	-0.00194695	0.29184	0.00216758	1.95195	0.00121868	4.16221	3.81169
PD_43_1_mono_cd45_19649	-19.145	26.4587	C1	monocyte	classical monocyte	PD	43	naive	mono	SD_PD	4.38869	0.740769	-0.00140888	-0.000439253	0.348314	0.000452318	0.000577065	-0.000205185	-0.0027443	8.44e-05	0.00382309	4.85623	0.00207479	-0.00217624	0.000193874	-0.00282178	0.000568515	-0.00211209	1.80738	-0.000217726	-0.00256706	0.608371	0.000572447	0.00138691	-0.00313135	0.0579675	-4.74e-05	-0.00287017	0.0006216	-0.00319355	-0.00312084	-0.00200207
PD_43_1_mono_cd45_34436	-21.9402	24.9231	C1	monocyte	classical monocyte	PD	43	naive	mono	SD_PD	5.56798	-0.000102606	-0.000692136	0.000516097	0.293373	-0.00219756	0.520392	1.53231	-0.00095105	2.15427	0.00116456	4.99646	0.00107215	-0.00457615	-0.00130134	0.452952	0.00162058	-0.00378931	-0.000486604	1.71529	0.461268	0.376446	-0.00107359	0.756539	0.771694	-0.00149228	0.00166185	-0.00128088	0.000211429	-0.000394891	0.673998	2.85403
PD_43_1_mono_cd45_71286	-9.1956	26.8503	C1	monocyte	classical monocyte	PD	43	naive	mono	SD_PD	4.71279	2.2787	-0.00220452	0.000824336	0.00201414	-0.00070009	-0.00042018	-0.000286416	-0.000180415	0.000318832	0.530207	5.13424	-0.000905268	-0.000890259	0.00164826	-0.00042841	0.00095751	-0.000916702	-0.00108395	0.00145243	-0.00229414	1.45847	0.0303953	0.00117805	0.000204216	0.0761265	0.000170283	-0.00102666	-0.000491863	-0.00152694	0.235419	1.27176
PD_43_1_mono_cd45_55903	-16.3715	24.2225	C1	monocyte	classical monocyte	PD	43	naive	mono	SD_PD	4.07911	0.609547	-0.000191462	-0.00348923	0.00104706	0.0243976	-0.00154864	0.121898	0.00296127	1.2174	0.000884072	4.2505	0.00247692	0.000996976	0.00132987	0.000531697	0.00269917	-0.00132797	0.00245648	0.0014438	0.00112587	0.000150086	0.000652565	-0.00202033	0.0103998	-0.00205801	-0.00382896	-0.000216543	0.0107998	0.00269031	0.00189155	1.14019
PD_43_1_mono_cd45_29981	-13.6352	29.7615	C1	monocyte	classical monocyte	PD	43	naive	mono	SD_PD	4.32007	1.15644	0.00135846	-0.0017702	-0.00172069	0.0423873	0.105802	0.756693	-0.00101172	0.000452223	-0.000982233	4.78488	-0.00217486	-0.000974147	-0.00331589	0.000117311	-0.000826499	0.00201081	0.000445291	-0.000542438	0.356782	2.80942	0.002719	4.05e-05	0.355467	-0.00160368	0.0914724	-0.00161357	-0.00151495	0.000332963	0.00308863	2.68985
PD_43_1_mono_cd45_54401	-14.7728	24.265	C1	monocyte	classical monocyte	PD	43	naive	mono	SD_PD	4.81871	2.31059	0.000581968	0.00273328	-0.000591341	0.00294694	0.541018	9.37e-05	-0.00157504	-0.00301012	0.00307338	2.21484	1.55785	0.000972763	0.000979301	0.00304783	-0.000439206	3.53888	0.0445852	0.00457445	3.40411	0.690745	-0.00248721	0.00282909	1.19176	0.00126877	0.400414	6.63e-05	0.00236283	0.000133621	3.45197	3.52539
PD_43_1_mono_cd45_31364	-19.5743	5.53778	C1	monocyte	classical monocyte	PD	43	naive	mono	SD_PD	4.927	1.07099	0.00134931	-0.00208195	-0.00238188	0.328652	0.000407785	1.84739	-0.000134341	-0.000602929	-0.000342219	4.58402	-0.000280021	-0.0013318	-0.00104952	0.000132239	0.000347318	0.00183285	1.09131	0.00530832	-0.000183076	0.378871	0.000797666	0.00265313	1.16965	-0.000771862	-0.00512368	-0.00485918	0.00126974	-0.00115816	0.312489	0.194963
PD_43_1_mono_cd45_30335	-15.2814	30.1018	C1	monocyte	classical monocyte	PD	43	naive	mono	SD_PD	5.07599	1.01764	3.78e-05	-4.32e-05	0.000671855	-0.00443443	0.518635	0.00288262	0.00136442	1.99775	0.00080025	5.41684	1.81813	0.000981769	0.000779633	1.75188	0.743253	0.098839	-0.00220626	-4.86e-05	0.000154508	0.54727	0.00120787	0.00022095	0.217091	1.51709	0.000661089	0.000646259	0.000400969	0.00109593	-0.000579441	2.13238
PD_43_1_mono_cd45_33777	-10.6359	22.8804	C1	monocyte	classical monocyte	PD	43	naive	mono	SD_PD	4.36378	3.59465	0.625422	-0.000812925	0.000370137	0.00135724	0.00104728	-0.00201316	0.517052	1.23812	-0.000666749	3.13198	1.94379	-0.000226104	-0.00064277	-0.00128127	0.0319945	3.53658	1.53832	-0.000600688	3.48944	1.51155	0.32941	0.00168494	0.880383	0.00428597	-0.00253757	-0.00145544	-0.000155183	-0.0018427	4.30665	3.80095
PD_43_1_mono_cd45_21318	-14.1374	25.533	C1	monocyte	classical monocyte	PD	43	naive	mono	SD_PD	4.14161	2.52687	0.00289451	0.741856	3.91761	0.000203284	-0.00101965	-0.000407339	-0.00182339	0.000762637	0.225094	-0.00173641	4.75043	1.23973	0.000814693	-0.00235229	3.56939	4.96704	-0.00178649	0.00222013	-0.00264137	3.76625	0.462891	4.72395	1.81566	3.80976	0.730324	-0.00446751	4.17334	0.000296544	0.00119238	5.41533
PD_43_1_mono_cd45_45370	-11.3909	21.0583	C1	monocyte	classical monocyte	PD	43	naive	mono	SD_PD	4.91915	0.33604	0.000348805	0.00179648	0.00190974	0.669461	-0.00126362	0.381294	-0.00114449	-0.00344912	8.85e-05	4.93627	-0.000808805	-0.000827379	0.00238157	-0.00240752	-0.00455132	-0.000898306	0.00184092	-0.00293738	-0.00322391	0.000342725	-0.00271041	0.447876	0.453314	4.91e-05	-0.000205471	-0.00149502	0.000388685	0.00310446	0.00270302	1.92167
PD_43_1_mono_cd45_34052	-17.2705	25.4676	C1	monocyte	classical monocyte	PD	43	naive	mono	SD_PD	4.10949	0.169586	-0.000158689	0.00179826	0.0013431	-0.002242	0.549696	-0.000576287	-0.00193055	-0.00236501	-0.000275076	4.81711	0.000509266	0.000421854	0.000131164	0.00014368	-0.00053805	-0.00129013	0.00345471	0.000571717	0.000294057	0.000223915	0.00391424	-0.000292952	1.31283	0.00137988	0.138556	0.00207247	-0.00340937	-0.00108571	0.24863	1.5206
PD_43_1_mono_cd45_17618	-8.69011	27.0908	C1	monocyte	classical monocyte	PD	43	naive	mono	SD_PD	4.48228	2.74193	0.00300308	0.000955664	-0.000603709	0.00366289	-0.000698902	-0.00314132	0.00389106	0.665888	-0.000762241	0.0209985	2.78043	0.00281129	-0.0016904	-0.000176117	0.162089	2.64129	0.390407	2.12812	3.20716	3.78473	0.69794	-0.00096061	0.105802	0.774586	0.196729	0.313252	0.78096	0.00281266	3.22042	3.79799
PD_43_1_mono_cd45_50854	-16.8858	25.1675	C1	monocyte	classical monocyte	PD	43	naive	mono	SD_PD	4.79766	1.23587	0.000585315	0.0257971	0.00579998	0.00351421	-0.00109299	0.599786	-8.08e-05	-0.000751585	0.662633	5.40599	2.54116	0.00481379	0.000191966	-0.00252982	1.05432	1.03907	3.35003	0.00187903	-0.0008775	0.367286	0.00249174	1.82255	0.725154	0.00152124	-0.0030032	0.000190649	1.76474	0.418295	-0.000279125	2.42157
PD_43_1_mono_cd45_14736	-13.4959	28.8495	C1	monocyte	classical monocyte	PD	43	naive	mono	SD_PD	4.45334	3.46222	-0.00226619	0.00298332	1.62479	-0.00188299	0.000339927	-0.000453487	0.0657526	0.00221956	-0.00249496	-0.000219506	3.23927	1.68453	-0.000614212	-0.00146675	1.97752	4.98781	0.571567	2.57896	1.19232	1.99118	0.559714	2.83729	1.42542	3.86248	1.17947	0.000839304	4.06247	-0.000983599	0.0900781	4.55501
PD_43_1_mono_cd45_19772	-19.3601	22.222	C1	monocyte	classical monocyte	PD	43	naive	mono	SD_PD	3.21836	0.908684	0.00129928	-0.00157138	-0.00119091	0.000818956	0.00278991	-0.00081125	0.297205	0.831	0.841943	-0.00111956	-1.82e-05	0.00103117	-0.00359799	0.154979	-0.00310201	2.05324	8.46e-06	0.00306856	1.22694	1.2549	-0.00128043	-0.00309101	0.00104191	0.0058837	0.00149598	0.00137705	-0.00166211	-0.000889295	2.40924	3.61824
PD_43_1_mono_cd45_6337	-17.3774	28.5	C1	monocyte	classical monocyte	PD	43	naive	mono	SD_PD	4.99441	2.26958	0.00171287	-0.00300756	-0.000938435	0.0042392	-0.000176359	0.509119	0.00346896	0.00203377	-0.00171559	-0.00029793	1.87765	0.00465376	-0.0033199	0.591331	0.00739992	4.37625	0.00101041	1.71138	2.87793	0.991547	0.000360749	-0.00373915	0.533351	0.764671	-2.05e-05	-0.00221757	0.737035	0.00258369	4.13988	4.27392
PD_43_1_mono_cd45_48757	-6.49773	22.6275	C1	monocyte	classical monocyte	PD	43	naive	mono	SD_PD	3.26733	0.883776	2.06249	-0.00239252	0.433678	0.999351	0.000419965	-0.00171383	0.00250451	2.44982	0.00238061	-0.000616218	0.00151449	-0.000403368	-0.00390986	0.00119034	1.12818	1.04309	0.00146711	1.60404	-0.00127378	1.28088	0.355279	0.623092	-0.00035083	0.459282	-0.000773751	-0.000415715	4.93897	-0.00142715	-0.00144755	2.70288
PD_44_1_mono_cd45_39489	-4.4582	28.537	C1	monocyte	classical monocyte	PD	44	naive	mono	SD_PD	4.50231	2.14913	0.00258195	0.0159993	-0.00110264	0.00216823	0.00236229	0.00228424	-0.000551818	0.105206	-0.000285053	3.06115	0.000572504	0.174316	0.00142201	0.0841008	0.240281	3.34208	1.57735	0.00455893	2.71818	0.109779	-0.00143505	0.00209524	0.250182	0.00062915	0.0019969	2.15e-05	1.02998	-0.00012894	3.76853	3.58697
PD_44_1_mono_cd45_22525	-20.4641	28.1107	C1	monocyte	classical monocyte	PD	44	naive	mono	SD_PD	5.08037	2.57724	-0.000927331	-0.00315151	0.253477	-0.000566922	0.27762	0.381852	0.00317578	1.59597	0.00212711	4.8439	1.88207	-0.00042798	-0.000660501	0.590144	-0.000733345	0.00299192	3.22544	0.00118789	-0.0028841	-0.00076524	-6.71e-05	-0.00245307	0.000278025	0.532828	0.0042322	6.19e-05	-0.000716302	0.000431809	-0.00207473	1.66885
PD_44_1_mono_cd45_25501	-23.9461	16.9959	C1	monocyte	classical monocyte	PD	44	naive	mono	SD_PD	4.94054	0.223534	-0.00160599	-0.00193962	-0.00107415	-0.00358144	0.0014236	5.73e-05	-0.000282058	0.994544	0.000360072	5.14711	-0.00311576	-0.00204405	0.0681472	0.000763711	-0.00118092	0.00100403	-0.00431437	-0.00322452	-0.000696193	-0.00166401	0.218654	-0.00335522	0.600124	0.819385	0.131818	-0.00174208	0.017999	0.000587839	0.00360203	1.84153
PD_44_1_mono_cd45_48921	-5.26479	25.4103	C1	monocyte	classical monocyte	PD	44	naive	mono	SD_PD	5.24795	2.53061	-0.00063179	0.000392813	0.142319	0.000779686	-0.00333521	0.00227358	0.0012975	2.05692	-0.00213097	5.66982	2.24231	-0.000698692	-0.000515916	0.000275599	0.000109017	-0.000904698	0.000348158	-0.000319262	0.00217233	0.199082	-0.00284889	0.631734	1.29104	-0.00208732	0.00214153	-0.00217017	-3.1e-05	-0.00116564	0.000210024	2.73461
PD_44_1_mono_cd45_44413	-4.45045	28.9548	C1	monocyte	classical monocyte	PD	44	naive	mono	SD_PD	3.90569	3.29162	0.0311949	0.00139054	0.00109439	0.000193716	1.76978	0.00220978	0.00324548	0.00361266	0.843686	0.0015437	-0.000617674	1.03831	-0.0019654	0.396342	0.259478	4.26297	0.561609	1.13728	1.20669	4.90818	1.44935	3.01904	2.40938	1.10296	0.0439858	-0.00092655	5.2743	0.0677482	2.52481	2.7375
PD_44_1_mono_cd45_55821	-5.56883	30.7884	C1	monocyte	classical monocyte	PD	44	naive	mono	SD_PD	3.99472	0.914082	0.00413551	0.197709	0.118522	-0.000625371	0.0015099	1.11	0.000646553	-0.00260212	5.67e-05	4.35643	-0.00159275	-0.00284494	-0.000613205	0.00088475	-0.000696845	-0.000763583	0.000531599	0.00348068	-0.00274516	0.00159058	0.868017	0.327703	0.000205589	0.0473823	0.0533746	0.228993	0.246108	0.00089788	0.00155721	2.8093
PD_44_1_mono_cd45_8830	-4.12041	27.9678	C1	monocyte	classical monocyte	PD	44	naive	mono	SD_PD	3.8191	0.000635919	-0.00272899	-0.0016416	0.407803	0.000407711	-0.00310245	-0.000486625	-0.00241514	0.00424806	0.000195942	5.07853	0.00296115	-0.000633024	0.00184199	0.00168918	0.408356	0.00108806	-0.00191748	0.000302223	0.481212	0.422149	0.0129996	0.355279	0.697621	0.00382598	0.000927502	-0.000644783	-0.000524764	0.000337419	-0.000741876	1.82066
PD_44_1_mono_cd45_31280	-5.5337	29.7173	C1	monocyte	classical monocyte	PD	44	naive	mono	SD_PD	4.81243	1.68704	7.49e-06	0.00489395	0.129042	0.00219382	0.000514345	-0.00148336	-0.00167302	1.87658	-0.00097881	1.18014	-0.0029816	-0.00301754	0.00178004	0.737969	-0.00303143	4.58471	0.231526	2.33486	4.01773	3.53575	0.00342173	0.000693927	1.5086	-0.00152282	-0.0014425	-0.00328803	-0.00406663	0.00127186	4.06277	3.98153
PD_44_1_mono_cd45_10248	-7.76467	28.921	C1	monocyte	classical monocyte	PD	44	naive	mono	SD_PD	5.07897	1.89232	-0.00313448	0.00237975	-0.000730819	-0.00454297	0.00252794	-0.00149249	-0.00277258	-0.000838374	0.000590431	5.26474	-0.000500412	-0.000492177	-0.00310261	-0.00044547	0.000495478	0.57994	0.523376	0.00144727	-0.00332349	1.759	-0.000457257	0.108388	1.45733	0.0423873	-0.000180052	-0.00117487	0.000531439	-0.00111555	-0.00375326	0.000121007
PD_44_1_mono_cd45_15159	-5.52238	29.3001	C1	monocyte	classical monocyte	PD	44	naive	mono	SD_PD	4.67313	0.043786	0.152212	-0.000766054	-0.00046503	0.0643556	0.00079999	0.000177464	0.325046	0.09864	2.27301	5.55035	0.000981241	0.00110496	-0.000272969	0.0019103	-0.00334067	-0.00303515	0.0843001	0.00309546	1.13682	5.47754	2.01503	0.000843692	0.0499792	0.000138474	0.600798	-0.00190834	-0.000267682	-0.00174888	0.103018	1.80463
PD_44_1_mono_cd45_13459	-24.9489	14.6387	C1	monocyte	classical monocyte	PD	44	naive	mono	SD_PD	4.41541	1.97333	0.000157088	-0.00513516	0.00244183	0.00270167	0.0029317	0.00139684	-0.001837	2.53626	-0.00211762	5.07722	0.962001	-0.00226594	0.00150121	-0.000693964	0.000179092	1.29899	0.00280762	0.000330465	0.000671099	2.69503	0.0020781	0.970245	0.0397895	0.0793168	1.00026	-0.00257377	-0.00208265	0.000575038	0.132413	2.41205
PD_44_1_mono_cd45_33560	-5.52389	29.8926	C1	monocyte	classical monocyte	PD	44	naive	mono	SD_PD	4.73487	2.34262	0.0031677	0.00179414	0.000502581	0.00149144	-0.00239473	-0.000782826	0.00463931	0.00264362	-0.00310156	5.63473	2.26729	-0.00334922	-0.000466618	-0.00169599	-0.000517077	-0.000501635	2.67229	-0.00132169	2.78804	0.000948091	0.000163164	0.000744228	0.00109616	0.830707	0.00110256	-0.0062298	0.50222	9.86e-06	-0.00190289	2.14401
PD_44_1_mono_cd45_20506	-5.79058	29.2827	C1	monocyte	classical monocyte	PD	44	naive	mono	SD_PD	5.12772	2.56789	-0.000508465	0.00163816	-0.00034487	6.11e-05	0.449871	0.324476	0.000825399	0.626587	1.06853	5.73902	0.000811589	0.110177	-0.00109713	0.000909079	-0.000369047	-0.00136178	-0.000980201	-0.00127074	0.00219053	2.3716	0.527232	0.00302205	0.43313	0.00254526	0.000118015	0.000711459	-0.00109989	0.000835141	0.746043	1.95739
PD_44_1_mono_cd45_71463	-4.23901	28.7546	C1	monocyte	classical monocyte	PD	44	naive	mono	SD_PD	4.34912	1.26457	0.00232018	-0.00111943	-0.000276693	-3.57e-05	0.775346	0.0627588	-0.000682894	-0.00189653	0.108984	0.00205429	-0.000749981	-0.00211307	-0.000932043	0.00210563	0.00271005	0.00264748	2.99826	1.75639	1.82519	3.17604	0.000862275	-0.00106984	0.00312725	0.00120955	-3.23e-05	0.000273187	2.07081	-0.000979233	2.74123	3.6439
PD_44_1_mono_cd45_5951	-19.1588	26.5803	C1	monocyte	classical monocyte	PD	44	naive	mono	SD_PD	4.27436	1.3402	0.00165582	0.00109673	-0.00195463	0.00167343	-0.00088125	0.0019004	-0.00102418	-0.00067042	0.00238024	0.715081	0.61959	0.00259094	0.00180408	1.63701	-0.00422139	2.01209	3.03718	0.710021	0.275694	1.79362	-0.000687401	-0.000799347	-0.00175557	-0.000314085	-0.000350865	-0.00338314	0.403926	0.00108004	2.54169	1.90422
PD_44_1_mono_cd45_56065	-7.06324	29.8528	C1	monocyte	classical monocyte	PD	44	naive	mono	SD_PD	4.60286	0.0958532	0.00217503	0.00267083	0.000631018	0.000417236	-0.00111361	-0.000404689	-0.000147432	1.05532	0.00178788	0.000663401	0.000913807	0.000924079	0.528282	0.226069	-0.000687317	0.239309	1.5393	0.604841	2.95711	3.15612	0.00108131	-0.00169926	1.15598	0.043786	-0.000153425	0.000677386	-0.00116861	0.00639994	3.09807	4.16748
PD_44_1_mono_cd45_21459	-23.8043	24.4463	C1	monocyte	classical monocyte	PD	44	naive	mono	SD_PD	4.53131	1.33588	0.00157197	0.00135339	0.000809057	0.000356381	-0.000722207	-0.000291367	-0.000700074	-0.00249793	-0.00492255	0.00560224	1.46709	0.00262265	0.000810045	0.372898	-0.00381003	1.74837	0.00242323	3.50853	3.82435	3.6042	0.180813	-0.000746717	0.738903	0.573963	4.56e-06	-0.0017038	0.545709	1.10249	3.91563	3.56735
PD_44_1_mono_cd45_60663	-3.59562	25.9667	C1	monocyte	classical monocyte	PD	44	naive	mono	SD_PD	4.24333	2.57415	0.00408902	0.00222104	0.256188	0.00138703	0.00104131	0.000212003	-0.00146807	0.0013506	0.00106723	5.93458	-0.00242169	0.000327488	-0.00211989	0.000311902	0.00979985	-0.00199799	-0.00183902	0.000199876	2.4812	0.102222	0.00115173	0.00104424	0.772456	-9.55e-05	0.00282958	-0.000698816	0.000323332	0.00256465	0.499915	4.07285
PD_44_1_mono_cd45_27707	-6.86639	30.9349	C1	monocyte	classical monocyte	PD	44	naive	mono	SD_PD	4.85108	0.768645	-0.000131306	0.00172485	0.000870731	0.00400785	-0.00191078	0.959598	0.0105998	0.177467	2.13192	5.18081	0.0018495	0.000683924	0.00250038	0.651519	0.00214751	-0.00307998	0.213768	-0.00409849	0.0976448	2.95027	-0.0037506	-0.00111228	0.751917	0.000704491	0.000991118	0.00169564	0.312299	-0.00391467	0.000504123	2.50653
PD_44_1_mono_cd45_1803	-4.86961	23.7805	C1	monocyte	classical monocyte	PD	44	naive	mono	SD_PD	5.28569	2.41808	-0.00158408	-0.000967899	0.00149103	0.00291483	-0.000123141	0.00261366	-0.00287486	-0.00560896	1.1593	5.55902	0.00134428	0.000725472	-0.00219175	-0.00213384	-0.00288506	0.738747	0.000194303	0.00127933	-0.000399936	1.4732	-0.00184607	0.927555	0.709704	0.787909	0.00164414	-0.000611851	0.00102392	0.00180903	0.474224	1.0776
PD_44_1_mono_cd45_45919	-4.13327	28.0335	C1	monocyte	classical monocyte	PD	44	naive	mono	SD_PD	3.98287	1.73258	0.00263388	0.00148715	-0.00358177	0.00214521	0.00288152	0.00226836	-0.00060555	0.906046	0.00127597	1.53651	2.43869	0.000568092	-0.000121365	0.00197997	-0.000843187	4.31152	1.86121	1.79109	2.92593	3.16558	0.469374	-0.00122669	0.153793	-0.007145	0.000592869	-0.000642282	0.311536	0.00351069	4.08686	3.98236
PD_44_1_mono_cd45_3960	-4.24964	27.6888	C1	monocyte	classical monocyte	PD	44	naive	mono	SD_PD	3.78198	-0.00228544	-0.000610728	0.0013458	0.258124	0.0155994	-0.00224053	0.784287	0.000702444	2.20116	0.256188	5.84137	4.92264	0.000100864	0.00291821	0.52548	0.00253053	0.277813	1.1203	0.93927	0.953438	3.02303	0.00199566	-0.00408451	0.834365	1.89485	0.221777	0.000152527	0.00275601	0.000480895	0.581985	1.69588
PD_44_1_mono_cd45_25118	-7.4406	30.1711	C1	monocyte	classical monocyte	PD	44	naive	mono	SD_PD	4.48369	1.64045	-0.0025326	0.00336771	0.139547	0.00275126	-7.11e-05	0.000993195	-0.00412491	0.000444475	0.791523	5.3284	0.000325014	-0.00126211	-3.29e-05	0.12805	-9.06e-05	0.000435235	-0.00118115	0.00131556	-0.00103582	2.85621	0.208291	0.00447887	0.649058	0.000186458	-0.00235996	-0.000174669	-0.00230719	0.000160023	-0.000368612	0.565048
PD_44_1_mono_cd45_32363	-23.362	23.0099	C1	monocyte	classical monocyte	PD	44	naive	mono	SD_PD	4.57865	1.60327	-0.00492799	0.318393	1.75067	-0.00284789	1.80329	-0.00184244	-0.00184144	0.426364	0.00196605	-0.0032775	0.000143152	0.0257971	0.000725719	0.00126427	2.02478	1.86272	0.00181641	3.37405	2.98512	2.74339	0.0513774	-0.000467288	0.826453	-0.00207461	0.301798	0.00104611	1.72459	0.00479999	3.68837	4.12512
PD_44_1_mono_cd45_54677	-16.8098	24.2583	C1	monocyte	classical monocyte	PD	44	naive	mono	SD_PD	4.84644	0.907435	0.00190176	-0.00180947	-0.00286198	-0.00110767	-0.00235426	0.00184936	-0.00527657	4.09978	0.00115076	0.960266	2.92852	0.00566117	0.000499373	0.803804	-0.0022691	0.79047	2.80086	2.86427	2.7095	3.01167	0.283392	0.817021	0.796927	0.000373626	1.22932	-0.00274394	1.7624	-0.00186496	3.97794	4.18905
PD_44_1_mono_cd45_73456	-5.39801	24.9678	C1	monocyte	classical monocyte	PD	44	naive	mono	SD_PD	4.9512	2.10672	0.108586	8.26e-05	0.893343	-0.000664744	0.000618012	1.04972	-0.000883427	1.96759	0.00363539	-0.000791602	1.5934	0.29529	-0.000613564	0.00338397	0.00109061	1.02808	2.65077	3.20033	3.35975	2.56545	1.07369	-0.00310789	-0.00174671	0.000891916	0.063158	-0.00115258	1.09288	-0.000941743	2.49824	4.04953
PD_44_1_mono_cd45_7272	-4.77209	29.5458	C1	monocyte	classical monocyte	PD	44	naive	mono	SD_PD	5.12175	1.51012	0.000193804	0.00067046	0.00198636	-0.00067388	0.00139985	0.0036671	0.00262549	0.00192201	-6.18e-05	0.00133628	0.594886	0.437326	-0.00195561	0.000540388	0.00036351	3.54439	1.2348	0.00162607	3.09192	0.762374	-0.00192849	0.0010517	-0.000648705	0.417376	0.000853469	0.000322032	0.774434	-0.00115427	3.15014	3.65529
PD_44_1_mono_cd45_25366	-11.6983	21.8599	C1	monocyte	classical monocyte	PD	44	naive	mono	SD_PD	3.78167	0.431486	0.225094	0.000452719	-0.00241017	0.000914115	-0.0010635	-0.00199021	8.14e-05	-0.00265489	0.561781	0.000405996	-0.00114378	0.00313208	-0.00198466	0.00143313	0.00162145	1.16591	-0.00403381	0.791222	1.42488	2.40405	0.902429	0.00327834	-0.00298239	0.915739	0.00196213	0.000945778	0.34756	0.00238393	0.786099	3.49164
PD_44_1_mono_cd45_12133	-4.83537	28.5992	C1	monocyte	classical monocyte	PD	44	naive	mono	SD_PD	3.7776	-0.00245967	-0.0009409	0.0827057	0.00408816	0.00163148	0.231721	-0.0011227	0.00114218	0.358097	1.52418	4.98931	1.97404	0.128645	0.000446929	0.00338959	1.63483	-0.00136433	0.00146021	0.0385904	-0.00255138	0.539452	-0.00342381	0.000238073	0.713027	0.819532	0.00257359	-0.00256322	2.30744	0.00187312	0.67933	-0.00404141
PD_44_1_mono_cd45_55380	-4.59538	23.4771	C1	monocyte	classical monocyte	PD	44	naive	mono	SD_PD	3.94412	1.65419	-0.00148047	0.000122923	0.00169772	-0.00225598	0.00021362	0.00268647	0.00175365	2.09559	-0.00111073	-0.0039388	2.13168	4.37e-05	-2.86e-05	0.00484463	-0.00262766	1.12712	-0.000241865	0.896145	2.95976	2.06399	-0.00257972	0.00362669	1.44104	0.660024	0.00122688	0.639345	0.192607	-0.00224489	2.86147	3.15531
PD_44_1_mono_cd45_64631	-25.3246	15.1488	C1	monocyte	classical monocyte	PD	44	naive	mono	SD_PD	5.41499	-7.72e-06	0.000851291	0.000597395	0.000675869	-0.000182387	0.00079999	0.409646	-0.000899422	0.139745	0.926871	5.9258	-0.00149552	0.202219	0.00276694	1.253	0.00959985	0.110376	0.0018317	-0.00465367	3.13168	4.33857	-0.00108194	0.00358525	-0.00249141	0.000638417	0.000719613	0.002888	0.0421875	-0.000265998	-0.000297436	1.65404
PD_44_1_mono_cd45_29604	-18.9504	27.196	C1	monocyte	classical monocyte	PD	44	naive	mono	SD_PD	4.51373	0.621258	0.000608763	-0.0011944	0.00757764	-0.00171867	0.00205193	0.00167217	0.00131294	-0.000682196	-0.00167361	5.03023	1.65846	-0.000783191	-0.00137806	-0.00167013	0.000204916	0.00205768	-0.000207919	1.29452	-0.0014231	1.46656	-0.00284924	0.00203799	0.000359055	1.36309	0.765895	-0.00136684	-0.00231	0.00353565	-0.00161607	0.188482
PD_44_1_mono_cd45_26245	-5.01599	29.1091	C1	monocyte	classical monocyte	PD	44	naive	mono	SD_PD	5.35469	1.81541	-0.00224353	0.00102893	0.00248107	3.06e-05	-0.000316811	-0.000691675	-0.00105729	1.82444	-0.000239526	5.44058	1.37352	-0.00275879	1.11759	-0.000680978	0.00231762	-0.000965558	0.00270754	0.72217	0.00298158	0.00111072	0.00191395	0.000700145	0.00259389	0.130232	0.474404	-0.00316239	3.64982	2.09462	-0.000216992	2.22284
PD_44_1_mono_cd45_77460	-5.67385	24.5043	C1	monocyte	classical monocyte	PD	44	naive	mono	SD_PD	4.63864	2.21368	-0.00026079	-0.00102388	0.00112925	0.00108423	0.052376	-0.00082825	0.109779	0.403002	0.00123061	1.17778	2.07166	-0.00354728	-0.00155623	0.537363	0.00207005	-1.94e-05	0.679814	2.17242	2.65836	3.01235	-8.23e-05	1.0542	1.41023	0.698897	-0.000215345	0.088086	0.00172159	0.267788	3.40462	3.83996
PD_44_1_mono_cd45_30164	-20.6057	25.5791	C1	monocyte	classical monocyte	PD	44	naive	mono	SD_PD	5.22629	2.74659	0.00613244	0.000613723	0.000279537	-0.00031811	0.178451	0.00140049	0.00214018	0.85957	1.00517	0.326754	-5.9e-05	-0.002251	0.00328349	0.000245444	0.0289959	0.465415	0.305238	4.08256	2.72979	4.28651	0.290305	0.0019616	0.003329	0.000743489	1.3401	-0.00250847	3.30653	0.0009618	0.00121197	4.25729
PD_44_1_mono_cd45_44301	-11.5816	19.7436	C1	monocyte	classical monocyte	PD	44	naive	mono	SD_PD	4.28498	-0.000173403	-0.00248984	0.00204304	0.00103892	-0.000547807	-0.00465753	0.00172617	0.00100322	1.14551	-0.000803425	4.47306	0.0024289	-0.00227449	0.00209803	2.05586	0.00137463	-0.00130313	1.52551	1.53478	0.532129	0.00519214	0.00121408	-0.000665974	1.12195	1.00492	0.180813	-0.000926673	0.00259274	0.00319733	0.118324	2.01879
PD_44_1_mono_cd45_39584	-5.21637	23.0595	C1	monocyte	classical monocyte	PD	44	naive	mono	SD_PD	4.61948	1.72825	-0.00182434	-0.000367866	1.19632	0.0213984	1.35838	0.604673	0.00559997	1.9333	-0.00349338	1.0901	5.95252	0.723742	0.000712788	1.308	0.750682	3.96452	-0.000984205	2.39473	3.23512	3.95049	1.19864	1.38545	1.0716	2.29901	1.14471	0.434225	0.228993	-0.0041953	2.66359	3.62508
PD_44_1_mono_cd45_10151	-4.37241	28.2789	C1	monocyte	classical monocyte	PD	44	naive	mono	SD_PD	4.57274	0.00188628	-0.00167351	0.000908536	0.00109718	0.00057485	-0.00135028	1.25764	0.00138703	0.916291	0.337931	5.00114	1.95256	0.000982823	0.000674507	0.00334211	-0.00117318	-0.0020188	0.874995	0.483894	0.00011945	0.000511391	-0.000250291	-0.000707477	0.00127672	0.00196449	-0.00237124	0.00295846	0.00127512	0.205941	0.210052	1.29288
PD_44_1_mono_cd45_75699	-4.73876	24.2216	C1	monocyte	classical monocyte	PD	44	naive	mono	SD_PD	4.02918	0.000230239	0.0019905	0.00400717	0.00211578	0.000406083	0.00095699	0.799921	0.416457	0.317442	-0.00150549	5.26805	1.62873	0.000229442	0.000854961	0.00017604	0.000453259	-0.00184765	-0.000175403	0.000538601	0.000439969	0.00141689	0.00104337	0.00422003	0.000880419	-0.000392917	0.00207425	-0.00156328	-0.00227471	-0.0020656	-0.00501899	2.20238
PD_44_1_mono_cd45_55490	-13.6549	22.1561	C1	monocyte	classical monocyte	PD	44	naive	mono	SD_PD	4.89343	1.09505	0.0015637	0.00180558	-0.0021506	-0.000271024	0.000589237	1.38611	0.930834	0.702083	0.000856955	5.72624	5.28633	0.396527	-0.00175402	0.862152	-0.000376802	0.0017545	1.79459	-0.000158279	-0.00213664	2.38805	-0.000883715	0.0021544	0.485679	2.42737	0.273575	0.00137594	0.751608	0.00115893	-0.000586292	0.942251
PD_44_1_mono_cd45_5360	-6.02356	30.4925	C1	monocyte	classical monocyte	PD	44	naive	mono	SD_PD	5.24761	-0.00600061	-0.00214149	0.00203007	0.00163428	-0.00224667	0.907712	-0.00260995	-0.000511735	1.74986	1.22066	5.57765	2.54995	0.171754	-0.000222983	0.785647	0.41517	0.00414483	2.47213	-0.00102757	0.756231	0.00385572	0.000746524	0.413882	0.409646	-0.000611806	0.00153834	0.000723205	-0.000958872	0.00150232	0.991939	1.96578
PD_44_1_mono_cd45_10879	-8.2324	27.582	C1	monocyte	classical monocyte	PD	44	naive	mono	SD_PD	4.93134	1.13192	0.00162099	0.0155994	0.0014281	-0.00315903	-0.00210479	0.303709	0.000512534	-0.00490692	0.000794958	0.00218784	-0.000743225	-0.00292178	0.00240892	0.720755	0.000821476	0.000569862	-0.00010223	0.875847	3.22394	3.47055	-0.000817802	-0.000967524	0.962534	1.5196	-0.00144173	-0.000168619	2.03952	0.000541377	2.86131	3.37204
PD_44_1_mono_cd45_3374	-11.7497	31.1659	C1	monocyte	classical monocyte	PD	44	naive	mono	SD_PD	5.54731	1.28201	-0.00184343	-0.00115762	0.0017027	-0.00113949	0.435685	-0.00137584	-0.00202993	0.213964	0.000297799	5.69104	0.0351927	0.299119	-0.00117961	0.292607	-0.000520369	-0.00419849	1.89397	0.000725866	0.00157426	-0.000871387	0.169586	0.542583	1.46744	0.315538	-1.69e-05	0.000947844	0.00111891	0.0021391	-0.000791513	1.60296
PD_44_1_mono_cd45_35537	-4.84596	28.9776	C1	monocyte	classical monocyte	PD	44	naive	mono	SD_PD	4.53958	1.36213	0.00241155	0.0041636	-0.000216388	-0.00174016	0.00391576	0.000593421	0.227824	2.3008	0.00441351	0.0353926	0.550561	0.00210368	0.612063	0.28877	-0.00417451	2.16116	-3.53e-05	1.66294	3.26531	3.71828	0.546229	-0.00197043	0.00345188	0.00273072	0.00196495	-0.00314368	0.751763	0.311345	2.9282	3.32419
PD_44_1_mono_cd45_28251	-7.64502	16.0158	C1	monocyte	classical monocyte	PD	44	naive	mono	SD_PD	4.54821	1.80521	0.0025122	-0.003485	0.00265311	0.00158192	0.000938086	0.00265733	-0.000649276	2.42516	0.0601637	-0.00338947	1.18216	0.0337936	0.449327	0.587428	0.446423	3.73188	0.840634	2.89653	2.72178	1.70914	-0.00169708	1.24622	0.259672	0.561609	0.814357	-0.00114029	2.6105	-0.00103677	3.69924	3.7419
PD_44_1_mono_cd45_34084	-22.6895	20.3744	C1	monocyte	classical monocyte	PD	44	naive	mono	SD_PD	3.6204	-0.00152411	-0.00027427	-0.000885028	-0.00076992	0.00224709	-0.000566669	-0.00128794	0.00299642	1.5666	1.0705	5.70355	0.89194	0.528107	-0.00188838	0.000198089	0.0013582	1.68e-05	-0.00173068	-0.00167406	0.0014995	0.000282829	0.000965125	0.0011246	0.407803	0.00208626	-0.000891986	0.00042476	-0.0017145	-0.000252352	0.00118384	1.129
PD_44_1_mono_cd45_46537	-21.7706	19.9929	C1	monocyte	classical monocyte	PD	44	naive	mono	SD_PD	4.22196	0.00161957	-0.000566235	-0.00166256	0.000430793	0.00374349	-6.64e-06	0.0483811	-0.00212392	2.21519	-0.00193339	5.21105	1.21653	0.363539	-0.00118553	0.00212962	0.324666	0.334526	-0.00120915	-0.0039973	0.00103432	3.45644	-8.47e-05	-0.000556929	0.54154	-0.00094161	-0.00240304	0.190643	-0.000318767	-0.000414024	0.00187555	1.07491
PD_44_1_mono_cd45_70142	-6.88279	30.0682	C1	monocyte	classical monocyte	PD	44	naive	mono	SD_PD	4.78151	2.24796	-0.0032011	-0.000873599	0.095455	-0.00483405	1.11344	9.34e-05	0.000549964	-0.000359167	0.00304338	0.0685463	1.2817	0.000940739	0.043786	0.0984409	0.00359394	3.66194	3.37605	4.28501	2.43338	3.14558	-0.00199905	0.00340337	-0.000792863	0.580281	-0.00139733	0.00167106	-0.00058775	0.00173758	2.99278	3.792
PD_44_1_mono_cd45_51264	-5.82486	25.6688	C1	monocyte	classical monocyte	PD	44	naive	mono	SD_PD	4.93816	0.444607	0.00185733	-0.00360366	0.506822	0.377379	0.00361789	-0.00099949	0.000579479	1.66177	-0.00282303	0.556093	2.68563	0.00303804	0.00202001	0.248437	-0.00107613	0.00266837	2.1211	2.71413	2.72531	2.25819	0.276272	-0.000178063	0.978438	-0.00158415	0.327703	-0.000324097	-0.00028	0.00160976	2.27878	3.60882
PD_44_1_mono_cd45_51039	-15.9456	20.9795	C1	monocyte	classical monocyte	PD	44	naive	mono	SD_PD	4.47334	2.99958	3.71449	-0.000462099	0.00196575	1.64515	0.00222185	0.000899594	0.474763	0.287426	0.292031	-0.0046543	1.56163	-8.63e-05	0.602147	0.802013	0.000686096	2.69519	0.000234864	-0.000750477	-0.00350697	0.767117	0.000211363	-0.00135347	-0.000778635	-0.00124159	-6.7e-05	0.161497	4.45051	-0.00348883	-0.000194296	1.37456
PD_44_1_mono_cd45_58642	-20.7134	25.2532	C1	monocyte	classical monocyte	PD	44	naive	mono	SD_PD	4.38642	2.39913	2.64347	0.000197552	0.0499792	1.4295	-0.000259977	-0.00332186	-0.00371062	0.00444532	0.0425871	-0.000904184	-0.0020704	-0.000161647	0.00180299	-0.0035136	0.873716	0.000149651	0.000899531	0.821597	-4.81e-05	-0.000614539	0.00644173	0.00251177	0.0998341	0.476377	-0.00162411	-0.000432854	2.83145	-0.00344426	0.756231	3.1246
PD_44_1_mono_cd45_27221	-4.8642	27.4304	C1	monocyte	classical monocyte	PD	44	naive	mono	SD_PD	4.17657	0.788663	0.00450416	-0.00199723	-0.000772626	0.00284774	0.00346865	-0.00230071	0.00417487	1.44193	-0.000427802	0.243972	1.6145	0.228409	-0.000585439	-0.00228273	-0.00163893	1.8128	-0.000844942	2.69287	1.01891	1.9207	0.00280477	0.70272	-0.00463303	0.734853	-0.00343592	-0.00147528	0.123089	0.00187959	2.37008	3.44274
PD_44_1_mono_cd45_23228	-4.80438	28.7662	C1	monocyte	classical monocyte	PD	44	naive	mono	SD_PD	5.34475	1.16101	2.58408	-0.00294652	0.000448864	2.34052	0.000273775	0.0289959	0.00131621	0.00181387	1.4739	-0.00262101	-0.000313769	-0.00322977	0.938456	-0.000315919	0.0779211	0.231526	-0.00107353	1.57044	0.214746	3.74342	0.675454	0.000823717	0.249018	0.494588	0.95075	0.248824	5.1596	-0.00355847	-0.000297639	2.10763
PD_44_1_mono_cd45_53823	-4.32154	21.9546	C1	monocyte	classical monocyte	PD	44	naive	mono	SD_PD	4.30287	0.00148232	0.00119303	0.00195634	-0.00264879	-0.00344657	-0.000872117	-0.00127574	0.715397	0.00102078	0.00195298	-0.00286315	0.0964504	0.00040904	-0.000859898	0.733605	-0.00251826	0.00117236	2.81845	0.00112061	2.63671	1.79833	0.220606	0.898243	0.000951676	0.166036	-0.00110593	0.00225432	-0.00165515	6.78e-05	2.51839	3.94626
PD_44_1_mono_cd45_22898	-3.5888	26.7652	C1	monocyte	classical monocyte	PD	44	naive	mono	SD_PD	4.46218	2.83016	-0.0011404	1.41179	4.00097	0.000103008	1.23834	0.00174324	-0.000648506	1.43429	0.00133929	-0.00103501	5.03679	2.85513	0.489425	0.00295089	3.7995	5.19179	0.00271656	0.147465	0.000118788	3.72148	-0.00117669	4.8323	2.36607	4.55012	0.258705	-0.00157129	5.63433	0.00118853	0.691226	5.50191
PD_44_1_mono_cd45_56827	-22.5353	18.0444	C1	monocyte	classical monocyte	PD	44	naive	mono	SD_PD	4.93303	1.15231	-0.00272333	-0.00337881	0.003604	-0.000195858	0.00454853	0.092269	-0.00346405	0.727036	-0.000401467	3.43247	0.855687	0.000736001	-0.000916892	0.00211677	-7.38e-05	3.81478	0.571396	1.82569	3.01572	0.00088738	0.00131805	-0.000669465	0.000708225	0.876273	0.43605	0.00109089	1.86515	0.000367375	3.08622	3.29159
PD_44_1_mono_cd45_12615	-4.56231	28.1733	C1	monocyte	classical monocyte	PD	44	naive	mono	SD_PD	3.45655	0.74139	0.0015302	0.000583402	0.0279963	0.00216398	-0.00267929	-0.000348296	0.0031728	0.00200965	0.531255	1.18998	-0.00142998	0.00129659	0.383714	0.772456	0.0765253	2.47524	0.00228001	0.869587	1.62895	1.58902	0.349256	-0.00082555	-0.00202154	0.366912	-0.000965316	0.00225983	1.09937	-0.00155656	3.61066	3.35222
PD_44_1_mono_cd45_76170	-22.339	17.5199	C1	monocyte	classical monocyte	PD	44	naive	mono	SD_PD	4.22532	1.59784	-0.00221105	0.000571112	0.0779211	1.05e-05	0.000463186	-0.0016978	-0.00143854	-3.24e-05	0.190054	2.59592	0.0143995	0.723899	0.000286268	0.116933	0.000706709	4.62973	0.0461836	0.51758	1.97087	1.38855	-0.00448109	0.3296	0.454943	0.121104	-0.00407393	-0.0015237	-0.00406256	0.000830269	3.08654	4.0529
PD_44_1_mono_cd45_59223	-3.93465	25.8816	C1	monocyte	classical monocyte	PD	44	naive	mono	SD_PD	4.7552	0.000245301	0.00324185	0.000204946	-0.000606532	0.00296025	-0.000336078	0.000577069	0.00123517	2.13756	-0.00184466	5.18261	1.22856	0.000173955	-0.00188353	-0.000288524	-0.000696349	0.886737	0.00045234	-0.000364633	0.00437776	2.30413	0.00211355	-0.00238994	-0.00110344	-0.000336422	0.000208109	-0.000804896	-0.000912055	0.000239505	-0.000323833	1.58218
PD_44_1_mono_cd45_26148	-19.3351	27.3878	C1	monocyte	classical monocyte	PD	44	naive	mono	SD_PD	4.11215	2.30941	0.00218329	-0.00119938	0.141131	0.00107687	0.00224451	0.129042	0.00179686	0.149443	0.000546346	-0.00160668	-0.00184891	-0.000433366	0.00347475	0.965198	-0.00169983	-0.00297936	2.25471	0.862439	2.48707	3.1887	0.54779	-0.00284549	1.1216	-9.79e-05	0.000631698	0.317442	0.521973	-0.00137563	3.83029	3.74372
PD_44_1_mono_cd45_36629	-4.68587	28.6937	C1	monocyte	classical monocyte	PD	44	naive	mono	SD_PD	4.98459	1.42041	-0.00121161	0.0653535	-0.00201108	-0.00173516	-0.000790908	-0.00166974	-0.000312882	0.00253192	0.323906	1.48912	5.47878	0.550734	0.00112568	0.534922	0.00219876	2.08629	2.62476	0.931653	2.18698	4.7582	1.78673	0.0022028	-0.000128839	2.67778	-0.000382828	-0.000904414	0.00130348	0.0455842	3.00299	3.1723
PD_44_1_mono_cd45_54176	-25.0113	13.5316	C1	monocyte	classical monocyte	PD	44	naive	mono	SD_PD	3.53867	-0.00119836	-0.000933849	-0.00136042	-0.00390853	-0.00117919	-0.00129752	-3.87e-05	0.00442593	-0.00121237	-0.00159752	4.74328	0.861292	0.000766671	0.00138208	0.000127832	0.00207928	-0.00168846	-0.00186142	0.000784207	0.000792761	0.0311949	0.000998269	-0.00375742	0.0791174	0.00094446	0.0023057	0.000431797	0.000989866	-0.00201148	-0.00230042	-0.00136905
PD_44_1_mono_cd45_45278	-4.22681	27.19	C1	monocyte	classical monocyte	PD	44	naive	mono	SD_PD	4.57934	1.2631	0.00159474	-0.000590388	0.000637567	-0.000572701	0.393005	0.081111	-0.000408216	-0.000832214	0.00174739	0.00195181	-0.00153445	0.444607	0.00159054	0.384087	0.00232976	4.15639	1.82494	1.97502	2.7757	2.16719	0	0.381107	1.14852	0.000396319	-0.00108915	0.00211881	1.99294	0.806933	4.05401	3.25407
PD_44_1_mono_cd45_9636	-4.15966	28.6399	C1	monocyte	classical monocyte	PD	44	naive	mono	SD_PD	4.60239	1.82059	-0.00131756	0.00271592	0.00131374	-0.000893934	-0.000453814	0.00238446	-0.00217398	0.349256	0.000185711	3.15843	-0.000295116	0.449509	0.00132037	0.0866914	0.617418	1.5411	-0.00341604	3.26169	3.07908	3.63837	0.00185245	1.57243	1.10141	0.813913	0.3163	-4.76e-05	0.710813	-0.000856204	3.29799	4.40204
PD_44_1_mono_cd45_6634	-5.0658	23.1916	C1	monocyte	classical monocyte	PD	44	naive	mono	SD_PD	3.60023	2.64341	-0.00256609	0.177073	0.108586	-0.00239914	0.00063882	0.00122881	0.00188781	0.977911	0.000178753	4.12305	1.66338	0.036392	0.00233027	0.00355072	0.000717692	2.94996	1.13332	1.70851	2.87764	-0.00230776	0.00240652	0.00136084	0.000631509	0.000113561	-0.000805248	0.722956	2.61188	-0.00319203	2.86306	3.43752
PD_44_1_mono_cd45_13199	-7.03979	30.1645	C1	monocyte	classical monocyte	PD	44	naive	mono	SD_PD	4.7487	-0.000677008	0.00170622	-0.000204879	0.12924	-0.00269093	0.542583	0.000707954	0.000293538	0.98291	0.473148	5.62584	-0.00131841	0.0040005	0.00198299	0.00363709	0.000780731	-0.000370503	-0.000722994	-0.00182196	-0.000286951	2.3213	-0.00274704	1.40394	-0.00131571	5.98e-05	0.00107905	-0.00117332	-0.00213264	0.00165216	0.418111	2.60983
PD_44_1_mono_cd45_14821	-21.9919	22.6138	C1	monocyte	classical monocyte	PD	44	naive	mono	SD_PD	5.37255	2.30516	1.45e-05	-0.00199262	0.060563	0.000747624	-0.00190214	-0.00378307	-0.00065022	0.382225	0.000156414	0.210835	4.6613	0.00270248	-0.000463448	0.974348	-0.00101055	3.80315	0.00165329	2.43554	2.70106	1.83352	0.00212221	0.00082964	0.00134744	1.3252	-0.00247288	-0.000785434	2.66992	0.000797949	4.09055	3.92026
PD_44_1_mono_cd45_43951	-22.3475	17.7016	C1	monocyte	classical monocyte	PD	44	naive	mono	SD_PD	4.72665	2.41766	0.00020761	-0.000429878	-0.000141782	-0.00143573	-0.00159725	-0.000973884	0.00264127	1.52427	0.000770567	0.000426289	0.00263135	0.0018855	0.168206	0.261026	0.00287502	2.74939	-0.0014627	3.3006	2.20098	3.66754	0.0345931	0.000129949	-0.00029223	0.000806528	0.00277254	0.00198105	1.11392	-0.0037857	2.71429	3.00556
PD_44_1_mono_cd45_5634	-5.86896	30.0313	C1	monocyte	classical monocyte	PD	44	naive	mono	SD_PD	5.06131	2.2633	3.12184	0.000849906	-0.00230132	1.89238	-0.00358575	0.00236037	0.00177539	-0.000236637	0.000421152	-0.00369575	0.0013381	0.00137737	0.00959985	-0.00239192	0.0719379	0.0918707	3.86521	-0.0047989	3.5505	4.62194	0.339444	1.59846	-0.000640745	-0.00170215	0.00076209	-0.000298296	4.49989	0.00250208	3.46867	4.14702
PD_44_1_mono_cd45_77552	-4.9863	29.6553	C1	monocyte	classical monocyte	PD	44	naive	mono	SD_PD	4.07387	1.77024	-0.00312624	0.00330853	0.0025198	0.00152654	1.41e-05	0.00119101	0.114351	0.00108236	0.298928	1.86266	4.81598	0.000314766	-0.00156507	1.61312	-0.00214168	2.10167	3.40927	4.0075	2.74983	4.20921	1.31523	0.701765	-0.000170332	1.29676	0.244555	0.153793	0.00235118	-0.0024155	3.47722	3.75748
PD_44_1_mono_cd45_70216	-9.13823	28.8056	C1	monocyte	classical monocyte	PD	44	naive	mono	SD_PD	4.02504	2.89181	8.97e-05	0.731106	0.00101669	0.00132858	-0.00134887	-0.00241495	5.47146	-0.00329636	2.41152	0.000888494	3.93046	0.00270179	-0.00165585	-0.00221376	-0.000614256	1.89161	-0.00136813	0.564533	0.524429	5.00161	0.00175129	2.71489	2.22267	3.17001	1.54576	-0.000470649	4.24842	0.959063	0.00014771	2.87589
PD_44_1_mono_cd45_48607	-4.17677	28.7341	C1	monocyte	classical monocyte	PD	44	naive	mono	SD_PD	4.70297	1.83582	-9.1e-05	-0.000686509	-0.000642171	-0.0011273	0.00383686	0.00384269	-0.00141819	0.130232	0.0191988	0.97329	0.294715	-0.000888117	-0.000812717	-0.00165402	0.00153091	0.00199757	3.26143	3.02988	2.80754	2.28012	0.487642	0.000293139	-0.000195127	0.00137669	0.00140406	0.483179	0.656594	0.372337	3.93232	4.1782
PD_44_1_mono_cd45_27583	-12.0223	22.3831	C1	monocyte	classical monocyte	PD	44	naive	mono	SD_PD	4.25419	2.37064	-0.00240993	0.358849	0.00130201	-0.00116318	0.00364563	-0.00395556	5.54e-05	1.70746	-0.0010029	3.92188	1.77671	-0.001044	0.603663	1.36664	0.0567695	0.00170018	3.61742	0.00225485	-0.00283885	-0.00280325	0.00297803	-0.00153063	-0.000452732	0.00270495	0.140339	0.00168326	-0.00193114	0.000239754	0.714134	1.21914
PD_44_1_mono_cd45_9968	-9.08447	11.291	C1	monocyte	classical monocyte	PD	44	naive	mono	SD_PD	4.71406	1.56524	0.00676936	-0.00394173	0.000259246	-0.00419928	0.00184031	0.00116407	0.101227	1.93239	-0.000404177	0.00287661	0.000635118	0.000999999	0.00142232	0.00463971	0.00155995	3.65273	2.4999	2.75542	2.75949	3.70135	0.454038	-0.00052222	0.00388054	0.466135	-0.00252569	-0.00246689	0.000416421	0.00295628	3.11201	2.68427
PD_44_1_mono_cd45_1616	-4.89318	29.5911	C1	monocyte	classical monocyte	PD	44	naive	mono	SD_PD	4.45738	2.50712	0.00141092	0.00144783	-0.00053971	-0.000295447	0.000843851	0.07114	0.000105424	0.694906	0.00118177	4.5424	4.6974	-0.000890325	-0.00311863	0.499383	-0.000341691	0.325046	-0.00393815	0.467755	-0.000901879	1.20493	0.000265018	0.301798	0.00267799	-0.00176432	0.0011147	0.00274479	0.0661517	-0.00131249	0.00191005	2.27708
PD_44_1_mono_cd45_72307	-6.56407	19.0693	C1	monocyte	classical monocyte	PD	44	naive	mono	SD_PD	3.70204	2.10288	0.00168582	0.91422	-0.00519075	0.000302704	0.207899	-0.00233043	3.39071	2.27346	2.29774	-0.000473216	1.52285	-0.00297271	-1.6e-05	0.0966495	-0.00275805	1.97594	-0.00218128	0.789717	1.10559	5.39216	2.09704	1.39986	-0.00168648	1.47137	0.000232291	0.165839	0.00164442	-0.00183229	0.611895	4.22198
PD_44_1_mono_cd45_64145	-4.8602	29.1709	C1	monocyte	classical monocyte	PD	44	naive	mono	SD_PD	5.60862	1.85083	0.000785641	0.00505434	-0.00271159	0.00579998	0.000428613	-0.00449854	0.00151676	3.7136	1.17857	5.43702	1.11522	0.000331909	-0.00186595	0.713027	0.602989	2.25997	0.136179	3.97815	-0.000523129	0.188089	0.000420866	1.20361	1.11285	0.884905	1.51096	-0.00374335	0.310201	0.00355838	0.480675	4.75294
PD_44_1_mono_cd45_58277	-4.88684	28.5483	C1	monocyte	classical monocyte	PD	44	naive	mono	SD_PD	4.48785	0.713027	-0.00115651	0.000933486	1.09095	0.00401716	-0.00275104	0.00326384	0.000776608	4.62631	-0.00154263	5.34155	0.00262212	-0.000708505	-0.000633921	0.515468	0.561781	-0.00094174	0.00430736	3.4885	0.00178633	0.295865	-0.00256537	1.60905	0.841216	-0.000912974	2.22378	-0.00452518	-0.00289664	-1.63e-05	-0.00262369	4.8877
PD_44_1_mono_cd45_72259	-4.15313	25.8012	C1	monocyte	classical monocyte	PD	44	naive	mono	SD_PD	5.5317	2.3304	0.277235	-0.000573535	-0.00356942	0.00204852	-0.000104268	-0.000105825	-0.00227674	0.834219	0.726096	5.02513	1.73819	-0.0013788	2.63e-05	0.000399995	0.890677	1.30739	0.000559393	0.000918905	3.00265	0.332253	-0.00158	0.00212686	0.372898	0.892923	0.259672	0.00113936	0.0994361	-0.00190651	0.284929	2.2652
PD_44_1_mono_cd45_56744	-9.62341	29.362	C1	monocyte	classical monocyte	PD	44	naive	mono	SD_PD	4.83299	0.694587	-0.00624756	-0.0015774	0.00155676	-0.00332262	0.00214065	-0.000618302	-0.0013054	-0.000240132	-0.00101998	1.83905	0.723427	0.060563	-0.00107803	0.456933	0.300268	5.21742	1.04672	1.18227	1.57163	2.32243	0.000147385	0.00346792	0.00619996	0.00393774	0.000335727	0.00128668	1.04346	0.00193828	3.28881	3.44735
PD_44_1_mono_cd45_70809	-6.35112	19.7628	C1	monocyte	classical monocyte	PD	44	naive	mono	SD_PD	3.90079	1.75759	-0.00466472	-0.00317016	-0.000634172	0.00124709	0.00352523	-0.00304825	0.00102477	-0.00141073	-0.00241487	3.32852	1.28438	0.335851	0.00104496	0.530207	0.669623	2.4739	3.06398	2.05717	3.39131	2.46789	0.0930656	0.00202763	0.543452	0.272418	0.00365053	-0.000354726	3.11944	-0.000477924	2.48416	4.10416
PD_44_1_mono_cd45_4319	-5.3405	27.7357	C1	monocyte	classical monocyte	PD	44	naive	mono	SD_PD	3.30814	-0.00281608	0.25735	0.000895773	-0.00121568	-0.00129089	-0.0026867	0.00220706	0.00136179	1.44193	-0.00138706	1.62259	1.51424	6.77e-05	-0.0017064	-0.000432727	0.000901185	3.61791	2.21971	1.55429	1.32252	2.63668	0.00237228	0.0205986	-0.00046262	0.00203227	0.586919	-0.000428305	0.30753	-0.00276997	2.52008	3.98168
PD_44_1_mono_cd45_37367	-5.34998	29.0167	C1	monocyte	classical monocyte	PD	44	naive	mono	SD_PD	4.29829	0.00130007	-0.00177614	-0.00180016	-0.000271354	0.000396705	0.0269967	0.00218515	0.36635	-0.0034436	0.592517	5.06596	2.23361	0.0439858	-0.00504337	0.000264868	-0.000632417	0.00162284	0.436779	0.00380667	0.00237821	1.47277	-0.00314072	0.000917781	1.07918	0.358849	0.764059	0.00425335	0.000660317	0.00281712	-0.00194295	1.19875
PD_44_1_mono_cd45_36215	-5.81493	29.5557	C1	monocyte	classical monocyte	PD	44	naive	mono	SD_PD	5.23739	0.509649	-0.000674622	0.85727	-0.000440603	-0.000872251	0.11594	0.235225	0.920972	-0.00419514	0.0509779	0.882504	-0.00270652	-0.00288844	-0.00294813	0.309629	-0.00187111	3.16202	0.00130097	1.57569	1.86943	1.19265	0.594717	-0.00145247	0.730949	-0.00235504	-0.00151261	-0.00348498	1.25817	0.41958	3.60432	3.75058
PD_44_1_mono_cd45_32795	-11.9683	22.3097	C1	monocyte	classical monocyte	PD	44	naive	mono	SD_PD	3.65063	2.60196	0.437691	2.20046	2.92982	-0.00188146	-0.00116296	-5.45e-05	0.182977	1.44149	-0.00121284	-0.00190681	2.01476	1.03188	1.5869	0.00197563	1.71285	3.80522	-0.00206834	1.15575	0.000803492	1.00878	0.00155672	1.87747	1.88135	3.79112	-0.00261121	0.00265456	4.74548	0.367286	-0.00297814	3.93883
PD_44_1_mono_cd45_75149	-6.46479	28.2326	C1	monocyte	classical monocyte	PD	44	naive	mono	SD_PD	3.88649	2.74771	0.000460512	0.653322	-0.00229736	-0.00160832	0.481748	-0.0025946	0.00238612	0.153991	1.58768	0.000403799	1.70774	0.29529	0.00312632	0.000380214	0.672541	0.000836516	3.3185	-0.00360446	2.52379	3.56438	0.017999	-0.000713568	0.124875	0.000163346	0.374392	0.301033	0.887442	-0.000973753	3.68251	4.83634
PD_44_1_mono_cd45_15839	-17.2142	26.1584	C1	monocyte	classical monocyte	PD	44	naive	mono	SD_PD	3.50179	0.12289	-0.0013947	0.00258561	-0.00303625	-0.000992325	-0.00128936	-0.00155026	-0.00213497	0.000265635	-0.00194701	0.000391564	0.243196	0.000907955	0.00263282	-0.0015081	0.0141995	-0.00362556	-4.07e-05	-0.00357074	2.68429	1.49015	0.00108063	0.000861937	-0.00165648	-0.00177239	-0.000559858	0.0003511	0.304856	0.00267244	1.40977	3.11192
PD_44_1_mono_cd45_3231	-5.10705	30.2725	C1	monocyte	classical monocyte	PD	44	naive	mono	SD_PD	4.77289	2.07981	-0.00235127	0.00163793	0.00404614	-0.000948336	-0.00144927	0.00138842	-0.00536076	0.00191448	0.00208334	0.00121389	0.00220402	0.0012226	-0.00217102	0.42325	0.00228106	1.71794	1.22565	3.26069	3.53923	3.61535	0.000280592	0.488712	0.000397104	0.000174512	0.00330102	0.0045466	0.758845	-0.000876137	3.33027	4.22828
PD_44_1_mono_cd45_1434	-3.74176	29.0209	C1	monocyte	classical monocyte	PD	44	naive	mono	SD_PD	4.58282	2.36201	-0.00217401	0.000616919	0.00169424	-0.0013245	0.000991672	-0.00124929	0.00225869	0.000231213	-0.00110688	-0.00038069	0.00106864	0.342089	0.0013033	-0.00156498	-0.00171132	4.76952	0.541192	0.566251	2.75237	3.69283	-0.000243623	0.000819563	0.103416	0.0723369	-0.000470043	0.193785	4.56793	6.81e-05	3.15034	3.50748
PD_44_1_mono_cd45_63813	-5.96788	29.6375	C1	monocyte	classical monocyte	PD	44	naive	mono	SD_PD	4.18622	2.68002	3.49199	0.001361	-0.00354216	1.96545	0.00112032	0.00133665	-0.00304259	0.000371116	0.520392	-0.00150258	0.00449968	-0.00101715	0.996365	0.00106872	0.00158667	0.0012386	0.00374633	0.00424911	0.00325576	-0.00164821	0.00112904	0.00155888	1.09336	0.0743315	0.0942604	0.385203	4.09324	0.00175932	-0.00144423	2.47233
PD_44_1_mono_cd45_28615	-11.2687	22.1966	C1	monocyte	classical monocyte	PD	44	naive	mono	SD_PD	3.45814	1.81636	0.0012705	0.515996	0.811985	-0.00182336	0.000686218	0.346995	0.123883	0.806784	1.24026	0.60063	3.06171	0.506645	0.000120619	-0.00389201	-3.29e-05	5.06505	0.365039	-0.00126596	0.000325771	3.61473	2.61892	2.909	1.30305	1.33548	1.04734	0.534748	5.36227	0.291264	0.117331	2.10816
PD_44_1_mono_cd45_48221	-4.31184	28.5824	C1	monocyte	classical monocyte	PD	44	naive	mono	SD_PD	3.7636	1.3938	-0.00309917	-0.000265131	0.656104	-0.0025044	-0.000286169	0.0199987	0.00119437	0.00117034	1.19731	2.69406	0.198494	0.0563701	0.000751942	-0.000752251	0.00575381	4.67256	0.101227	0.0044337	1.16124	0.996365	-0.00537733	0.457475	-0.00491739	-0.00310683	0.00196964	-0.00120125	1.96021	-8.01e-05	2.61993	3.98215
PD_44_1_mono_cd45_68804	-4.18257	22.0087	C1	monocyte	classical monocyte	PD	44	naive	mono	SD_PD	5.42899	0.00223703	0.0038992	-0.000301812	0.00420774	0.000427515	0.00153715	1.30194	0.00196345	-0.00141453	-0.00343592	4.97606	-0.000465305	-0.00143209	0.0860936	-0.000100887	0.00251366	-0.00282171	0.000612848	0.00049429	-0.00173255	0.00237079	0.00196882	0.160312	-0.000506649	0.615244	-0.00129402	0.00122276	-0.00301883	0.124677	1.4414	0.482106
PD_44_1_mono_cd45_17289	-3.0637	26.6626	C1	monocyte	classical monocyte	PD	44	naive	mono	SD_PD	4.05996	2.48617	0.143111	-0.000354443	0.00124752	0.00245664	-0.00224851	-0.00125568	-0.00320302	0.00315917	1.97545	0.50523	6.09193	-0.000834472	0.389107	0.726566	0.00171565	3.13485	-0.00293941	0.00200822	2.46131	3.24134	0.00340294	0.00232886	0.0015083	2.4749	0.000188634	0.000726116	0.691546	0.0301954	4.39481	4.22809
PD_44_1_mono_cd45_51519	-14.2387	27.5671	C1	monocyte	classical monocyte	PD	44	naive	mono	SD_PD	4.3071	1.6808	0.00014396	0.0888829	2.33712	0.000627407	0.140537	-0.00241084	0.00223015	2.41006	2.54238	-0.00258365	4.23589	-0.00304821	-0.000684818	0.193196	2.85187	4.41633	-0.00122988	1.91072	2.16084	2.4076	0.00323939	2.49375	0.000865084	2.4339	1.3653	-0.00135756	2.49837	1.00233	2.27244	4.95504
PD_44_1_mono_cd45_72506	-16.8799	25.1158	C1	monocyte	classical monocyte	PD	44	naive	mono	SD_PD	4.45791	1.02516	0.00139412	-0.000363572	0.000149241	0.0022609	0.00291377	-0.00427758	0.000482013	-0.00276322	0.000606866	0.667188	-0.00262525	-0.00146366	0.00334428	0.00276599	-0.00528198	4.71437	0.855543	3.71172	3.00435	2.44395	0.208682	0.000384876	0.00143284	0.972496	-0.000780003	0.00420369	0.823953	-0.00189592	3.75213	3.87396
PD_44_1_mono_cd45_77875	-5.36601	27.5381	C1	monocyte	classical monocyte	PD	44	naive	mono	SD_PD	3.30957	1.84456	0.000510225	0.000785431	0.00125243	-0.000523287	-0.00262802	-0.0014594	-0.000711657	1.4246	-7.76e-05	-0.00176801	0.000459543	0.00303648	-0.00536126	0.000305715	0.443698	-0.00268494	0.985664	2.84878	-0.00118561	3.5378	-0.000482427	0.00196507	0.482464	0.00158125	0.00193947	-0.00146041	0.567796	0.000784495	2.77741	3.3586
PD_44_1_mono_cd45_28574	-3.64906	26.8503	C1	monocyte	classical monocyte	PD	44	naive	mono	SD_PD	5.1439	2.92173	0.00214256	-0.00123099	0.344165	0.000902604	0.00123536	2.23285	0.00343987	0.527582	0.849049	4.28379	1.4752	0.243778	-0.00106218	1.17958	0.00191068	1.28242	2.92792	-0.00111016	-0.00237851	0.643138	-0.0011283	-0.00066057	-0.00313163	0.344354	-0.000335158	-0.00314189	1.05457	0.00304574	0.00160674	2.15422
PD_44_1_mono_cd45_31049	-4.8979	29.0623	C1	monocyte	classical monocyte	PD	44	naive	mono	SD_PD	5.04571	0.446423	-0.000511458	-0.000850737	0.685128	0.291648	-0.00173536	-0.000623627	-0.000607159	0.874853	1.55744	5.50286	-0.000795943	0.065553	-0.00030774	0.53893	0.357722	-0.000384547	-0.00225534	-0.00414446	1.57917	1.36463	0.00324215	0.00198272	1.46297	0.00197784	-0.000236506	-0.00284575	-0.000917305	0.000837974	-0.00160901	2.41351
PD_44_1_mono_cd45_8885	-5.0926	27.1232	C1	monocyte	classical monocyte	PD	44	naive	mono	SD_PD	4.70891	1.46823	0.00384067	0.00187043	-0.000305503	0.000339495	0.000455948	0.00063755	0.00141634	-0.000683908	-0.00130623	4.90263	-0.000806764	0.000841623	-0.0029869	0.00148433	0.896705	0.155572	-0.00178991	-0.00207691	1.85083	-0.000459208	0.000948117	0.00174959	0.259865	0.00223321	-0.00195426	0.433678	0.419213	1.10356	0.188875	1.54845
PD_44_1_mono_cd45_37123	-4.4848	28.6039	C1	monocyte	classical monocyte	PD	44	naive	mono	SD_PD	4.77877	2.24461	-0.00201623	-0.00174473	-0.00318369	0.000301534	0.00153573	2.31842	0.00510739	-9.36e-05	0.00380128	5.68586	1.23212	0.581134	0.351704	0.352645	0.000358036	0.231136	0.00025508	-0.000846533	0.00386622	-0.00276119	-0.000150396	0.402263	0.414618	0.000131729	-0.00213916	0.000598814	0.383156	0.159128	-0.00162622	0.000177086
PD_44_1_mono_cd45_17888	-6.06936	30.6601	C1	monocyte	classical monocyte	PD	44	naive	mono	SD_PD	4.65902	1.18003	0.00121759	0.349445	-0.00108777	0.00188125	0.429658	0.00150966	-0.00177803	-0.00368049	0.000105047	-0.00411013	0.000727324	-0.00142092	0.000640977	0.00251841	0.00105631	0.00334344	2.69948	2.49762	2.28646	2.4821	0.0449848	0.00141378	0.000628497	-0.00127638	-0.000592273	0.660024	1.21315	-0.00354766	3.42749	4.53763
PD_44_1_mono_cd45_32711	-4.44288	28.354	C1	monocyte	classical monocyte	PD	44	naive	mono	SD_PD	4.27864	2.66253	-0.00118331	0.000511973	0.00175673	-0.00344158	0.0195988	0.0445852	-0.000533028	-0.000213552	0.243972	0.000193661	0.000422233	-0.0021689	0.000674735	0.00128424	1.11048	0.948193	2.89765	2.0254	3.31025	2.15101	0.00213108	0.00374504	0.622092	0.738903	0.491207	0.00420276	1.69481	0.347749	3.43046	4.23817
PD_44_1_mono_cd45_70841	-5.97487	31.0143	C1	monocyte	classical monocyte	PD	44	naive	mono	SD_PD	5.40406	2.7126	0.272225	0.00204609	0.885187	0.000520527	0.981202	-9.55e-05	-0.00047984	-0.00140227	-0.00361251	4.77073	3.97914	-0.000587158	0.00226238	1.27311	0.000854322	2.00856	3.27846	0.000219821	2.65755	3.22567	-0.00169132	-0.00215761	1.54552	1.35161	0.00135471	0.285698	3.24023	-0.00151004	3.94683	4.15543
PD_44_1_mono_cd45_53885	-4.93608	29.044	C1	monocyte	classical monocyte	PD	44	naive	mono	SD_PD	4.44303	0.444607	0.00211894	-0.000614264	0.15893	0.000129468	0.00330946	-0.00130595	-0.000648726	-0.000550056	0.307911	0.00136555	0.253477	0.386319	-0.000875123	-0.000561694	0.00121238	1.31953	0.00268964	0.511767	3.04913	3.46978	0.00246055	0.000547336	0.813024	-0.00214727	0.00251033	-0.000909108	0.122493	0.000391325	3.30338	3.69734
PD_44_1_mono_cd45_5817	-5.88271	29.5248	C1	monocyte	classical monocyte	PD	44	naive	mono	SD_PD	5.42287	2.83427	0.00183648	0.000802849	0.00422593	5.28e-05	0.190054	1.36059	-0.00173281	-3.04e-05	0.000939628	5.41049	0.00117562	-0.00357592	0.00188657	0.000420301	0.243196	3.43e-05	4.7641	0.000412502	0.000719315	3.43922	0.00102322	-0.000751331	0.0125997	0.00153699	0.601473	0.00234295	0.00304099	0.000799715	0.716186	2.20452
PD_44_1_mono_cd45_19488	-19.0968	27.2091	C1	monocyte	classical monocyte	PD	44	naive	mono	SD_PD	4.00721	3.11732	0.093663	0.000299438	-0.00169014	0.473686	0.000704909	-0.00334701	0.00262457	-0.000715451	-0.00257194	4.4965	0.148652	-0.00409986	-0.00150435	0.00496046	0.00345327	0.173725	-0.00254686	0.362227	1.23426	-0.00133833	0.00223616	-0.00154763	-0.00360648	0.374952	0.0275965	0.000791451	0.161694	0.00204048	0.000979073	2.9781
PD_44_1_mono_cd45_33787	-19.7851	27.3187	C1	monocyte	classical monocyte	PD	44	naive	mono	SD_PD	4.36224	1.54004	-0.000897549	-0.00095872	-0.00177392	0.00301211	0.312489	-0.001173	0.446605	0.00545996	1.0207	0.277235	0.000810786	-0.0017369	0.000980212	1.47555	0.000867551	4.20312	-0.00126884	2.02218	3.52633	2.29328	0.00074988	-0.00264474	0.192411	0.0035058	-0.00217841	-0.00166115	1.82751	-0.000379233	3.29416	3.74437
PD_44_1_mono_cd45_71140	-4.69955	28.8205	C1	monocyte	classical monocyte	PD	44	naive	mono	SD_PD	4.6642	2.00835	-0.000767127	0.163274	-0.000309385	-4.23e-05	-0.00189171	0.229968	0.00321535	-0.000298437	0.00195123	2.26e-05	0.658882	0.160115	-0.000428007	0.203003	0.00110095	0.00111779	2.25317	2.34163	2.98288	2.51967	-0.0021821	0.619256	-0.000712956	0.00228801	0.000818427	0.00170234	-0.00250327	-1.28e-05	3.51344	4.11451
PD_44_1_mono_cd45_67719	-20.8327	20.1517	C1	monocyte	classical monocyte	PD	44	naive	mono	SD_PD	4.5505	1.36453	0.00165402	0.390964	0.000399995	0.00117152	-0.00119144	0.275116	0.00202706	4.31e-05	0.220021	0.000849104	-3.08e-05	-1.35e-05	-0.000142532	-0.00220206	0.616583	0.00120702	1.11818	1.72859	3.6441	3.32582	0.00079999	-0.0024233	-0.00193017	0.00088894	0.0491802	0.000824807	0.813024	-0.00245368	3.48974	3.95355
PD_44_1_mono_cd45_60495	-10.2807	29.2117	C1	monocyte	classical monocyte	PD	44	naive	mono	SD_PD	5.08295	1.76613	-0.00486266	0.00189269	-0.00191053	0.00166633	0.00089097	0.00123746	-0.000351916	-0.00316336	-0.000513049	-0.000789686	-0.00181832	0.0014135	-0.000645932	0.0002629	0.000509388	3.76668	2.23298	2.27931	1.94042	2.88212	0.853814	-0.00164285	0.00338936	0.8703	-0.000940007	0.00289867	-0.00274046	0.00152821	3.92397	3.54117
PD_44_1_mono_cd45_20244	-20.6381	24.4994	C1	monocyte	classical monocyte	PD	44	naive	mono	SD_PD	5.47412	2.20652	-0.00340838	0.00196123	0.00264302	-0.00144866	-0.00133945	0.282046	0.153991	1.22791	-0.0026908	4.66664	-8.98e-05	-0.0029837	-0.00192424	-0.000841838	-0.00117033	6.25e-05	0.017999	-0.00183155	2.76173	-0.00124153	-0.000738813	0.000449882	1.24495	0.000108153	0.00295645	0.00304393	1.95512	2.63737	0.104012	2.7758
PD_44_1_mono_cd45_28370	-10.6019	30.6479	C1	monocyte	classical monocyte	PD	44	naive	mono	SD_PD	4.72243	1.89232	-0.000774133	-0.00360146	0.000907012	-0.000818006	0.27184	-0.000621888	-0.00169658	0.00406811	0.000820031	4.7431	1.41142	0.000994559	-0.0046871	-0.00155356	-0.00152483	-0.00191226	-0.00203535	0.000451374	-0.00270669	0.00060998	0.5398	-0.00103558	1.67321	-0.000278518	0.124677	0.0010004	0.000350153	0.940626	0.00175907	0.972893
PD_44_1_mono_cd45_31422	-4.7371	28.958	C1	monocyte	classical monocyte	PD	44	naive	mono	SD_PD	4.15234	0.435685	-0.00361614	-0.00163884	-0.000554897	0.0429868	0.371402	0.117331	-0.000276656	3.9097	-0.00308786	4.74641	0.849338	-0.00274239	0.000751865	0.000439025	0.00187578	0.000220078	0.000113833	0.00195974	-0.00141313	1.8982	0.371776	-0.00313762	0.244555	1.08817	2.33148	3.23e-05	0.00140914	0.000643689	0.00122693	3.75267
PD_44_1_mono_cd45_21985	-7.34187	29.8767	C1	monocyte	classical monocyte	PD	44	naive	mono	SD_PD	4.0975	1.09697	0.000669995	0.00212414	-0.00141399	-0.00273373	0.00193404	0.823806	-0.000279745	0.00198598	0.00180254	1.53313	1.58972	0.052376	-0.000751644	-4.96e-05	-0.00256898	2.38633	0.000889667	1.6397	1.01649	3.62731	0.231136	-0.00186341	0.678201	0.597253	0.000435356	-0.00237075	0.822481	0.00154982	3.73703	3.56977
PD_44_1_mono_cd45_43297	-12.0429	22.3107	C1	monocyte	classical monocyte	PD	44	naive	mono	SD_PD	3.99865	1.4552	-0.00288093	0.000209872	3.21641	-0.000742621	0.000918181	0.000677133	-0.000842869	0.340389	2.54927	0.70558	4.44402	2.20443	0.00167955	-0.00208302	3.65654	4.88559	0.000630462	-0.00193697	-0.000923009	4.0349	0.000102366	4.41117	1.62335	3.21979	0.13499	0.00231876	2.0897	0.000594479	0.00231158	5.73201
PD_44_1_mono_cd45_55910	-5.21067	27.5654	C1	monocyte	classical monocyte	PD	44	naive	mono	SD_PD	5.05003	0.00082752	0.00140356	-0.00132975	0.573279	0.319725	-0.00278336	0.00180965	0.0113998	-0.00377763	-1.43e-05	4.77272	5.34454	-0.000826112	-0.00134066	1.28325	0.0038889	0.0541735	3.24988	0.000789388	-0.000115531	1.91413	-0.00178323	-0.00310874	-0.00138679	1.84345	0.421782	-0.00204155	-0.00213973	0.000606461	0.0295957	2.31263
PD_44_1_mono_cd45_37419	-4.41684	23.2542	C1	monocyte	classical monocyte	PD	44	naive	mono	SD_PD	5.65486	2.19607	0.00055873	-0.00183913	0.101227	0.000500638	0.590992	-0.00186194	0.000753277	3.99446	-0.00406216	5.75599	0.000471515	-0.00141925	0.0025057	0.00128689	0.740769	0.498674	0.985533	1.72756	2.62381	3.98361	1.15884	0.17471	0.376072	1.63791	0.350575	0.028796	1.2817	1.11012	-1.72e-05	4.23848
PD_44_1_mono_cd45_22398	-4.54804	23.2162	C1	monocyte	classical monocyte	PD	44	naive	mono	SD_PD	3.84461	-0.00136935	-0.000533462	0.00203729	-0.000321722	0.000905194	-0.00307593	-0.00376332	0.0020378	0.00999982	0.61675	1.03743	0.748673	0.00290762	0.239892	0.00254902	0.00360808	4.80803	0.453676	0.000652726	1.62646	-0.000411442	0.00120999	-0.000433748	-0.0050918	0.235419	4.06e-05	0.00201089	0.00068642	-0.00182218	2.71784	3.88837
PD_44_1_mono_cd45_36414	-2.40888	23.9512	C1	monocyte	classical monocyte	PD	44	naive	mono	SD_PD	4.65562	2.67191	-0.000699382	-0.00192761	0.201631	-0.00130851	-0.00183115	-0.00037692	-0.000793881	-0.000136969	0.000566805	4.96794	2.2617	-0.00381528	-0.000357439	0.00167435	0.000247725	-0.00220603	-0.00107747	0.803356	2.68307	0.0015641	0.000911516	0.00145442	0.19614	-0.00102804	0.36035	0.000242879	-0.00118645	0.200847	0.0217983	3.55687
PD_44_1_mono_cd45_72971	-11.9352	31.507	C1	monocyte	classical monocyte	PD	44	naive	mono	SD_PD	4.60971	1.72804	-0.000850719	0.00337678	0.595394	-0.00407196	0.00239429	-0.00167475	-0.00132093	-0.000487626	1.60504	0.917945	0.00125186	-0.00169014	-0.000766512	0.00225807	0.00107075	4.64865	0.443334	0.914496	3.25485	3.66574	0.319535	0.788814	0.0477818	1.10952	-0.00105095	0.00249493	1.39679	0.00250584	4.78393	4.112
PD_44_1_mono_cd45_68121	-23.2484	20.0152	C1	monocyte	classical monocyte	PD	44	naive	mono	SD_PD	5.35297	0.951423	0.491741	0.00170963	2.88022	0.00184057	0.00118749	0.556093	-0.000787913	0.0359922	0.0047263	4.60733	3.12128	0.000970974	-0.00036402	-0.000961547	0.359224	1.68108	0.000638913	0.000332093	0.158535	3.57733	0.0513774	-0.00141164	-0.00178108	-0.00239226	-0.00176842	0.000151975	1.29012	0.000346612	0.00191555	1.49477
PD_44_1_mono_cd45_13345	-21.9051	18.1503	C1	monocyte	classical monocyte	PD	44	naive	mono	SD_PD	5.10783	2.99946	0.000868094	-0.000991841	-0.000252929	0.0039431	0.00149803	-0.0012525	0.298737	0.00238724	-0.00361087	5.16449	-0.00528367	0.00103752	0.00165016	0.142913	-0.000538475	-0.00229757	-0.00427496	0.727976	0.700809	0.00293863	0.000664723	-0.000445943	-5.65e-05	1.25417	-0.000898937	-0.00313932	3.07544	2.08158	0.00203819	1.54102
PD_44_1_mono_cd45_47909	-6.94351	28.7004	C1	monocyte	classical monocyte	PD	44	naive	mono	SD_PD	5.24225	0.12924	-0.000847767	-0.00150438	0.397453	-0.00231136	0.00149706	0.00559997	0.376259	0.000631975	0.0021345	-9.15e-05	4.96495	-0.0023017	1.04497	1.51843	0.00258718	0.297971	0.00122681	2.42098	3.17325	3.69258	0.000264452	0.679976	-0.00046017	2.27036	0.00178982	0.000529095	1.98785	-0.00048896	3.26054	3.89836
PD_44_1_mono_cd45_63947	-4.1978	28.1922	C1	monocyte	classical monocyte	PD	44	naive	mono	SD_PD	4.35418	0.707802	0.00183763	0.00113846	0.240281	6.82e-05	0.261412	0.00215934	0.00270113	0.13499	-0.00151795	4.93191	0.000705019	-0.000819554	0.00321036	-0.000141867	-0.00200806	-6.07e-05	0.00150821	0.337742	0.00127553	0.000258777	0.000854089	0.00326162	-0.00106914	-0.00173991	0.00321399	-0.000574256	-0.00206594	5.16e-05	0.0972467	0.262186
PD_44_1_mono_cd45_39274	-5.01594	23.5336	C1	monocyte	classical monocyte	PD	44	naive	mono	SD_PD	4.14439	2.08197	-0.00180666	0.00247426	0.00161622	0.00277107	0.498319	0.00150298	0.000822522	0.429109	6.43e-05	-0.0040644	0.00552226	0.00109855	0.0016	0.00216644	-0.000831512	1.86363	0.00200807	-0.00110243	2.80265	0.708119	0.000270174	-0.00294577	-0.000215661	0.28781	-0.00178885	-0.00138733	2.38	-0.000405015	2.74761	4.07154
PD_44_1_mono_cd45_19617	-5.35746	28.9728	C1	monocyte	classical monocyte	PD	44	naive	mono	SD_PD	4.54431	-0.00201638	0.00410438	-0.00176448	0.41425	0.000422766	0.00109173	-2.9e-05	0.514587	0.00194421	1.76978	1.10738	1.49366	-0.00215179	-0.000674166	0.37943	-0.00205332	4.05168	-0.000222973	1.1032	2.7583	1.5847	0.17727	0.809759	0.00150957	-0.00278147	-0.00306515	0.00257467	-0.00353261	0.00160774	2.06409	4.37444
PD_44_1_mono_cd45_36670	-20.1327	18.2293	C1	monocyte	classical monocyte	PD	44	naive	mono	SD_PD	4.31152	-0.00284098	2.72937	-0.000640615	-0.00160144	1.6238	0.000753974	-0.000410712	-0.00266656	0.000965934	0.00257064	1.08793	-0.000383236	-0.0013874	0.000386748	-0.00242328	0.567967	-0.00215453	-0.00473286	0.422516	0.00273225	2.2863	-0.000468056	0.000142505	1.02465	0.000379509	-0.000135845	-0.00276547	3.95094	0.28781	0.000116588	0.353022
PD_44_1_mono_cd45_34591	-5.44141	29.6447	C1	monocyte	classical monocyte	PD	44	naive	mono	SD_PD	4.73163	0.221777	-7.99e-05	0.00364155	0.00112436	0.000655143	-2.5e-05	0.00699994	0.00199952	2.33708	-0.000645636	-0.000763211	0.297205	0.252314	0.403926	-0.000293232	0.541714	4.54315	-0.00250511	1.997	2.48256	2.51025	-0.00159075	1.48533	0.168008	1.31252	-0.000173059	0.0022307	-0.000654704	0.00244491	3.69533	4.04601
PD_44_1_mono_cd45_5029	-6.77138	17.2262	C1	monocyte	classical monocyte	PD	44	naive	mono	SD_PD	5.03427	-0.000510845	0.000470721	0.0001347	0.0896797	0.285698	-0.000200613	-0.000843413	0.000643606	-0.000757411	0.105007	4.52	1.05755	0.967458	0.00105161	0.000860573	-0.00181448	1.6394	-0.000734976	-0.000425911	0.00200919	-0.000515306	0.0886837	-0.00119521	1.01264	0.000815968	0.00192627	0.00038039	0.00369386	1.03125	-0.000589966	2.90395
PD_44_1_mono_cd45_70867	-7.72215	16.0587	C1	monocyte	classical monocyte	PD	44	naive	mono	SD_PD	4.33668	2.35811	-0.00387226	1.57521	3.23587	0.00166961	1.28818	-0.0013805	0.492987	0.00079833	2.30685	0.00214074	4.6222	2.76845	-0.000652332	-0.000126971	3.85575	5.00728	-0.000369486	-0.000418189	-0.00175135	3.58474	2.61657	4.98601	1.58288	3.56762	0.402078	0.249018	4.8196	-0.00038186	0.179239	5.59709
PD_44_1_mono_cd45_7	-7.51676	29.9542	C1	monocyte	classical monocyte	PD	44	naive	mono	SD_PD	4.5958	1.00633	0.00246002	-0.00233257	-0.00696313	0.0014709	0.00276129	0.130628	0.178648	3.29109	0.678524	0.000773557	0.00350903	0.00100891	0.340955	-0.000925108	0.134593	0.298737	-0.00103442	3.31058	1.16875	2.69026	0.441697	0.115741	-0.000269706	0.00254915	1.63009	-0.00373868	0.44606	0.00317429	2.25984	4.10791
PD_44_1_mono_cd45_77002	-6.88448	30.9945	C1	monocyte	classical monocyte	PD	44	naive	mono	SD_PD	4.29041	2.0546	-0.0014223	0.628747	1.92773	-0.00154854	0.143705	1.64612	-0.00101792	2.59322	-0.00215251	4.9465	3.69003	1.86169	-0.000314261	0.646758	4.56e-05	0.428743	0.659698	0.122096	0.000682718	0.000225566	0.9608	0.0103998	0.569854	0.0399894	0.791072	0.00202442	1.2199	-0.00389558	0.940626	4.17793
PD_44_1_mono_cd45_36495	-22.0224	17.818	C1	monocyte	classical monocyte	PD	44	naive	mono	SD_PD	5.47164	1.00775	-0.00077504	-0.000332312	0.000497367	0.00323365	0.175892	0.211617	-0.00193181	-0.000807672	0.0665509	5.32773	0.0996351	0.297014	-0.00138495	0.00109668	0.36635	0.00306407	0.00186311	0.000544888	0.394674	1.00155	0.000736583	-0.00122987	0.679169	0.000475596	0.00128049	-0.000840552	0.000869642	-0.000852372	-0.00175232	2.32901
PD_44_1_mono_cd45_73108	-8.82574	29.443	C1	monocyte	classical monocyte	PD	44	naive	mono	SD_PD	4.11716	1.36894	0.00406194	-0.00159165	0.0335937	-0.000763918	-0.00468817	0.00322798	0.591331	1.18149	-0.00118207	4.23216	0.000214464	-0.00292991	0.00189774	0.462711	0.916842	0.643302	-0.00376191	-0.000349823	1.31182	2.94649	0.00246471	-0.000845287	0.38985	0.756846	0.00361924	-0.000873656	3.50271	0.00163707	1.17722	2.11684
PD_44_1_mono_cd45_76074	-21.9967	18.1898	C1	monocyte	classical monocyte	PD	44	naive	mono	SD_PD	3.57626	0.640665	0.00107941	0.00101355	0.00146346	-0.00509925	0.00262662	0.0383906	-0.00254594	0.000992167	0.319915	-0.00106919	2.05324	0.00207109	-0.000623715	-0.00126176	0.000149218	-0.00208309	2.75951	1.72487	3.38567	3.34954	0.325046	-0.000774858	1.5905	1.15862	-0.000878387	-0.00169595	2.03557	0.00161689	3.22221	3.85441
PD_44_1_mono_cd45_16967	-5.27845	27.0422	C1	monocyte	classical monocyte	PD	44	naive	mono	SD_PD	3.99896	2.31055	0.00337243	4.86e-05	1.10332	-0.0014476	0.000830111	0.00224594	-0.00107217	1.87262	0.000327007	4.4534	1.72515	-0.00452264	-9.96e-05	0.00251223	0.00176525	-0.00149025	0.770933	-0.000977733	2.23704	-0.00160678	-0.000977126	0.0022398	0.463973	0.616415	0.00274992	-0.00172284	0.000349913	0.00237676	0.00289202	1.9243
PD_44_1_mono_cd45_14332	-13.7263	26.3582	C1	monocyte	classical monocyte	PD	44	naive	mono	SD_PD	4.35718	0.00104414	0.386877	-0.00150818	1.02236	0.000871732	0.00099764	0.00197775	0.000533153	0.101625	-0.000570717	-0.0015631	4.50835	-0.00313933	0.00181203	1.86066	-0.0022498	1.08271	0.000999999	1.28582	3.11446	3.1499	0.477273	-0.00162234	0.5398	0.00229921	0.00193059	-0.000307395	0.000116409	0.0241976	3.20095	3.60739
PD_44_1_mono_cd45_74131	-5.65957	29.9027	C1	monocyte	classical monocyte	PD	44	naive	mono	SD_PD	4.57413	1.67089	-0.000294925	0.000364814	1.88658	0.00257879	0.1062	-0.00185619	-0.000383759	0.00180428	0.696663	0.925501	2.10878	0.00113438	-0.000561731	0.511943	2.27342	4.30525	-0.000903057	-0.00385261	3.67408	2.08001	0.906602	-0.000772928	0.876131	0.00045224	0.000599667	-0.00103525	1.53264	-0.00208657	4.28683	4.51185
PD_44_1_mono_cd45_32343	-4.73108	29.2392	C1	monocyte	classical monocyte	PD	44	naive	mono	SD_PD	4.66692	1.32768	0.00142227	0.000905055	0.0313948	-0.00294539	0.00445617	-0.00265911	0.00228985	0.000330525	0.263152	-0.000311632	1.03466	-0.000575771	-0.000501398	0.423983	-0.00289538	1.18328	1.94452	2.55916	3.47743	2.99049	0.980676	0.00247639	0.00366626	1.67502	-0.00176306	-0.000260529	-0.0025297	-0.00317596	4.30815	4.20643
PD_44_1_mono_cd45_35365	-6.33946	27.6468	C1	monocyte	classical monocyte	PD	44	naive	mono	SD_PD	4.03136	0.271068	3.11364	0.00177701	-0.00171508	2.03145	0.248049	-0.000733328	-0.000363493	1.36011	0.272996	0.420314	0.589635	-0.00260344	0.00402948	0.000593035	-0.00120298	0.206724	0.480496	-5.58e-05	0.00436542	2.73979	-0.00118685	-0.00069579	0.66247	0.531605	0.00267483	-0.0058901	4.47747	0.67933	0.00181354	-0.00166268
PD_44_1_mono_cd45_27435	-5.46733	29.6986	C1	monocyte	classical monocyte	PD	44	naive	mono	SD_PD	5.44385	0.000390062	-1.45e-05	-0.00303762	0.000397352	0.000473998	-0.00139883	-0.000222578	-0.00137271	0.908684	1.32946	5.17411	2.05978	0.00140697	0.000837253	-0.000835946	0.000279858	0.0026574	-0.00104225	-0.000542914	0.00148261	0.00212052	-0.00411964	0.740924	0.724213	0.474583	0.0023137	-0.00439958	0.263152	-0.00157059	-0.00234459	0.00242589
PD_44_1_mono_cd45_33365	-11.2286	22.3451	C1	monocyte	classical monocyte	PD	44	naive	mono	SD_PD	5.29162	1.90229	-0.0011784	0.000550227	-0.00132776	0.000372768	0.68191	-0.0023675	0.110575	0.13816	-0.000997873	5.89806	0.000534521	-0.00268455	-5.97e-05	-0.000543496	0.00148667	-0.0011455	3.03733	0.37943	3.46895	0.000749032	0.00349393	-0.00157443	0.0729353	0.173725	0.000218995	-0.00204439	0.000966121	0.00196363	0.743873	2.4589
PD_44_1_mono_cd45_59308	-11.6124	21.9348	C1	monocyte	classical monocyte	PD	44	naive	mono	SD_PD	5.52368	2.14234	0.349256	-0.00197217	0.532478	0.0297956	0.450053	1.75524	4.4918	1.48395	4.64588	5.2878	1.90933	-0.00216907	-0.000468218	0.997404	0.00178022	3.51332	0.00104633	-0.00241235	0.705898	5.63925	2.76795	2.30128	1.75457	2.14858	0.397638	0.00315669	0.23892	-0.000836531	-0.00454445	4.18141
PD_44_1_mono_cd45_32123	-25.1874	17.8484	C1	monocyte	classical monocyte	PD	44	naive	mono	SD_PD	3.38366	0.261606	0.00105792	-0.00113347	-0.00130736	0.000376239	-0.00228463	0.00110523	-0.00243955	0.582837	0.406696	0.00280857	1.08016	0.00220016	-0.00208544	0.0315947	-0.0021731	4.53801	1.20778	0.00170839	2.19083	0.439695	-0.000446148	0.00187009	0.873432	0.0757276	0.984353	-0.000806466	-0.00266214	-0.00253307	2.77287	3.8666
PD_44_1_mono_cd45_53252	-5.60637	23.0368	C1	monocyte	classical monocyte	PD	44	naive	mono	SD_PD	4.87992	2.37474	0.00146198	-0.000217742	0.00106671	-0.000146092	2.29e-05	0.656921	0.00314659	-0.0010241	0.002	5.41729	0.00158935	-0.00154449	-0.00114214	-0.00164728	0.808421	-0.000168892	0.118324	-0.000308653	0.000527609	0.0121997	0.00123335	-0.00212818	0.555057	0.34341	-0.00146552	0.000256632	-0.000629981	0.00147774	0.00399175	0.774282
PD_44_1_mono_cd45_17965	-18.728	26.8089	C1	monocyte	classical monocyte	PD	44	naive	mono	SD_PD	4.35947	1.13075	0.00195902	0.850928	2.99898	-0.000821873	0.337553	0.00117981	1.16193	0.00087245	2.61059	0.396527	4.71277	1.57092	0.00179999	0.330169	3.05383	4.60126	-0.00204534	0.126859	-0.000279675	3.74301	0.00174222	4.57697	0.254446	4.34986	-0.000673778	-0.00211022	3.45187	0.290881	-6.49e-05	5.99123
PD_44_1_mono_cd45_3233	-11.4405	21.6291	C1	monocyte	classical monocyte	PD	44	naive	mono	SD_PD	5.03137	2.80361	-0.00133623	0.784741	0.00237472	-0.000207362	0.785496	0.000620009	0.000799458	0.747436	-0.0009692	1.10738	-0.00096466	0.00146007	1.30548	0.739525	0.256382	-0.0023791	1.76027	4.18058	3.57888	4.08506	1.98061	0.476018	1.29207	0.312871	0.173134	-0.00201886	0.515291	-0.000399568	4.02718	4.61666
PD_44_1_mono_cd45_47349	-3.74462	27.0782	C1	monocyte	classical monocyte	PD	44	naive	mono	SD_PD	4.48534	3.47103	-0.000715538	1.26394	2.02633	0.617585	-0.00395183	-0.00244846	-0.000455944	-0.00190442	-0.0043328	1.58878	3.85366	2.18937	0.269911	0.59928	2.10288	5.07333	0.00262094	1.9403	1.17947	2.79345	0.711604	3.49961	2.46917	3.5487	0.0839015	0.0002427	5.59321	0.383342	-0.00214664	4.38698
PD_44_1_mono_cd45_71867	-22.4878	23.6966	C1	monocyte	classical monocyte	PD	44	naive	mono	SD_PD	4.81077	0.000398992	0.00371657	-0.00144465	0.0011037	0.000937401	0.001135	0.00290563	0.00283944	-0.000767969	0.00405075	0.000834833	-0.00136914	0.119912	-0.000858581	-0.000429023	-0.000163776	0.000905765	2.77935	2.47851	3.26051	1.92133	0.00156599	-0.00138805	1.11629	0.0265969	-0.000396982	0.00240297	1.45219	-0.00159446	3.55933	3.32753
PD_44_1_mono_cd45_23405	-4.42648	28.6156	C1	monocyte	classical monocyte	PD	44	naive	mono	SD_PD	4.89632	0.804102	0.00305603	-0.0028195	-0.00261921	-0.00309466	-0.00361409	-0.00329599	0.00121489	0.00133614	-0.00171199	0.311917	-0.000864532	-0.00103319	0.000582429	-0.000141093	-0.00320488	2.9525	3.26525	2.81826	2.04498	4.22702	0.38297	0.00141655	0.196336	0.550907	0.00226187	-0.000157804	-0.000737444	0.00119225	2.23839	3.78886
PD_44_1_mono_cd45_66759	-6.02413	30.0572	C1	monocyte	classical monocyte	PD	44	naive	mono	SD_PD	5.23645	1.46481	-0.00161329	0.00331755	0.738436	0.131025	-0.000920964	0.155572	0.000245359	-0.000886347	0.0018602	4.82208	1.24654	0.000208927	-0.00066795	-0.000660854	-0.000209243	-0.000482508	0.581985	-0.000809962	-0.0019718	0.12289	0.000217066	0.801565	0.689463	-0.00217569	-0.0012583	-0.00117393	2.14484	1.41409	0.263539	0.810798
PD_44_1_mono_cd45_55652	-4.39412	28.5166	C1	monocyte	classical monocyte	PD	44	naive	mono	SD_PD	4.97289	3.1031	3.53504	0.000732178	0.000126529	-0.00216343	-0.00508492	0.00291909	-0.00293534	-0.00160045	-0.00220719	-0.00312367	0.00397094	0.00215286	0.766506	0.321626	0.267595	1.67964	0.00359797	0.044785	-0.00121597	1.90019	-0.00159843	-0.00103085	0.00232482	0.00247995	-0.000457072	-0.00359454	3.62274	-0.00196141	-0.00121104	-0.00216937
PD_44_1_mono_cd45_49566	-5.43238	29.342	C1	monocyte	classical monocyte	PD	44	naive	mono	SD_PD	5.15369	2.58597	0.00108406	-0.000231188	0.000489496	-0.00502572	0.0013053	0.350575	0.000618451	0.164655	0.325805	0.00208056	-0.000636155	0.108785	0.00253645	-3.08e-05	0.000769359	4.76233	-0.00211628	0.789567	3.10095	2.71611	-0.00047156	-0.000503657	0.686574	0.192214	0.525305	-0.000140579	-0.000167033	0.629909	3.84954	3.9252
PD_46_1_mono_cd45_85284	-18.6561	14.971	C1	monocyte	classical monocyte	PD	46	naive	mono	SD_PD	5.3174	2.08134	-0.000205559	-5.01e-05	0.000953824	0.693307	-0.0022476	0.00102756	-0.00120135	-0.000204691	-0.00062672	0.00300835	2.35062	-0.00118891	0.0016765	0.482106	0.00189783	-0.00113864	3.64872	3.55614	3.49527	1.04121	0.367661	0.00148133	0.465235	0.387992	-0.00128181	0.00138682	2.47326	0.00115243	3.9727	3.56908
PD_46_1_mono_cd45_14472	-19.9739	13.4446	C1	monocyte	classical monocyte	PD	46	naive	mono	SD_PD	5.48441	1.35509	-0.00314561	0.00026159	0.00355396	0.00251797	0.537014	1.88028	-0.0026459	1.99449	0.000979578	5.59429	0.00226107	0.375326	-0.00262369	0.000767077	-0.000718752	0.00115393	0.000834807	-0.0021906	0.00163341	0.00233328	0.780354	-0.00376288	0.761147	0.741235	-0.00136316	0.000591919	0.00199365	-0.00154822	0.829681	2.58585
PD_46_1_mono_cd45_63829	-19.471	15.0752	C1	monocyte	classical monocyte	PD	46	naive	mono	SD_PD	4.7992	0.753767	-0.00147513	0.690585	0.15063	-0.00235265	-0.00188142	-0.00082072	-0.00195872	-0.00172554	-0.00376875	5.2384	2.03788	0.753305	-0.00151863	-0.00172098	-0.000337231	0.0018659	0.000203731	0.00018783	-0.00199167	-0.000703797	-0.00289427	-0.000622779	0.4544	0.0453844	-0.00112518	0.658555	2.15234	-0.0013791	1.31283	2.03289
PD_46_1_mono_cd45_59118	-20.111	17.2599	C1	monocyte	classical monocyte	PD	46	naive	mono	SD_PD	4.83122	0.000434756	0.856119	-0.000817669	0.0763259	-0.00244928	0.00179873	0.0825064	-0.00140185	0.733917	0.00619996	0.00150124	2.22027	-0.0016888	0.00177981	-0.00473843	0.00157017	4.59301	0.000899149	1.18272	3.2911	1.96978	0.000923716	-0.00103063	0.00154956	0.000700753	0.0011624	-0.00311313	1.60404	0.000357397	3.71068	4.62202
PD_46_1_mono_cd45_57239	-23.0944	16.2472	C1	monocyte	classical monocyte	PD	46	naive	mono	SD_PD	4.71835	1.63918	-0.00185331	0.0014982	-0.00115272	0.0010821	-0.00114924	4.48783	0.371402	0.454219	0.19614	5.20213	-0.00233839	0.00173614	0.00031523	0.00250131	0.000591048	-0.00302751	0.003078	-0.000571347	0.149245	1.71222	0.438055	-0.00116367	0.0683468	0.00549155	-0.00100568	0.000404955	-0.000720292	0.000975699	-0.0025805	0.364102
PD_46_1_mono_cd45_77435	-22.0095	13.3178	C1	monocyte	classical monocyte	PD	46	naive	mono	SD_PD	5.75357	3.36719	0.517052	0.00167902	-0.00322479	-0.00132987	0.574476	0.241836	0.175104	0.84078	0.596239	5.33082	0.262766	-0.00153601	0.00388741	0.172543	0.41756	3.76397	3.51266	-0.00199494	3.4491	2.58976	0.193196	0.00240627	1.0084	0.142913	8.09e-05	0.00266834	0.0695439	-0.000912506	4.43339	4.78488
PD_46_1_mono_cd45_22754	-19.6095	12.0734	C1	monocyte	classical monocyte	PD	46	naive	mono	SD_PD	5.49019	-0.00332891	0.00167847	-0.00089345	0.300841	0.00539996	0.000788956	1.3829	0.00259219	0.000301258	0.00542366	5.27251	1.92247	-0.00181761	-0.000757661	0.686092	0.099237	-0.00027214	-0.00191728	0.0001321	-0.00112862	0.00197892	0.000651552	-0.0027794	-0.00123934	-0.00282166	-0.00262636	0.00021931	0.000346682	-0.000702171	0.000814045	1.38469
PD_46_1_mono_cd45_57160	-19.6926	15.914	C1	monocyte	classical monocyte	PD	46	naive	mono	SD_PD	5.03414	2.11064	0.125669	0.00156706	0.0011784	0.000467918	0.000758252	6.08e-05	0.000797008	-0.000750568	0.00282974	-0.000986548	0.00307345	0.00126111	0.000947529	0.000946007	-0.00137075	0.859857	-0.00230252	3.52131	2.75951	4.03105	0.862152	-0.00488791	0.710496	0.379616	-0.00146086	-0.00309694	1.35151	0.002	3.39847	3.59106
PD_46_1_mono_cd45_26763	-20.1159	14.1851	C1	monocyte	classical monocyte	PD	46	naive	mono	SD_PD	5.51224	3.99844	-0.000373049	0.00209225	0.00107392	0.00197665	0.000444233	-0.000431267	0.00254331	-0.00190187	0.0010572	5.45852	0.000302865	0.00038144	0.770018	0.416089	0.443698	-0.00314111	-0.00169146	0.51582	3.81111	2.65989	0.00124029	-0.000448954	-0.000201152	1.47486	-0.00155285	-0.00102097	0.737814	0.372898	4.62595	3.3774
PD_46_1_mono_cd45_79289	-21.8956	14.0609	C1	monocyte	classical monocyte	PD	46	naive	mono	SD_PD	4.44117	1.63076	0.00231057	-0.000446985	0.261026	0.00172933	0.990242	0.278775	0.00141071	0.870585	-0.000389337	5.04182	0.96852	-0.00141081	-0.000511627	0.0018777	-0.00203102	0.519162	0.00139936	0.183961	0.00229354	0.000350362	0.00212311	-0.00165624	0.0111998	1.0397	-0.00225568	-0.000466138	0.154386	0.160115	-0.00158257	1.6453
PD_46_1_mono_cd45_28680	-20.0676	15.0391	C1	monocyte	classical monocyte	PD	46	naive	mono	SD_PD	3.86132	0.000633749	0.00394916	0.00153602	-0.00135639	-0.000785708	0.226264	-0.00263752	0.00335873	1.18194	1.165	5.20931	2.04742	-0.00181251	-0.00110701	0.567109	-0.000327402	0.000639655	0.000575353	0.000821273	0.0193988	1.74431	0.00367981	0.00326933	0.748364	-0.0034052	0.00104422	0.313633	-0.0001025	0.0966495	0.0571689	1.29686
PD_46_1_mono_cd45_49121	-19.1885	17.8061	C1	monocyte	classical monocyte	PD	46	naive	mono	SD_PD	4.53749	1.09107	0.000204652	-0.0032089	0.00170914	9.67e-05	-0.000997473	-0.00141835	0.218263	-0.00176849	0.00145822	0.00127078	0.00423015	-8.89e-05	0.000566301	0.0010052	0.000912114	1.26947	0.00123866	3.01098	2.25267	2.85359	0.549696	0.000542209	1.39296	-0.00222874	-0.00297821	0.00186731	0.041588	0.00117185	3.05015	3.37728
PD_46_1_mono_cd45_3734	-19.7079	15.0714	C1	monocyte	classical monocyte	PD	46	naive	mono	SD_PD	4.51943	0.000280596	-0.00410119	-0.00206519	0.017999	-0.000974297	-0.000443807	0.173922	-0.00139521	-0.00150371	1.51138	4.8774	0.295098	0.304092	-0.00110082	0.00139039	0.00245354	1.07148	0.00259052	0.00161997	-0.00123956	1.3794	0.000942746	0.000544222	-0.00166217	0.00176719	0.00142343	0.00086629	0.690745	-0.000971966	0.00193756	0.000271795
PD_46_1_mono_cd45_84639	-20.3602	18.2207	C1	monocyte	classical monocyte	PD	46	naive	mono	SD_PD	4.61569	1.05693	-0.00021842	-0.000205838	0.00262222	0.00183467	-0.0001692	0.000786771	7.44e-05	1.58949	0.771542	-0.000722284	4.82778	0.0016652	0.00332129	0.844557	0.227434	3.80925	-0.00114369	1.34791	2.27146	1.77064	-0.00178937	-0.000927941	-0.000162003	0.125074	8.71e-05	0.00131958	3.12661	-0.00177509	3.67734	4.21183
PD_46_1_mono_cd45_76973	-21.9717	12.8007	C1	monocyte	classical monocyte	PD	46	naive	mono	SD_PD	4.05948	-0.00325301	-0.0015861	0.00106887	0.232694	-0.000968115	0.00210696	0.000952813	-0.00112625	0.677555	0.0619603	-0.000424238	0.000732684	0.00215035	0.00102139	0.564189	-0.00186962	-0.000125514	2.22369	2.00529	2.01921	2.47914	0.0037161	0.593025	0.189857	0.986843	0.000368186	2.77e-06	1.04183	0.00420859	2.24239	2.95148
PD_46_1_mono_cd45_51293	-22.1013	14.7907	C1	monocyte	classical monocyte	PD	46	naive	mono	SD_PD	4.51967	0.187106	-0.000228653	-6.04e-05	0.317061	-3.04e-05	-0.00232795	0.000480656	0.00103312	-0.00592212	0.000645765	4.4944	0.00919987	-0.00104973	-0.00211248	-0.000594607	-0.000625296	0.52285	0.00124773	0.00459998	0.274153	0.593025	-6.47e-05	-0.00114638	1.20559	-0.000420311	0.000788451	6.37e-05	-0.00289712	1.36521	-0.000412223	2.42604
PD_46_1_mono_cd45_61236	-19.3838	16.8389	C1	monocyte	classical monocyte	PD	46	naive	mono	SD_PD	4.21038	1.45847	0.233668	-0.000154452	0.000590381	0.00167549	0.351704	-7.72e-05	-0.000520746	0.285698	1.18395	0.728916	0.491563	-0.00352578	-9.64e-05	-0.00158672	-0.00184556	1.64239	3.41477	0.878967	2.30223	4.54245	0.147069	0.834949	1.22186	1.25764	-0.00436663	0.00030161	-0.00219788	-0.000523304	4.19247	4.83021
PD_46_1_mono_cd45_73306	-18.4183	12.3207	C1	monocyte	classical monocyte	PD	46	naive	mono	SD_PD	3.96951	2.02809	0.296439	-0.00326316	0.403372	0.215918	0.00364639	-0.00048584	-0.00181546	-0.00243719	-0.00350466	0.00032083	1.52958	0.00347883	-0.0016297	0.00459998	0.0165992	-0.00117329	2.80374	-0.00111497	2.46708	0.970112	0.275116	0.00266954	0.256382	0.706057	-0.00168289	-0.00126991	2.7712	-0.000888364	2.64745	4.23255
PD_46_1_mono_cd45_21540	-19.5724	15.5455	C1	monocyte	classical monocyte	PD	46	naive	mono	SD_PD	4.71313	0.706533	0.00058847	-0.00180453	0.00112341	-0.00233352	-0.00274019	0.00121104	-0.00160313	-9.49e-05	0.000892056	5.29351	1.63791	0.000501798	-0.00243464	0.000866233	-5.95e-05	0.00157287	0.00509124	0.332632	0.00184707	1.36568	0.000672558	-0.00412109	0.51353	0.0687458	-0.00191258	0.00381606	-0.00421229	-0.00284591	-0.00036137	-0.00121401
PD_46_1_mono_cd45_57356	-19.1455	16.3185	C1	monocyte	classical monocyte	PD	46	naive	mono	SD_PD	4.10621	2.33455	0.795728	1.91014	3.49556	0.000243006	0.000769099	-0.0016924	0.0485809	0.00356658	1.38158	0.00429242	4.97737	2.36737	0.055172	0.868445	3.48282	4.85672	0.00117082	-0.00386397	0.000835429	4.07382	1.44854	4.4189	1.10117	2.89851	-0.0012562	6.54e-05	3.78216	-0.00317416	1.73833	5.25018
PD_46_1_mono_cd45_51179	-19.4752	13.469	C1	monocyte	classical monocyte	PD	46	naive	mono	SD_PD	5.15786	2.0315	-0.000721701	-0.00107492	0.764059	0.000897543	0.00218488	0.000400013	-0.00150576	-0.000210345	0.200847	-0.00138311	0.000855435	-0.00466123	-0.000899746	0.125074	0.346052	4.29844	1.02465	1.96583	4.01715	1.63731	0.117728	-0.00104699	5.02e-05	0.000503833	0.457656	0.00285246	1.64082	-0.00336822	2.02571	3.22054
PD_46_1_mono_cd45_93116	-6.47355	29.4404	C1	monocyte	classical monocyte	PD	46	naive	mono	SD_PD	4.07834	0.380176	0.00121332	0.000902683	-0.00125544	0.000957033	0.000445899	-0.00086539	-0.00357577	0.00240583	0.000553156	-0.0017398	0.697621	0.0046546	0.00136322	-0.000642104	0.00124355	3.60567	1.20987	1.79089	1.58909	0.483536	0.00359159	-0.002582	0.00143918	0.113953	0.000700351	-0.00265227	1.49767	-0.000229048	4.03534	3.82512
PD_46_1_mono_cd45_91313	-20.9498	14.7373	C1	monocyte	classical monocyte	PD	46	naive	mono	SD_PD	4.63508	1.3718	-0.000788228	0.00201573	0.00154082	-0.001275	-0.00113279	0.0022815	-0.00271856	2.79e-05	-0.000200614	0.000942336	1.92333	-0.000954785	0.00402125	0.000483176	-0.00187336	4.06403	1.24516	2.33766	2.76758	-0.00145682	0.117728	0.000426137	0.806635	0.0022261	0.00132748	0.00419999	1.68187	-0.000778273	2.32832	3.81776
PD_46_1_mono_cd45_94361	-19.331	15.1326	C1	monocyte	classical monocyte	PD	46	naive	mono	SD_PD	3.68132	0.00237046	-0.00342874	-0.000396587	0.243584	0.00172868	-0.000525374	0.000502456	0.00103098	0.000154369	4.73e-06	4.56147	0.858564	0.00121799	0.000439994	0.000832619	-0.00084024	-0.000646449	4.08e-05	0.418846	-0.000647824	1.20317	0.575673	0.25735	-8.69e-05	0.485858	-0.000730242	-0.00260464	0.983697	0.556265	0.000235556	0.000270396
PD_46_1_mono_cd45_82895	-5.34437	17.1425	C1	monocyte	classical monocyte	PD	46	naive	mono	SD_PD	4.84651	2.43561	0.458017	8.61e-05	0.000369615	-0.000576689	0.000722387	-0.000958241	0.0175991	-0.0024588	0.00431914	0.00137222	0.322577	-0.000182713	1.14494	-0.000593524	0.002517	0.00460439	-0.000540581	2.73784	3.38234	4.31414	0.424899	0.00221056	0.00353579	2.05e-05	-0.000362831	-0.00137553	0.233668	0.000393227	4.51011	3.63081
PD_46_1_mono_cd45_7376	-19.4505	10.8943	C1	monocyte	classical monocyte	PD	46	naive	mono	SD_PD	4.79774	2.39107	0.000241206	-0.00041946	0.000151567	0.00287985	0.368597	0.0015063	0.00766212	0.829242	0.103416	4.95604	-0.00110467	0.000462981	0.18691	-0.0014838	0.000802158	0.000110143	0.00354166	0.746662	-0.000464299	2.45611	-0.00226003	0.650207	0.361101	0.00221777	-0.000696777	0.754692	0.000355646	0.00089709	0.00819991	1.38139
PD_46_1_mono_cd45_30546	-19.9484	13.2126	C1	monocyte	classical monocyte	PD	46	naive	mono	SD_PD	5.28385	0.787306	-0.0016698	-0.00100702	0.00325443	0.0036836	0.348503	0.93737	-0.00205072	0.00210095	-0.00362898	4.62421	0.411673	0.000354608	0.253477	1.46586	0.774738	-0.000866764	-0.00312601	1.23115	-0.000258215	-0.00423112	0.00057755	-0.00210228	-0.00063042	0.000705233	-0.00244913	0.214355	-0.000419066	0.000864676	2.41077	2.76788
PD_46_1_mono_cd45_33694	-18.6539	15.2734	C1	monocyte	classical monocyte	PD	46	naive	mono	SD_PD	4.49515	1.02134	1.48352	0.000549525	-0.00133279	-0.00265288	-0.00101336	0.000594052	-0.000476683	0.00244688	-0.00313229	-0.000811757	0.00174598	0.385203	0.00124185	-0.00121347	-0.000451211	1.5869	1.68726	3.68136	3.33543	3.49873	0.0357924	0.12428	1.21041	0.659861	-8.17e-05	0.00200076	4.013	0.000145471	5.2321	3.25431
PD_46_1_mono_cd45_92557	-10.9493	29.3677	C1	monocyte	classical monocyte	PD	46	naive	mono	SD_PD	4.77227	1.98871	-0.00144048	-0.000177339	0.000148603	0.000896736	-0.000994095	-0.000385347	-0.00354029	-0.0012566	0.000847881	1.40931	4.68502	0.55661	0.000466444	-0.000377933	0.0016349	-0.00102968	0.5167	2.36912	1.46499	3.86735	0.270875	-0.000630512	0.0629584	9.53e-05	0.000873354	-0.00292955	1.8755	0.00260267	1.27871	3.6636
PD_46_1_mono_cd45_41952	-20.3528	14.5279	C1	monocyte	classical monocyte	PD	46	naive	mono	SD_PD	5.23962	0.000955544	3.50258	0.143507	0.00165622	2.39462	0.00177493	-0.0009146	-0.00043307	0.00327357	1.09985	0.100232	1.51349	-0.000152268	1.21718	0.18219	5.05e-05	-0.00394498	0.000971702	1.33568	0.000569801	0.000465358	-0.00137826	0.217286	9.56e-05	0.236781	0.00175881	0.000424745	3.59504	0.000561977	1.28643	2.19092
PD_46_1_mono_cd45_49199	-19.9521	13.3447	C1	monocyte	classical monocyte	PD	46	naive	mono	SD_PD	4.11841	-0.00313498	0.00229673	-0.00147123	0.618922	-0.00186685	0.00447508	0.00194791	0.440241	-0.000204035	-0.000878241	0.807826	-0.00312041	0.00156783	0.000878906	0.366537	0.278583	2.04676	0.000930153	2.25955	2.25782	1.5905	-0.000251201	1.13868	0.223924	0.11296	-0.00153536	0.00229504	1.41345	-7.37e-05	2.1948	3.76484
PD_46_1_mono_cd45_64428	-20.0027	14.6122	C1	monocyte	classical monocyte	PD	46	naive	mono	SD_PD	3.90722	1.40339	0.317061	-0.000301577	2.61822	-0.0028848	-0.00451274	0.000199512	0.002649	0.963334	3.27372	1.23416	4.91238	1.23962	-0.000654952	0.00164329	2.52763	4.74338	-0.00320973	1.80892	0.148652	3.74304	0.570025	4.08753	1.1577	3.97289	0.325616	-0.000447062	3.72111	0.00355906	-0.000802073	5.65957
PD_46_1_mono_cd45_105914	-20.4653	13.7125	C1	monocyte	classical monocyte	PD	46	naive	mono	SD_PD	4.2773	3.53072	0.000210513	1.18664	2.32231	0.000758238	-0.00042172	0.470992	1.20767	0.000383771	2.94351	4.65159	3.38828	0.626753	-0.00308395	0.175892	0.0944595	4.82311	0.0739326	1.38968	2.20939	4.74133	2.21394	4.46654	1.05059	1.15093	-0.000238281	-0.000413306	5.39501	0.0874883	3.32125	2.94172
PD_46_1_mono_cd45_100890	-18.9196	15.9772	C1	monocyte	classical monocyte	PD	46	naive	mono	SD_PD	4.98796	2.0806	-0.000358496	-0.00265695	0.0984409	0.0011	-0.00106812	0.00116782	-0.00085801	0.678685	0.00222873	0.000675621	0.000224436	-0.00235689	-0.00131862	0.158733	0.309438	2.8758	0.895585	2.71495	3.17492	2.67619	0.538234	0.00156574	0.175498	0.459643	-0.00209255	-0.000304674	2.55122	0.00120409	4.74436	3.7577
PD_46_1_mono_cd45_87684	-19.9479	18.2923	C1	monocyte	classical monocyte	PD	46	naive	mono	SD_PD	4.99221	1.43131	-0.00704722	-0.00147496	-0.00218832	-0.0011439	0.102023	-0.000372456	0.000635748	0.795428	-0.00166429	-0.00159934	0.000416217	0.000858103	-0.000398933	0.00137222	0.273767	2.69314	0.000686767	3.96089	2.64305	2.89192	0.0761265	1.6079	0.372898	-0.000467562	-0.00240141	-0.000128624	-0.00161955	-0.00362011	3.86916	3.69522
PD_46_1_mono_cd45_26175	-19.1498	16.1957	C1	monocyte	classical monocyte	PD	46	naive	mono	SD_PD	4.89403	1.97464	-0.00168263	-0.000236554	0.00192748	-0.000802479	0.00202937	-0.000733449	0.451684	2.12195	0.425815	5.52291	4.26169	-0.00108111	-0.000324024	-0.00242204	0.000417974	-0.00169589	0.492453	1.1403	-0.000368018	2.49372	0.195551	0.414434	0.526181	0.000871577	9.9e-05	-0.00100054	-0.00145483	-0.00164672	0.000682112	2.74326
PD_46_1_mono_cd45_16361	-20.2933	17.2247	C1	monocyte	classical monocyte	PD	46	naive	mono	SD_PD	4.62192	1.99796	-0.00221466	0.000923855	2.03685	-0.000682752	-0.00311346	-0.000447006	-0.00170584	2.12077	1.1807	5.34538	3.82041	0.000651332	-0.00455914	-0.00114795	2.14784	3.54376	0.0529752	0.102819	0.0038678	3.50527	0.535794	2.47393	0.527407	3.34749	-0.0004938	-0.000808501	1.06964	8.81e-05	0.000210139	4.2567
PD_46_1_mono_cd45_71649	-15.7784	22.3514	C1	monocyte	classical monocyte	PD	46	naive	mono	SD_PD	4.5752	2.23395	0.000749632	0.000819253	0.28973	0.00387322	-0.00029732	-0.000996727	0.099038	-0.00102097	0.00124833	1.06952	-0.00198649	-0.00245188	-0.00352335	0.470273	-0.000603935	0.653649	-0.00126196	3.32643	1.56268	0.964533	0.0633576	0.00046194	0.000660124	0.0048848	-0.000814483	0.872294	2.45686	0.00166056	2.9075	3.19848
PD_46_1_mono_cd45_82971	-25.5049	20.3571	C1	monocyte	classical monocyte	PD	46	naive	mono	SD_PD	4.72584	1.58988	0.00088923	-0.00413215	0.000940448	-0.000397028	3.77e-06	-0.00250921	0.00217084	0.0125997	0.307911	0.00317272	-0.0017463	1.82e-05	-0.00247033	0.162484	-0.00239185	4.12842	-0.0020482	2.89539	2.42217	0.00186423	-0.00147558	0.00236647	-0.00182558	0.527757	-0.000630442	0.00212433	0.00037297	-0.00216795	3.00832	3.70306
PD_46_1_mono_cd45_41557	-19.4465	13.4584	C1	monocyte	classical monocyte	PD	46	naive	mono	SD_PD	4.81707	2.47e-05	0.00155998	0.000892126	-0.000262185	-0.00269839	-0.00156026	1.97687	0.00383809	0.828362	-0.0027272	5.09911	-0.00081575	0.00200738	0.00157817	0.00135505	-0.00303776	1.00672	0.54675	-0.00125642	-9.66e-05	0.000175644	0.00177272	0.476018	0.00233789	0.00408149	0.00274473	0.000296549	-0.001207	-0.000125837	-0.000244959	2.2053
PD_46_1_mono_cd45_70776	-3.84694	24.5947	C1	monocyte	classical monocyte	PD	46	naive	mono	SD_PD	4.61612	0.687859	-0.00377919	-0.00311146	-0.00234598	0.000120825	0.00208907	-0.001848	-0.00121766	0.843977	0.915049	1.65375	0.965464	-0.00306352	-0.00430195	0.00299174	0.00382324	4.75078	0.0023563	0.894044	2.48392	1.17564	0.270104	0.225484	0.000346589	-0.000372771	-0.00459773	-0.000416812	0.317061	0.330358	2.7922	2.76389
PD_46_1_mono_cd45_47542	-21.128	17.1415	C1	monocyte	classical monocyte	PD	46	naive	mono	SD_PD	4.96531	2.83757	0.000367772	0.00192616	0.163866	0.000441079	0.256382	0.282238	1.07735	1.69524	0.00014073	5.02125	4.01982	0.399304	0.000777922	0.304283	-0.00365226	-0.000608746	0.239115	1.93517	-0.00219575	4.39718	0.41333	-0.000656591	1.68496	1.79549	0.125669	0.00136801	4.80954	3.28142	0.11594	2.72149
PD_46_1_mono_cd45_104604	-19.5213	14.0571	C1	monocyte	classical monocyte	PD	46	naive	mono	SD_PD	5.48924	0.671083	-0.00205462	0.00162832	-0.00323836	0.901732	0.00468739	-0.0010454	-0.00163897	0.231915	0.571567	4.09412	4.29445	0.721699	5.12e-05	-0.00128531	-0.000672124	0.0021546	0.00405119	-0.00137246	1.11095	2.10336	0.595394	-0.00138841	0.695545	1.30931	-0.000799339	0.030995	-0.00469327	0.24339	0.00260694	1.82375
PD_46_1_mono_cd45_75401	-21.4055	15.616	C1	monocyte	classical monocyte	PD	46	naive	mono	SD_PD	3.91866	1.74194	0.0029448	-0.000768485	5.81e-05	-0.00046439	0.819532	-0.00173167	-0.00169157	0.923993	0.00322449	0.00123582	1.05618	0.00417536	-0.00111846	0.729229	0.0001754	1.29523	0.0199987	-0.00344318	1.66345	2.31616	0.00139759	-0.001857	-0.00277767	0.565735	0.00356778	-0.00415738	1.80783	-0.00239974	3.53527	3.34107
PD_46_1_mono_cd45_63549	-20.5219	11.0382	C1	monocyte	classical monocyte	PD	46	naive	mono	SD_PD	3.36004	0.677232	-0.00430131	0.00460463	0.0013401	0.00180049	0.00174059	0.0014818	-0.000111041	-0.000418748	0.00104306	3.42299	2.55181	0.301989	-0.000580061	-0.000937692	-0.000890288	2.00184	0.00165149	0.549696	0.850494	0.61792	4.36e-06	-2.45e-05	0.51159	0.656267	0.0018788	-0.00351474	1.57187	-0.00123728	1.6238	3.25113
PD_46_1_mono_cd45_83227	-20.7443	16.947	C1	monocyte	classical monocyte	PD	46	naive	mono	SD_PD	4.47739	0.957057	-0.00182011	-0.000641457	0.0021161	0.94198	1.1297	0.428378	0.00142894	0.00181053	0.850928	5.20062	0.700969	-0.00238992	-0.00124463	-0.00294056	0.00414141	-0.000895853	0.00110831	-0.000412616	0.0016919	2.42235	0.00204738	-0.00124747	0.724997	0.0241976	0.00166623	0.00313499	0.000191152	-0.000768963	-0.00274786	0.797077
PD_46_1_mono_cd45_48196	-21.7305	14.8465	C1	monocyte	classical monocyte	PD	46	naive	mono	SD_PD	4.33603	1.81376	-0.00130026	-0.000142934	0.00203609	-0.000957301	0.377379	0.00215912	0.0054877	-0.00081002	1.1892	4.6216	0.00429046	0.00308777	0.00353593	2.35e-05	-0.000599535	2.19875	2.79647	3.08831	1.59316	4.19172	0.000539885	7.45e-05	1.17259	0.00160989	0.00122448	-0.00121185	-0.00363145	-0.000320747	4.12113	4.62617
PD_46_1_mono_cd45_14099	-22.8901	15.5794	C1	monocyte	classical monocyte	PD	46	naive	mono	SD_PD	5.30882	1.69999	0.00241372	-0.00499159	-0.00156296	-0.000124837	0.000314782	0.00345637	0.000613516	-0.00299813	0.000732447	0.00137122	2.44202	-0.000414295	-0.000784199	0.813913	-0.0030407	0.0125997	3.04182	3.94095	2.98957	4.27704	0.239115	0.00100041	0.606187	-0.00319194	-0.000196945	-0.000313639	2.44543	-0.00314124	2.87181	3.21406
PD_46_1_mono_cd45_85006	-19.0576	15.9603	C1	monocyte	classical monocyte	PD	46	naive	mono	SD_PD	4.68808	0.798724	0.398749	0.00115909	0.627418	0.00279561	-0.000592945	0.000715851	-0.00110138	0.91698	1.44703	4.88327	0.0483811	0.00137402	0.000641354	-0.00171421	-0.00236617	-0.000163928	-0.00111187	1.44872	1.28664	1.60257	0.000778654	0.000914006	0.00206288	0.819089	0.0032512	0.00133329	0.00177061	0.3332	0.00119031	0.57977
PD_46_1_mono_cd45_22800	-10.4713	19.5883	C1	monocyte	classical monocyte	PD	46	naive	mono	SD_PD	4.75402	0.999351	0.00250677	0.00265317	0.0727358	0.228019	-0.000690129	-4.04e-05	-0.000455673	0.843396	-0.00216439	1.93301	0.663284	-4.76e-05	-0.00278891	0.00288053	0.0020166	4.38562	3.19171	3.70332	3.73814	2.8073	0.001137	0.000612605	0.388921	-0.00182005	0.00351868	-0.0016923	0.0020579	0.00148622	4.24928	4.26859
PD_46_1_mono_cd45_9319	-20.2777	17.1904	C1	monocyte	classical monocyte	PD	46	naive	mono	SD_PD	4.29782	-0.000407267	0.875137	0.00237318	0.00112198	0.000427657	-0.00100291	0.00175501	-0.00090076	0.00324301	1.09661	1.13496	0.00227122	-0.000841711	-0.00373431	-0.000591268	0.00185957	4.96317	0.0932647	0.695545	2.86416	-0.000847353	0.00129864	0.0027877	0.830121	-0.00141303	1.33e-05	-0.000769944	0.829388	-0.000326649	3.67419	3.97927
PD_46_1_mono_cd45_77769	-19.2705	17.9639	C1	monocyte	classical monocyte	PD	46	naive	mono	SD_PD	4.85701	1.55986	-0.000895066	0.00289046	0.003782	-0.00461727	-0.00223014	-0.00235065	-0.00132406	0.000549307	0.000572698	0.310201	2.45335	0.00152029	0.000467998	0.00208025	0.00175917	-0.00125054	-0.00071591	2.21229	2.0966	2.64358	0.000919735	0.000418611	0.0649543	-0.00227976	0.00358747	0.0469827	-0.00305006	-0.00230479	3.32354	3.68291
PD_46_1_mono_cd45_12043	-18.9858	16.1599	C1	monocyte	classical monocyte	PD	46	naive	mono	SD_PD	3.64913	0.00118774	0.000549524	-0.00183632	-0.00122731	-0.000323724	0.00104926	0.00369327	-0.00103201	-0.00093261	2.01487	3.87477	0.000981598	-0.00289395	0.00194511	0.00196982	0.00028206	0.0011188	0.00133161	-0.00279026	0.353586	0.00116823	0.00186834	0.00136663	0.475301	0.283776	0.0031443	-0.00205555	0.000518616	0.00165035	0.00277475	1.05978
PD_46_1_mono_cd45_101822	-19.5874	18.9576	C1	monocyte	classical monocyte	PD	46	naive	mono	SD_PD	4.22583	1.28982	0.00119214	-0.00187538	0.00297428	0.00306736	-0.000213524	0.00180214	-0.00122161	0.000983628	-0.000218737	0.000162418	0.000769595	-0.00374194	-0.00238322	0.449327	-0.000160125	3.86489	0.00173067	0.426547	2.47577	1.07662	0.00037346	-0.00057339	0.00064849	0.805444	-0.00263787	0.000397821	1.91696	0.00119375	3.72449	3.93353
PD_46_1_mono_cd45_101758	-20.257	14.2021	C1	monocyte	classical monocyte	PD	46	naive	mono	SD_PD	5.20001	3.57221	-0.00143105	0.0054143	-0.00298788	-3.25e-06	0.00162796	0.00240618	0.000536235	0.110376	-0.00271768	5.4838	-0.00210949	-0.000527937	-0.00357673	-0.000176921	0.284353	0.734229	2.71217	2.29296	3.58678	2.49444	0.00138984	-0.00170402	1.12865	-0.00432435	0.0203986	-0.000924546	2.07942	0.000127828	2.0386	3.56973
PD_46_1_mono_cd45_63955	-20.2084	15.0478	C1	monocyte	classical monocyte	PD	46	naive	mono	SD_PD	4.29046	-0.000315645	-0.00478626	-0.00101952	-0.00392594	-0.000978713	0.00196342	-0.000990157	-0.00128337	-0.00257109	0.00105978	1.36213	-9.09e-05	-0.0013701	-0.000873518	-0.0011266	0.00379222	4.66746	0.00679961	0.649715	1.81712	1.25975	0.634716	0.830121	-0.000231735	1.62198	-0.000975447	-0.00115109	-9.7e-05	-0.00154788	3.16814	3.97396
PD_46_1_mono_cd45_58151	-23.2806	13.5436	C1	monocyte	classical monocyte	PD	46	naive	mono	SD_PD	4.96384	1.03466	0.00118463	0.0611619	0.0011217	0.000968891	0.423066	0.00252403	0.000762112	-0.00222135	0.00110648	5.65871	-0.00161679	0.460546	-0.00324485	-0.00206944	1.13029	-0.00360594	0.00101596	0.00159296	0.405773	3.17791	0.000495747	0.298737	1.22554	0.00140647	0.295865	-0.000902269	0.00160265	0.215137	0.195159	0.414066
PD_46_1_mono_cd45_77229	-20.0342	14.4318	C1	monocyte	classical monocyte	PD	46	naive	mono	SD_PD	3.7408	2.21941	-0.00496821	0.440241	2.87674	-0.000561648	0.0469827	0.410015	0.272418	1.42515	1.19487	1.86684	3.43561	0.809907	-0.00171184	-9.31e-05	0.82513	5.09426	-0.00196328	0.0010697	0.128248	4.15458	2.92743	4.11787	1.82952	1.93957	0.001391	0.55661	4.49091	0.000776368	2.36908	3.35604
PD_46_1_mono_cd45_56599	-25.4139	17.26	C1	monocyte	classical monocyte	PD	46	naive	mono	SD_PD	3.72596	0.93465	0.00118999	-0.00289955	0.379244	0.000396023	-0.000853135	-0.0005211	0.00185313	-0.00242015	0.00160356	0.00441422	-0.00112255	0.287618	-0.000614321	0.00222825	-0.00191355	3.33655	1.18317	2.22988	1.72086	2.93718	-0.000907507	0.0617607	0.134197	0.0026276	0.00250419	-0.00263991	1.22359	-0.00178507	1.48714	3.27325
PD_46_1_mono_cd45_72663	-17.5232	16.6817	C1	monocyte	classical monocyte	PD	46	naive	mono	SD_PD	4.85108	2.22018	0.00176796	-0.00254032	-0.000890152	-0.00260409	-0.00182658	0.000517528	0.000933616	4.3356	-0.000423648	1.12607	1.87052	0.270297	0.00125964	0.320676	0.355655	3.3818	2.945	0.863585	1.57481	0.922484	0.64017	-0.000575375	1.04709	0.969449	0.394488	0.00159171	0.000142097	-0.00250453	3.28292	4.46918
PD_46_1_mono_cd45_16488	-20.4563	13.2544	C1	monocyte	classical monocyte	PD	46	naive	mono	SD_PD	3.50659	0.592178	0.000635321	0.00234531	-0.000564523	-0.00103011	0.00107788	-0.00124532	0.0012776	0.54675	1.26572	0.217286	0.634054	0.00665565	0.0022273	-0.00233731	-0.000561038	2.45314	1.18182	1.28808	1.42941	0.000734719	0.000341651	0.00184921	-0.00140353	0.00143218	-0.0017962	-0.00203542	0.489604	0.00372441	0.752688	4.37997
PD_46_1_mono_cd45_66667	-11.5831	30.1394	C1	monocyte	classical monocyte	PD	46	naive	mono	SD_PD	3.39883	0.34492	0.00263824	0.00108345	0.584198	0.000240728	-0.00227912	-0.00062248	-0.000522853	-0.00232417	-0.00393929	0.382783	-0.00309599	0.00188206	0.00218943	-0.00236364	0.000634062	2.81129	2.24621	-0.000796748	1.31763	-5.56e-05	0.00126963	0.222558	0.0968485	0.00647614	-0.00165102	0.00133691	0.0888829	0.000527269	1.62228	3.52082
PD_46_1_mono_cd45_58177	-19.6627	16.3344	C1	monocyte	classical monocyte	PD	46	naive	mono	SD_PD	4.65464	1.36059	-0.00346521	0.000949707	0.0161993	1.04e-05	0.00105478	-0.000527368	-0.0050436	0.636205	0.880383	5.30433	-0.00207443	0.00282938	0.407065	-0.0018411	0.000719909	-0.00276736	-0.000513317	-0.00104043	0.00395949	2.96962	-0.000852495	0.725939	0.588617	0.220801	0.0018405	-0.00098608	0.00066932	0.00175212	-0.00131962	1.81819
PD_46_1_mono_cd45_47073	-22.1043	14.7142	C1	monocyte	classical monocyte	PD	46	naive	mono	SD_PD	5.57388	3.18327	0.00463721	0.00304262	0.609715	0.0833036	2.56e-05	0.00035262	-0.00113899	0.00312521	0.00295139	5.32901	-0.00256167	0.000540171	-0.00166143	0.000140639	0.962668	3.0924	2.90307	3.65848	3.84625	3.11932	0.606355	0.00127413	0.896985	0.000566514	0.00114558	1.02083	-0.00279176	0.000504342	4.11157	4.55639
PD_46_1_mono_cd45_83318	-14.1669	23.275	C1	monocyte	classical monocyte	PD	46	naive	mono	SD_PD	3.97644	0.00436667	0.00213649	0.00245588	-0.00134808	0.961067	-0.00235553	0.938456	0.00404958	3.51056	-0.00291727	4.76728	1.34206	0.00122052	-0.00493413	-0.00115627	0.948866	1.02312	-0.00117085	1.53979	0.000365195	0.391335	0.332253	0.000512531	0.000775931	0.55281	0.1338	0.0015877	1.30143	0.00157318	-0.00451876	2.81609
PD_46_1_mono_cd45_64909	-19.6718	16.3276	C1	monocyte	classical monocyte	PD	46	naive	mono	SD_PD	4.87849	1.76773	-0.000626583	0.00205785	-0.00121299	-0.000252671	-2.19e-05	0.000279204	0.0015813	0.0015579	0.00143488	5.45475	0.758537	1.36616	0.00185157	0.00205373	-0.000706797	-0.000508951	0.00158554	0.00206768	-0.0046939	2.95246	0.00298944	-0.00185907	1.33765	0.00123262	-0.00204532	0.00220363	0.609043	0.00141597	1.04346	1.58745
PD_46_1_mono_cd45_102988	-19.2557	16.2725	C1	monocyte	classical monocyte	PD	46	naive	mono	SD_PD	4.00933	2.75219	0.000386258	-0.000929708	0.286082	-8.1e-05	-1.18e-05	0.103813	0.00281324	0.0014298	0.367099	0.000691063	0.211226	0.000633627	-0.000572374	0.157547	0.160115	0.00139589	3.09433	1.01405	2.92559	2.3385	-0.00152172	-4.11e-05	-0.00300474	0.764059	-0.000390573	0.000649345	0.000730438	0.0029021	3.35443	3.75934
PD_46_1_mono_cd45_19986	-20.4337	16.0961	C1	monocyte	classical monocyte	PD	46	naive	mono	SD_PD	4.8086	2.60664	-0.000144371	0.00147833	0.258124	0.00279296	0.596239	0.0858943	-0.000659337	-0.002428	-0.00145447	0.00171682	0.00121316	0.000202279	0.000845872	0.669136	-0.00138823	3.93911	0.847891	0.00153232	2.79196	3.65686	0.36635	-0.00221838	0.00127184	-0.00220669	0.00250341	0.444243	2.18013	-0.00208515	4.1292	3.79288
PD_46_1_mono_cd45_76775	-19.4893	15.1459	C1	monocyte	classical monocyte	PD	46	naive	mono	SD_PD	4.44906	1.63152	-0.00310433	0.00218416	0.00402463	0.000160388	0.449871	-0.000441981	0.532653	-0.00245076	0.107195	0.488712	0.00214921	0.00105964	-0.00176648	0.00184294	0.863585	3.05	2.80769	2.16529	3.11906	2.24461	0.000977445	0.853237	0.63984	0.341144	-0.00196031	0.0016905	0.554884	1.1e-05	3.96623	4.03697
PD_46_1_mono_cd45_104458	-19.5599	14.1869	C1	monocyte	classical monocyte	PD	46	naive	mono	SD_PD	4.41509	2.09941	-0.000886072	9.99e-05	0.000630646	0.00236082	-0.000772076	-0.0032368	-0.000519487	0.279737	1.26e-05	-0.00115459	-0.00126579	-0.00318967	0.00162219	0.00198031	0.064156	3.36936	3.36757	1.05109	3.2188	0.225679	0.507882	0.00293157	0.00368565	0.267981	0.251539	0.248824	0.00134814	-0.000328791	4.41632	3.80152
PD_46_1_mono_cd45_3787	-19.8361	12.659	C1	monocyte	classical monocyte	PD	46	naive	mono	SD_PD	5.00667	0.786401	-0.000709777	-0.000310428	0.000617279	-0.00162855	0.00293792	0.117728	-0.0037002	0.606019	0.00278738	5.14064	0.00099117	0.000628344	0.00137115	0.00128325	-0.00230175	0.09864	0.00129836	0.136179	-0.00240765	-0.00102136	0.00213637	0.00255537	0.420498	0.333768	0.188875	0.0205986	0.00419999	0.701924	0.00034727	2.40602
PD_46_1_mono_cd45_88805	-20.3252	17.1149	C1	monocyte	classical monocyte	PD	46	naive	mono	SD_PD	3.92476	1.5211	0.00277231	-0.00142458	-0.000877832	0.000753336	-0.00143828	0.000535514	-0.00210237	0.00135411	-0.000306966	0.00215617	1.15553	-0.000539643	-0.00313369	0.506999	0.00189243	2.47907	0.00117421	1.28015	2.17659	2.04777	-0.00322781	0.00143719	-0.0024103	0.000957932	0.00197205	-0.00109463	0.524955	0.000221316	1.52443	3.38972
PD_46_1_mono_cd45_57280	-20.2695	16.0332	C1	monocyte	classical monocyte	PD	46	naive	mono	SD_PD	3.25303	3.43572	0.0441856	0.351893	3.99034	0.000582887	-0.00126579	0.000570403	0.202611	2.23763	1.89267	0.698578	3.65709	2.08761	0.070342	-0.00031994	4.04943	4.27848	0.00115256	0.929605	0.00244771	3.68118	0.750219	3.27548	2.05737	2.63383	-0.00240054	0.000814083	2.82809	0.000754629	0.994805	5.36954
PD_46_1_mono_cd45_45298	-19.7637	14.1717	C1	monocyte	classical monocyte	PD	46	naive	mono	SD_PD	5.46446	1.87082	-0.00125357	-0.000846905	0.00382961	0.00067295	-0.00221006	8.61e-05	-0.00320145	-0.000146991	0.00103369	-0.00120304	0.737502	-0.00287343	0.000794199	0.0517769	0.419029	4.17074	0.00252766	0.000627457	3.52089	1.2162	0.465235	-0.00178243	1.57981	0.855687	-0.00452405	-0.00217452	-0.000970421	-0.00148742	4.25229	3.86634
PD_46_1_mono_cd45_81315	-20.0584	14.3203	C1	monocyte	classical monocyte	PD	46	naive	mono	SD_PD	4.62947	1.62038	-0.00114452	3.88e-05	0.00205898	0.000496946	0.473327	0.00389807	0.00117216	1.62358	0.61156	5.07352	1.97207	0.00164879	-0.00107199	-0.00103272	0.110575	0.472788	-0.000805655	0.00152886	0.00179192	1.61082	-0.00127417	-0.00137884	1.34596	-0.00218819	-0.00555347	0.000449841	1.05e-05	-0.00129488	0.18632	0.319725
PD_46_1_mono_cd45_102176	-20.3379	15.0392	C1	monocyte	classical monocyte	PD	46	naive	mono	SD_PD	4.54785	1.24207	-0.00360916	0.000480035	0.873716	0.00158653	0.000936557	0.647744	-0.00254548	3.0832	1.2548	0.000731603	-2.64e-05	-0.000893768	0.00180321	0.00102664	-0.00139883	4.44936	0.00423138	-0.00513849	2.92158	3.36884	0.174907	0.323337	0.00297772	0.630739	0.782624	-0.00133395	0.24766	0.949136	2.75074	4.0823
PD_46_1_mono_cd45_63501	-11.9489	10.6537	C1	monocyte	classical monocyte	PD	46	naive	mono	SD_PD	4.79438	0.487821	0.00187549	0.000798892	0.000513097	0.00180054	-9.09e-05	-0.000426583	-0.000133168	0.00189588	-0.00150924	4.72195	0.000930097	0.000799524	-0.00214644	-4.23e-05	0.000770816	-0.00157968	1.65751	0.000220675	0.00210175	0.000659333	0.132016	-0.00291703	-0.000265647	0.0960522	-0.000227493	0.00213363	-0.00222207	-0.00108303	0.464334	-0.00124674
PD_46_1_mono_cd45_75997	-22.0582	14.7076	C1	monocyte	classical monocyte	PD	46	naive	mono	SD_PD	3.8956	-0.00147925	-0.000173782	-0.00117091	0.0581672	0.00181815	0.000507102	0.00163176	0.00044868	0.590652	0.000419019	4.4628	2.284	0.0023984	-0.00400501	-0.000365654	0.00165552	-0.00244287	0.000397564	1.14725	-0.00160663	-0.00127235	0.000250203	-0.00232607	0.00118313	-0.000288404	0.0283962	0.000542662	0.000991008	-0.00160273	0.000640411	1.58886
PD_46_1_mono_cd45_19162	-6.12546	27.948	C1	monocyte	classical monocyte	PD	46	naive	mono	SD_PD	4.71356	3.72611	0.000354791	-0.00344734	1.902	-0.00356734	0.000779782	1.04772	1.05718	0.00234499	0.00249996	0.747127	4.53957	1.61443	0.306575	0.251151	4.46816	5.41608	-0.00159516	1.27995	0.307339	3.46639	0.00232253	4.4245	4.18217	3.71013	-0.000918157	0.00125969	5.11104	0.00579701	0.133602	5.06261
PD_46_1_mono_cd45_38862	-19.4583	12.0976	C1	monocyte	classical monocyte	PD	46	naive	mono	SD_PD	4.88864	-0.00388924	-0.00159013	0.0012043	0.561609	0.000197544	0.444061	0.37028	-0.00383881	0.47225	-0.00285395	0.62009	1.64448	-0.000133533	0.00339564	0.000855537	0.00289674	-0.0010998	-0.000528123	3.00836	2.53046	3.3879	-0.00281276	0.0351927	0.000176911	-0.00177207	0.0765253	-0.00141728	-9.65e-05	0.00178556	2.94005	4.53322
PD_46_1_mono_cd45_89081	-11.3684	23.1059	C1	monocyte	classical monocyte	PD	46	naive	mono	SD_PD	3.7636	0.897544	0.487286	-0.0025741	0.00123289	0.00167261	0.00129838	0.000912027	0.000272454	0.00136911	1.06213	2.05475	0.00279493	-0.00203208	0.00229267	0.00210155	0.000217216	4.45363	0.0243976	1.18742	1.74017	3.09084	0.000180397	0.817317	0.000608938	-0.00195826	-0.00106719	-0.00152477	2.27134	-0.000339847	2.71724	3.8463
PD_46_1_mono_cd45_99530	-20.8249	15.035	C1	monocyte	classical monocyte	PD	46	naive	mono	SD_PD	4.24986	2.42238	0.000532054	0.00414999	0.00124274	-0.000272019	0.0035597	0.003463	0.000141937	0.00176777	-0.00676618	-0.0030122	0.70272	0.613738	-0.00373231	0.00305859	0.000713643	3.10677	2.05793	2.07448	3.45046	2.01989	0.000578642	0.339822	0.333579	0.000818321	-0.00185469	-0.00114796	2.44067	0.00226866	4.15629	3.53137
PD_46_1_mono_cd45_39833	-19.2329	17.974	C1	monocyte	classical monocyte	PD	46	naive	mono	SD_PD	3.91432	0.505584	0.00325188	0.00399281	-0.000364295	0.00157315	-0.000114138	-0.000116984	-0.000875658	-0.00101287	1.05618	4.46823	-0.00211181	-0.00127458	0.00100614	-0.00301931	0.757769	-0.00211868	0.000768206	2.01067	0.00243099	3.02582	0.000567478	-0.000691793	0.279352	0.00221609	0.2496	-0.00185416	0.00291365	0.000800471	-0.000386533	1.94821
PD_46_1_mono_cd45_2284	-21.6767	14.77	C1	monocyte	classical monocyte	PD	46	naive	mono	SD_PD	4.48913	-0.000428741	-0.000659914	-1.25e-05	0.00465313	-0.00198823	0.0501789	0.250182	-0.00250088	0.179042	0.414434	0.000949062	-0.00222746	0.0023387	-0.00163911	-0.000806126	0.00155047	0.594379	-0.000403437	2.60116	1.93669	3.81184	-0.00085764	1.23598	0.954377	-0.00168069	0.00113808	0.00132773	0.176876	-0.00126016	3.45148	2.59272
PD_46_1_mono_cd45_16749	-21.6313	13.8978	C1	monocyte	classical monocyte	PD	46	naive	mono	SD_PD	3.74632	0.500448	0.000929528	0.00157941	-0.00371497	-0.000401454	-0.00110239	0.00301538	0.00150476	0.951019	-0.00168826	-0.000601149	0.00216497	-0.001033	0.00181236	-0.00248027	4.5e-05	4.11739	0.121898	2.26864	1.18384	-0.00238636	-0.00289881	0.00180142	-0.00248633	0.0449848	0.000667001	-0.0031179	-0.000726887	-0.00105243	3.64638	4.11843
PD_46_1_mono_cd45_103699	-20.0764	16.1691	C1	monocyte	classical monocyte	PD	46	naive	mono	SD_PD	5.38454	2.94902	0.0012764	-0.00217417	2.21885	0.000141499	0.0409885	-0.00154755	0.000586219	1.47538	0.425265	5.51788	1.43844	-0.00408113	0.00167729	0.00450349	0.944009	1.89279	-0.00246713	-0.00284205	1.99929	4.00055	-0.00293581	1.1311	0.141527	-0.000637141	0.716975	0.00374829	0.742632	-0.00156269	0.000439005	3.3662
PD_46_1_mono_cd45_103782	-19.9679	11.5439	C1	monocyte	classical monocyte	PD	46	naive	mono	SD_PD	4.25647	1.94334	2.67909	-0.000480228	-0.000795586	1.91321	-0.000326553	0.000227535	-0.000656639	0.983304	1.44346	1.90089	2.27497	0.000946142	0.98514	0.0027147	0.00372284	0.0675486	0.00170046	-0.00140405	-0.00183587	1.91396	-0.00030899	-0.0013942	1.26614	-0.00133329	-0.000881633	3.87e-05	4.9943	0.703674	-0.00382363	2.01879
PD_46_1_mono_cd45_630	-21.8525	19.0247	C1	monocyte	classical monocyte	PD	46	naive	mono	SD_PD	5.16368	2.58669	0.797676	0.000292216	0.00069698	0.000287682	-0.00125708	-0.00189007	0.00227507	1.20438	0.00202662	5.05885	-0.000735085	-0.000939046	-0.00309678	0.345486	-0.00214253	-0.00164708	0.00155519	0.00148216	0.0019284	0.00174197	0.0449848	0.003401	0.566938	1.24388	-0.000548649	-0.00103115	-0.00144253	0.000154956	-0.00177719	2.63352
PD_46_1_mono_cd45_58109	-19.0968	14.2755	C1	monocyte	classical monocyte	PD	46	naive	mono	SD_PD	4.84997	1.48369	-0.00118544	-0.00251911	1.11841	-0.00136548	0.000565927	0.873432	-0.000828915	2.59173	-0.00144575	5.39043	1.66725	0.846732	0.00121201	-0.00330995	-0.000215597	-0.000429562	-0.00193379	-0.000177702	0.00030292	2.24871	-0.000890699	-0.000990605	-0.00461349	0.00289296	0.303901	0.000659466	0.346995	-0.00350823	0.074531	0.000587188
PD_46_1_mono_cd45_40896	-20.7259	9.97585	C1	monocyte	classical monocyte	PD	46	naive	mono	SD_PD	4.36586	0.00128303	0.000354585	0.00412139	0.000969672	-0.000217268	0.00158585	0.298545	-0.00100052	-0.00115335	0.000700798	1.5737	-0.000651672	0.104609	-0.00335606	-0.00233654	0.00195328	3.98648	-0.00363671	-0.000356264	1.87957	3.6274	0.00340016	0.00116419	1.23491	0.372524	-0.00228806	0.00251819	1.42278	0.000468235	3.1264	3.62039
PD_46_1_mono_cd45_34012	-21.1	15.6881	C1	monocyte	classical monocyte	PD	46	naive	mono	SD_PD	4.91072	0.00205178	0.000290992	-0.00247101	-0.00217753	0.000249643	-0.000258971	-0.00031711	0.395415	0.483536	0.935875	5.08037	2.78654	0.931926	0.000811661	0.000177914	-0.00126289	-0.00175338	0.000193192	-0.00192338	0.00212548	1.28386	-0.00236922	-0.00205268	0.154979	0.00233718	0.387248	0.206724	0.929332	0.000979906	-0.00295697	1.80502
PD_46_1_mono_cd45_74851	-21.8155	13.8984	C1	monocyte	classical monocyte	PD	46	naive	mono	SD_PD	5.0696	2.3629	3.86643	0.88899	0.00128867	0.203395	-0.000473017	-0.000219925	-0.00151516	0.00191144	1.60982	0.00118999	0.00169671	0.347937	0.00276627	-0.00119335	0.00323215	1.22337	0.0022949	0.00531983	0.00104384	1.80168	0.00387213	-0.00318165	0.710654	0.00148482	0.000998511	-0.00260826	4.56118	0.00505861	0.000528583	1.14679
PD_46_1_mono_cd45_85070	-21.6477	14.5524	C1	monocyte	classical monocyte	PD	46	naive	mono	SD_PD	4.95892	2.26025	0.000661575	-0.00121439	0.00149059	0.00134668	0.473507	0.00268617	-0.000166214	0.00151416	-0.000208603	4.36438	0.332632	0.861292	0.00405893	-0.00034509	0.595225	-0.000111937	0.00184288	1.43014	0.00214911	0.001117	-0.00358171	0.0489804	1.4575	-0.00083751	0.000282019	-0.00171981	0.000242302	0.460726	0.783683	2.69699
PD_46_1_mono_cd45_11016	-19.7475	16.6601	C1	monocyte	classical monocyte	PD	46	naive	mono	SD_PD	4.75066	1.72404	-0.00233924	0.000547192	-0.000882429	-0.00190321	-0.00277703	0.199475	0.0297956	0.00274455	0.0938621	-0.00190377	2.32731	-0.00188041	-0.000604129	0.0026772	-0.00216487	0.000396478	1.20998	3.78744	3.2187	3.08538	0.435138	0.0147995	-0.00301397	1.18059	-0.000796746	0.018399	1.05345	-0.00100186	3.77288	3.14039
PD_46_1_mono_cd45_101527	-21.4758	17.8296	C1	monocyte	classical monocyte	PD	46	naive	mono	SD_PD	3.52085	0.671083	-0.000608788	0.00362204	0.359412	0.00137277	0.0839015	-0.00382383	-0.0025335	0.00406085	0.000801848	4.57581	3.07939	0.347749	0.00524669	-0.000199753	-0.00108402	-0.000606792	0.000453694	1.83221	0.00051083	0.998054	-0.0021685	-0.0035285	-0.000610541	-0.000692338	0.000240861	0.00144544	0.994935	-0.00033388	-0.00251206	1.1499
PD_46_1_mono_cd45_15454	-20.0003	17.6182	C1	monocyte	classical monocyte	PD	46	naive	mono	SD_PD	4.08175	0.590483	-0.00397065	0.0021345	0.00214635	-0.00130395	0.00418096	-0.00188991	-0.00460792	-0.00342524	0.0639564	0.689463	2.24788	0.000184174	-0.00331347	-0.0045051	0.00080345	3.8147	-0.0035534	1.78458	2.2222	1.25237	1.17711	0.0982419	0.204178	0.223924	0.000645013	0.00267264	0.491919	0.0033888	3.43775	3.40086
PD_46_1_mono_cd45_2933	-18.2919	20.9231	C1	monocyte	classical monocyte	PD	46	naive	mono	SD_PD	4.2388	2.09718	-0.00113492	-0.00292441	0.00105087	0.00140833	-0.000147749	-0.002566	-0.00122117	0.00200822	3.69e-05	0.423616	1.19265	-0.00112765	-0.000821113	0.000505057	0.00143834	3.1053	1.64127	2.17722	1.24111	2.31674	0.000967942	0.000146813	1.19132	0.0012051	0.00166028	-0.00126438	-0.00277405	-0.000422762	0.463973	4.07876
PD_46_1_mono_cd45_32881	-20.9149	10.7293	C1	monocyte	classical monocyte	PD	46	naive	mono	SD_PD	3.99288	2.85146	0.00171092	0.00175502	3.61119	0.00147071	-0.00221989	1.33026	0.214355	0.000440832	2.74462	0.00739992	4.59614	2.11878	-0.000455182	0.00112291	2.98838	4.86364	0.308866	0.00055884	1.50995	4.49161	0.170966	4.64048	1.14123	3.63609	0.001508	-0.00276073	3.71598	-0.000102259	0.000619677	5.69449
PD_46_1_mono_cd45_85202	-12.2549	26.5172	C1	monocyte	classical monocyte	PD	46	naive	mono	SD_PD	4.30444	0.268753	0.00126923	-0.00389169	-0.00264675	0.00180838	0.00185957	0.78096	-0.00158538	-0.00105129	0.609211	1.61496	1.53354	-1.58e-05	0.715397	0.00042298	0.000798065	4.5723	0.182584	0.317442	1.70225	1.13087	0.00245934	0.000599312	0.000164243	-0.00188339	0.0036219	0.000693573	0.0279963	0.00363433	3.04693	4.02812
PD_46_1_mono_cd45_70878	-19.4505	16.3275	C1	monocyte	classical monocyte	PD	46	naive	mono	SD_PD	5.45941	0.545709	0.0667504	0.000725383	-0.00437074	0.00111571	-0.000539384	-0.00338628	2.31e-05	-0.00359076	0.00202199	5.42931	2.71766	0.0016083	-0.00364526	0.000198319	0.0022238	0.00374836	0.255027	-0.00112809	-0.000891702	1.00117	-0.00401283	0.00125436	0.000555426	0.00301499	-0.000175258	-0.000844183	0.185141	-0.0033416	0.367286	2.1597
PD_46_1_mono_cd45_57271	-20.5461	11.1642	C1	monocyte	classical monocyte	PD	46	naive	mono	SD_PD	5.53807	0.897264	0.00150856	0.00257591	-0.00236974	0.00122199	0.155374	0.0477818	0.00060579	0.00151751	0.315347	5.85626	2.10432	0.00153818	-0.00361944	0.000581242	0.440787	0.582496	0.0119997	0.000827392	0.270104	0.00282007	0.00117183	0.00278455	0.0313948	0.00385807	-0.00309251	-6.88e-05	-0.00103519	0.00149625	1.04972	2.16913
PD_46_1_mono_cd45_103249	-19.3548	18.1078	C1	monocyte	classical monocyte	PD	46	naive	mono	SD_PD	4.9118	0.31668	0.0449848	0.00249824	2.55802	-0.00139416	-0.0006605	0.965996	0.000673766	0.000268752	0.822334	5.66321	1.62084	0.473686	-0.000860604	-0.00226592	2.33521	1.21315	-0.000325453	0.238143	-0.00263996	-0.00157038	0.638023	-0.000142072	0.377938	0.656267	-0.00027307	0.00137386	0.578576	0.0405888	-0.00268713	3.37445
PD_46_1_mono_cd45_4346	-22.0654	14.567	C1	monocyte	classical monocyte	PD	46	naive	mono	SD_PD	4.64444	1.57394	0.00111988	0.546056	0.733449	0.000332523	0.15063	0.00166033	1.06743	4.93254	1.04634	2.14429	3.16515	-0.00149362	-0.000935209	0.00125694	0.94482	3.62616	0.0833036	3.87188	2.79515	3.13098	1.43709	1.86853	1.11711	1.99844	2.87968	-0.000408209	1.13705	0.000600004	4.29535	4.60301
PD_46_1_mono_cd45_79299	-21.8362	13.5017	C1	monocyte	classical monocyte	PD	46	naive	mono	SD_PD	4.78682	1.99294	0.00307082	0.000247874	0.851072	-0.00396794	-0.00020059	0.00114461	0.00169262	0.000116124	-0.00442082	0.000480253	1.89202	-0.00252701	0.00328929	0.406327	-0.000894066	4.67656	0.305429	0.411857	3.63242	0.646758	-0.00165722	0.224119	1.89661	0.000523542	0.00287426	-0.00259258	0.484608	-0.000181588	4.60183	4.21311
PD_46_1_mono_cd45_68035	-19.7068	14.5406	C1	monocyte	classical monocyte	PD	46	naive	mono	SD_PD	4.84466	3.41722	-0.00131697	0.197906	0.576185	0.000503465	0.704945	-0.00119679	0.0769241	0.151618	-0.000991291	1.55873	5.65402	2.46178	0.113953	1.0296	1.23179	5.06164	0.686092	1.60913	0.627085	2.92319	1.00246	3.33271	2.63237	3.70301	1.61466	0.490673	3.10639	0.00179231	0.16998	3.80062
PD_46_1_mono_cd45_100337	-21.8467	19.3312	C1	monocyte	classical monocyte	PD	46	naive	mono	SD_PD	5.18204	2.24058	0.0843001	0.000256643	-0.00187367	0.608539	0.919459	0.000436086	-0.00243131	0.279737	0.00163096	5.8032	0.000464379	5.44e-05	-0.000943472	0.404296	0.000951929	-0.00414729	1.55389	0.00168913	2.45785	0.716028	0.00137776	0.00184576	0.313442	-0.00262809	0.00284207	0.2167	1.08344	0.588107	1.04284	2.39411
PD_46_1_mono_cd45_10222	-24.5033	18.9748	C1	monocyte	classical monocyte	PD	46	naive	mono	SD_PD	4.04357	0.142319	-0.000807514	-4.28e-05	-8.6e-05	0.000154398	0.00166491	0.000407567	0.00224611	-0.000151941	-0.000455017	-0.00256162	0.21103	0.194374	-0.00181899	-0.00152991	-0.000577881	4.40007	-0.000759049	0.06216	2.52436	-0.00324513	0.00157871	0.000610461	0.00192118	0.0207985	0.0579675	-0.000615455	0.761147	-0.000963533	3.55264	3.86552
PD_46_1_mono_cd45_48105	-21.7943	15.6075	C1	monocyte	classical monocyte	PD	46	naive	mono	SD_PD	4.61612	2.12718	0.0643556	-0.00266258	0.323526	0.000214681	0.169389	0.0111998	8.36e-05	-0.00153773	-0.00127303	-0.00169103	2.60954	-0.00162034	0.946575	0.188089	0.00236768	4.19745	0.896845	0.00183293	3.01807	3.91081	0.309056	1.33193	0.00407291	0.304665	0.384645	-0.000452755	0.00130283	-0.000799426	3.89607	4.35511
PD_46_1_mono_cd45_62957	-23.6299	21.5785	C1	monocyte	classical monocyte	PD	46	naive	mono	SD_PD	3.84418	2.84034	4.54e-05	0.000335248	0.767881	0.000791779	0.511237	-0.000544406	0.608875	-0.000234223	-0.000421194	0.00124455	5.38793	-0.00223856	-0.00206828	1.22229	0.00158344	3.03655	1.19143	1.31363	2.82398	0.591839	-0.000433505	0.799622	1.42669	1.6564	-0.0022254	0.807231	-0.00167844	-0.00264137	3.86976	4.03144
PD_46_1_mono_cd45_90225	-23.6777	13.0712	C1	monocyte	classical monocyte	PD	46	naive	mono	SD_PD	4.2567	1.35228	0.000827051	0.00242766	0.29184	-0.000432676	0.331874	0.000904802	-0.000780712	-0.000398899	-0.00206872	0.000795156	0.94509	0.00178542	0.000500024	0.00662888	-0.000451903	-0.00292567	0.323526	1.28386	2.22924	3.99181	1.41739	0.00117387	-0.000358336	1.77309	-0.001679	-0.00241698	-0.000895512	0.000223571	1.95022	3.50669
PD_46_1_mono_cd45_27077	-20.6637	16.7275	C1	monocyte	classical monocyte	PD	46	naive	mono	SD_PD	4.85702	1.39902	0.0101998	-0.00046081	-0.0024144	-0.00248376	0.000688309	0.00171896	0.00205377	0.473148	0.000565309	5.0698	-0.0013533	-0.00304843	0.760533	-0.00135069	-0.00106603	0.25735	1.69808	-0.000313241	0.00373126	0.0038	0.449146	0.00232272	0.798574	0.00457014	-0.000658117	-0.000211723	-0.00365069	1.14355	0.371963	3.59936
PD_46_1_mono_cd45_5928	-20.2953	13.2049	C1	monocyte	classical monocyte	PD	46	naive	mono	SD_PD	5.42734	-0.00048478	0.000220203	0.000828952	0.00330663	-0.00298469	0.743718	0.00112281	-0.00109806	-0.00110537	-0.00328712	5.31702	0.00123276	-0.001654	-0.00083314	-0.00129262	0.000221551	-0.000656576	0.00108595	0.00128441	0.230942	0.117331	1.17598	0.00489879	0.0633576	1.21074	0.0014627	-0.00283149	0.000177005	0.000688734	-9.42e-05	2.7682
PD_46_1_mono_cd45_78629	-20.0774	12.1723	C1	monocyte	classical monocyte	PD	46	naive	mono	SD_PD	5.23657	0.232889	-0.000996045	0.00041728	0.00171934	-0.0019441	1.09637	0.129637	-0.000673541	3.55061	0.222558	5.19146	0.00127239	0.431303	-0.00167473	0.24863	0.196729	0.000417549	0.0643556	2.15124	-0.00163721	1.15495	0.693627	-0.00199793	1.30396	0.000713514	0.617753	-0.000979628	0.215137	0.0809117	0.000721177	3.03823
PD_46_1_mono_cd45_14199	-22.1924	16.8413	C1	monocyte	classical monocyte	PD	46	naive	mono	SD_PD	4.47157	1.21653	0.000354172	-0.000558288	0.348314	0.00180947	0.000572363	0.00377891	1.36913	3.35252	0.651847	0.0894805	0.00115578	0.000495877	0.00234097	0.607531	-0.00177534	1.03932	0.00238986	3.89625	2.67531	3.33655	-0.001579	-0.00219566	0.368035	0.00219458	0.841652	0.0021278	0.195944	0.0011947	3.12216	4.37874
PD_46_1_mono_cd45_40907	-19.9597	12.1377	C1	monocyte	classical monocyte	PD	46	naive	mono	SD_PD	5.27396	2.66965	0.00140535	-0.00253451	0.00143953	0.497786	-0.00159047	0.00157825	0.629079	-0.000650509	-0.00424652	5.45473	0.00412289	1.20559	0.000275475	-0.000906709	0.00499009	0.000371357	0.00176717	0.533875	0.00264157	-0.000319656	0.230357	-7.01e-05	1.08113	0.00182449	-0.00240968	-0.00250957	2.30025	3.52461	-0.00107793	1.59869
PD_46_1_mono_cd45_100619	-18.8303	16.4303	C1	monocyte	classical monocyte	PD	46	naive	mono	SD_PD	4.89026	2.43387	0.586579	-0.00362016	0.0471825	0.170572	0.00312133	-0.00221803	0.000422611	0.00285595	0.00214929	0.988413	0.00163291	-0.000798104	0.000515715	0.720598	-0.00232093	4.56888	3.19507	2.21846	2.68885	3.67522	-0.000845498	0.00263978	1.63129	-0.00240844	-0.00117751	0.00245835	-0.00193992	-0.00288266	4.19751	4.81128
PD_46_1_mono_cd45_71559	-19.7066	14.5431	C1	monocyte	classical monocyte	PD	46	naive	mono	SD_PD	4.86529	1.40255	-0.00262914	-0.000426579	0.383714	0.000555114	0.0021778	0.763599	2.17529	4.5021	1.39342	0.726566	1.5876	0.253477	1.05928	-0.000131055	0.00490023	2.92094	0.00225293	3.30449	2.35319	3.03863	0.201239	1.71864	-0.00109197	0.113755	2.09984	-0.000310989	-0.000492521	0.585219	3.03356	4.84444
PD_46_1_mono_cd45_38298	-21.0945	15.5995	C1	monocyte	classical monocyte	PD	46	naive	mono	SD_PD	5.38709	2.58947	0.00100619	0.00166375	-0.00229641	0.00244993	0.768797	0.00165295	-0.000488062	0.785647	0.102023	4.85584	-0.000525992	0.358849	3.47e-05	0.00139999	0.720283	-0.00453688	4.22178	0.488712	0.00458386	0.00200508	-6.53e-05	-0.00194883	-0.00188405	-0.0022276	-0.000847379	0.000682027	-0.00225585	-0.000755324	-0.000150104	0.81065
PD_46_1_mono_cd45_103373	-19.9849	14.3504	C1	monocyte	classical monocyte	PD	46	naive	mono	SD_PD	4.97623	2.45856	0.315538	3.5e-05	0.0013217	-0.000445616	0.193785	0.000142015	0.00054683	3.14363	0.374579	4.64178	2.6062	0.00280001	0.000634135	0.180026	0.50222	0.796627	-0.000286408	2.00656	-0.00116831	0.00036121	-0.000220188	0.573792	1.2162	0.620424	0.169783	0.0934639	-0.00160203	-0.00199545	1.23298	3.34924
PD_46_1_mono_cd45_27211	-20.2864	15.7538	C1	monocyte	classical monocyte	PD	46	naive	mono	SD_PD	4.30136	-0.00141294	0.000977109	0.00350723	0.243972	-0.000475321	0.112363	0.00219946	0.00139572	1.33144	-0.00231775	5.37067	-0.000487976	0.00269307	-0.00289459	0.486929	0.00299861	0.00250942	-0.00224646	0.341711	-0.000277372	0.0443854	0.000430206	-0.001194	1.57545	0.336607	-0.00222033	0.000292812	0.00122988	-0.000772624	0.00327626	-0.000479012
PD_46_1_mono_cd45_41551	-21.8676	13.2347	C1	monocyte	classical monocyte	PD	46	naive	mono	SD_PD	4.80156	0.18573	0.83743	0.00126457	0.00267874	-0.00172021	-0.000629762	0.00141284	-0.00498958	0.00260841	-0.00260773	4.80614	2.00576	0.001139	-0.0013985	-0.000972977	-0.000827063	0.000731805	3.56706	0.00202829	3.27036	0.359224	0.372337	0.0966495	0.951557	-0.000451092	0.00205289	0.000743991	-0.00201796	-0.00176399	0.00370342	1.98725
PD_46_1_mono_cd45_56524	-21.2024	11.6118	C1	monocyte	classical monocyte	PD	46	naive	mono	SD_PD	5.59695	3.61159	0.00182367	0.00441032	0.000736168	0.00367335	0.275887	1.32421	0.000330171	0.00118627	0.317061	5.57266	1.0754	0.00152312	0.00261876	1.13017	0.00261077	0.808272	4.16102	-0.000628055	-0.00252696	-0.00147088	-0.000138847	0.00283103	0.804251	0.0509779	0.00157012	-0.00403862	0.00070888	0.00209756	-0.00183986	0.72735
PD_46_1_mono_cd45_63019	-20.5261	14.7093	C1	monocyte	classical monocyte	PD	46	naive	mono	SD_PD	4.7885	1.15667	-0.0024527	-7.72e-05	-0.000685364	-0.000605	0.00376827	-0.00198001	0.0034024	0.00551152	0.748364	-0.000990628	0.00134524	0.00146635	-0.00130035	0.139943	0.00338587	0.116337	3.47201	2.33988	3.19423	4.27423	0.627085	-0.0050502	-0.000374396	0.00159828	0.000250997	-0.00113118	-0.000286588	-0.00484643	3.71057	4.88039
PD_46_1_mono_cd45_101877	-23.6594	13.4697	C1	monocyte	classical monocyte	PD	46	naive	mono	SD_PD	3.80771	-0.000541831	-0.000240243	0.00386788	0.00175747	-0.00235969	-0.000826134	-0.00129505	0.00139577	8.25e-05	0.00179286	0.750064	0.000671589	0.00364507	0.172937	0.378498	0.00186893	-0.000721282	-0.0019402	2.00935	2.76256	1.28541	-0.000398864	0.289921	-0.00150196	0.0601637	0.00284582	0.00349077	-0.00127937	0.352834	1.68475	2.1137
PD_46_1_mono_cd45_31880	-20.676	18.0298	C1	monocyte	classical monocyte	PD	46	naive	mono	SD_PD	5.96087	2.29953	0.00461176	-0.00138172	0.822628	0.0012556	0.00171895	0.000194095	0.00106667	-0.00260123	-2.35e-05	5.49581	-0.00480106	0.00023904	-0.00246343	-0.00228972	0.0485809	3.79755	0.492809	1.31262	4.10132	4.40491	0.292223	-0.00148573	0.845138	-0.00174573	7.47e-05	0.000537912	2.71613	0.00122115	3.5872	4.14265
PD_46_1_mono_cd45_84215	-18.9364	13.6737	C1	monocyte	classical monocyte	PD	46	naive	mono	SD_PD	4.00849	1.50768	0.000713572	0.00285968	0.00111986	0.00382481	0.000927583	-0.00105418	0.499915	0.00334373	-0.000733184	0.00271524	0.512296	0.000237358	-0.00120892	0.723742	0.00155575	4.24491	0.000688928	1.68475	2.1891	0.00233886	0.363914	-6.03e-05	0.300268	-0.00241913	0.469374	-0.000149685	0.00479999	-0.000515225	2.20956	2.62928
PD_46_1_mono_cd45_79864	-19.4498	15.5175	C1	monocyte	classical monocyte	PD	46	naive	mono	SD_PD	4.55825	1.99112	0.809164	-0.00180323	0.000294883	-0.00226797	0.517404	0.00117781	-0.000841626	2.21536	0.00017927	0.00098649	1.23437	0.131818	-0.000376938	-0.000905293	-0.00139494	1.15896	3.26338	3.82211	3.11325	3.23336	0.110773	0.643632	9.61e-05	0.402633	2.4e-05	0.000117982	0.868874	-0.000189405	3.7334	4.83577
PD_46_1_mono_cd45_103412	-20.5474	14.6549	C1	monocyte	classical monocyte	PD	46	naive	mono	SD_PD	3.97314	2.12167	-0.00199153	1.06767	2.9546	0.00250953	-0.00300352	-0.00391639	0.228799	-0.00103791	1.26289	0.000486567	4.72528	2.58483	0.2325	-0.0022035	3.75993	5.07051	0.21963	-0.00265894	0.000357415	3.84271	1.39417	4.76758	1.8398	3.6118	0.00219456	-0.00189879	3.97671	-0.00167024	0.321626	5.82854
PD_46_1_mono_cd45_360	-20.7067	7.27372	C1	monocyte	classical monocyte	PD	46	naive	mono	SD_PD	4.66643	2.68546	-0.000993814	0.00285464	0.301224	-0.00048947	0.0020703	0.000867996	0.725782	1.04296	2.09034	0.00137971	1.94098	0.00178651	0.972364	-0.00132069	-0.000154984	4.08316	0.529332	1.72846	3.33709	1.8899	0.000792282	-0.000285033	0.746507	0.91698	-0.00288558	0.00284034	0.000604341	0.093663	2.91291	4.23578
PD_46_1_mono_cd45_106677	-23.9485	18.1936	C1	monocyte	classical monocyte	PD	46	naive	mono	SD_PD	4.12121	0.314585	2.37541	0.0011172	0.00272154	1.63731	-0.00286046	0.00128259	0.00342644	0.00089604	0.992199	2.07369	1.42787	0.00243703	0.00121398	-0.000273993	0.11594	-0.00149059	0.000357539	0.00285873	-0.000590464	2.15432	0.00061799	0.00108567	-0.0018433	0.259092	0.000639766	1.06546	4.13603	0.464153	-0.00228747	0.0821077
PD_46_1_mono_cd45_84141	-13.0226	23.5512	C1	monocyte	classical monocyte	PD	46	naive	mono	SD_PD	3.60655	1.29645	0.00320612	-4.5e-06	-0.00208668	0.00260718	-0.00267995	0.265278	-0.000184336	1.00272	0.00204001	0.914635	1.29686	0.00163515	-0.000808903	0.0419877	0.00219065	0.0275965	-0.000216541	0.894185	1.66688	2.96913	-0.00143607	-0.000642394	0.318583	0.205941	-0.00456043	0.000435147	1.50514	-0.00172056	2.70655	4.02068
PD_46_1_mono_cd45_86990	-20.6886	15.0408	C1	monocyte	classical monocyte	PD	46	naive	mono	SD_PD	4.54863	1.57354	0.00220352	-0.00350976	0.00196519	-0.000498046	0.728289	-0.00336004	-0.00070842	-0.000736389	0.00215728	4.10002	0.00110272	-0.000277014	0.00180228	-0.000208351	0.674969	0.00130801	-0.00247205	0.00118747	0.28416	-0.000850462	0.00249338	-0.00201181	0.0040809	-0.000385811	0.000228022	0.00126489	0.158733	0.538234	0.00240627	0.719338
PD_46_1_mono_cd45_91979	-19.9822	17.0584	C1	monocyte	classical monocyte	PD	46	naive	mono	SD_PD	3.4516	0.902846	0.000413589	0.00187126	0.00264883	-0.00389036	0.00314111	-0.00299094	-0.00517538	-0.000873917	-0.000862613	-0.00109912	-0.000925181	0.0035365	0.00100646	0.444243	0.00065519	2.67243	-0.0042409	-0.00111409	1.58855	-0.000406238	-0.00217438	0.520568	-0.00327236	-0.000130058	0.00059873	0.00028725	2.94605	0.407987	2.7809	4.51124
PD_46_1_mono_cd45_69731	-20.7184	12.2562	C1	monocyte	classical monocyte	PD	46	naive	mono	SD_PD	4.77191	1.55	-0.000470443	-0.000234854	-0.000676596	-0.00119178	0.105405	0.0263969	0.00086665	-0.000640214	-0.00260257	0.871439	-0.00086485	-0.00376709	0.00367384	0.459101	-0.000135709	2.32437	0.220021	1.5534	1.97915	3.20194	0.000888907	0.00152904	-0.00194346	0.00172155	9.63e-05	2.47e-05	0.927008	-0.00124065	3.42385	3.76206
PD_46_1_mono_cd45_96981	-19.1874	16.3353	C1	monocyte	classical monocyte	PD	46	naive	mono	SD_PD	4.46551	0.000696169	0.000330647	-0.00210234	-0.001073	-0.00106594	-0.000235316	-0.00110567	-0.00223274	0.388178	0.000310552	4.97395	0.000664356	0.900337	-0.00248129	-0.000681898	0.130232	0.000322064	0.907018	0.00109465	0.00240208	0.00109405	-0.00156964	-0.00474707	-0.0013098	-0.00132263	0.00189455	-0.000436601	-0.000831584	-0.000721785	0.000224073	0.000231329
PD_46_1_mono_cd45_102212	-15.5233	26.3035	C1	monocyte	classical monocyte	PD	46	naive	mono	SD_PD	3.88163	1.16101	0.000460204	0.000328762	-0.000257321	0.000708033	0.00318835	-0.00333141	-0.0012134	-0.00197556	0.0032395	0.797975	0.448964	-0.000986963	0.00370619	0.000128127	-0.0044065	4.2238	2.09277	1.13274	2.75782	2.63836	0.000533739	-0.00365658	-0.00144019	0.141923	-0.00397711	-0.000935784	2.09238	-0.000845507	3.07529	3.93309
PD_46_1_mono_cd45_21070	-21.8881	15.1804	C1	monocyte	classical monocyte	PD	46	naive	mono	SD_PD	4.60747	0.00305567	0.101426	0.00109845	1.12442	-0.00226437	0.00100681	0.00262999	0.00304263	-0.00126865	0.000725246	-0.00204002	0.751608	0.00251356	-0.00220227	-0.00130392	0.00166149	2.42038	0.00534466	3.58658	1.66286	3.9795	0.486215	0.000824252	0.000613648	0.0016336	0.155374	0.371589	2.0201	-0.000962443	3.52822	4.42541
PD_46_1_mono_cd45_75948	-11.1773	29.2123	C1	monocyte	classical monocyte	PD	46	naive	mono	SD_PD	5.26957	0.207116	-0.00238553	-0.00165006	0.113158	-0.00216263	0.00154889	0.00125339	0.00173037	1.32212	-0.00234776	4.79551	-0.000507574	-0.0013893	-0.00200899	-0.000428625	0.00156832	0.497786	-0.00174837	-0.000463183	0.529682	0.491919	0.000768566	-0.000446107	-1.52e-05	0.202219	0.00184675	0.385761	0.18042	0.00180787	0.63951	2.38334
PD_46_1_mono_cd45_41720	-22.0865	15.6344	C1	monocyte	classical monocyte	PD	46	naive	mono	SD_PD	4.89132	1.6089	-0.00216233	-0.00625691	0.00213132	-0.0021538	0.914496	-0.0009812	0.00177373	1.6142	0.00235389	-0.00295867	-0.00286109	-0.000686507	0.00219707	0.41112	0.00131053	1.99048	-0.00159221	1.81731	1.96032	2.79032	0.0215983	0.362414	0.137764	-0.00248793	-0.00149087	-0.000726694	2.12152	-0.000416525	3.05733	3.62202
PD_46_1_mono_cd45_42061	-3.06171	20.871	C1	monocyte	classical monocyte	PD	46	naive	mono	SD_PD	4.36743	2.7887	0.00346766	-0.00293795	0.00201577	-0.00284679	-0.000507813	0.0874883	-0.000948186	0.00021638	0.00133494	4.61308	0.000817521	0.00177144	0.00101311	0.124478	0.519162	2.96041	0.149839	0.00100421	1.1381	1.04271	0.00214418	-0.00113443	0.620924	1.24951	-0.00249823	-0.000517897	1.01943	-0.0011219	3.42558	3.20298
PD_46_1_mono_cd45_57608	-22.142	14.6058	C1	monocyte	classical monocyte	PD	46	naive	mono	SD_PD	3.73289	1.73614	0.00217743	0.00178788	0.619923	-0.000339159	-0.00235434	-0.000227629	0.000766706	1.25775	0.000321463	2.49758	-0.00317183	0.00218897	0.000860959	0.00227117	0.00427421	2.51016	0.215918	2.18893	1.22218	-0.00104528	-0.00159398	0.23211	0.000113954	-0.003476	0.00026872	0.000942081	-0.0011892	5.99e-05	2.40538	3.13953
PD_46_1_mono_cd45_67246	-20.2664	13.4604	C1	monocyte	classical monocyte	PD	46	naive	mono	SD_PD	5.16925	1.91805	0.00297073	0.0016897	0.00165891	0.134593	0.00331652	0.00181717	-0.00186704	-0.00360391	-0.00013039	4.96747	2.61004	0.00302933	0.000307584	1.39389	-0.000631918	0.203199	1.77401	0.000626059	0.00127857	-0.000694771	0.336607	-0.00179794	0.88307	0.469374	-0.000653337	-0.000459802	0.00228876	0.252314	0.0856951	1.29104
PD_46_1_mono_cd45_61021	-19.9135	13.4517	C1	monocyte	classical monocyte	PD	46	naive	mono	SD_PD	4.83785	0.405957	0.510355	-0.000621189	-5.75e-05	-0.000942176	0.41241	-0.000596798	-0.00181012	0.000359897	0.00208796	5.39832	5.53039	-0.00577516	0.000816051	1.1972	0.772608	0.00215713	0.060563	-3.51e-05	0.000721663	2.24971	0.179436	0.0189989	-0.00317375	1.82701	-0.000343889	-0.0021943	-3.4e-05	0.00104723	-0.000929373	2.55925
PD_46_1_mono_cd45_46998	-18.7298	15.7783	C1	monocyte	classical monocyte	PD	46	naive	mono	SD_PD	5.00062	1.78797	0.0020357	0.00245022	1.28818	-0.000967486	9.08e-05	0.000537737	0.160905	0.000941909	1.28263	4.62697	-0.00299714	0.00153048	0.000503649	0.23892	-0.000431569	1.00401	3.63091	2.65719	3.35484	3.86786	-0.00250069	0.000326606	0.159325	-0.0017835	-0.000552179	0.00233155	1.67038	0.000121528	2.77035	4.62595
PD_46_1_mono_cd45_77668	-20.8582	14.5637	C1	monocyte	classical monocyte	PD	46	naive	mono	SD_PD	4.86316	1.57965	1.12583	0.00369839	0.371215	0.114351	4.99e-05	-0.000556077	7.16e-05	-0.00160356	0.127851	0.000557614	0.00176442	-0.00110368	0.0014245	0.342466	0.00109572	2.94728	0.00262844	2.63893	2.36618	-0.00454848	-0.000191123	0.233473	0.000613807	0.339444	-0.000946773	-0.00285038	0.96998	-0.00132663	3.82273	3.39376
PD_46_1_mono_cd45_43484	-20.8937	16.3028	C1	monocyte	classical monocyte	PD	46	naive	mono	SD_PD	4.66893	3.30361	0.00244544	0.000763694	1.81274	-0.00312683	0.127653	0.0916715	1.58296	-8.95e-05	0.00105448	0.23503	2.67361	2.97942	0.000344126	0.0543732	0.0980429	5.56095	0.334147	3.80754	0.00339871	-0.00230935	0.0245975	3.13056	2.69621	4.02723	0.585049	0.00364753	4.47497	-0.00189651	0.909516	3.59877
PD_46_1_mono_cd45_31695	-23.6915	18.2939	C1	monocyte	classical monocyte	PD	46	naive	mono	SD_PD	4.75506	0.0013728	-0.00300325	-0.00210528	0.858133	0.00226562	0.304856	0.723742	0.0038768	0.00261797	0.700013	5.27238	1.59144	0.794377	-0.000101257	1.18328	0.119714	0.0868906	0.00252133	0.000840789	-0.000726119	0.00271907	-0.00264749	0.322386	0.512119	0.60181	0.00155639	0.647744	0.155374	0.00146629	-0.00120597	2.23039
PD_46_1_mono_cd45_90528	-20.0351	15.9701	C1	monocyte	classical monocyte	PD	46	naive	mono	SD_PD	4.33345	0.939134	0.000416225	-0.000776069	9.7e-05	0.00307544	0.00293825	-0.00161105	0.00210711	0.894605	0.172346	5.15668	0.00289064	-0.00189129	-0.000953152	-0.00354006	0.000701098	-0.00133573	0.256382	0.320105	-0.000135465	0.00495702	0.000631707	0.00242113	0.645936	0.215137	0.457475	0.00114509	0.00484341	0.111966	-0.000412193	1.40023
PD_46_1_mono_cd45_21592	-7.99233	30.9573	C1	monocyte	classical monocyte	PD	46	naive	mono	SD_PD	3.84614	-0.00222005	0.0018593	-0.00172511	0.00320251	0.00355521	-0.000679849	-0.00113993	0.00131409	0.447331	0.923993	5.11863	-0.0017191	0.0205986	0.00019309	0.502752	0.0044514	0.00240205	0.000439876	0.814209	-0.00157184	0.701287	0.650863	-0.00100305	0.765895	0.000800424	0.00187311	0.000197925	0.647087	0.000406787	0.00122282	6.98e-05
PD_46_1_mono_cd45_6162	-20.7296	15.8394	C1	monocyte	classical monocyte	PD	46	naive	mono	SD_PD	5.74237	2.3996	0.135386	-0.00110933	-0.00217422	0.00468813	0.364664	0.202415	0.00391772	-0.00197418	-0.00162832	5.66833	3.16282	-0.00149566	-0.001723	0.131025	0.62009	1.7386	-0.000117416	0.281276	3.93774	2.8672	0.00077464	0.00022636	0.55281	0.943468	0.00194738	0.00221656	0.110773	1.78855	0.259865	2.31643
PD_46_1_mono_cd45_89264	-22.2008	14.6876	C1	monocyte	classical monocyte	PD	46	naive	mono	SD_PD	3.93977	0.00332002	0.00140587	-0.00177578	0.000953226	0.000912971	0.780354	1.23887	0.00312227	1.56716	-0.000318831	4.30584	1.52077	0.000483153	-0.00122698	-0.00252418	0.00121332	-0.00127839	-0.00195836	-0.00148447	0.00115274	-4.35e-05	-0.00442469	0.00124272	-0.00060027	0.000871157	0.000200729	0.0010121	0.000853606	0.0143995	0.173725	1.50607
PD_46_1_mono_cd45_75118	-18.9405	16.4804	C1	monocyte	classical monocyte	PD	46	naive	mono	SD_PD	4.43481	2.40068	0.621258	-0.00299687	0.932198	0.0335937	6.8e-05	0.692987	0.00121015	0.802312	1.57e-05	-0.000695349	0.00294486	0.00162718	-0.00106115	0.000550785	0.00124656	0.213573	0.0425871	1.78556	3.17282	3.57771	0.000535963	0.188286	0.632397	-0.000807995	0.000197023	0.00016438	0.541192	-0.00046005	3.54555	4.05351
PD_46_1_mono_cd45_3864	-22.109	16.7961	C1	monocyte	classical monocyte	PD	46	naive	mono	SD_PD	5.32273	3.46211	9.41e-05	-0.0019739	-0.000531598	0.294907	0.000598296	1.50734	0.00111216	2.14756	0.00332439	5.58266	1.35732	0.3163	0.00164525	0.0151994	0.0253973	-0.00126963	0.325805	-0.000889127	1.0152	0.00128958	-0.000707319	0.000431396	-0.00157102	0.00216468	0.102421	-0.0011081	0.0705415	2.24967	0.00298929	3.31596
PD_46_1_mono_cd45_88603	-19.9915	16.1443	C1	monocyte	classical monocyte	PD	46	naive	mono	SD_PD	5.18215	0.556956	-0.00118188	0.000410291	-0.00313579	0.00309916	0.00190627	-0.000115909	-0.00527885	0.00134659	-0.00246325	-0.000147914	-0.000560614	1.00401	0.325426	0.841507	0.000473992	2.92205	0.813468	0.53806	2.15966	0.440787	0.536491	-0.0027422	0.0489804	-0.00146227	0.0029769	3.94e-05	2.19167	0.0001	2.8758	3.86175
PD_46_1_mono_cd45_21805	-22.7713	13.9381	C1	monocyte	classical monocyte	PD	46	naive	mono	SD_PD	4.62658	-0.00491201	-0.00140471	-0.000640979	0.00239603	-0.000515831	-0.00326104	0.222753	-0.00202085	2.39491	0.000761877	0.000193794	-0.000381646	6.82e-05	-0.00267183	0.00223465	-0.0021422	2.99133	9.95e-05	3.37475	1.47928	3.15434	1.39735	0.000700691	-0.00100075	1.40459	-0.000321445	-0.001567	0.808421	0.00219948	3.74398	3.90023
PD_46_1_mono_cd45_102967	-20.4105	11.9046	C1	monocyte	classical monocyte	PD	46	naive	mono	SD_PD	4.72371	0.169586	-0.00205836	-0.000221092	-0.000835335	0.000293037	-0.000492682	-0.00506181	0.00235555	-0.00150558	0.00111256	0.564017	0.0343932	0.176286	-0.00286399	-0.00492853	0.000854854	1.71877	0.000210601	1.93103	2.51528	3.58631	0.000600004	0.00157138	0.00405011	0.00330193	0.592008	0.000967043	1.32192	-0.000752225	4.09082	4.46007
PD_46_1_mono_cd45_47381	-22.1099	15.4969	C1	monocyte	classical monocyte	PD	46	naive	mono	SD_PD	4.97678	0.00323842	-0.00398617	-0.00273701	1.65765	0.0353926	-0.000971346	-0.00154357	0.00280014	0.000243582	-0.000100133	4.95559	1.25438	-0.00115883	-0.00182694	0.000438584	0.00369012	0.000309982	0.00049827	-3.49e-05	0.00129736	-0.000905561	0.00188788	0.000595258	0.344543	0.000562489	0.34756	-0.0027032	-0.00358866	-0.00129395	-0.000168637	1.44694
PD_46_1_mono_cd45_26469	-20.6739	11.2747	C1	monocyte	classical monocyte	PD	46	naive	mono	SD_PD	4.10515	1.7646	-0.00256279	4.98e-05	0.0010178	0.000459588	0.000767185	-0.000938521	-0.000508458	-4.93e-05	0.00485541	5.13024	0.806933	0.000854614	-0.000134602	-0.00770387	-0.000668549	0.00380607	1.05084	0.0159993	-0.00168385	1.20471	0.524955	0.000116354	0.713818	0.00392034	0.354903	0.000178812	0.00195335	1.18753	0.26663	1.67132
PD_46_1_mono_cd45_47402	-18.2854	14.7601	C1	monocyte	classical monocyte	PD	46	naive	mono	SD_PD	5.24917	1.43249	-0.00160287	0.000499536	0.000814951	-0.00162975	-0.000651153	-0.00553343	0.00257269	0.181797	0.230162	5.39154	0.000324977	0.000110096	0.00123827	-0.00212386	0.00298286	0.000454415	-0.00187835	0.0441856	-0.000581682	3.1271	0.000853894	-0.00424184	0.110177	-0.00162764	0.00157606	0.00108149	0.00281706	0.00197228	0.0533746	1.38968
PD_46_1_mono_cd45_90179	-18.4375	15.3295	C1	monocyte	classical monocyte	PD	46	naive	mono	SD_PD	4.79923	1.6028	0.451865	0.00036457	0.102023	0.00110944	0.0815097	-0.00231318	-0.00143294	0.00250992	-0.000395585	1.68947	1.45068	0.236587	0.00435721	0.0010718	0.000297279	1.08223	1.01917	1.78881	3.23977	4.07753	0.0012385	-0.00243821	0.132611	-0.00215694	0.000201367	0.0409885	0.00174333	0.545362	4.07998	4.0002
PD_46_1_mono_cd45_40788	-21.0161	14.3149	C1	monocyte	classical monocyte	PD	46	naive	mono	SD_PD	3.42592	-0.0032826	-0.00132731	0.304856	-0.000923858	0.0565698	-0.00469279	0.00234419	0.00131743	0.0928665	-0.00237113	-0.00145982	-0.00262012	-0.00158547	-0.000101114	0.368222	0.843106	4.15931	2.03037	0.00208221	2.83422	1.06669	0.000476995	0.238532	0.00096992	0.111568	0.00246423	-0.000414859	0.491029	0.00010502	0.152409	3.81899
PD_46_1_mono_cd45_77087	-19.0713	15.3264	C1	monocyte	classical monocyte	PD	46	naive	mono	SD_PD	4.55082	1.17226	-0.000930679	-0.00429246	-0.00189897	0.00144763	0.00269912	-0.00125899	-0.00115991	-0.00106252	0.00141816	-0.00197973	0.587938	-0.00122448	-0.0039878	-0.00132247	0.365039	4.44197	0.93288	1.83333	2.77697	1.47989	0.00228726	0.00437288	-0.00135862	0.643796	0.00268944	0.00158443	1.52792	-0.000828188	3.936	3.79579
PD_46_1_mono_cd45_41778	-19.3932	15.8846	C1	monocyte	classical monocyte	PD	46	naive	mono	SD_PD	4.66707	0.00234936	0.0016177	-0.00112414	0.00130666	-0.000647777	-0.000114296	-0.000921152	0.000149486	0.000183857	0.240476	4.52104	3.8532	0.00619996	0.000251792	0.00176448	-0.00124647	0.0006722	-0.00454387	-0.0049437	-0.0021178	-0.000974997	0.00400243	-0.000158064	-0.0033735	-0.000136084	-0.00174588	-1.72e-05	0.000146143	-0.00340521	0.0691449	1.40051
PD_46_1_mono_cd45_5864	-19.9044	18.0803	C1	monocyte	classical monocyte	PD	46	naive	mono	SD_PD	5.31768	1.55365	0.240476	0.00129263	-0.00130251	-0.00127175	-0.000922904	2.13252	0.00114498	1.20173	-0.000439494	4.82625	1.50886	-0.004572	0.00466357	1.31333	-0.000621483	-0.000737791	-0.000668871	-0.00336258	6.11e-05	0.00213246	-0.00113719	0.00355872	0.000278251	0.756846	0.000610358	0.00150826	0.00100297	-0.00172708	0.0012411	2.05011
PD_46_1_mono_cd45_88611	-21.8818	14.4411	C1	monocyte	classical monocyte	PD	46	naive	mono	SD_PD	4.6275	-0.00144405	-0.000520727	-0.000261672	0.001116	-0.00270463	0.213377	0.00215171	0.00195953	-0.00194615	-0.00136473	5.34544	0.312489	0.000727625	0.560403	0.378684	0.000860255	-0.00150432	0.00277836	-0.000164454	-0.00436542	-0.00013346	0.000520404	0.207312	0.000986952	0.000381565	-0.00207232	0.00146361	0.000230002	0.00170986	0.000607378	0.792725
PD_46_1_mono_cd45_102973	-19.558	16.4555	C1	monocyte	classical monocyte	PD	46	naive	mono	SD_PD	4.17834	2.16357	4.88e-05	-0.000740228	-0.00179966	-0.00166876	-0.000247092	0.00111569	0.132413	0.901871	0.000711927	0.00564657	0.141527	-0.000967144	-0.000183907	-0.00519059	-0.0022951	3.91376	1.60928	1.82412	2.63289	2.20059	0.168797	-0.00281879	0.783683	0.679814	0.137764	0.00177608	0.901453	0.0030028	2.31087	4.03544
PD_46_1_mono_cd45_51359	-21.0684	12.2824	C1	monocyte	classical monocyte	PD	46	naive	mono	SD_PD	4.92933	0.394118	-0.00426847	-0.00177203	-0.00161466	0.00156398	0.00147945	0.000858135	-0.00107589	-0.00456778	-0.00172916	0.0735337	-0.00103816	0.00261798	-3.96e-05	0.000882936	0.00229334	1.11261	-0.000990848	4.27907	3.10656	2.62568	-0.00106197	-0.00451074	-0.00297647	0.000268759	0.00358535	-0.00128433	0.000842541	0.00253668	3.16104	3.6305
PD_46_1_mono_cd45_94330	-23.6117	21.4522	C1	monocyte	classical monocyte	PD	46	naive	mono	SD_PD	4.81275	2.98698	0.00162401	0.654468	3.09683	0.00114927	0.000346695	0.00211846	-0.000393567	-0.00120642	0.696344	0.000603711	3.77383	2.35868	0.598098	-0.00089942	4.38285	5.05326	0.000766978	0.000837399	0.000256144	3.48826	0.00500869	4.60996	2.1071	3.61847	0.00236993	0.0011924	3.68303	0.00081202	-0.00228769	5.94453
PD_46_1_mono_cd45_63656	-20.857	14.8519	C1	monocyte	classical monocyte	PD	46	naive	mono	SD_PD	3.79639	3.40306	0.00265113	0.000581108	0.000428619	0.16051	-0.00205709	-0.000560002	-0.000353451	-0.000610818	0.00123667	3.806	0.402263	0.000534716	0.00467708	0.00049086	-0.00144658	3.55547	-0.00319621	1.24133	2.17686	0.181403	0.000801864	-0.00486006	0.509825	-0.00253819	0.719023	-0.000635155	0.939948	-0.00300645	2.8237	3.88178
PD_46_1_mono_cd45_85133	-22.1815	11.8487	C1	monocyte	classical monocyte	PD	46	naive	mono	SD_PD	3.82923	-0.000134956	0.000349694	0.000308499	-0.000334925	0.00128251	0.0119997	0.000649822	0.134791	0.340389	-0.000432609	5.58896	0.00222969	-5.45e-05	0.000158042	-0.00433805	-0.00144797	0.00193881	0.530207	0.343033	0.0485809	1.04934	-0.00115423	-0.00301593	0.144299	0.000306816	-0.000557079	0.000542865	-0.000797999	-0.000341729	-0.00303483	-0.000474878
PD_46_1_mono_cd45_53603	-19.9619	16.7251	C1	monocyte	classical monocyte	PD	46	naive	mono	SD_PD	4.56277	1.66059	-0.000859473	0.00241958	0.000180835	-0.00082524	-0.000256624	0.00209639	-0.00245079	0.000212983	-0.000606334	0.433678	-0.000830913	0.0401892	0.00303943	0.00152476	0.00373349	3.91376	0.448602	2.47537	2.17192	3.82602	1.3402	0.000430917	0.937506	0.932607	-0.00138054	0.108785	3.22585	-0.000242478	1.91754	4.14294
PD_46_1_mono_cd45_72414	-20.9485	16.7015	C1	monocyte	classical monocyte	PD	46	naive	mono	SD_PD	5.13971	1.95772	-0.000367869	-0.00219954	-0.00112512	0.380548	-0.00154198	1.35886	0.000765371	0.00128505	0.27993	5.04911	0.00185447	0.215723	-0.00242324	0.303136	-0.00243627	0.000901194	3.09717	-0.00414213	0.423983	0.00180277	0.000863564	0.00496495	0.00232518	0.147861	0.0018324	7.63e-05	1.05046	0.0022005	0.675292	2.51058
PD_46_1_mono_cd45_33482	-20.9152	16.5527	C1	monocyte	classical monocyte	PD	46	naive	mono	SD_PD	4.80792	0.398379	-0.000405481	0.000703013	0.00159676	0.00276924	0.495832	-0.000994905	0.000238383	0.000494229	0.000127732	1.46945	1.16602	0.000621296	-0.000983799	0.00280362	-0.00258247	0.000864477	0.00375517	0.524078	2.72916	2.67166	0.975272	0.00152116	1.73996	0.399489	9.51e-05	-0.00169327	1.03932	-0.000428456	1.83843	3.91956
PD_46_1_mono_cd45_2123	-12.4881	21.4423	C1	monocyte	classical monocyte	PD	46	naive	mono	SD_PD	4.59016	1.40283	2.78603	-0.00217258	1.16818	-0.00256727	0.000627004	0.000879114	-0.00138855	1.68331	0.57345	1.0776	0.000333063	0.612398	0.00231995	-0.000963818	0.111767	1.89273	0.250376	1.23919	0.0016041	1.71061	0.00102681	2.04935	0.969714	0.827187	0.000229507	-0.00162569	3.61131	0.00653146	-0.000535848	3.61772
PD_46_1_mono_cd45_280	-20.1991	14.2508	C1	monocyte	classical monocyte	PD	46	naive	mono	SD_PD	4.68375	2.38921	0.00112664	-0.000693232	0.00416515	0.00320312	-0.0019367	0.000714372	0.00183245	1.65552	-0.00154409	0.434043	-0.00217392	-0.00117453	0.00117156	0.00125259	-0.000404025	0.657738	0.295098	2.22749	2.49237	1.69318	0.124478	-0.00504371	-0.00142928	0.0886837	-0.00195726	0.410015	-8.07e-05	0.00218865	3.87124	3.65152
PD_46_1_mono_cd45_63320	-19.5401	15.2971	C1	monocyte	classical monocyte	PD	46	naive	mono	SD_PD	5.23499	3.09715	-0.000620371	0.000371451	0.307721	0.000316827	0.000739407	0.000426694	-0.00410129	1.88e-05	0.139349	0.187106	-0.000842624	-0.00151769	0.0010967	-0.00150819	0.000498499	4.42219	2.32406	-0.00090703	3.12994	1.0625	0.00138878	0.00100002	0.303327	1.14667	-0.00112579	0.000829772	2.10547	0.00150364	4.61982	3.50195
PD_46_1_mono_cd45_9798	-9.9311	19.7139	C1	monocyte	classical monocyte	PD	46	naive	mono	SD_PD	4.3904	0.757615	-0.000988061	0.00313049	0.000651229	-0.00209415	0.19614	0.0249974	0.00160515	0.00157742	0.00221222	0.00116165	2.02363	0.212986	0.00102005	0.522499	-0.00273103	1.40626	0.164655	2.40445	1.2852	3.30961	0.263732	1.44426	0.00111649	0.000966261	-0.000108574	0.000348949	0.520041	-0.00291085	1.59433	2.68002
PD_46_1_mono_cd45_48299	-19.9974	14.5536	C1	monocyte	classical monocyte	PD	46	naive	mono	SD_PD	4.38961	2.25483	0.002319	0.0565698	-0.00405307	-0.00147934	0.00231244	0.486393	0.00274258	2.01994	1.42733	-0.0011419	0.811837	0.00172868	0.00283386	0.813616	0.000745689	2.25408	0.265857	2.36171	2.96911	1.69061	0.00132341	0.00262408	0.339822	-0.00132466	0.00310811	0.000546282	1.81838	-0.00312224	0.632729	3.78473
PD_46_1_mono_cd45_26024	-19.5482	13.5088	C1	monocyte	classical monocyte	PD	46	naive	mono	SD_PD	4.1256	1.82186	-0.00021055	-0.00188572	0.829828	-0.000279649	0.643632	1.31e-05	-0.00202441	1.92127	1.54225	1.60427	0.00107721	0.000796275	0.000807783	-0.00235415	0.000149797	2.40602	1.7146	3.60055	0.403557	2.31908	-0.000277194	-0.000139574	0.540844	0.407987	-0.000541256	-0.00177661	1.25606	-0.00396349	3.8249	4.01737
PD_46_1_mono_cd45_94396	-18.2416	15.6519	C1	monocyte	classical monocyte	PD	46	naive	mono	SD_PD	3.8237	0.803804	-0.00214391	-9.41e-05	0.00155793	0.00115643	-0.000324554	-0.00165099	-0.00240359	0.00242553	1.25343	4.68033	-0.000868344	-0.000291729	0.00125585	-3.62e-06	0.00416244	-0.00103535	0.00206451	-0.000341048	5.17e-05	1.34791	-0.0011786	0.00255893	0.177073	0.36635	-0.000905995	1.39e-05	0.000251676	-0.00080765	-0.00448329	2.08143
PD_46_1_mono_cd45_51589	-20.7298	14.8606	C1	monocyte	classical monocyte	PD	46	naive	mono	SD_PD	4.80967	1.88177	-0.000145893	-0.00147847	-0.000848955	-0.00163566	0.171557	0.00108638	-0.000805328	-0.000520632	-0.00409021	4.99738	3.71513	0.0059149	-0.00304802	0.00195758	0.00278308	0.275694	1.71995	1.01033	0.285313	1.83868	-0.000696398	0.417192	1.27083	0.313823	0.627085	-0.00161251	0.00210709	0.150827	-0.00065802	1.83576
PD_46_1_mono_cd45_20045	-9.64842	22.27	C1	monocyte	classical monocyte	PD	46	naive	mono	SD_PD	4.42571	2.90794	-0.00236944	-0.00145384	0.0011597	-0.000405498	-0.00167694	-0.00100703	-0.00105324	7.26e-05	1.49741	0.000663639	0.228799	0.000421431	-0.00276468	0.0019038	0.00262673	2.74771	-0.000251227	1.48568	2.82946	3.71123	0.195551	0.000524252	0.0757276	0.00277825	-0.0011579	-0.00328479	2.35198	0.00221136	3.35993	3.56883
PD_46_1_mono_cd45_13403	-23.3192	18.1112	C1	monocyte	classical monocyte	PD	46	naive	mono	SD_PD	5.0662	2.16152	-0.00163745	-0.000146261	0.458379	-0.00309322	0.0014834	0.344543	0.00237843	-0.000281275	-0.000759577	1.31643	2.93292	-0.000320078	-0.00224262	0.839179	0.00116621	4.18808	0.00128914	2.79598	2.91635	2.11541	0.126859	-0.00016708	0.00203829	0.00069824	0.948732	0.00360026	1.093	0.688019	4.4969	3.16434
PD_46_1_mono_cd45_18577	-19.9979	11.1345	C1	monocyte	classical monocyte	PD	46	naive	mono	SD_PD	5.28239	2.9376	-0.00214474	-2.51e-05	0.00312237	0.00215143	-0.00153249	0.000317941	-0.00219935	1.24824	0.358285	0.726096	3.67722	-0.000114316	-0.000522723	0.00125115	-0.00267817	4.53331	1.61703	2.07062	2.61692	3.00968	0.000856404	0.0039142	0.0575682	-0.000478167	-0.00109192	0.00193309	2.75245	0.00110965	4.19657	4.33925
PD_46_1_mono_cd45_63801	-22.0799	14.7593	C1	monocyte	classical monocyte	PD	46	naive	mono	SD_PD	4.79512	0.000148864	0.199278	-0.000568747	0.25522	-0.00181809	0.00169734	0.00225184	-0.000494284	-0.00114159	0.000779641	0.521797	0.00161509	0.00020681	-0.00768723	-0.00312693	-0.000558795	1.07185	0.00179795	1.97054	1.75625	2.72854	0.001326	0.00324604	0.00137219	0.81495	-0.00344036	-0.000268921	0.745733	0.470812	3.11736	3.3393
PD_46_1_mono_cd45_57633	-8.37132	16.8893	C1	monocyte	classical monocyte	PD	46	naive	mono	SD_PD	4.96843	2.15386	0.00319516	0.00200564	-0.00446175	0.00148222	0.000186975	-0.00221526	0.00278057	0.000504378	-4.25e-05	0.521622	-0.00279833	-0.00127136	0.000933562	1.18115	0.201435	3.65694	0.000695388	0.967458	3.34508	2.05117	0.775346	-0.0001976	0.743098	0.824689	0.00202472	0.000196614	1.29094	0.000162011	3.98689	3.58591
PD_46_1_mono_cd45_71566	-18.8103	13.2894	C1	monocyte	classical monocyte	PD	46	naive	mono	SD_PD	5.1467	2.64709	-0.000385407	0.0026709	0.302754	0.000128984	0.00040792	0.00168827	-0.000536258	0.00178628	0.000298262	-0.00225248	2.42228	0.30065	7.51e-05	0.195551	1.11711	4.63738	0.847167	1.88249	2.96038	0.626254	0.00145644	-0.000423847	0.000175735	0.895165	0.000949544	0.00261008	0.521973	-0.00181573	3.67421	4.1773
PD_46_1_mono_cd45_25265	-20.1681	11.2971	C1	monocyte	classical monocyte	PD	46	naive	mono	SD_PD	5.12006	0.0253973	0.000694606	0.000630506	0.228409	0.0031425	-0.00356538	-0.00286609	-0.00101424	-0.000744157	-0.00283849	0.105007	2.30563	0.000868529	-0.000202821	0.00174409	0.476018	0.00149138	-0.00532408	3.59978	3.14637	3.84089	1.49477	0.000384025	0.139349	0.813765	0.000277559	0.00113854	0.311727	0.000456892	3.4483	4.48979
PD_46_1_mono_cd45_70790	-17.689	15.7017	C1	monocyte	classical monocyte	PD	46	naive	mono	SD_PD	5.08959	1.50903	0.342089	-0.00183634	-0.000507342	-0.000261796	-0.00120597	0.000733828	0.464153	-0.000262137	-0.000835443	0.00307953	4.80817	0.00189109	-0.00322261	-0.00134973	0.00155033	1.38771	0.717448	3.06514	2.97448	3.61604	0.00253766	0.0305952	0.0263969	0.00292065	0.000458096	-0.00235715	0.000272724	0.000499903	1.39174	3.4951
PD_46_1_mono_cd45_47560	-21.7452	14.0881	C1	monocyte	classical monocyte	PD	46	naive	mono	SD_PD	5.17632	1.06534	-0.0003865	0.00281838	-0.0027047	-0.000710973	-8.2e-05	0.0040221	0.00123667	2.06234	0.45259	-0.000825453	-0.000834802	0.00370507	0.00167227	0.0511777	-0.00402985	-0.00242626	2.35119	3.39339	3.05232	3.36368	-0.00113818	0.721699	0.835095	-4.73e-05	-0.00317507	0.0025481	-0.00213919	0.0735337	3.2818	3.67171
PD_46_1_mono_cd45_12064	-20.1708	16.9795	C1	monocyte	classical monocyte	PD	46	naive	mono	SD_PD	5.46146	3.0592	-0.00155762	0.00246774	-0.00061334	0.0011509	-0.00318794	-0.00161707	-0.00189145	0.00175873	0.00123345	5.27401	2.93466	0.00173187	0.00630401	1.06521	-0.00191621	1.17327	1.41418	0.24339	-0.00123878	1.55429	-0.00133534	0.0021514	0.997924	-0.00184118	0.000553889	-0.00122677	2.57978	1.63925	0.0425871	3.00031
PD_46_1_mono_cd45_96838	-19.7175	15.8408	C1	monocyte	classical monocyte	PD	46	naive	mono	SD_PD	4.11929	1.75235	-0.00172862	-0.00117856	0.000863972	-0.00297016	-0.00133526	1.47494	-0.000918724	1.87508	0.000108298	0.0025001	-8.09e-05	0.0017293	0.0013313	-4.61e-05	-0.000582657	0.429109	0.282815	1.79788	2.76975	3.1997	-0.000295096	0.00123878	0.71587	0.0359922	0.00144461	-0.00236507	0.0028008	0.000811998	3.32337	3.28246
PD_46_1_mono_cd45_88977	-21.4896	10.7652	C1	monocyte	classical monocyte	PD	46	naive	mono	SD_PD	4.14163	1.6412	0.00306584	0.00228928	0.003618	-0.000875082	0.992591	-0.00424428	-0.00316667	0.854103	-0.00236722	-0.00186882	1.80007	-0.00315882	0.00114039	-0.000660958	-0.000136792	0.000730872	0.353586	2.70902	2.10595	2.04691	0.00163298	1.62676	0.154781	0.00185247	-0.000251734	-0.00128281	0.208486	0.00285207	3.29949	4.1024
PD_46_1_mono_cd45_54127	-19.5351	17.0627	C1	monocyte	classical monocyte	PD	46	naive	mono	SD_PD	3.56191	0.558163	-0.00181813	0.00346353	0.00280971	0.00133106	-0.000138914	-0.00336804	0.00238377	-0.00282433	0.844702	1.25237	0.000693614	-0.00172823	0.00345924	-0.00118676	-0.00104909	3.36973	-0.000551413	1.20206	1.53914	2.03557	0.000620649	0.00130034	-0.000845932	0.000616476	0.00420292	0.026197	0.84296	0.00169682	3.62552	3.47927
PD_46_1_mono_cd45_72105	-20.459	14.8569	C1	monocyte	classical monocyte	PD	46	naive	mono	SD_PD	4.2526	3.06512	0.00360435	0.325426	-0.00414691	-0.000576202	0.472429	-0.00135236	0.156164	-0.00205422	1.10141	1.32986	3.57048	0.282622	-0.00240386	1.35422	0.160905	5.68817	-0.00201542	0.00152264	0.199867	4.28626	4.34958	3.5206	0.221387	0.968653	0.00278185	0.0844994	5.52347	0.295865	0.673189	1.74797
PD_46_1_mono_cd45_55646	-19.5414	14.7592	C1	monocyte	classical monocyte	PD	46	naive	mono	SD_PD	4.76777	1.88617	0.000519072	-0.0035854	0.00115677	0.553502	0.00075006	0.00135468	-0.00165325	-0.000989507	-0.000989894	0.00076084	-0.000715965	-6.96e-06	-0.000206241	-0.000727034	0.0012764	3.98903	2.0497	2.3574	2.72442	2.74044	-0.00252103	0.00335382	-0.00106156	0.797077	0.609547	-0.000791944	1.6052	-0.000420581	2.52088	3.71543
PD_46_1_mono_cd45_55002	-20.2662	11.3316	C1	monocyte	classical monocyte	PD	46	naive	mono	SD_PD	4.2855	2.39762	0.980807	0.988413	3.89857	-6.89e-05	2.40179	0.23211	0.788211	-0.000555904	0.631236	0.630739	4.9443	1.99112	0.037791	-0.00712359	5.46675	5.17536	0.0189989	0.00240785	0.000969718	4.20201	1.58862	4.73754	2.81612	4.21964	0.0015471	0.00281206	4.37196	0.000845001	2.06972	5.9916
PD_46_1_mono_cd45_17175	-21.8236	14.5262	C1	monocyte	classical monocyte	PD	46	naive	mono	SD_PD	4.47357	0.000779923	-0.00372387	-4.13e-05	-0.00163796	0.0039549	0.310583	0.0019675	-0.000964993	-0.00281728	0.107592	5.21691	0.193392	-3.62e-05	0.000794637	0.245332	-0.00159093	-0.00259373	-0.00117343	0.521095	0.00032882	2.23928	0.000866259	-6.33e-06	0.0015687	0.125272	-0.000739196	0.000438009	-0.000752916	-0.0012712	0.000483963	0.762987
PD_46_1_mono_cd45_96465	-19.404	16.7113	C1	monocyte	classical monocyte	PD	46	naive	mono	SD_PD	4.98833	1.6836	-0.00125475	0.000352619	0.00228686	0.00194203	0.000579483	0.000145017	-0.00133919	-0.000290722	-0.00367011	5.50554	0.000145509	0.00361488	0.210052	-0.00407208	-0.00117034	1.85255	-0.00355214	1.23919	0.609547	1.65116	-0.000514612	-0.000233241	0.716028	0.281469	1.30991	-0.000953082	1.49861	-0.00101275	-0.00234952	0.982253
PD_46_1_mono_cd45_29104	-22.5854	20.7631	C1	monocyte	classical monocyte	PD	46	naive	mono	SD_PD	4.42341	0.426547	-0.00259858	0.000727083	0.00179285	-0.000218416	0.17471	-0.000648914	0.000489361	0.00282847	0.00269952	-0.0025246	1.54983	-0.00446232	-0.000350815	0.169192	-0.0025552	3.99391	0.00060603	1.86017	3.13499	1.79452	0.00312409	8.04e-05	2.27318	1.01046	0.00177831	0.00232346	0.47978	-0.000178667	3.82473	2.33356
PD_46_1_mono_cd45_41994	-20.2896	12.2745	C1	monocyte	classical monocyte	PD	46	naive	mono	SD_PD	4.77114	1.54894	0.000947716	0.0265969	0.615914	0.00138449	0.805444	0.557818	0.278005	5.40678	6.73e-05	4.84293	2.38455	0.518107	-0.00356098	1.80508	0.00200864	0.110575	5.79e-05	4.75496	2.36178	1.18126	-0.0017236	0.379244	0.648566	2.12e-05	0.962934	0.000151388	0.00237245	-0.0006381	0.000254066	5.10512
PD_46_1_mono_cd45_70475	-22.8051	20.1923	C1	monocyte	classical monocyte	PD	46	naive	mono	SD_PD	4.92824	0.500625	0.000575355	0.0006076	0.338688	-0.0011295	-0.00222112	0.00280516	-0.00159038	1.38318	-0.00116795	4.1407	0.184551	2.37e-05	-0.000346726	0.000615645	0.00117888	-0.00236715	9.58e-05	-0.000725967	0.315538	0.00517672	0.00037571	0.00143992	0.569168	-0.0028874	0.000177711	0.00132274	0.00164709	0.000284628	0.0789181	1.04171
PD_46_1_mono_cd45_106250	-19.5417	15.4958	C1	monocyte	classical monocyte	PD	46	naive	mono	SD_PD	3.63315	1.58202	0.000251846	-0.000727641	0.592008	-0.00185195	0.000800446	-0.00131164	0.0039618	0.83261	0.489069	0.244555	0.376819	0.000991046	0.00298234	0.82513	-0.00105121	4.26168	0.460907	0.00024727	1.90939	1.70239	0.00421245	-0.00183815	0.000121744	0.825277	-0.00114028	-0.00140215	2.05228	-0.000381119	2.89506	3.63016
PD_46_1_mono_cd45_25620	-14.602	17.7035	C1	monocyte	classical monocyte	PD	46	naive	mono	SD_PD	3.90252	1.1972	0.420314	0.148454	1.69935	0.123486	-0.00120026	0.00405475	-0.00252055	0.861435	0.00353743	0.000520132	1.07955	0.127653	-0.00442046	0.00097968	0.000555771	0.436597	1.3698	-0.00219432	2.97371	1.48231	2.24e-05	-0.000924899	0.00201038	0.794978	0.0201986	0.000257304	0.000117755	-0.00201083	0.00118698	4.1644
PD_46_1_mono_cd45_44298	-19.8434	14.9758	C1	monocyte	classical monocyte	PD	46	naive	mono	SD_PD	5.43401	3.14997	-0.000509596	0.00355563	0.00382748	0.238726	-0.00111427	0.380362	-0.00443831	4.71894	1.10929	5.88633	3.72902	0.16426	0.00042179	0.00156451	-0.00346196	-0.000182593	-0.000833665	1.81401	2.52789	3.89821	-0.00130359	1.34743	0.0361921	0.188286	2.02155	0.000208443	2.91831	3.14618	0.000333231	4.22677
PD_46_1_mono_cd45_46521	-18.5909	14.2745	C1	monocyte	classical monocyte	PD	46	naive	mono	SD_PD	4.33427	1.08841	0.367661	-0.00159852	0.200063	0.725782	0.00149418	0.0932647	0.000396497	0.246302	-0.000729972	5.33076	1.565	0.00275837	-0.00192832	-0.000446369	0.288578	0.271068	-0.00112102	0.569511	2.96568	0.00241652	-0.000304385	0.914358	-0.000818353	1.24218	0.00221078	0.000226538	0.378125	-0.000568395	0.000999044	0.394859
PD_46_1_mono_cd45_94974	-20.7429	15.7712	C1	monocyte	classical monocyte	PD	46	naive	mono	SD_PD	4.78856	1.44578	0.00162533	-0.00155919	-0.00263473	-0.00162705	0.00145472	0.00114656	0.00114385	-0.00146776	-0.00083322	-0.0012556	0.649715	0.00162447	0.00699994	0.85727	-0.000766693	3.50948	0.565907	3.62084	2.85793	3.94796	0.309056	-0.000159968	1.24994	0.340955	0.00406607	-0.00100631	0.000720966	0.00282668	3.95781	4.12666
PD_46_1_mono_cd45_29749	-20.2067	16.1782	C1	monocyte	classical monocyte	PD	46	naive	mono	SD_PD	4.93034	-0.0014978	-0.000287813	0.0581672	-0.000830321	0.0019936	-0.000315211	0.00295843	-0.000254792	1.26059	0.0008692	-0.00152183	-0.000260844	0.000645824	0.182781	0.0731348	0.0844994	3.32272	2.50176	1.7212	2.3362	0.141527	-5.58e-05	0.0046655	-0.00189589	0.437691	-0.00117484	0.226459	-0.00129636	0.280507	3.9608	3.84323
PD_46_1_mono_cd45_50831	-20.1118	15.8128	C1	monocyte	classical monocyte	PD	46	naive	mono	SD_PD	5.15176	2.28332	-0.000101876	0.0018435	0.0777217	-0.000283753	-0.000676835	1.06571	-0.00119313	0.656594	0.532304	1.14909	4.79611	0.00430037	-0.00149924	0.379803	1.54364	5.14328	0.0020749	0.766048	3.73354	2.21238	-0.000833016	-0.00187354	-0.000493837	1.22835	-0.00229368	0.195355	1.88948	0.00369301	3.83464	4.46761
PD_46_1_mono_cd45_38465	-20.4047	12.1876	C1	monocyte	classical monocyte	PD	46	naive	mono	SD_PD	4.11909	0.954645	0.00161844	-0.00159706	-7.14e-05	0.000710151	0.00211052	0.18573	0.00141643	1.83806	0.00171425	4.60701	1.29145	0.419764	0.00167387	-0.00140233	0.00265492	0.630905	1.72432	0.0495797	0.00100132	1.12254	-0.000716715	0.00220184	0.572765	0.193196	0.0217983	0.00281288	7.97e-05	-0.0043997	0.694427	2.36555
PD_46_1_mono_cd45_9256	-22.8932	15.6964	C1	monocyte	classical monocyte	PD	46	naive	mono	SD_PD	4.88536	-0.00160712	0.00259131	-0.00343044	0.942657	-8.28e-06	-0.000649443	-0.00318139	0.00345641	2.50647	0.514411	1.2702	0.000305856	0.0201986	1.70858	-0.00133461	-0.00346873	3.62898	1.22207	2.16443	2.40999	0.770628	-0.00083757	0.000291944	0.780808	0.384831	0.0019171	0.418846	1.37589	-0.0031606	3.08264	3.92946
PD_46_1_mono_cd45_72467	-20.9471	16.4574	C1	monocyte	classical monocyte	PD	46	naive	mono	SD_PD	4.95243	2.25188	0.0860936	-0.00092304	-0.000596974	-0.00040564	0.597422	0.167417	0.000966496	1.61466	0.00194973	5.17738	0.000465002	-0.000186545	-0.000543548	-0.0008765	-0.000627586	-0.000444778	3.6404	0.168403	0.499028	0.000562895	-0.00233623	0.00281242	0.000503521	0.0779211	0.000277812	-0.00247536	0.0801143	0.000116343	0.387063	0.815838
PD_46_1_mono_cd45_77966	-20.7326	12.1713	C1	monocyte	classical monocyte	PD	46	naive	mono	SD_PD	5.11432	1.52085	0.00484473	0.000643611	0.107195	0.275309	-0.00291771	0.000515946	0.000178066	0.984878	0.00098909	0.117926	4.45568	-0.000374193	0.839033	0.00386886	-0.00121853	0.00139648	3.23827	2.78332	2.10816	3.06176	0.719811	0.128447	0.000627899	1.38601	-0.00116402	-0.000559626	1.38846	0.00486378	3.53222	4.27391
PD_46_1_mono_cd45_55169	-19.7117	15.0262	C1	monocyte	classical monocyte	PD	46	naive	mono	SD_PD	5.20118	2.55608	-0.00159299	0.037791	0.00269501	-0.000445663	0.00099411	-0.000953246	0.000286809	0.00288037	-0.00235952	0.576014	-0.00659702	0.113158	-0.00248447	0.00410572	0.00083129	4.52091	1.6735	2.89845	2.2569	2.936	0.00459998	-0.00103244	0.037791	-0.00338833	6.22e-05	0.000724591	0.806784	0.000199398	4.24361	4.14699
PD_46_1_mono_cd45_91895	-19.1141	17.8904	C1	monocyte	classical monocyte	PD	46	naive	mono	SD_PD	4.14673	0.650043	0.00160125	1.06718	3.19768	0.000272921	-0.00352206	0.44715	0.0413882	-0.00188273	1.73764	-0.00279212	4.362	1.62638	0.14608	0.000576407	2.92308	5.21386	-0.000105248	0.814061	-0.00178897	3.19637	0.473148	4.52455	0.256576	3.48332	0.116139	-0.000192634	4.06088	-0.00249685	-0.000170631	5.50792
PD_46_1_mono_cd45_98061	-21.948	12.384	C1	monocyte	classical monocyte	PD	46	naive	mono	SD_PD	5.27947	2.48964	0.000844428	0.000713466	0.0279963	0.00141136	-0.00059048	0.00190661	0.00322972	0.000546914	-0.000659446	5.43135	-0.000357775	-0.000667815	-0.00164394	0.00298861	0.000339621	-0.00138981	3.38106	0.140537	-0.000727355	-0.0016128	-0.000808622	-0.000453055	1.16284	-0.00293274	0.294907	-0.00363833	0.000875967	0.00133034	0.522499	3.19302
PD_46_1_mono_cd45_49513	-20.5917	16.2794	C1	monocyte	classical monocyte	PD	46	naive	mono	SD_PD	4.40011	0.544494	-0.000253124	0.000631379	-0.0029279	-0.00111865	0.327134	0.0858943	0.000898562	0.00139752	-0.000979164	-0.00226469	2.20722	0.000658512	-0.00298239	-9.89e-05	0.683841	1.42724	-0.00128355	3.89023	2.50065	3.46853	0.00061867	-0.00201484	-0.00227577	0.00324736	-0.000979272	-0.00239576	1.59137	0.634881	2.97826	3.61162
PD_46_1_mono_cd45_30219	-20.159	14.6615	C1	monocyte	classical monocyte	PD	46	naive	mono	SD_PD	5.13484	1.488	0.00249605	-0.00242069	-0.000524862	-0.00078784	0.000331614	-0.000246374	0.241447	0.00341849	-0.000749911	-0.00182726	1.75639	-0.000367056	0.00102155	0.00166118	-0.000801365	3.33507	-0.00225129	1.82708	2.78182	0.602484	-0.000408104	0.00338225	0.0209985	-0.00335199	0.000270298	-0.00322255	1.28242	0.00162591	3.69236	3.89709
PD_46_1_mono_cd45_60341	-22.8914	16.687	C1	monocyte	classical monocyte	PD	46	naive	mono	SD_PD	3.77005	0.0481814	0.000816508	-0.00345743	1.04934	-0.00118199	-0.00108831	0.000520634	0.00104063	0.142319	-0.00112483	4.89773	2.70021	0.396897	0.000288552	0.0033438	-0.00270315	0.572594	0.472609	0.00393644	-0.00101243	-0.00249098	0.00185261	0.00169061	-0.000585264	0.315728	-0.00104386	-0.00316858	-0.00052557	-0.00272357	0.449327	1.66535
PD_46_1_mono_cd45_18406	-20.151	15.8201	C1	monocyte	classical monocyte	PD	46	naive	mono	SD_PD	5.04361	0.39152	-0.00223297	0.00251154	-0.0043359	-0.00136449	0.00156069	-0.0016157	0.00100542	-0.000763361	1.63084	-0.00186863	-0.000702563	-0.00185334	-0.00183811	-0.000134131	0.000260084	0.000757693	0.000362649	3.12882	2.91518	2.43111	0.00275012	-0.000676138	-0.000555867	0.00295508	9.71e-05	-0.000812235	0.00053661	-0.00175366	0.634385	2.31678
PD_46_1_mono_cd45_105874	-20.3364	15.7671	C1	monocyte	classical monocyte	PD	46	naive	mono	SD_PD	4.73366	1.03743	0.131818	0.000443399	0.267788	0.0960522	-0.000229056	-0.00134421	0.150234	1.48006	0.139745	5.12838	2.61249	-0.0018741	0.00167288	0.0341933	-0.00222331	0.00283909	-0.00322083	0.000255912	0.00342848	0.490851	-0.000315745	9.21e-05	0.137368	0.00136798	-0.000969463	-0.000331852	-0.000858296	0.225679	-0.000918266	2.21842
PD_46_1_mono_cd45_13179	-23.4315	19.9958	C1	monocyte	classical monocyte	PD	46	naive	mono	SD_PD	5.12756	2.39197	-0.000209925	0.00306945	0.625256	0.101625	-0.0041505	0.0020775	0.00080074	0.000809722	-0.00473047	5.46069	1.38808	0.00252416	0.00495641	-0.00181349	0.228799	-0.00277623	0.0012518	0.00229561	3.01904	2.67342	0.00114809	0.0127997	0.134791	-0.00561827	0.000389376	-0.000569381	0.311917	0.733917	0.0012424	2.58752
PD_46_1_mono_cd45_69901	-19.8508	13.2635	C1	monocyte	classical monocyte	PD	46	naive	mono	SD_PD	5.09257	-0.00188458	0.286082	0.0020511	-0.00300925	0.00117918	0.000745848	0.61005	0.675454	0.372711	-0.00171413	5.45441	0.000704649	-0.0017655	-0.000665563	5.63e-05	-0.00274641	0.00140403	1.91627	-0.000909666	0.00192034	0.0026821	-0.000693607	0.367286	0.00282443	0.00238452	0.000871766	-6.27e-05	0.366163	0.032994	-0.0037043	0.714607
PD_46_1_mono_cd45_38894	-20.0659	16.9653	C1	monocyte	classical monocyte	PD	46	naive	mono	SD_PD	4.42803	1.90782	-0.000538778	-0.000860413	-0.00181647	0.000936594	0.628249	0.000657129	0.00342244	1.92824	0.826159	1.15312	0.291264	0.59776	0.00174964	1.0102	0.268367	4.47785	1.29716	0.00294526	3.33807	2.78966	0.0643556	0.00171576	1.65876	0.206724	0.00277496	0.000432971	0.853814	0.000257502	3.55407	3.82699
PD_46_1_mono_cd45_37928	-19.7593	14.6598	C1	monocyte	classical monocyte	PD	46	naive	mono	SD_PD	5.74389	3.06624	-0.00105889	0.000577963	0.182387	-0.000270743	0.00398961	1.17079	0.250957	2.84612	0.174316	5.84167	0.655123	0.0683468	0.35321	0.00104555	0.00198315	0.878542	2.2033	0.678846	2.23691	2.10028	-0.00179241	-0.00114471	1.91926	0.135981	-0.000938567	1.14332	1.71989	2.06619	1.00479	3.69531
PD_46_1_mono_cd45_91613	-8.10718	31.0837	C1	monocyte	classical monocyte	PD	46	naive	mono	SD_PD	5.03506	1.1993	1.23694	-0.000975155	0.00264713	0.00176779	0.00385047	0.569339	-0.000225525	0.00184688	0.0269967	1.91886	1.85181	-0.000688523	-0.00213411	-0.0024118	0.00193447	0.00129691	-0.00350555	3.00763	3.46296	3.66628	-0.000245726	1.15346	0.000286548	-0.00164936	0.444243	-0.00194702	1.96764	0.000698555	4.13355	3.94019
PD_46_1_mono_cd45_94994	-19.1944	11.5283	C1	monocyte	classical monocyte	PD	46	naive	mono	SD_PD	4.81017	2.13075	-0.00407929	0.000796566	0.000714615	0.00126295	0.000821672	0.00299377	0.000716706	-0.00350352	1.10714	0.000592976	0.00154298	0.0285961	0.00442213	-0.000175508	0.000705117	3.62907	0.00185178	-0.000490439	3.27166	2.4902	1.20767	0.000212734	1.05432	0.815838	0.000894523	0.882081	3.26195	0.00417901	4.0706	4.04461
PD_46_2_mono_cd45_20685	-19.823	14.8059	C1	monocyte	classical monocyte	PD	46	expose	mono	SD_PD	5.10785	-0.000315176	-0.00155805	-0.000524389	-0.00352094	0.000242918	0.0813104	-0.000553103	-0.00209224	-0.00144458	0.000759585	4.78563	0.000505284	-0.00217825	0.00162053	-0.00188962	0.00354596	0.0073649	-0.00216597	-0.000729542	0.263732	-0.000864656	-0.00155697	0.0119997	-0.00364718	0.8801	0.00104589	-0.000966444	-0.000398589	0.438784	0.00879989	2.45047
PD_46_2_mono_cd45_35344	-20.6173	15.0995	C1	monocyte	classical monocyte	PD	46	expose	mono	SD_PD	4.05024	0.766048	-0.000951904	-0.00284168	-0.00402011	-0.000762936	0.334904	0.000484616	0.00248504	-0.00253719	0.857414	-0.000739702	-0.000221743	-0.00081369	0.000364213	0.00227387	-0.00165262	4.04078	0.00939987	0.908129	3.4417	2.79396	0.000589442	0.00359578	0.000843203	0.589465	0.00227756	0.000282281	1.63828	0.00174469	3.80846	3.42662
PD_46_2_mono_cd45_15254	-19.4539	14.8699	C1	monocyte	classical monocyte	PD	46	expose	mono	SD_PD	4.27271	1.71145	0.00179025	-0.00140745	0.00325037	0.00104506	-0.00104933	0.000495295	-0.000626542	0.00221026	-0.00290001	0.00123443	1.90305	0.00332969	-0.00313038	-0.000200763	0.00236095	3.67846	0.00172367	0.45259	1.16079	1.54503	0.0197987	0.143705	0.00499997	0.00286105	0.00244992	-0.00188075	0.00203541	-0.00500525	3.31662	4.03387
PD_46_2_mono_cd45_34612	-20.7199	11.4593	C1	monocyte	classical monocyte	PD	46	expose	mono	SD_PD	5.56684	3.63027	-0.00223428	0.10063	2.35134	-5.69e-06	0.00260928	0.00539996	0.283007	-0.00290617	0.240087	0.0789181	2.91749	1.40496	1.55121	0.000704182	3.33851	5.48617	0.617418	4.09058	2.42112	3.25615	0.13162	3.37831	2.86202	3.65535	0.176482	-1.78e-05	4.99024	0.362789	1.4975	4.91277
PD_46_2_mono_cd45_35832	-21.2967	14.0717	C1	monocyte	classical monocyte	PD	46	expose	mono	SD_PD	4.76768	1.51181	-0.00167824	-0.00097028	-0.00168945	0.00336192	0.00209663	0.000344838	0.00141696	-0.000863718	0.00195422	5.59923	2.55627	-0.000719895	-0.00072432	-0.00145458	0.00148012	-0.00294566	0.0019108	0.34341	0.000773351	1.9223	0.00168269	-0.00291069	-0.00162237	0.471711	-0.000790208	0.00251806	0.236392	-0.00248176	0.589804	2.18574
PD_46_2_mono_cd45_29902	-10.6716	27.3406	C1	monocyte	classical monocyte	PD	46	expose	mono	SD_PD	4.84973	1.98876	0.867446	0.000950433	0.917945	0.00140055	-0.000358187	0.00129978	0.0012425	0.983435	-3.17e-05	-0.000146052	2.67955	0.000966995	0.13162	0.521973	0.000927302	2.3553	1.65603	3.53499	2.42098	3.56544	0.472788	-0.00253666	0.405404	0.180026	0.00129834	-0.00100772	0.206529	0.00223186	3.35539	4.01951
PD_46_2_mono_cd45_21017	-20.733	15.1175	C1	monocyte	classical monocyte	PD	46	expose	mono	SD_PD	4.02469	1.20603	0.734229	-0.000671403	-0.0055453	0.13043	-0.00516624	-0.000571816	-0.00308245	0.000328381	0.960266	2.19805	-0.000746434	-0.00208823	-0.000421039	-0.00474023	0.00158345	-0.000947297	2.99342	0.0267968	2.86386	2.44126	0.00426172	-0.00297509	-0.0033916	-0.00100491	-0.00272177	0.00138806	-0.000982766	0.000663	2.00492	3.9804
PD_46_2_mono_cd45_33192	-20.1032	14.4779	C1	monocyte	classical monocyte	PD	46	expose	mono	SD_PD	4.25442	0.091074	0.000389846	0.00228317	0.00303951	-3.11e-06	0.00109914	-0.000719795	0.00371084	0.612565	0.00134565	4.95907	1.6671	0.00192955	-0.000755657	0.00229768	0.254833	0.927965	-0.00192841	-0.00354248	0.00377541	3.55021	0.0024118	0.167811	0.000783313	0.233278	0.00227138	-0.00222545	0.163274	-0.000784339	0.00176079	2.22988
PD_46_2_mono_cd45_12126	-21.9527	13.2287	C1	monocyte	classical monocyte	PD	46	expose	mono	SD_PD	5.7499	3.54885	1.69659	0.00302599	0.428195	0.323337	-0.00210378	0.0193988	0.036392	1.2237	-0.00095335	6.13961	0.000744305	0.1816	0.00104023	0.0837022	0.528457	2.70642	3.58664	3.10163	3.45711	2.94667	0.00286704	0.00202204	0.559542	0.0105998	0.0353926	0.000640139	2.95031	-0.000215392	2.14248	4.90689
PD_46_2_mono_cd45_24750	-22.147	13.5631	C1	monocyte	classical monocyte	PD	46	expose	mono	SD_PD	5.05994	0.857989	0.000937846	0.0825064	-0.00237527	0.00185224	0.337553	-0.00255274	0.000156457	-0.000101711	0.00497593	4.93177	4.05682	-0.000175575	-0.000559611	0.747127	0.157745	0.984222	0.00305891	0.00401936	-0.00219449	0.488356	-0.00123949	0.00298447	1.18138	0.842379	0.923307	-0.00254774	0.386319	-0.00111262	1.26352	2.32406
PD_46_2_mono_cd45_27061	-20.2585	15.4552	C1	monocyte	classical monocyte	PD	46	expose	mono	SD_PD	4.89088	0.543973	0.0701425	0.00346499	0.547616	0.409093	0.00138033	0.0846987	0.000958071	3.39999	0.225679	4.64301	2.43623	-0.00351418	-0.00422606	-0.000712725	0.00302759	0.530381	3.4764	0.00478013	-0.00113295	0.000510151	-0.00143241	0.000227938	0.928649	-0.000614957	0.886033	0.000812527	-0.000996346	0.474942	0.555229	3.47578
PD_46_2_mono_cd45_23525	-20.04	12.2156	C1	monocyte	classical monocyte	PD	46	expose	mono	SD_PD	5.17951	-0.00203611	0.00400964	0.213182	0.0014006	0.00122455	0.178648	0.142517	0.744028	0.502397	-0.000713545	5.73117	0.713343	0.00103733	-0.00274281	0.0505784	-0.000608492	-0.00220001	-0.0029203	0.000675362	0.302563	0.00031715	-0.00267937	0.00259333	0.00129526	0.0024689	0.0024762	-0.00130973	0.00296931	0.00137088	-2.54e-05	1.97709
PD_46_2_mono_cd45_32165	-20.6201	11.3572	C1	monocyte	classical monocyte	PD	46	expose	mono	SD_PD	4.17496	1.98881	0.000603845	-0.00295507	0.193392	-0.00215286	0.708912	0.000671116	0.00224512	0.35415	0.0339934	4.68581	0.00276052	0.00133361	0.00133166	0.0920699	1.02006	-0.000429658	0.635047	2.00698	-0.00306436	3.03144	0.879534	0.731418	0.545882	0.00212463	-0.00359675	-0.000551936	0.916015	-0.000945741	-0.000601473	2.60831
PD_46_2_mono_cd45_22071	-20.6058	11.2768	C1	monocyte	classical monocyte	PD	46	expose	mono	SD_PD	5.45446	1.11	0.00269873	-0.00137298	-0.00198441	0.263346	-0.000903587	2.18933	-3.42e-05	-0.00195112	0.0010072	5.41703	-0.000910277	0.261412	-0.000531283	0.690745	0.00185325	0.00392439	-0.00174167	-0.00144396	0.00223447	-0.000127112	0.00125788	-8.95e-05	0.481748	0.559714	0.00138052	-0.00121117	0.601304	-0.00243163	0.00283028	0.0024569
PD_46_2_mono_cd45_33806	-19.8798	13.6691	C1	monocyte	classical monocyte	PD	46	expose	mono	SD_PD	3.72924	-0.00220603	0.00121261	0.000453193	0.467755	0.000322523	0.00020666	0.00238773	0.00102382	-0.000338857	1.23844	0.735321	3.72108	0.0030667	0.000622046	0.00261955	0.00166785	2.9731	0.975537	1.31763	2.03506	1.97681	0.458379	1.24122	0.116735	0.0015294	0.478885	-0.00180004	-0.00351917	-8.42e-05	-0.00336804	3.56752
PD_46_2_mono_cd45_8872	-20.9283	14.7027	C1	monocyte	classical monocyte	PD	46	expose	mono	SD_PD	4.81776	0.601304	0.00331516	0.000674331	-0.00140559	-0.00375132	0.000180684	0.000983105	0.00373572	-0.00108532	0.000803688	-0.00194912	2.29043	-0.00318755	-0.00175485	0.00267615	0.000365387	-0.00135573	0.0397895	2.71196	3.00075	2.77207	-0.00272962	-0.00207478	-0.000472127	1.1403	-0.00113963	0.0127997	0.608203	0.00108089	3.26433	3.72107
PD_46_2_mono_cd45_25955	-19.8043	13.4618	C1	monocyte	classical monocyte	PD	46	expose	mono	SD_PD	4.86503	1.66725	-0.000165877	-0.00213874	0.000799572	0.000383751	0.00135969	-0.000255549	0.000157606	0.00192534	-0.000839609	1.47668	0.00379249	-0.00110429	0.00106778	0.000537749	-0.00124279	-0.00152047	0.273189	1.40404	3.19321	4.21362	0.616248	-0.00270277	-0.000257475	0.0487806	-0.000923957	-0.00341949	1.42814	0.092269	4.02982	4.18414
PD_46_2_mono_cd45_28685	-20.2113	12.5503	C1	monocyte	classical monocyte	PD	46	expose	mono	SD_PD	3.88174	1.12982	0.00366132	-0.00366878	0.247078	-0.00333111	0.0012589	-0.00325363	0.00213824	0.00118729	7.87e-05	0.00182383	0.794678	-0.00282649	-0.00329804	0.000730587	0.00117499	1.877	0.377005	3.53276	3.14599	3.2092	0.135584	0.00161928	-0.00105689	-0.00303675	-0.00130907	-0.00195669	0.544667	0.00156182	3.44914	2.20587
PD_46_2_mono_cd45_24152	-20.5704	13.1379	C1	monocyte	classical monocyte	PD	46	expose	mono	SD_PD	4.40856	1.19665	-0.0022999	-0.000394787	0.00142393	-0.00252747	0.0019444	0.000781283	-0.00159769	-0.0018254	-0.000526463	0.0527755	-0.00132014	-0.0031789	0.00253622	0.27916	-0.00213182	3.0305	2.92117	3.2064	3.12929	2.54936	0.00166756	-0.00132916	-0.000361911	-3.65e-05	0.692027	0.00284722	1.10738	-0.00101674	2.73549	4.3633
PD_46_2_mono_cd45_13730	-20.2606	12.0291	C1	monocyte	classical monocyte	PD	46	expose	mono	SD_PD	4.77138	0.00105343	-0.00152516	0.000339292	0.312108	0.00170649	0.231136	-0.00332768	0.000694466	1.04033	0.00131082	5.66207	-6.57e-05	0.0395896	0.553329	-0.00141201	0.658065	0.421049	0.63951	-0.00144731	-0.00120812	0.000832313	0.000477512	-0.00254902	0.00639994	0.313823	0.00318981	0.030995	-0.000333442	0.000203408	1.32966	2.30614
PD_46_2_mono_cd45_35118	-10.4779	17.267	C1	monocyte	classical monocyte	PD	46	expose	mono	SD_PD	4.49512	0.63637	-0.00217056	0.000924927	-0.00133132	0.00181128	1.77124	-0.00318953	0.0273966	2.44208	-0.00500732	4.55937	-0.00136809	-0.00117656	-4.62e-05	-0.00516632	0.197513	0.002262	2.03706	0.713185	0.00197975	-0.00110529	0.0878868	0.000692659	0.499383	0.0215983	-0.00299856	-0.000885377	2.77e-06	0.00107149	0.405219	-0.000633208
PD_46_2_mono_cd45_29075	-19.6554	18.1309	C1	monocyte	classical monocyte	PD	46	expose	mono	SD_PD	4.64269	1.41693	-0.000525518	0.00531388	0.507352	0.531605	0.101227	0.0938621	-0.00104209	1.96302	0.00149419	4.44561	1.28397	-0.00291033	0.00178167	0.215527	-0.00368604	-0.00305821	0.263732	-5.83e-05	-0.00270413	0.280507	0.00179976	0.0673491	0.0733342	0.823953	-0.00516859	0.00371041	0.00228072	-0.00151246	0.273189	1.79187
PD_46_2_mono_cd45_6446	-20.1392	18.183	C1	monocyte	classical monocyte	PD	46	expose	mono	SD_PD	5.05357	2.33013	-0.000153473	-0.0010754	0.398749	0.00279843	0.00194279	0.0035426	0.0016758	-0.00128977	0.00363302	-0.00230339	-0.000220498	-0.000508877	-0.000354558	0.913391	-0.00394669	3.84697	1.9844	0.522675	2.58348	-0.0029527	-0.000511831	-0.000187042	0.000104455	1.16124	0.00173688	0.24766	1.6652	-0.00152524	3.08403	3.71594
PD_46_2_mono_cd45_17505	-23.0429	13.323	C1	monocyte	classical monocyte	PD	46	expose	mono	SD_PD	4.5973	1.60265	0.212008	0.624923	-0.000239981	-0.00163597	-0.0023243	0.0705415	-2.6e-05	-0.00114327	0.469914	0.000438942	0.296056	-0.0011808	-0.000257894	0.000630992	1.02668	3.78746	2.51595	0.573279	3.42734	2.49382	0.00303458	-0.000444406	0.41112	1.01264	-0.00298	0.211813	0.394303	-0.00173712	3.62834	3.65377
PD_46_2_mono_cd45_14128	-20.3764	15.6435	C1	monocyte	classical monocyte	PD	46	expose	mono	SD_PD	4.51248	1.39884	-0.00315389	5.91e-05	0.000428841	0.00254969	0.00100312	3.86e-05	0.00265154	0.00112319	-0.00149687	0.239892	0.934242	-0.000849292	0.00305689	-0.00303938	-0.000563104	4.29537	1.39361	0.706057	0.000893494	1.79426	0.126463	-0.000784213	1.15426	0.824395	0.357346	0.00143442	-0.000911995	-0.0035742	3.67626	2.9058
PD_46_2_mono_cd45_15648	-20.8169	11.9083	C1	monocyte	classical monocyte	PD	46	expose	mono	SD_PD	3.38059	2.47661	0.0019362	-0.00457512	4.08569	-0.000171733	0.580281	0.00162655	0.00354104	-0.00122287	1.43393	1.75531	5.74485	2.61115	-0.00222009	0.396897	3.66122	4.14955	-0.00181471	0.00013404	0.000800886	4.27111	1.31903	4.04003	2.6197	2.24855	0.00021922	-0.000933904	3.54004	0.000111968	1.05246	4.08402
PD_46_2_mono_cd45_32126	-20.8692	14.972	C1	monocyte	classical monocyte	PD	46	expose	mono	SD_PD	3.81829	-6.4e-05	0.60063	-0.000973154	0.863012	0.00400851	-0.000576613	0.0012675	0.00290941	0.79062	0.670759	4.44174	0.00101347	0.00188385	0.000389749	0.432765	0.920147	2.73124	0.00330628	-0.000727245	1.22824	2.03772	-0.00121869	0.201435	0.00211607	-0.000943636	0.380548	0.00156528	1.35876	0.631071	1.57561	2.94067
PD_46_2_mono_cd45_22326	-19.9436	14.164	C1	monocyte	classical monocyte	PD	46	expose	mono	SD_PD	4.60552	3.44637	0.000594461	0.000840536	-0.000109803	0.00111338	0.00213166	1.02592	-0.000959063	-0.00086492	-0.00103384	5.32484	0.46235	0.00196408	0.000534275	0.00177557	0.00195953	0.00138809	0.341333	0.00128906	0.000755427	0.000409321	-0.00530372	-0.000307015	2.00877	-0.000280854	-0.000374643	-0.00157081	0.404665	0.000598402	0.00779993	2.45679
PD_46_2_mono_cd45_21533	-21.5452	12.8462	C1	monocyte	classical monocyte	PD	46	expose	mono	SD_PD	4.66077	1.67524	0.000116978	-0.00243116	-0.0019823	0.00120533	0.0571689	-0.00330252	0.000724815	-0.00197153	0.000657268	0.00252736	1.78065	0.00245034	0.0751293	-0.000715556	0.00266357	4.68202	2.42905	-0.00011702	2.03073	-0.000934023	-0.00220955	-0.00102792	1.55e-05	-0.00326966	-0.00499088	-0.00318861	0.00324358	0.000910747	4.15042	3.57761
PD_46_2_mono_cd45_31217	-20.4332	11.2739	C1	monocyte	classical monocyte	PD	46	expose	mono	SD_PD	5.19609	1.86266	0.00140989	-1.67e-05	0.88434	-0.000784709	0.000984188	-0.00314346	-0.00259436	-0.000556202	0.0685463	4.37622	0.00290862	-0.000259471	0.475301	-0.00232735	0.00150819	2.7016	0.44969	2.00772	2.69686	2.80997	0.0629584	0.101227	0.861005	1.14436	0.0817091	0.000547747	0.62775	0.00345664	3.58308	4.28484
PD_46_2_mono_cd45_19629	-20.238	12.7847	C1	monocyte	classical monocyte	PD	46	expose	mono	SD_PD	4.68866	2.84443	-0.00160337	-0.000478337	-0.00302194	-0.00267672	0.000271858	0.00274855	0.0151994	-0.00489869	-0.00490503	0.00354293	-0.000490176	-0.000909222	-0.000921632	0.07114	-0.00109333	2.82085	-0.00186204	3.07313	3.20207	4.26344	0.524078	-0.00240154	0.670272	-0.00115779	0.00160953	0.284545	1.57466	0.000504262	3.94344	4.24276
PD_46_2_mono_cd45_6967	-22.0963	13.9538	C1	monocyte	classical monocyte	PD	46	expose	mono	SD_PD	4.86756	0.75238	0.00295989	0.00102841	0.201239	0.106996	-0.000346145	1.13821	-2.78e-05	1.52144	2.01607	4.88506	1.87202	-0.00139431	-0.000177961	-4.79e-05	0.000114892	-0.0016159	0.00205248	0.000698875	0.00416145	3.05006	0.212399	-0.000582342	0.630905	-0.00042161	-0.000900996	-0.000890359	0.00108755	-0.00174044	0.744649	1.68904
PD_46_2_mono_cd45_3698	-19.0993	16.2121	C1	monocyte	classical monocyte	PD	46	expose	mono	SD_PD	4.64888	1.85573	0.000349926	0.00275526	-0.0039485	0.0015524	-0.00226533	-0.00113158	0.00119963	-0.00287181	-6.86e-05	0.00139052	0.000414881	0.000974263	0.00133122	0.00136425	0.000964991	2.87235	1.11818	3.70745	3.04293	2.7911	0.00198629	0.569854	0.0022135	0.504345	0.0025911	0.000237241	0.330737	0.0010645	2.99248	4.09734
PD_46_2_mono_cd45_15940	-21.1408	14.5359	C1	monocyte	classical monocyte	PD	46	expose	mono	SD_PD	4.35037	2.28803	0.000906904	1.22791	3.2762	-0.000890779	0.00198618	0.000840844	0.00449122	-0.0015291	0.86	0.00199166	4.61233	2.48203	0.00410308	0.00291745	3.83582	5.15243	1.00078	0.154979	0.000879689	3.69064	0.000658229	4.92206	1.1388	3.43452	-0.000752036	0.446423	3.63905	0.43313	1.49843	5.73928
PD_46_2_mono_cd45_34517	-22.2758	9.42974	C1	monocyte	classical monocyte	PD	46	expose	mono	SD_PD	4.85497	0.192018	-0.000371071	-0.000434241	-0.000245406	-0.000497342	2.73652	0.00180077	-0.000622592	0.923307	2.05948	5.2667	2.75057	0.00297132	0.00176425	0.315347	-0.00185352	0.858277	0.00194447	0.00407874	-0.00288787	5.93e-05	-0.000725204	-0.00212363	-0.00196446	-0.00129345	0.00337114	-0.00373492	0.00217025	-0.00259623	0.00334953	0.926871
PD_46_2_mono_cd45_8023	-23.2459	18.4916	C1	monocyte	classical monocyte	PD	46	expose	mono	SD_PD	3.45212	-0.00499625	-0.000982318	-0.00449742	0.286082	0.0924682	-0.00222181	-0.0012131	-5.66e-05	0.149839	-0.000431029	1.52742	0.0014625	-0.00226776	0.00193357	-0.000454391	-0.00125223	3.51616	2.88857	2.15482	1.2889	2.60989	0.00213806	-0.000495762	0.118522	-0.001701	0.000639389	-0.00011303	-0.00283093	0.000257153	2.62974	4.75086
PD_46_2_mono_cd45_11709	-21.4518	14.2371	C1	monocyte	classical monocyte	PD	46	expose	mono	SD_PD	5.06604	0.732668	1.79e-05	-0.00206351	-0.00275081	-0.000375687	0.000701507	-0.00148954	-0.000136802	-0.00160147	1.17834	5.87535	1.12278	0.621758	0.00153174	-0.00184146	0.145882	-0.000773807	-0.00183302	0.000646539	-0.000293561	2.20644	0.00171347	7.78e-05	0.0353926	0.000432803	-0.00182262	0.000165994	0.0841008	0.000206772	0.00242187	0.0461836
PD_46_2_mono_cd45_23087	-18.967	17.2445	C1	monocyte	classical monocyte	PD	46	expose	mono	SD_PD	4.9553	2.05486	0.0011249	0.000517186	-0.00388903	0.00226335	0.000123782	0.00278849	0.000895721	0.913253	-0.00236657	0.00166135	0.00304793	-0.000477525	-0.000928672	-0.000433833	0.000273132	0.947249	0.0908749	3.62902	2.47534	4.13739	-0.000427502	-0.00092383	0.123883	0.142913	-0.000170977	0.000291647	0.300268	-0.00122457	3.65321	3.92601
PD_46_2_mono_cd45_9838	-19.5044	15.0732	C1	monocyte	classical monocyte	PD	46	expose	mono	SD_PD	4.47753	2.39924	0.00025061	-5.34e-05	1.36271	0.00139402	0.00221679	0.00200285	0.00421754	3.89476	1.04472	2.04884	2.76163	0.0219982	0.0781205	-4.81e-05	-0.00142188	3.88858	1.75289	2.43581	3.84543	1.87837	0.428012	1.94832	1.55801	0.748519	3.1007	-0.000403762	1.59737	0.14608	4.29927	4.9239
PD_46_2_mono_cd45_12073	-20.4735	11.0267	C1	monocyte	classical monocyte	PD	46	expose	mono	SD_PD	4.97211	0.958395	-0.000849301	-0.00364702	-0.00281824	0.00131521	0.589635	0.993763	-0.000469105	-0.00189509	0.161102	5.75525	0.000621303	0.00493184	0.00133134	-0.00260965	-0.00257522	0.0035511	2.05e-05	-0.00326711	0.921522	1.73169	-0.000584836	0.00256761	0.984747	-0.000853782	0.00252279	-0.0016248	0.000468058	0.0015726	-0.000607428	0.44388
PD_46_2_mono_cd45_31956	-19.6312	15.2222	C1	monocyte	classical monocyte	PD	46	expose	mono	SD_PD	4.1763	3.63867	0.0034207	0.000217088	3.41245	-0.00010805	1.15804	0.824395	0.000155939	5.92605	1.3878	1.46718	4.36122	1.28551	1.05916	0.105604	4.00725	4.88735	-9.75e-05	3.42426	0.00121518	3.34836	1.77395	3.74077	0.639345	2.80079	2.96195	0.00164425	3.6938	0.0593651	-0.00131354	6.20721
PD_46_2_mono_cd45_23962	-21.0968	14.1718	C1	monocyte	classical monocyte	PD	46	expose	mono	SD_PD	3.46285	0.494054	-0.00313254	6.6e-05	0.531081	0.00180345	0.000968338	0.000488199	0.00121627	0.429841	-0.00250288	5.09199	1.10798	0.0693444	0.103615	-0.00228764	1.26268	0.00181965	3.05783	1.14135	2.29742	0.597929	0.114947	-0.00383354	1.29186	0.00376169	0.0389901	-0.00336524	-0.000766173	1.7288	0.359224	2.40638
PD_46_2_mono_cd45_28968	-21.9555	12.9358	C1	monocyte	classical monocyte	PD	46	expose	mono	SD_PD	4.52334	2.16234	-0.000969152	0.966262	0.728289	0.00152815	-8.13e-05	-0.0050193	0.788663	-0.00266976	0.00227329	0.00325806	-0.00271242	0.494766	-0.000547675	0.884481	2.00025	4.09712	2.16778	2.25955	1.06817	1.68833	-0.000775418	0.0221982	0.420865	2.53017	-6.89e-05	-0.00125494	2.89547	-0.00105468	2.88495	3.98799
PD_46_2_mono_cd45_33412	-21.922	14.3346	C1	monocyte	classical monocyte	PD	46	expose	mono	SD_PD	4.92866	0.483357	0.00100109	0.00114744	0.000384305	0.00314927	-0.000597707	-0.00138352	-0.000909373	0.000428161	0.0205986	5.24878	1.2511	0.00400886	-0.00447813	0.00315747	0.00199337	0.000172839	-0.00139526	0.00310823	0.000434263	2.06109	0.219239	0.23211	1.44533	-0.00184997	0.00199782	0.00171617	-0.00193096	-0.000832703	-0.00174298	2.01067
PD_46_2_mono_cd45_5306	-8.64109	20.3036	C1	monocyte	classical monocyte	PD	46	expose	mono	SD_PD	4.5968	1.73641	0.00157333	0.000607809	0.960132	0.419947	0.00366756	0.00124412	-0.00244234	1.51256	-0.00209605	5.5113	2.81819	0.000547688	-0.000197921	-0.00246353	-0.000779409	-0.00294146	0.00123408	0.291456	0.000415848	0.0042492	0.000162222	0.174119	-0.00190872	0.905351	0.00189824	-0.000356456	-0.000278692	8.67e-05	0.587938	-0.00264043
PD_46_2_mono_cd45_16425	-20.5573	12.6497	C1	monocyte	classical monocyte	PD	46	expose	mono	SD_PD	4.40211	0.00202421	0.000893937	0.00134615	0.000159101	-0.00357048	0.00153924	-0.00318101	0.000985607	0.00241213	0.175892	4.31253	-0.00244239	-0.00064592	-0.00127707	0.00107105	-0.0012433	0.000383182	0.0934639	0.000680629	2.81229	0.0011532	0.0023166	-0.00206535	-0.00209077	0.683198	0.00194299	0.0004057	0.426913	-0.00257272	0.167022	-0.00258551
PD_46_2_mono_cd45_31307	-22.3989	13.8104	C1	monocyte	classical monocyte	PD	46	expose	mono	SD_PD	4.45204	2.47731	-5.07e-05	0.206529	-0.00106343	-0.00259752	-0.00217797	0.00225628	-0.00162721	1.15873	0.5915	3.27357	-0.00351518	0.00113622	-0.000239777	-6.63e-05	-0.00188797	3.33639	1.48318	0.00304382	1.91032	1.23502	0.000400212	-0.00208586	0.812431	1.15449	0.0243976	-0.00142875	1.90684	0.000619987	2.96478	3.88309
PD_46_2_mono_cd45_50	-8.36355	20.1143	C1	monocyte	classical monocyte	PD	46	expose	mono	SD_PD	4.57442	2.82121	-0.00290332	0.000762281	3.40805	-0.000241298	-0.00338831	0.00144591	0.332064	0.00011772	2.53444	1.60389	5.14709	2.89044	0.665888	-0.00150985	4.33848	5.2922	1.19698	0.00176131	-0.0034174	4.5024	0.493165	5.18157	2.62283	4.50875	0.000840782	-0.000102664	4.24174	-0.00110242	-0.00375227	5.9677
PD_46_2_mono_cd45_29652	-21.6293	17.4078	C1	monocyte	classical monocyte	PD	46	expose	mono	SD_PD	4.36611	2.2087	-0.00272449	0.000261731	3.88107	-2.18e-05	0.081111	0.00188571	0.000922609	-0.00121381	1.89131	-0.00247112	5.53199	2.17386	-0.00352848	0.302945	3.61331	5.01682	-0.00263945	0.0517769	0.429841	3.24791	-0.000441054	4.325	1.52227	3.82196	0.951019	-0.000392389	2.9766	0.00187398	1.10857	6.0116
PD_46_2_mono_cd45_33099	-21.09	14.9656	C1	monocyte	classical monocyte	PD	46	expose	mono	SD_PD	4.52612	1.7746	0.0249974	0.00154813	0.00105276	0.00196244	0.707644	0.00133238	0.452771	0.000692653	0.000302231	1.38977	-0.000595596	-0.00155094	0.000425701	0.00239134	0.00244411	3.76327	3.16478	0.911593	2.81186	3.76079	0.440605	-0.000882512	0.150432	0.865874	-0.00106557	0.000556115	1.02554	0.000196484	4.41037	3.87297
PD_46_2_mono_cd45_8731	-23.126	13.3133	C1	monocyte	classical monocyte	PD	46	expose	mono	SD_PD	5.49581	1.67806	0.403926	-0.00178307	-0.00195546	0.0151994	0.577552	0.0002798	0.0031292	0.749601	0.370654	5.21514	1.87957	-0.000470176	0.001034	0.026197	-0.000316785	3.88933	1.76593	1.91217	2.97464	3.23156	0.000393955	-0.00438946	0.236198	1.34362	-0.00243149	0.000492011	1.36194	-0.00270832	3.41592	4.54049
PD_46_2_mono_cd45_14241	-20.1087	12.9354	C1	monocyte	classical monocyte	PD	46	expose	mono	SD_PD	3.96503	2.77722	0.0011154	0.856983	3.93595	0.272032	0.0858943	0.00316527	0.0657526	0.621258	2.86967	0.956923	4.73122	2.32208	-0.00127837	0.240087	5.06134	5.13727	0.0028439	-0.00244873	0.00177392	4.53284	1.15312	4.89701	2.28823	2.96383	-0.001838	0.00105637	2.49277	-0.00145579	0.189268	5.68721
PD_46_2_mono_cd45_615	-23.1964	15.8059	C1	monocyte	classical monocyte	PD	46	expose	mono	SD_PD	5.02376	1.94255	-0.00252483	0.00495308	-0.00215125	0.000179463	-0.000909877	-0.00146615	-0.000451028	0.00176579	1.01469	5.72631	3.48102	-0.00164968	0.000370649	-0.00139735	-0.00231717	0.444061	-0.00216965	0.00121791	0.219239	3.2338	0.000606334	0.00202194	-0.000629539	0.592347	0.000902832	-0.00110308	0.0219982	0.349256	0.423066	2.6027
PD_46_2_mono_cd45_28165	-22.9763	13.696	C1	monocyte	classical monocyte	PD	46	expose	mono	SD_PD	3.70389	1.55121	-0.00352075	-0.00113171	0.0645551	0.00381396	0.590144	0.000946915	-0.00356393	0.282046	-0.00242797	1.40023	0.00106274	0.00146209	-0.0002817	0.000457767	0.278198	-0.00135042	-0.00223698	2.66331	1.5402	3.0349	-0.00158823	0.893484	0.72437	0.000341101	0.000680601	0.00149437	0.00116359	0.386877	3.20818	3.38809
PD_46_2_mono_cd45_10723	-20.0182	11.4922	C1	monocyte	classical monocyte	PD	46	expose	mono	SD_PD	4.96983	2.67416	0.00405197	-0.000636607	0.174513	-0.000136904	0.000963148	0.00181741	0.0429868	0.616415	-0.000449152	0.000571022	2.42351	0.00190328	-0.0021881	1.04734	0.00376466	4.14037	3.70181	3.58133	3.8571	4.02485	0.189268	0.000797537	2.20726	0.00230955	-0.00371699	0.00151075	0.0297956	-0.00337511	3.98164	4.60723
PD_46_2_mono_cd45_14444	-22.1318	14.3168	C1	monocyte	classical monocyte	PD	46	expose	mono	SD_PD	3.4179	0.000476571	-0.000102735	-0.000543622	-0.00123032	0.00116717	-0.00116816	-0.0019795	1.89e-05	0.000475306	0.178058	3.19629	0.00145718	0.000469474	-0.00119582	-0.00156055	0.00016372	0.000452477	0.00318694	-0.0019797	0.897684	0.529157	-0.00091811	-0.00480379	-0.000124906	0.00259705	0.00277213	0.00163318	0.0016381	-0.00186548	0.000538009	1.51416
PD_46_2_mono_cd45_24024	-22.0222	14.8276	C1	monocyte	classical monocyte	PD	46	expose	mono	SD_PD	4.81272	2.6354	4.05649	-0.00157348	0.00156415	1.77051	1.35063	0.00396632	-0.00586956	2.30772	0.794678	1.05879	-0.00113555	-0.00250352	-0.000213965	-0.000386713	0.000243321	0.000166231	0.000769388	2.68108	0.00055872	3.2784	-0.00204841	0.57721	-0.00178667	-0.00341251	-0.000856216	-0.000591706	4.96457	-0.00164813	-0.000318527	2.5866
PD_46_2_mono_cd45_28550	-20.9174	18.1914	C1	monocyte	classical monocyte	PD	46	expose	mono	SD_PD	4.60827	1.77144	0.000629875	0.00222425	0.472788	-0.000392472	-0.000293235	0.00219709	0.000983652	1.24186	0.00190957	0.000456241	1.43312	1.02516	0.0783199	0.362414	1.00685	2.79235	-0.00396996	1.43059	1.51776	1.02859	0.00253538	1.32897	-8.12e-05	0.108586	-0.00409865	0.000832859	-0.000402462	0.356782	3.25274	4.25869
PD_46_2_mono_cd45_32314	-21.0608	10.4007	C1	monocyte	classical monocyte	PD	46	expose	mono	SD_PD	4.76796	0.78625	-0.00171203	-0.000229702	0.00263162	0.00168737	0.435867	-0.00209754	-0.000421335	-0.000237071	0.000211795	0.137169	0.00148626	-0.00281872	0.0671495	0.515644	-0.0036596	0.927965	1.6533	2.69309	2.26141	2.53001	-0.000787977	-0.0019348	-0.00289095	-0.00263019	0.00265599	-0.00260477	0.451322	0.00238657	3.04091	3.47838
PD_46_2_mono_cd45_5899	-19.6481	13.9016	C1	monocyte	classical monocyte	PD	46	expose	mono	SD_PD	3.69887	1.84178	0.000895891	0.00182518	0.00184802	-0.000723845	3.24343	-0.00183004	1.4333	0.0743315	1.46481	0.00039538	-0.000943145	0.000619887	0.00231892	2.87e-05	0.00291204	3.47082	1.85108	0.656431	2.21225	4.23049	-0.00195948	0.028796	0.168206	0.646923	-0.00473447	0.000284249	4.03854	0.00253745	1.07723	4.42468
PD_46_2_mono_cd45_7163	-21.9826	14.0447	C1	monocyte	classical monocyte	PD	46	expose	mono	SD_PD	4.37143	2.09423	0.00137718	0.145882	0.00251397	-0.00433796	1.01354	0.00247255	-0.0014261	0.239115	0.000248954	4.53273	0.00109525	-0.001739	-0.000158444	0.144101	0.00209016	-0.00017545	0.00188101	0.000462173	0.824101	0.00187021	0.0012532	0.00124265	0.316871	0.463252	0.000953959	0.00324466	2.60237	0.0029217	0.00152214	2.74123
PD_46_2_mono_cd45_20434	-20.678	15.1516	C1	monocyte	classical monocyte	PD	46	expose	mono	SD_PD	3.77606	0.385389	0.106598	0.00143829	0.0299955	-0.00155229	0.000963435	-0.00193714	0.00198483	1.42041	0.000112083	0.000867866	0.000965733	0.00304549	-0.00280179	-0.00181587	0.00294349	1.75545	0.252702	2.21061	2.21428	2.47784	0.209269	0.00096807	-0.000627871	0.00182328	-0.00168099	-0.000392163	1.03831	0.000296367	1.24261	3.56499
PD_46_2_mono_cd45_30469	-22.1741	13.2624	C1	monocyte	classical monocyte	PD	46	expose	mono	SD_PD	4.19331	1.38996	0.000863486	0.000370449	-0.00106444	-0.00102587	0.00110286	0.000924045	0.572765	0.440059	-0.000781421	0.00118255	-0.00330259	0.00178181	-0.000671339	0.000649041	0.000713904	2.55088	0.697302	1.67567	2.80376	3.52929	0.116536	0.00237989	-0.00192596	0.00407584	0.000189149	0.000896067	2.22784	-0.0054469	3.82526	3.22328
PD_46_2_mono_cd45_32131	-20.104	13.0505	C1	monocyte	classical monocyte	PD	46	expose	mono	SD_PD	3.91261	-0.000802021	0.00300305	0.0015547	0.472968	0.000948222	0.00039435	-0.00179081	0.000256394	0.000817854	0.00274475	-0.00123092	0.309056	0.000580012	-0.00132696	-0.000144199	-0.00054943	0.114351	0.0213984	0.227434	2.25192	0.362227	-0.001315	8.69e-05	-0.00157187	0.156757	-0.000998634	-0.00354999	0.277428	-0.00237679	1.77322	3.93655
PD_46_2_mono_cd45_36055	-19.2429	12.0304	C1	monocyte	classical monocyte	PD	46	expose	mono	SD_PD	5.0193	2.27992	2.37566	0.000186443	0.00105699	1.70521	0.101028	-0.000132421	0.218068	1.1304	0.00234116	0.00333106	-0.00193006	-0.00279865	1.26321	-0.00328375	-0.000824666	0.00171741	-0.00125351	0.000567603	-0.00196651	3.90134	0.793326	-0.0012629	0.0920699	0.000340115	0.000685237	0.0972467	4.60881	0.677393	0.0441856	1.95067
PD_46_2_mono_cd45_17160	-21.5213	12.0021	C1	monocyte	classical monocyte	PD	46	expose	mono	SD_PD	4.51537	1.76174	-0.000418223	0.00163685	-0.00101084	0.000626827	0.00323912	-0.00143258	-0.00193606	0.00245226	0.00130414	-0.000694763	-0.00222848	0.000634113	1.20811	0.00422742	0.000573633	2.82969	2.33858	-0.00265426	1.60203	1.64157	0.00161484	-0.00118895	0.197121	0.00839991	-0.00416631	0.43532	0.847601	0.000185056	3.70269	3.68526
PD_46_2_mono_cd45_15702	-9.97475	19.8779	C1	monocyte	classical monocyte	PD	46	expose	mono	SD_PD	4.01311	1.20239	-0.00105752	-0.000284605	0.000298751	-0.00247852	-0.00277525	0.000982212	-0.00123998	0.0817091	0.00360241	0.758076	-3.04e-05	-0.00242093	-0.00188918	0.000401313	0.00168948	2.01056	0.920697	3.50527	3.63789	3.77011	0.221192	0.139943	0.00125133	1.03036	0.0321944	0.80455	2.24554	-0.000324511	3.42179	4.08905
PD_46_2_mono_cd45_12353	-21.8323	14.4067	C1	monocyte	classical monocyte	PD	46	expose	mono	SD_PD	4.54658	1.19143	0.00250437	-0.00111965	0.000350904	0.20555	-0.000325229	-0.0025807	-0.00252155	1.63731	-0.00162572	0.00109799	0.00122979	0.000435307	0.000598616	-0.00288595	0.00182958	2.99029	0.217677	1.4892	2.99547	2.30357	0.00197526	1.12207	0.621091	0.0493799	0.464874	0.299502	0.000297271	-0.00174581	2.69306	4.22486
PD_46_2_mono_cd45_12592	-19.7741	14.4333	C1	monocyte	classical monocyte	PD	46	expose	mono	SD_PD	4.50967	1.87286	-0.00139921	0.942657	-0.00146876	-3.2e-05	-0.00198973	0.00123719	-0.00354728	0.912285	0.00144951	0.93927	1.29625	-0.000319326	-0.00203419	0.00343415	0.384087	4.36384	2.80689	2.01952	3.87708	3.99429	0.0866914	0.000655468	-0.00087247	-0.00114226	0.00167653	0.558853	-0.000123925	0.0043061	4.06559	4.50045
PD_46_2_mono_cd45_29837	-22.097	14.8735	C1	monocyte	classical monocyte	PD	46	expose	mono	SD_PD	3.5498	2.28198	-0.000611763	-0.00110656	1.32053	0.00171719	0.00078217	0.00146107	0.00294472	0.943468	0.385947	1.74268	1.44068	-0.00163817	0.0024031	0.000719075	0.0022373	0.297588	1.68302	0.00395329	1.94199	1.626	-0.000278765	0.0011781	0.00109454	1.58399	-0.000639409	-1.53e-05	0.509825	-0.00125087	3.17069	3.48108
PD_46_2_mono_cd45_26766	-18.8846	12.2967	C1	monocyte	classical monocyte	PD	46	expose	mono	SD_PD	4.05635	1.80578	2.06569	-0.00513274	-0.0015685	1.21238	0.00178951	0.00272214	-0.000374707	1.01955	0.00145941	-0.00252631	0.000677895	0.000726064	-0.00143746	0.000140575	-0.00363512	-0.00090413	0.00367813	-0.000126339	0.00402445	1.95451	0.00190678	-0.0021767	0.00152399	0.768187	1.26572	0.0888829	4.07508	0.00196242	0.307339	1.94115
PD_46_2_mono_cd45_10	-22.0601	16.5105	C1	monocyte	classical monocyte	PD	46	expose	mono	SD_PD	4.7161	1.44185	-0.00177553	0.00313464	-0.000487206	0.155176	0.000886275	-0.00179049	-0.00136404	-0.00327157	-0.0011823	-0.00116142	0.00388856	-1.35e-05	-0.000736407	0.000375715	0.72437	1.9243	1.96302	0.898382	3.03048	3.72415	0.171754	-0.00161208	0.000664051	0.315157	0.000575986	-0.00260346	0.00043085	-0.00081324	3.02105	3.71333
PD_46_2_mono_cd45_16051	-21.5541	12.4635	C1	monocyte	classical monocyte	PD	46	expose	mono	SD_PD	4.41472	2.54995	0.00134459	0.00025558	0.0739326	-0.00345735	0.0461836	-0.00212843	0.922346	0.612398	0.0012904	0.137169	2.15143	0.00192943	0.00237436	0.000637545	0.288386	4.65257	0.548656	2.28811	3.06292	1.19288	-0.000222511	0.00150357	0.345297	0.686253	0.856839	0.00132589	0.669136	4.36e-05	4.10421	4.41131
PD_46_2_mono_cd45_7486	-18.5323	18.315	C1	monocyte	classical monocyte	PD	46	expose	mono	SD_PD	5.08779	3.14776	0.0018136	0.00297226	0.287618	-0.000844606	0.000629642	0.797676	-0.00243063	0.567452	0.00179261	4.94973	0.00116417	0.00024494	0.000505171	0.000439236	0.00463347	-0.00164757	0.0031459	-0.000743764	-0.00268781	-0.00305163	0.000567502	0.000313439	0.566079	0.568653	-0.00326722	-0.00337088	0.00202007	-0.00261151	-0.0021326	1.39735
PD_46_2_mono_cd45_7960	-20.3638	12.3611	C1	monocyte	classical monocyte	PD	46	expose	mono	SD_PD	3.83307	0.00219786	-8.4e-05	0.000654985	-0.00214818	-0.00310429	0.315728	-0.00178137	0.0035485	1.66754	1.74959	3.60745	1.04146	0.314395	0.000517501	0.00247268	0.00117987	0.00291832	-0.00264726	0.591161	-0.00280951	0.568825	8.96e-05	0.453314	0.698738	-0.000680496	0.121104	-0.000660887	-0.00206391	0.000962111	0.246302	1.87382
PD_46_2_mono_cd45_32970	-19.2884	13.8216	C1	monocyte	classical monocyte	PD	46	expose	mono	SD_PD	4.68455	1.54829	0.000556639	0.430572	-0.000206425	-0.00204043	-0.00449938	-0.00378947	0.00050913	0.000344195	-0.00211142	0.000181027	-0.00113308	0.00231117	0.00126356	0.00447032	0.000355685	3.64301	-3.28e-05	3.92887	3.49188	3.96255	-0.00750025	-0.000233424	0.94927	1.35529	-0.0010311	0.00109012	0.609715	0.064156	4.31567	3.04544
PD_46_2_mono_cd45_35120	-20.7581	15.27	C1	monocyte	classical monocyte	PD	46	expose	mono	SD_PD	3.68463	2.43185	-0.00237161	0.729229	3.03752	0.00177249	0.00150054	0.140339	0.738592	0.598942	2.20765	-0.00154865	4.76702	1.90416	-0.00615208	0.750219	3.30647	5.03499	0.780354	-0.00178952	0.885751	4.0705	0.492097	4.57621	0.943468	3.60471	0.523552	0.000752387	3.75928	0.141131	0.864301	5.28766
PD_46_2_mono_cd45_20149	-18.7623	15.4103	C1	monocyte	classical monocyte	PD	46	expose	mono	SD_PD	4.79028	0.000955206	-0.000890258	-0.00508799	0.702083	-0.000962463	-0.00157573	-0.00464666	-0.00014191	1.84758	0.139349	-0.00179229	1.9425	0.00276628	0.000645067	-0.003775	-0.00814659	3.30086	1.79342	2.07547	2.38674	1.63806	-0.000832877	-0.000978004	1.34762	0.0127997	0.154979	0.00208515	0.0515771	-0.000505734	3.81901	3.46062
PD_46_2_mono_cd45_28655	-21.1118	12.1054	C1	monocyte	classical monocyte	PD	46	expose	mono	SD_PD	4.50877	0.00183601	0.264312	-0.00203246	0.525656	-0.000887375	-0.00286679	0.965863	0.000490317	1.11226	0.00134921	4.74178	6.30626	0.372898	0.000324483	1.55097	1.20756	-0.00336607	0.915877	-0.000357921	0.00168599	2.23213	0.000427978	0.000238624	0.827775	3.25661	-0.00340959	-0.00132529	0.000380832	0.000249455	1.00504	1.96038
PD_46_2_mono_cd45_17906	-23.1487	15.5061	C1	monocyte	classical monocyte	PD	46	expose	mono	SD_PD	4.38903	3.07914	0.00262198	-0.00210141	0.00333847	0.00121462	0.00150187	-0.000573362	0.00358146	1.19687	0.431303	3.27845	0.00232394	0.00230048	0.000479366	-0.00101292	-0.00166441	2.27195	1.30739	0.843541	3.01877	3.04384	0.224509	-0.000475373	-0.00309274	0.000353976	0.66735	0.000427236	2.33758	0.00192227	3.14872	3.59881
PD_46_2_mono_cd45_5379	-18.5838	12.9002	C1	monocyte	classical monocyte	PD	46	expose	mono	SD_PD	3.99024	0.0751293	-0.00227226	0.000259903	0.000387188	0.00392131	-0.00265675	-0.00341467	-0.0032898	0.816577	0.00115434	2.62922	0.673189	0.00110837	-7.82e-05	-0.000556065	0.00100711	3.82799	2.55212	0.148454	1.33588	1.17666	0.000327165	0.00284456	0.080513	-0.00187696	-0.00160864	0.141131	2.18378	0.0004275	2.03957	3.74115
PD_46_2_mono_cd45_17279	-21.7974	14.5073	C1	monocyte	classical monocyte	PD	46	expose	mono	SD_PD	3.62342	0.235614	5.8e-05	0.0033908	0.00156255	8.31e-05	-0.000939479	0.000407118	0.000116768	-0.0023871	0.00344171	3.99591	1.16e-05	0.247272	0.719496	0.00336901	0.00166633	3.8017	1.00298	0.752534	2.65627	2.08511	-0.00246216	0.00290321	-0.00247339	0.231331	0.00113924	0.121302	0.381107	-0.00258982	0.828508	3.30569
PD_46_2_mono_cd45_9398	-20.9269	11.5425	C1	monocyte	classical monocyte	PD	46	expose	mono	SD_PD	4.30722	1.84351	-0.000160236	-0.000854035	-0.000786957	-0.00223203	0.00149507	-0.00107857	-0.000648591	0.224119	-0.00221248	4.79251	-0.00105857	0.000767941	-0.00123574	0.452046	-0.0011519	0.000608985	0.00270638	0.00779993	0.00133834	2.57324	0.367848	0.000890036	0.103217	0.0427869	0.00137206	-0.00130552	0.00151107	-0.0009449	0.000859778	0.0013295
PD_46_2_mono_cd45_19471	-21.0843	15.1688	C1	monocyte	classical monocyte	PD	46	expose	mono	SD_PD	4.68074	2.62025	0.000434248	0.121501	-0.00319199	-0.00345641	0.000363062	-0.000976919	0.000446056	-0.00278386	-0.000610793	5.06837	2.11417	-0.00254749	0.00112513	0.000304996	-0.00514492	0.722642	-0.000480536	0.0026974	-0.00310824	0.000389393	0.000880059	0.00138527	-0.000773482	2.81e-05	-0.00258792	-0.00263508	-0.00132049	0.532304	-0.00361786	2.00961
PD_46_2_mono_cd45_10352	-21.7556	14.177	C1	monocyte	classical monocyte	PD	46	expose	mono	SD_PD	4.697	2.00137	-0.000326118	0.00482357	-0.000636663	-0.00161504	-0.00143107	-0.00211981	0.000801032	-0.000748288	0.00235602	1.93635	0.528107	0.000741866	0.00175019	-0.000424004	0.858564	3.56219	0.886315	0.164458	2.23455	1.8767	0.00487527	0.365788	0.00194983	0.903125	1.04834	0.00168444	0.697781	-0.00166939	3.37053	3.46341
PD_46_2_mono_cd45_1440	-21.1969	14.9	C1	monocyte	classical monocyte	PD	46	expose	mono	SD_PD	5.07634	1.01649	-0.000485182	0.00121383	0.00452516	0.254833	0.376446	0.726252	0.00241808	0.0271967	1.37694	4.48738	3.76018	0.000217667	0.00145785	1.18474	-0.00493002	-0.000869485	0.0942604	-0.00058804	0.000615743	0.00185842	-0.00205146	-0.00202144	-0.00344831	1.20096	-0.00144906	0.000709474	-0.000174242	0.00570881	1.05693	3.00138
PD_46_2_mono_cd45_10584	-19.395	12.032	C1	monocyte	classical monocyte	PD	46	expose	mono	SD_PD	4.25289	1.70211	-0.000595864	0.0012416	0.000887283	0.000561001	-2.1e-05	0.00201886	0.00293171	-0.000434949	0.346052	-0.00103794	0.000619315	0.00141141	0.00427878	-0.00522293	-0.000467095	0.00129666	3.10235	2.0543	3.10199	2.31998	0.00214978	-0.00155567	0.000908867	1.42223	-0.00065917	-0.0019	1.5059	-0.000513238	2.79362	3.42186
PD_46_2_mono_cd45_33371	-5.35672	17.0377	C1	monocyte	classical monocyte	PD	46	expose	mono	SD_PD	4.95743	-6.85e-05	-0.000168032	-0.00150848	-0.0011253	0.00130191	-0.00114182	0.000969802	-0.00230112	1.93426	1.60063	5.74637	1.13344	0.00179235	-0.00289746	-0.000151598	0.00056755	1.49801	2.67786	0.00194484	1.58721	3.75329	0.301415	0.00128574	1.06102	-0.00167162	0.269525	-0.00162138	0.00027702	-0.00387094	-0.000240357	2.7126
PD_46_2_mono_cd45_34041	-21.3683	13.4399	C1	monocyte	classical monocyte	PD	46	expose	mono	SD_PD	3.98554	1.77868	-0.000568593	1.22478	3.76744	-0.000819289	-0.00459725	0.00166652	0.00164266	0.578064	2.08717	0.141131	5.18994	2.16148	-9.68e-06	0.510355	5.01286	4.68455	0.185141	0.00519998	0.476735	4.6315	1.53189	5.04927	1.64641	3.43063	0.00182553	0.00222057	3.50806	0.288002	1.44041	6.18147
PD_46_2_mono_cd45_26744	-22.8535	15.8345	C1	monocyte	classical monocyte	PD	46	expose	mono	SD_PD	4.7842	0.94509	-0.000713658	-0.00144496	0.362227	0.00194987	0.569339	0.141923	-0.00270406	1.1951	7.12e-06	5.62879	0.00107165	-0.00301475	0.108984	0.000863453	-0.00149691	0.00220081	-0.00269522	-0.00161948	-0.00207061	1.75511	-0.00262949	-0.00441265	0.546403	0.306384	-0.00207762	0.144497	-0.00319157	-0.00350666	1.0942	1.26697
PD_46_2_mono_cd45_31534	-20.2581	16.1	C1	monocyte	classical monocyte	PD	46	expose	mono	SD_PD	4.38728	3.31845	0.229968	0.00105234	0.00100786	0.378125	0.000531891	0.66035	0.00385146	-0.00134286	3.33651	4.8152	1.12876	0.0962513	0.00482105	-0.000595856	0.000201453	0.00459998	2.03665	-0.00187521	0.145486	0.0012513	-0.00036762	0.4544	0.00188174	-0.00199988	-0.00111594	0.551254	-0.00195447	-0.000509731	0.872436	2.3435
PD_46_2_mono_cd45_16250	-21.822	13.9978	C1	monocyte	classical monocyte	PD	46	expose	mono	SD_PD	4.45808	2.08897	-0.00210103	0.00033281	0.0028294	0.00260779	-0.00101421	0.300076	-0.00302522	1.67806	-0.000816765	0.680782	1.73306	0.00188353	0.000290859	0.39523	-0.00020783	-0.00127056	0.00153667	2.43038	3.33648	3.64197	0.000592875	0.325805	0.043786	0.279352	-0.00166789	0.00125037	0.000298453	0.00120001	3.90869	3.5616
PD_46_2_mono_cd45_17331	-21.9303	13.2504	C1	monocyte	classical monocyte	PD	46	expose	mono	SD_PD	5.25578	3.12182	0.00219929	-0.00287015	0.000381005	-0.00112628	-0.00370565	1.11427	0.00659995	0.000661069	0.00364084	4.18776	-0.00119586	0.629577	0.160115	0.438602	0.000974435	-0.00496671	1.89972	0.387248	0.620591	0.992982	-0.00309908	-0.00180509	-0.000609788	0.515468	0.154979	0.0689454	0.000743834	0.00200167	0.00156639	2.1447
PD_46_2_mono_cd45_24159	-19.7461	15.9369	C1	monocyte	classical monocyte	PD	46	expose	mono	SD_PD	5.06133	1.15426	-0.00264658	-0.000882326	0.0032	0.918909	-0.000951057	0.00255102	-0.00105287	-0.00156581	0.509296	4.81227	1.86272	0.298928	-0.0058385	0.760226	0.0020596	0.000733545	0.102421	0.000912181	0.744028	0.856983	-0.00163938	-0.000731865	0.320866	0.064156	1.24707	-0.00368892	0.000656509	0.000196494	0.000327327	1.33873
PD_46_2_mono_cd45_30234	-17.7071	15.0295	C1	monocyte	classical monocyte	PD	46	expose	mono	SD_PD	5.12747	3.23105	3.95759	0.00204409	-0.00316101	1.95855	-0.00318014	-0.0029832	0.604336	0.509825	0.993372	0.595732	0.00320757	-0.00428985	0.00131745	0.00373363	0.285313	0.503991	0.000250276	0.643467	0.00255666	0.935467	0.00112413	-0.00176282	1.33124	0.653158	0.254252	-0.00079925	4.78233	0.00250728	1.42424	3.00053
PD_46_2_mono_cd45_18008	-18.6199	13.056	C1	monocyte	classical monocyte	PD	46	expose	mono	SD_PD	5.26813	0.195944	0.000414019	8.69e-05	-0.000140136	0.00308253	0.00189016	0.00180747	-0.000346963	1.79607	-0.00159369	0.587428	0.00165416	0.00239824	-0.00204134	0.000311707	-0.000813034	1.39781	2.58483	3.13379	2.57803	2.50886	0.000366226	-0.00354994	1.36021	0.00535639	-0.00077288	-0.000527945	1.43808	-0.000200905	2.66807	4.27753
PD_46_2_mono_cd45_12719	-16.4168	17.7032	C1	monocyte	classical monocyte	PD	46	expose	mono	SD_PD	4.56374	2.96741	0.00302684	-0.00360926	0.000210072	0.000972128	-0.000754154	0.0016691	0.00114341	0.293757	-0.00158719	0.00110106	1.91983	0.0221982	-0.000617094	0.243196	-0.000852003	4.00739	2.12289	3.36755	2.73557	2.16384	0.00333071	-0.000384612	0.141923	-0.000460176	-0.000207648	0.000840977	0.100232	0.00335221	3.68869	3.53087
PD_46_2_mono_cd45_2649	-19.7092	14.6501	C1	monocyte	classical monocyte	PD	46	expose	mono	SD_PD	4.57598	1.97551	-0.00050109	0.130628	1.25785	-0.00149561	0.00019746	0.00082832	0.349821	1.34088	-0.0032533	0.00110695	0.000927619	-0.0010001	-0.00201507	-0.00358518	0.000212371	2.63037	1.59191	3.24985	3.04633	2.54516	0.763905	1.47067	0.0263969	0.00114434	0.00107073	0.00267843	0.000595348	0.000274778	3.37145	3.90857
PD_46_2_mono_cd45_5709	-20.7924	17.6159	C1	monocyte	classical monocyte	PD	46	expose	mono	SD_PD	4.07073	0.000983528	0.491919	-0.00284556	0.00303613	0.00346275	-0.00193355	-0.000491561	0.000233496	1.54446	0.0952559	4.2006	1.66929	-0.00128242	-0.00260827	0.111767	-0.00255825	3.88558	0.000637179	-0.00128197	1.20625	-0.000733181	0.000660789	0.00225933	-0.00300954	-0.00118085	0.0471825	0.00271257	2.50569	0.0459838	1.60489	3.9777
PD_46_2_mono_cd45_25623	-20.8851	14.1245	C1	monocyte	classical monocyte	PD	46	expose	mono	SD_PD	4.82372	1.76746	0.000736689	4.64e-05	0.466135	-0.00154241	0.00323384	0.378498	-0.00317583	0.296822	0.202807	5.89709	-0.00414955	-0.00106673	0.000831818	-0.00114888	0.000926638	0.00386995	0.000113064	-0.000200793	-0.00108829	1.98666	0.0383906	0.000811257	1.26331	0.000635476	-0.000720905	-0.00072718	2.15317	0.000741439	-0.00164931	2.42685
PD_46_2_mono_cd45_27019	-21.9721	14.2316	C1	monocyte	classical monocyte	PD	46	expose	mono	SD_PD	4.58881	1.03617	-0.00609563	-0.000104143	0.000945865	0.0013835	0.00246647	0.000942851	-0.00228642	-0.000836343	-0.000671081	0.00122007	0.000336867	2.55e-05	0.206137	-0.00114142	0.000555822	2.78603	-0.000329786	2.65221	2.70146	3.4964	-0.000826968	0.00155983	0.683841	0.000342029	-0.00189929	0.000186856	0.00182211	-0.00119534	3.40215	3.85687
PD_46_2_mono_cd45_28858	-19.7932	13.3472	C1	monocyte	classical monocyte	PD	46	expose	mono	SD_PD	3.97212	-0.00364436	0.0315947	-0.00228619	-0.00240417	0.000403503	-0.000992309	0.645278	0.00100183	1.78438	0.00193566	0.655286	0.00262109	0.00251146	0.00324646	-0.000126495	0.18573	0.00111922	1.56115	0.118324	3.05349	2.08452	-0.00180474	0.0039619	-0.00158998	-0.00180579	0.142319	0.673027	0.00475927	0.0697434	2.87741	3.82687
PD_46_2_mono_cd45_33272	-19.5021	13.3218	C1	monocyte	classical monocyte	PD	46	expose	mono	SD_PD	4.82878	3.24544	0.00134805	0.295673	3.2656	-0.00418852	0.00134935	-0.00114384	1.83033	-0.00190471	1.45671	-0.00221478	4.22373	-0.00329766	0.630241	0.796027	1.8801	4.74883	1.43447	4.41211	3.22778	5.05541	1.18227	3.72409	1.01084	2.62332	0.00204934	-0.00188568	3.90939	-0.00159433	4.33759	4.65245
PD_46_2_mono_cd45_6687	-20.0643	14.4433	C1	monocyte	classical monocyte	PD	46	expose	mono	SD_PD	4.69326	0.492987	0.163274	0.00206315	-0.00356844	-0.00312362	0.00238356	0.00136281	0.00238805	1.42378	1.3257	4.69075	0.889412	0.000614633	0.00502569	0.00102813	-0.00138279	0.105405	0.000679608	0.00121013	-0.00195885	1.60774	0.499383	0.000760219	0.800668	0.00212227	-0.000365946	-0.000327451	-0.00122009	0.00121206	0.0521763	0.00104107
PD_46_2_mono_cd45_5403	-23.1322	16.0126	C1	monocyte	classical monocyte	PD	46	expose	mono	SD_PD	4.23665	-0.00053911	0.434225	0.00129392	0	0.0177991	-0.00179481	0.400599	0.255608	0.711762	0.361852	4.54594	3.83075	2.63e-05	0.0020389	-9.32e-05	-0.0017604	0.00155782	0.209465	0.000540689	2.34018	0.00140733	0.649387	-0.00265796	0.000290895	0.00131803	0.00188815	0.00327777	0.45639	0.33604	0.230552	3.18598
PD_46_2_mono_cd45_30217	-21.9403	14.6092	C1	monocyte	classical monocyte	PD	46	expose	mono	SD_PD	5.05464	0.818351	0.03919	0.347183	0.00287425	0.00322172	-0.00258024	-5.6e-05	0.00168873	1.85597	0.152212	4.77631	1.73203	-0.00041275	-0.00145488	0.469914	-0.000374074	-0.00272811	-0.00136683	0.726409	0.00123358	0.00170703	-0.00124121	-0.00114907	-0.000237933	0.77413	0.844702	-0.00189527	-0.0024838	0.00395716	-0.000434247	2.65624
PD_46_2_mono_cd45_25308	-18.951	11.5538	C1	monocyte	classical monocyte	PD	46	expose	mono	SD_PD	5.03447	2.62438	0.00121802	-0.00240309	-2.33e-07	0.00123491	0.356219	0.00129687	-0.00242477	2.22971	-0.00202968	5.70605	1.81357	0.326185	-0.0022123	0.00555389	0.0032385	0.0023366	0.00136547	-0.00112377	0.0014878	-0.00268068	0.00174386	0.537014	0.799322	0.0011604	0.190643	0.000892605	-0.00136477	0.0371914	0.000759268	1.23769
PD_46_2_mono_cd45_1779	-19.3149	25.3765	C1	monocyte	classical monocyte	PD	46	expose	mono	SD_PD	4.41241	1.9683	-0.00414179	0.00138622	0.00224387	0.00168172	0.300076	0.000419159	0.00132502	-0.0019287	0.00166621	0.0761265	-0.00233825	0.00172594	0.000253253	0.769865	0.00224669	3.553	3.91181	1.17271	2.68193	4.36964	1.05009	0.00337112	0.547616	0.912838	-0.000165183	-0.0014487	-7.27e-06	0.153991	3.46983	4.42966
PD_46_2_mono_cd45_3748	-20.7967	12.9693	C1	monocyte	classical monocyte	PD	46	expose	mono	SD_PD	3.56445	0.101426	0.000266989	0.00101379	0.0030413	0.00319588	0.00483776	-0.00115097	0.000591588	1.6406	-0.00241742	2.34045	0.00141116	0.162484	-0.000169105	0.38985	0.345109	0.470633	-0.00103106	2.10129	2.27716	1.86943	0.00229314	-0.00193399	0.0297956	1.17508	-2.87e-05	-0.00068754	-0.000998508	-0.00160027	2.58489	2.56278
PD_46_2_mono_cd45_25193	-20.0276	14.5426	C1	monocyte	classical monocyte	PD	46	expose	mono	SD_PD	4.22455	1.92722	0.00175027	2.70791	3.23537	0.524253	1.00349	-0.000911198	0.80022	-0.00157154	3.50139	1.6846	4.09996	1.84782	1.28376	0.196925	0.830121	4.14681	1.19476	-0.000638219	0.00168766	4.0521	2.03803	3.31952	0.00111121	2.44446	0.608371	-0.000438402	5.08597	0.00534102	1.33715	2.69269
PD_46_2_mono_cd45_22682	-20.2455	13.1733	C1	monocyte	classical monocyte	PD	46	expose	mono	SD_PD	4.74404	2.00872	0.00161766	0.0505784	0.000234118	0.0489804	-0.0011656	0.939948	3.52e-05	1.07111	0.00116355	4.98788	5.74101	0.689142	0.00121468	0.854103	0.00407699	-0.00196511	0.963734	-0.00015307	2.88964	2.30195	0.0763259	0.00084756	0.686253	2.10902	0.154386	-0.00242756	0.00523721	0.136773	0.35791	3.50559
PD_46_2_mono_cd45_20569	-19.5876	13.4825	C1	monocyte	classical monocyte	PD	46	expose	mono	SD_PD	4.79038	1.72818	-0.00102329	0.00323102	-0.00483731	0.000865193	-0.00336735	-0.000468595	-0.000859385	0.00190322	-0.00289115	0.00366437	0.00298882	0.0695439	-4.48e-05	0.00197081	-0.00404814	3.62604	-5.08e-05	-0.00203381	2.7113	1.95195	0.00223015	-0.00398436	-0.00426652	0.00119174	0.154386	-0.00245851	2.21074	-0.00262485	3.5588	3.87361
PD_46_2_mono_cd45_15000	-20.0687	10.8641	C1	monocyte	classical monocyte	PD	46	expose	mono	SD_PD	4.56941	1.26614	0.166233	-0.0017023	0.151223	0.00224697	5.25e-05	-4.08e-05	0.00249134	1.54552	0.000556696	1.08768	-0.00104492	0.00170572	0.00119995	0.374392	-0.00223627	3.18482	-0.00025137	2.52757	1.42169	3.21769	0.00188846	0.00359803	0.00179999	0.114351	-0.000626687	-0.00174761	0.802461	0.00265172	0.00167829	3.43915
PD_46_2_mono_cd45_23723	-18.0851	15.5812	C1	monocyte	classical monocyte	PD	46	expose	mono	SD_PD	4.46237	2.1035	0.147663	0.000998834	0.000399632	-0.00373225	-0.00483069	-0.000239213	0.00210149	0.00404646	-0.00143806	-0.00168151	0.00143561	0.242807	0.000384069	0.000418456	0.00105733	4.03032	1.27902	0.94644	1.40921	-9.99e-05	-0.00156028	-0.00212182	0.428195	-0.00435519	0.00307589	-0.00183478	2.17995	0.272032	3.56507	3.40211
PD_46_2_mono_cd45_15777	-19.5676	15.1605	C1	monocyte	classical monocyte	PD	46	expose	mono	SD_PD	3.86781	0.353962	-0.000206441	-0.00098029	0.00107695	0.00477014	0.822923	-0.00265219	0.000295639	0.00108322	0.00138527	5.05376	-0.0037649	-0.00113418	-0.000493486	0.221973	0.288962	-0.00308141	0.915877	0.00183833	2.64689	0.004008	0.000970937	0.0013376	0.306002	0.0013614	0.00272294	-6.04e-05	0.00145603	-7.96e-05	8.3e-06	-0.000256498
PD_46_2_mono_cd45_6143	-20.2818	14.4727	C1	monocyte	classical monocyte	PD	46	expose	mono	SD_PD	5.06176	2.27866	-0.0019161	0.0014647	2.59e-05	0.00149299	0.00226032	0.00208102	-0.00188086	0.0483811	1.42524	5.6078	4.28526	-0.00349042	0.00558019	1.46998	-0.00208601	0.547963	0.00111548	-0.000144797	-0.000797632	1.1183	-0.000433935	0.00196293	0.728289	0.55108	0.217677	-0.000923145	0.951288	-0.000151792	0.000811211	2.70202
PD_46_2_mono_cd45_8761	-20.4765	15.3232	C1	monocyte	classical monocyte	PD	46	expose	mono	SD_PD	4.74498	-8.67e-05	-0.000859131	-0.0012631	0.00285494	-0.000573442	0.0555714	-0.00301401	0.00239357	1.5634	1.19731	5.56855	2.06977	0.307721	0.00191682	-0.00185398	-0.0015908	0.00422947	1.90654	-0.000918983	-0.0032354	0.110575	0.000410175	-0.00106077	1.06386	0.598605	-0.00499445	-0.000469677	0.00299415	-0.00159023	-0.00105843	-0.000540604
PD_46_2_mono_cd45_23435	-18.7422	15.4964	C1	monocyte	classical monocyte	PD	46	expose	mono	SD_PD	5.32652	0.500625	5.59e-05	0.00228865	-0.00384761	-0.00150122	-0.00236598	0.00124625	-0.000137315	0.393561	-0.000360675	5.75149	0.221387	0.00420322	0.202219	0.256769	-0.00319022	-0.000549052	0.133404	0.000293939	-0.00029856	1.33223	-0.000488519	0.000552599	1.31051	0.00352051	0.00415331	-0.000343061	0.00174109	0.00336812	-0.00266954	2.6356
PD_46_2_mono_cd45_11702	-19.9821	14.3	C1	monocyte	classical monocyte	PD	46	expose	mono	SD_PD	4.45022	2.24984	0.351893	-0.00150596	0.000793915	-0.00064581	0.00137405	0.000181395	-0.00123356	-0.00243906	0.0998341	1.42087	0.00109582	-0.00264391	-0.00145099	0.118522	0.376072	3.8568	-0.000560452	0.909238	2.47848	2.58746	0.125669	0.0443854	0.0659522	0.425815	0.00192956	0.000489162	0.532828	0.000920691	3.43789	3.93668
PD_46_2_mono_cd45_26470	-13.8531	23.3936	C1	monocyte	classical monocyte	PD	46	expose	mono	SD_PD	4.74298	0.0011633	-0.000119514	0.00299016	0.00178521	-0.000931928	0.000160754	0.00303972	-0.000381968	1.95028	0.00101858	0.000469216	0.00323019	-0.000142111	0.00196226	0.873716	0.29529	1.37066	1.80239	1.84301	2.0155	1.47547	-0.000277163	0.000258316	1.08453	-0.00238236	0.00233101	-0.00118485	-0.000209236	0.000584943	3.27546	3.59349
PD_46_2_mono_cd45_24766	-22.0268	11.8932	C1	monocyte	classical monocyte	PD	46	expose	mono	SD_PD	5.1282	2.039	-0.000876177	1.12665	0.125669	-0.00155113	-0.00227186	0.00051794	-0.00203902	3.06189	0.00325557	2.92147	4.25e-05	0.432765	0.318013	0.00279858	-0.00145128	5.48139	3.95696	5.57383	3.14896	4.50481	0.393932	-0.000948639	0.00139194	0.702083	1.36798	0.00140047	0.408356	0.449327	3.55543	5.40617
PD_46_2_mono_cd45_31280	-20.715	11.1844	C1	monocyte	classical monocyte	PD	46	expose	mono	SD_PD	3.23752	1.60025	-0.00150369	0.000830321	-0.00228346	0.55108	0.463432	0.353586	0.00144168	0.284929	1.00956	5.08e-05	2.04732	0.00285501	-0.0016929	1.55e-05	0.00147195	2.23047	0.000108331	2.07986	2.48177	-0.00146941	0.00195496	0.794978	0.000376749	0.000492266	0.0111998	-0.00358214	0.0683468	0.347749	2.27069	3.41363
PD_46_2_mono_cd45_27234	-19.27	15.9707	C1	monocyte	classical monocyte	PD	46	expose	mono	SD_PD	3.98959	0.872294	0.0030323	-4.4e-05	-0.00221527	0.00348293	0.00263404	0.000413201	0.00157656	-0.00128167	0.0033446	0.00161084	-0.000843035	-0.00355274	-0.00490563	0.00598412	0.000204213	3.80172	2.41496	0.716501	2.29264	0.000576589	-0.000344749	-0.000901024	-0.00170521	-0.00310265	-0.00173262	-0.00110289	1.33774	-0.000454569	2.45587	2.88192
PD_46_2_mono_cd45_2067	-20.4048	11.4394	C1	monocyte	classical monocyte	PD	46	expose	mono	SD_PD	5.84789	3.21782	0.000494576	-0.000152465	0.000685393	1.54788	0.00152689	0.00479999	1.25e-05	1.65242	6.04e-05	5.5452	0.00209515	-0.00148205	-0.00117674	0.265278	-0.000148347	3.60285	-0.00309487	-0.00244651	3.79703	3.03232	0.00209377	-0.00197131	0.989851	0.157943	0.00149866	0.515115	3.52751	2.14336	4.24046	4.35056
PD_46_2_mono_cd45_3945	-20.1965	14.1707	C1	monocyte	classical monocyte	PD	46	expose	mono	SD_PD	5.57923	2.32154	0.002711	-0.00105761	0.00233177	0.0265969	0.292607	0.000593385	0.12924	1.40755	0.676101	5.85298	0.441697	-0.000220538	0.00422237	0.731106	-0.000367105	1.78118	-0.00178502	2.57343	2.77845	4.15143	0.983172	0.00148914	0.227044	1.51214	0.18632	0.475839	-0.00433185	-0.00192914	2.84679	4.09983
PD_46_2_mono_cd45_970	-20.124	14.5349	C1	monocyte	classical monocyte	PD	46	expose	mono	SD_PD	4.65045	1.28623	0.000151623	0.00195999	0.00186321	0.000234603	-0.000594948	0.00144465	-0.00170999	-0.0029408	0.197121	5.33401	-0.00277536	0.000710118	-0.00117101	0.00412231	0.00295343	0.623425	0.000344031	1.093	0.00127211	1.29716	0.29184	-0.00568268	0.000296574	1.14528	0.1532	-0.00417012	-0.00142095	-0.000515488	0.512825	1.50936
PD_46_2_mono_cd45_12853	-19.0089	14.3626	C1	monocyte	classical monocyte	PD	46	expose	mono	SD_PD	5.14914	0.92413	-0.00031208	0.00390415	0.000801149	-0.000691399	-0.00286149	-0.0022954	0.00324762	1.43646	0.00315833	5.24886	2.95385	0.00304444	-0.0015866	0.650371	0.989589	0.00185468	2.68065	-0.00200063	0.552291	-0.00257977	-0.00146761	0.0573685	0.716501	0.722956	0.670921	0.000904371	-0.000736437	0.000392423	0.0439858	2.64058
PD_46_2_mono_cd45_31861	-20.9736	18.0042	C1	monocyte	classical monocyte	PD	46	expose	mono	SD_PD	3.67657	-0.000412269	0.00318921	-0.000136967	0.277235	-0.00139483	-0.000983548	0.000559862	0.00113831	-0.00217945	-0.00229635	1.45706	1.40931	-0.000684013	0.106598	0.311917	0.000922914	-0.00121065	0.0006722	0.826894	1.55986	-0.000261189	0.357158	-0.00439817	0.00242456	0.548136	0.785948	0.00209783	0.000381011	0.000301102	0.00341612	3.0749
PD_46_2_mono_cd45_14512	-20.7408	14.9465	C1	monocyte	classical monocyte	PD	46	expose	mono	SD_PD	5.07101	2.78251	0.00179162	1.19775	3.011	0.00353944	0.00222039	0.00368728	0.00202755	0.553675	9.76e-05	1.32242	4.29508	1.42123	0.7662	0.88434	2.92034	3.10314	3.90284	3.23088	3.41718	3.80492	-0.00158574	2.5703	1.28736	3.34058	0.163076	0.00261213	4.92984	0.00304233	2.77117	4.74548
PD_46_2_mono_cd45_3096	-19.8516	13.3985	C1	monocyte	classical monocyte	PD	46	expose	mono	SD_PD	4.42389	2.39281	0.000516997	-0.000634444	0.00111938	-0.00316025	0.00117527	-0.00178997	0.00170488	0.000789057	-0.00120485	3.19264	-1.71e-05	-0.00109434	1.17e-05	-0.00313096	0.000780208	2.94033	1.25575	-0.00157798	3.14995	1.19521	0.73048	0.00100457	1.31933	-0.0018707	-0.000132414	0.105206	1.63543	0.00307047	2.94619	3.14873
PD_46_2_mono_cd45_21446	-23.3033	16.0159	C1	monocyte	classical monocyte	PD	46	expose	mono	SD_PD	4.17418	0.000347784	0.00114135	-0.00197727	-0.000698548	0.0028547	0.000954425	-0.00258048	-0.00065444	-0.000238283	-0.00258286	0.605178	1.4892	0.000450518	-0.000428651	0.0852965	-0.000300064	1.3483	0.823659	2.21553	1.94092	2.06529	-0.000592931	0.00205926	-0.0010455	0.345863	0.00285579	0.00061642	0.00159803	0.00124339	3.38889	3.86354
PD_46_2_mono_cd45_16546	-20.5989	12.9775	C1	monocyte	classical monocyte	PD	46	expose	mono	SD_PD	4.99013	2.94407	-0.000587817	-0.000942092	-0.000399961	0.00231468	-0.00030226	-0.00475378	0.00329795	1.25522	1.23705	3.10427	2.71064	0.125867	0.00110282	-0.00133121	1.36683	4.48804	2.55904	3.17049	3.45667	3.69271	0.098839	-0.00213354	-0.000417868	1.61619	-0.000914647	-0.00104497	2.04858	0.00204508	3.87002	4.60423
PD_46_2_mono_cd45_4109	-20.5387	13.2709	C1	monocyte	classical monocyte	PD	46	expose	mono	SD_PD	5.1445	1.31262	0.000854693	0.00256709	0.00118145	0.00127874	0.0323943	0.242224	0.000252896	0.000395682	-0.000374409	5.34191	1.85853	-0.00109817	0.00226829	-5.38e-05	-0.00196403	-0.00245126	0.00134198	-0.000419447	0.00150075	-0.000345227	0.00608906	-0.00192982	-5.37e-05	-0.000387201	0.00179257	0.00137302	0.896845	0.00036089	-0.00151286	0.00339604
PD_46_2_mono_cd45_13375	-22.1473	13.7385	C1	monocyte	classical monocyte	PD	46	expose	mono	SD_PD	5.46249	2.76077	0.00226964	-0.00191021	-0.00189832	0.00177075	0.000814076	0.637032	-0.00342778	0.0012798	-0.00113873	5.68675	1.50539	0.00367953	0.0034114	-0.00532698	0.412225	0.000721261	1.67161	0.00131885	-0.00197386	-0.00205997	-0.00321315	0.00205558	0.644455	7.94e-05	0.00135717	0.00245669	2.55457	1.60713	1.76952	2.41585
PD_46_2_mono_cd45_8088	-19.4163	14.6488	C1	monocyte	classical monocyte	PD	46	expose	mono	SD_PD	4.80212	0.00241675	0.00222322	-0.0023726	0.0004994	-0.00269652	-0.00155032	0.777624	0.00353171	0.00252522	0.682232	3.88143	1.57171	0.0012895	-0.00347207	0.693307	0.0022315	0.314014	-0.00104997	0.972629	0.00219154	-0.00200956	0.00078695	0.000730568	0.21103	-0.00153452	-5.69e-05	-0.000698469	0.000752156	0.00160579	-0.000853455	2.56113
PD_46_2_mono_cd45_28348	-6.42939	22.0413	C1	monocyte	classical monocyte	PD	46	expose	mono	SD_PD	4.42041	1.45653	-0.000280531	-0.000575869	0.00145413	0.00246666	0.000146643	0.467215	0.00191762	1.39165	0.00242246	0.000815572	-0.000783464	-0.00250117	-0.00112842	-0.00247878	0.000704521	2.99433	-0.00318183	1.9434	1.6011	0.371776	0.000166263	0.692347	0.144892	0.00133737	0.329221	-0.00229719	1.58619	-0.00178194	3.03961	2.64234
PD_46_2_mono_cd45_12828	-21.6812	14.8306	C1	monocyte	classical monocyte	PD	46	expose	mono	SD_PD	3.83171	1.53889	1.43844	-0.00222317	0.00338151	0.958662	-0.00302952	-0.00118018	0.296822	0.47781	0.878259	0.786401	-0.00130996	0.0559708	0.154386	0.487107	-0.00107999	3.42081	0.00281293	0.741235	-0.00258549	1.96143	0.000273776	1.10165	0.710021	0.151816	1.05071	0.0153994	4.34234	-0.00351286	0.252314	2.78293
PD_46_2_mono_cd45_24265	-22.2413	13.825	C1	monocyte	classical monocyte	PD	46	expose	mono	SD_PD	4.29717	1.89907	0.00245685	0.00380963	0.0689454	0.000516982	1.01597	0.438237	0.000738413	-0.00345599	-0.00112038	0.121104	-0.00308989	-0.000832057	-0.00207151	-0.00142056	-0.00123251	1.50607	0.875421	3.05999	2.76387	1.85993	-0.000178994	0.00024272	-0.000372625	0.0852965	-0.00317016	0.0491802	0.290689	0.246108	2.09974	3.88077
PD_46_2_mono_cd45_17988	-20.6842	13.2476	C1	monocyte	classical monocyte	PD	46	expose	mono	SD_PD	4.6263	1.3966	-0.000467304	-1.24e-05	0.00204453	0.0014812	-0.0022556	2.10648	-0.00102126	0.941574	0.000619053	5.23996	1.82154	-0.00194033	0.000631948	-0.000525789	0.00134484	0.00262196	3.5847	-0.000744813	-0.00137188	0.00123025	0.139547	0.00161091	0.041588	0.055172	-0.00505019	-0.00262326	0.000568722	0.478527	-0.000925644	2.75506
PD_46_2_mono_cd45_16838	-8.37664	20.1022	C1	monocyte	classical monocyte	PD	46	expose	mono	SD_PD	3.92225	1.34206	0.000794233	0.00212061	0.000835919	-0.000873221	0.278775	0.0221982	0.000755476	0.000258718	1.58036	0.00225912	0.472788	-0.00144504	-0.00202496	0.74821	0.000585589	4.23916	0.000954496	0.51159	1.34606	1.05021	0.00275373	0.0062425	-0.000894617	0.000169854	-0.00289862	-0.00386995	1.63084	4.07e-05	1.8716	3.98412
PD_46_2_mono_cd45_6269	-19.9369	10.0593	C1	monocyte	classical monocyte	PD	46	expose	mono	SD_PD	4.367	2.6069	-0.00148429	-0.00590248	0.00225423	0.00128924	0.298163	-0.000935933	0.00221261	-0.000143451	-0.00110075	-0.000991739	0.264698	0.00122668	-0.00117473	0.0049198	0.00327585	3.49823	2.92137	1.02108	2.07349	1.18708	0.0521763	-0.00158397	-0.000821108	0.00142653	0.00269765	-0.000399965	1.86786	0.41756	3.48661	3.65978
PD_46_2_mono_cd45_15229	-5.455	17.0375	C1	monocyte	classical monocyte	PD	46	expose	mono	SD_PD	4.3985	1.35529	2.68525	0.322577	0.00153061	2.13126	0.358473	-0.00282948	0.00198336	0.00495087	0.00323407	-0.00339737	0.00206488	5.57e-05	0.628913	-0.00186977	-6.17e-05	0.278005	-8.53e-05	0.00140292	-3.52e-05	0.646923	-0.000957457	-4.66e-05	0.636701	0.00300594	-0.00180814	0.9644	5.60278	0.99246	0.0591655	2.3089
PD_46_2_mono_cd45_6083	-21.9516	12.3709	C1	monocyte	classical monocyte	PD	46	expose	mono	SD_PD	4.8414	1.95756	-0.00319706	0.00116266	1.22066	0.00424528	0.000621601	0.619923	-0.00164301	-0.00217767	0.00411252	4.38908	0.86473	5.56e-05	0.00128444	0.000546154	-0.000531853	0.000419803	3.52914	0.959732	0.000902517	-0.00108469	-0.00156522	0.000612791	1.23212	0.552119	0.00131398	-0.00185977	0.00283211	0.00290224	0.454038	2.62948
PD_46_2_mono_cd45_706	-20.1494	13.4355	C1	monocyte	classical monocyte	PD	46	expose	mono	SD_PD	4.69979	1.09913	0.00110464	-0.00248774	0.00204682	0.000417751	0.00223924	0.0159993	-0.000363883	0.416641	-0.00124644	-0.00141736	-0.00251921	-0.00197398	-0.000177219	0.273575	0.00262069	4.8793	-0.00108545	1.16784	0.954779	-0.00382205	-0.00287235	0.0783199	-0.00244775	0.474224	-0.000909614	-0.00175473	-0.00225048	0.00217317	1.96621	3.53578
PD_46_2_mono_cd45_6024	-21.9573	14.647	C1	monocyte	classical monocyte	PD	46	expose	mono	SD_PD	4.61994	1.66433	-0.00219497	-0.00161282	0.764824	0.000725163	0.00251199	0.000622695	0.00112853	0.650863	0.000725469	-0.000950754	0.00133371	0.0013251	0.00416337	0.20457	0.00425564	3.83546	1.81832	0.258705	3.25947	2.6697	0.000464645	-0.00138175	0.109581	0.540496	0.00120389	-0.00118211	1.58273	-0.000345743	3.60887	3.64073
PD_46_2_mono_cd45_31642	-20.7611	14.0392	C1	monocyte	classical monocyte	PD	46	expose	mono	SD_PD	4.93756	3.22068	0.00458085	2.02768	0.0833036	0.00236885	-0.000995497	1.2114	-0.00114533	-2.59e-05	-0.000437951	5.43454	2.81383	0.0431866	-0.00248381	-0.000579682	2.3583	0.188286	3.39205	0.00291375	-0.00068714	1.11226	0.00154504	-0.00103937	-0.00197146	1.1374	0.00392995	0.000275791	1.67335	1.2291	0.00426197	2.61044
PD_46_2_mono_cd45_32457	-23.2455	13.5411	C1	monocyte	classical monocyte	PD	46	expose	mono	SD_PD	5.12827	0.0014143	0.00149296	0.00101097	-0.000948744	-0.000772303	0.00256012	-0.0013916	-0.00246073	2.04314	0.188875	5.04015	1.41207	0.00165937	-0.000717703	0.000968877	0.00269414	0.0013565	0.000733156	0.00178823	-0.00113947	1.11238	-0.00209933	-0.00309486	-0.000379641	-0.0048444	0.170375	-0.000588542	3.10747	0.677232	-0.00214534	2.52786
PD_46_2_mono_cd45_7789	-20.3416	13.3235	C1	monocyte	classical monocyte	PD	46	expose	mono	SD_PD	4.94098	2.21061	-0.00350777	-0.00198516	-0.000395002	-0.000561888	0.893484	0.00403131	0.000254186	2.19726	-0.00407802	1.43637	1.01712	0.00116394	-0.0023101	0.0061949	0.152014	4.17849	2.58032	2.9339	2.44917	1.05046	-0.000169347	0.0846987	0.234641	0.00103108	0.000452136	-0.00180107	-0.000296593	0.000192599	3.02539	2.65024
PD_46_2_mono_cd45_27336	-19.2499	14.8392	C1	monocyte	classical monocyte	PD	46	expose	mono	SD_PD	4.39017	3.21681	0.00234194	0.00116022	0.528632	-0.00123757	-0.00125305	0.043786	0.959331	1.2938	-0.00122331	0.0785193	2.6542	2.07027	-0.000609828	0.000406939	0.334904	4.98391	0.00269901	2.86894	0.000341648	1.42433	0.000597561	3.52424	1.92064	3.95548	0.147069	0.384459	4.53881	0.0657526	-0.00156263	4.19168
PD_46_2_mono_cd45_13589	-19.6574	15.581	C1	monocyte	classical monocyte	PD	46	expose	mono	SD_PD	4.50158	0.638849	-0.00270099	0.099237	0.00137576	-0.000271815	0.00139196	-0.00135586	-0.000635203	-0.000609024	0.298545	5.09937	0.00215665	0.326565	0.00184299	0.00089078	0.00205463	0.00108392	0.166036	0.00136067	0.0677482	0.777928	-0.00031731	-1.8e-05	-9.94e-05	-0.00375215	-0.000572525	-7.35e-05	-4.25e-06	0.000249761	0.0926673	0.978175
PD_46_2_mono_cd45_1557	-19.1035	14.7291	C1	monocyte	classical monocyte	PD	46	expose	mono	SD_PD	3.71334	0.00103667	-0.00145562	0.00285879	0.00145777	0.00342181	-0.000226653	0.103217	0.00116694	0.000964661	-0.00241772	2.12948	0.985664	-0.000925499	-0.00145369	0.662307	0.397453	0.923445	6.78e-05	0.901174	2.55842	3.23779	-0.00322946	0.752225	0.885046	0.0020925	-0.000163994	0.0123997	0.000444703	-5.65e-05	2.58728	3.2656
PD_46_2_mono_cd45_16076	-20.3845	12.0425	C1	monocyte	classical monocyte	PD	46	expose	mono	SD_PD	4.68921	0.854391	0.000447376	0.000140502	0.63455	0.19869	0.000657346	-0.00178351	0.00061878	2.72005	-0.00356163	0.348314	0.000436552	-0.00140157	0.151618	0.337364	0.00206874	1.18943	-0.000372014	2.90196	2.83476	2.90097	0.197709	0.309438	0.00148594	1.22283	0.312871	-0.00242099	2.51595	-0.00133822	3.721	3.84611
PD_46_2_mono_cd45_6708	-22.9565	16.4909	C1	monocyte	classical monocyte	PD	46	expose	mono	SD_PD	4.33202	-7.57e-06	-0.000273109	0.00207172	0.0113998	0.00115573	-0.00342263	0.000615403	-0.000188292	1.6119	0.668325	5.02234	0.00430307	0.000158895	0.00206061	-0.00301967	0.00279349	1.35102	0.555747	0.308293	-0.000942436	2.17785	0.892502	0.217286	0.923719	0.00204758	0.0012392	0.00516308	9.83e-05	-0.0052733	-0.000561378	2.95562
PD_46_2_mono_cd45_9476	-20.4782	11.8129	C1	monocyte	classical monocyte	PD	46	expose	mono	SD_PD	5.12099	0.000215839	0.364664	-0.00381499	0.686414	-0.00127841	-0.00379006	0.000916466	-0.00165497	0.00125152	0.000588563	-0.000900196	1.57743	0.00456118	0.00619996	0.711604	-0.00456153	0.0525758	2.49388	1.9109	2.01586	3.4749	0.0793168	-0.00267012	0.724213	-0.00145245	0.00157419	0.00404561	1.89597	0.00114107	3.63847	4.09937
PD_46_2_mono_cd45_6039	-19.2208	12.3818	C1	monocyte	classical monocyte	PD	46	expose	mono	SD_PD	5.32062	1.09131	0.00255163	0.0019067	0.00133469	0.000678627	0.199867	0.00428128	-0.0011087	-0.00203424	0.00185425	0.00178784	0.000419851	0.00252823	-0.00290912	0.00201836	-0.00158405	3.74966	0.869444	1.47111	3.12723	0.00238482	0.000809965	0.00126703	0.000663097	0.0313948	0.00127826	0.00368816	-2.36e-05	-0.00387098	3.98831	4.02418
PD_46_2_mono_cd45_25593	-25.4319	20.1572	C1	monocyte	classical monocyte	PD	46	expose	mono	SD_PD	4.70369	2.70722	-0.00146635	0.686735	0.406327	0.00286063	0.00110264	-0.00371071	1.12818	6.08e-05	1.05618	0.525656	1.89438	-0.00213224	0.00111796	0.785043	0.000318335	4.49073	0.00093367	1.55348	3.52102	2.7689	0.00224017	-0.00215034	1.10881	-0.0023031	0.00404104	0.00939987	1.91477	0.000526111	4.64028	4.2846
PD_46_2_mono_cd45_30760	-20.7487	11.6084	C1	monocyte	classical monocyte	PD	46	expose	mono	SD_PD	4.87868	2.4052	0.00108721	-0.000329681	-0.00157919	-0.00217168	-0.00381534	-0.000281319	0.00104816	1.90398	0.987105	-0.000167263	2.18645	0.0645551	1.03907	-0.000835733	0.00142824	4.60429	-0.00148348	0.302563	3.16419	2.28871	0.376632	-0.000263959	0.62509	0.0725364	0.00191918	-0.0055142	2.26269	0.00140426	4.28609	4.20986
PD_46_2_mono_cd45_29789	-20.4645	11.6824	C1	monocyte	classical monocyte	PD	46	expose	mono	SD_PD	4.67331	0.641819	-0.000133424	0.000533026	0.272418	-0.00181567	0.00081068	0.00190909	-8.73e-05	-0.00188511	0.828068	5.053	0.00138966	0.00143154	-0.000905767	0.00111623	-0.000830499	0.00132805	0.00328036	-0.000819893	0.000317672	1.95922	-0.00328861	-0.00604158	0.0301954	0.00228866	0.368597	0.00054096	0.00141349	0.0015181	0.201043	-0.00196355
PD_46_2_mono_cd45_31480	-20.3102	11.8481	C1	monocyte	classical monocyte	PD	46	expose	mono	SD_PD	4.59353	2.9805	-0.00015193	0.00108337	0.652994	0.324666	-0.00108948	0.124478	-0.000996677	0.000188206	0.3402	-0.00177765	4.67314	0.136773	0.24572	0.00300222	0.165642	0.000656545	2.9333	0.907851	2.57981	3.16322	-6.55e-07	0.276657	1.36808	0.579599	-0.000870225	0.000640532	0.000349791	0.257543	4.14098	4.96606
PD_46_2_mono_cd45_11116	-20.2809	14.6856	C1	monocyte	classical monocyte	PD	46	expose	mono	SD_PD	4.98799	0.415538	0.00374031	0.000694246	0.000238678	-0.000189381	-0.00138284	0.00148723	0.449871	0.00243071	0.00154245	5.32451	-0.000384456	-0.000467121	0.46217	0.000471751	0.00188303	-0.00423146	3.41944	0.00022691	0.000458575	-0.000966769	0.000984303	0.00128976	1.25322	0.438966	-0.00207675	-0.00180358	1.50616	-0.0067849	-0.000780343	0.00309609
PD_46_2_mono_cd45_16398	-19.3245	17.7082	C1	monocyte	classical monocyte	PD	46	expose	mono	SD_PD	5.30525	1.52219	-0.00162209	0.00256207	0.286082	-0.00243329	0.000462089	0.00155261	-0.000885194	-0.000351822	-0.00267296	0.314204	-0.000812564	-0.000378834	0.0057497	0.0565698	0.00441161	3.47403	1.24686	4.02663	2.55851	3.27036	0.00117298	0.263346	1.33961	0.00119221	-0.000375615	0.00456511	0.00248569	0.00113883	3.24478	3.27334
PD_46_2_mono_cd45_34274	-19.8371	12.4349	C1	monocyte	classical monocyte	PD	46	expose	mono	SD_PD	4.13705	0.179632	0.000650052	0.00302483	0.00171298	-0.000773384	-0.00357565	0.000810771	-0.000958357	0.00229304	0.082307	5.17788	1.35432	-0.000803613	0.00227747	0.000840907	0.19614	-0.00131092	0.287042	0.40448	0.00024485	0.000475761	0.000593263	-6.35e-05	0.154781	0.00144075	-0.00245594	-0.000301973	0.00348067	-0.000550674	0.00141196	0.933425
PD_46_2_mono_cd45_29348	-21.9712	14.643	C1	monocyte	classical monocyte	PD	46	expose	mono	SD_PD	5.57513	2.88984	-0.00145047	-0.00110751	0.00471707	-0.00368108	-0.00301965	0.139745	-0.00177202	-0.00119265	0.00231418	5.45714	2.41836	-0.0016871	0.00220384	-0.00180192	0.000146891	0.292798	0.182387	0.000329912	2.93944	0.0010323	0.484965	0.00439813	0.442607	0.132016	0.000593901	0.122295	3.76018	1.01943	0.168206	0.00116112
PD_46_2_mono_cd45_3925	-18.9498	21.8211	C1	monocyte	classical monocyte	PD	46	expose	mono	SD_PD	5.08139	1.15759	-0.00236804	0.0978438	-0.0011652	-0.00301797	0.0019025	-0.00184335	-0.000902079	1.70935	0.00270602	5.57751	3.47632	0.00146556	0.084898	-0.000346521	0.455124	-0.00174551	3.23463	-0.00262708	-0.00100228	-0.000825994	0.000638997	-9.42e-05	1.07528	0.0545729	-0.00111748	-0.000530308	0.00306353	-0.00161453	0.000708981	1.75873
PD_46_2_mono_cd45_26390	-18.8338	12.8555	C1	monocyte	classical monocyte	PD	46	expose	mono	SD_PD	4.38264	1.83077	-0.000590631	0.000420675	-0.00330069	-0.00143494	-0.00223141	0.00230919	0.0033069	0.000681676	0.0395896	4.80178	1.06176	-0.000150201	-0.00178554	0.00132547	6.02e-06	0.439148	2.87034	-0.000456266	0.513001	0.00318059	0.000803107	0.00117038	0.105604	0.137566	0.00105681	0.576869	0.177664	1.22099	-0.000412633	2.49843
PD_46_2_mono_cd45_27355	-19.8763	13.211	C1	monocyte	classical monocyte	PD	46	expose	mono	SD_PD	4.57801	2.99338	-0.00254401	0.199475	-0.000912707	0.00358701	0.0393898	-0.00594129	0.00271675	0.00236639	-0.00273442	0.506645	1.49015	0.00219328	-0.000890083	1.11688	0.00108702	4.73437	3.47335	-0.00108581	3.65284	2.89658	0.47189	-0.00156319	1.66776	0.734853	-0.000475267	-0.00182088	1.29023	-0.00041069	4.71704	4.41053
PD_46_2_mono_cd45_22312	-20.7115	11.0273	C1	monocyte	classical monocyte	PD	46	expose	mono	SD_PD	4.86723	1.20669	0.00223946	0.00338923	-0.00292317	-0.00141444	-0.00175468	0.00287382	0.00239156	0.153002	0.00131065	-0.00313455	0.000571311	0.00268376	-0.00127685	-0.000428167	0.000990291	4.3533	1.62752	1.35364	2.68888	1.59823	0.0966495	-0.00194128	0.075927	0.203787	3.2e-05	-0.00113244	1.46901	-0.000280917	2.79069	3.64366
PD_46_2_mono_cd45_12463	-23.1437	16.182	C1	monocyte	classical monocyte	PD	46	expose	mono	SD_PD	4.72529	1.58776	-0.000125229	-0.00152711	0.0533746	0.00449913	0.0017839	-0.000477397	0.00246486	1.31393	-0.00100822	5.01843	1.96572	-0.00138308	-0.00394376	-0.000765487	0.000662734	-0.00208172	-0.00147873	2.43894	-0.0012617	-0.00239094	0.00129611	0.751608	0.00189895	0.00197262	-0.00160431	-0.00020961	0.520041	-0.00181633	0.0035853	2.64302
PD_46_2_mono_cd45_24162	-22.8228	10.994	C1	monocyte	classical monocyte	PD	46	expose	mono	SD_PD	4.41882	-0.00217467	0.000809081	-0.000801331	0.444607	-0.00139009	-0.000352936	0.00134622	0.00349166	0.000304574	0.234836	1.20361	0.000577986	0.00116635	0.00073755	0.000861405	-0.00284546	3.39488	2.09917	0.000783175	3.62635	0.857126	0.524078	-0.000696074	0.00251138	0.947384	0.00239806	0.00307944	0.902289	0.00156403	2.4252	3.33882
PD_46_2_mono_cd45_30535	-20.5647	11.2143	C1	monocyte	classical monocyte	PD	46	expose	mono	SD_PD	4.2944	2.37828	-0.000650199	0.00303201	0.000242218	-0.00283846	0.00287686	-7.16e-05	-0.000405146	1.30527	-0.000235226	1.03125	0.291456	0.502752	-0.00193767	0.726252	0.00164759	3.81344	1.30052	0.00631147	2.70538	0.0013366	-0.00120286	0.000250242	0.937777	1.52585	0.00152477	0.00379427	1.01891	0.00208289	4.08337	3.09488
PD_46_2_mono_cd45_5385	-19.8289	14.7234	C1	monocyte	classical monocyte	PD	46	expose	mono	SD_PD	5.12341	-0.000811463	0.00302486	0.00464591	0.000209174	0.000540692	-0.00145485	-0.000168674	-0.00314569	3.68275	0.367286	5.7131	2.54e-05	9.59e-05	-0.00126568	0.00655859	0.147267	0.821744	-0.000793154	2.2975	-0.00139473	-0.00134058	0.412225	0.596577	0.00139999	-5.5e-06	0.754075	-0.000692163	0.639179	-0.000687641	0.105604	3.42805
PD_46_2_mono_cd45_31029	-19.3969	11.7979	C1	monocyte	classical monocyte	PD	46	expose	mono	SD_PD	4.34701	2.34376	-0.000611196	0.000931299	3.08867	0.286082	0.00388365	-0.000443133	0.255801	1.97926	-0.00550751	1.2263	4.92637	2.39881	0.00246109	0.1532	4.14316	5.43834	0.242224	0.00152195	-0.00555475	3.36083	1.53156	5.02227	2.66106	3.82396	-0.0035127	0.00240614	5.30492	-0.00137552	-0.000895934	5.96904
PD_46_2_mono_cd45_29324	-20.1093	14.5125	C1	monocyte	classical monocyte	PD	46	expose	mono	SD_PD	5.14545	2.43199	-0.00200729	0.00272235	1.51935	0.000982671	0.000480515	0.00125166	0.000584557	-0.00182802	-0.00441945	0.350575	0.000183963	0.00332874	-0.00137049	0.834511	-2.72e-05	4.14452	2.06808	3.89102	2.94826	3.92471	0.595394	-0.00127963	1.59082	0.00301806	0.00104689	-0.000605983	2.86742	-0.00113088	4.34947	4.51916
PD_46_2_mono_cd45_27879	-19.9708	14.3363	C1	monocyte	classical monocyte	PD	46	expose	mono	SD_PD	3.46171	-0.000186084	-0.0040482	0.00240717	0.548136	0.00249212	0.684002	0.0501789	-0.000989183	2.82469	0.536317	4.58687	2.87226	0.00240893	0.00287612	0.00130028	0.000130607	1.4295	-0.00386458	3.67264	0.00859989	-3.08e-05	-0.00045382	0.603158	0.00512664	0.000562696	0.00137938	-0.00111466	-0.00290785	0.00295519	0.00047215	3.01729
PD_46_2_mono_cd45_12916	-21.6779	12.9277	C1	monocyte	classical monocyte	PD	46	expose	mono	SD_PD	3.83646	2.26692	-7.97e-05	-0.000901785	0.0571689	-0.000312083	0.515996	-0.00183639	-0.000619256	0.00113345	0.00260031	0.374766	3.94867	0.940355	0.00311583	0.647251	-0.00529148	1.22899	0.00493023	1.78432	1.78255	3.00753	-0.000334686	-0.000705152	0.000816006	1.45317	0.00136353	0.000343947	-0.00263114	0.00155443	1.32252	3.86603
PD_46_2_mono_cd45_2966	-21.5485	14.8527	C1	monocyte	classical monocyte	PD	46	expose	mono	SD_PD	5.81109	2.83134	0.000535107	0.000905296	-0.00311179	0.813616	-0.00063138	0.243196	0.000331101	-5.61e-05	0.00284628	5.15625	-0.00396301	-0.000612638	0.0030465	1.09047	-0.00163265	-0.000673139	2.15947	2.41751	3.3974	3.32413	1.79239	0.139943	1.04121	1.23104	-0.00205819	-0.00217239	2.25554	-0.000648288	3.38406	3.16589
PD_46_2_mono_cd45_29074	-20.5807	15.1128	C1	monocyte	classical monocyte	PD	46	expose	mono	SD_PD	4.74965	2.08599	-0.00329065	-0.0019329	-0.00284293	0.000307391	-0.00058202	0.552464	0.00230738	0.791072	0.000378664	0.00163496	0.136971	-0.00271066	0.00282262	0.240087	-0.00140662	3.23439	0.129438	3.11229	2.67334	3.13412	0.0767247	0.586749	-0.00106248	0.56522	0.45114	0.156757	1.5601	-0.00172123	3.65855	3.6224
PD_46_2_mono_cd45_31076	-17.5338	16.6543	C1	monocyte	classical monocyte	PD	46	expose	mono	SD_PD	4.56758	1.27747	-0.000665931	0.0521763	0.00122365	0.000248581	0.460907	-0.000489802	0.000295341	-0.00115975	-0.00199424	2.25122	-0.00266636	-0.00481383	0.00186869	0.00559997	0.000344382	4.36663	0.701924	-0.00277287	2.7376	1.81553	0.478348	0.00353287	0.264505	1.60234	0.00143467	0.329031	-0.0015789	-0.00161136	4.32356	3.96834
PD_46_2_mono_cd45_23191	-19.6128	12.8958	C1	monocyte	classical monocyte	PD	46	expose	mono	SD_PD	4.28493	0.845283	1.2126	0.00284601	-0.00130548	-0.00136447	0.166036	-0.000963574	-0.00212643	0.583177	1.50124	0.00220252	-0.00189215	-0.000553926	0.000575761	0.388735	-0.00108403	5.15268	0.000878069	0.8703	2.84081	1.70288	0.247078	0.00198861	0.000168828	1.20328	-2.42e-05	0.564533	3.26595	-0.00420602	3.90394	3.60058
PD_46_2_mono_cd45_31112	-20.0736	14.2426	C1	monocyte	classical monocyte	PD	46	expose	mono	SD_PD	4.89316	2.53831	0.00138838	-0.000657001	0.0010093	0.00111423	-0.000995051	0.00205473	0.000795554	0.189857	0.00200528	0.000624464	1.8542	-0.00145991	0.00126137	-0.00220106	0.929469	4.32895	1.61916	2.89886	2.66995	-0.000682128	0.000449773	-0.00125656	1.01341	0.233278	0.00265679	-0.00248331	2.30068	-0.000179356	4.1984	4.39418
PD_46_2_mono_cd45_19874	-21.154	13.0392	C1	monocyte	classical monocyte	PD	46	expose	mono	SD_PD	5.18631	1.69453	-5.22e-05	-0.000735076	0.251345	0.00104673	1.25205	0.0417878	0.00151653	5.41789	0.14885	0.00304826	2.59874	-0.00164035	0.668812	0.000926439	0.669623	2.34323	0.710971	4.39094	3.0119	3.93908	1.57957	1.98418	0.00321765	-0.000407239	3.17424	3.54e-05	-0.00207404	0.00385336	3.60743	5.71136
PD_46_2_mono_cd45_33245	-22.8181	13.4208	C1	monocyte	classical monocyte	PD	46	expose	mono	SD_PD	4.85281	2.03166	-0.00330795	0.00111026	0.606355	0.0747304	0.000281835	1.72611	0.0908749	1.05792	0.0241976	4.87251	0.390407	0.456752	-0.00171953	0.404665	1.00853	0.00254474	0.241836	-0.00154765	0.0001339	1.65868	0.0839015	-0.00108365	1.55437	0.139349	-0.000492053	-0.000874486	0.685771	-0.0014013	-4.1e-06	2.73122
PD_46_2_mono_cd45_7160	-21.8023	11.9955	C1	monocyte	classical monocyte	PD	46	expose	mono	SD_PD	3.93051	0.910901	0.374766	-0.00192954	0.573792	-0.00251674	0.00100582	0.00279059	-0.00178492	-0.00463493	0.00342133	0.419397	-0.00205614	0.69794	-0.00178605	1.21479	3.67e-05	0.379616	2.86851	0.116933	3.62078	2.0543	0.00203883	0.000384033	0.0039561	0.640005	0.00254088	-0.000408402	1.39389	-0.00334576	3.89596	4.24421
PD_46_2_mono_cd45_25085	-22.9265	13.8223	C1	monocyte	classical monocyte	PD	46	expose	mono	SD_PD	3.58195	0.501157	-0.0016294	0.00084802	0.00165036	-0.00164153	-0.000217084	-0.00138821	-0.00140873	-0.00227955	0.531954	5.03028	-0.000236345	0.00193224	0.000973734	0.000710366	0.000563739	-0.00125521	0.00519606	0.410752	-0.00399803	-0.00065108	0.000101819	-0.000702862	0.063158	0.000355787	0.00264692	0.507529	0.0161993	-0.00329302	-0.00372784	1.00168
PD_46_2_mono_cd45_21104	-19.8177	13.5524	C1	monocyte	classical monocyte	PD	46	expose	mono	SD_PD	4.28615	2.09636	3.72877	-0.00128622	-0.000521867	2.11807	0.119317	0.00226289	0.1532	-0.00162146	1.00981	-0.000763699	-0.00141069	0.00211796	0.439695	0.0361921	1.47303	-0.00562903	0.000161272	-0.000576549	0.000820825	2.96389	-0.0015983	0.00203264	0.585389	-0.000711005	-0.000487837	-0.000628848	4.75276	-0.000538688	-4.38e-05	2.05198
PD_46_2_mono_cd45_25149	-19.9751	10.8377	C1	monocyte	classical monocyte	PD	46	expose	mono	SD_PD	4.22649	0.912562	0.00109859	-0.000425822	1.16021	0.032994	0.000386491	0.28589	-0.00138149	0.00225815	0.00175529	-0.000843353	0.00100177	0.00312555	0.000492711	0.00128279	-0.000142042	0.633391	0.000737288	1.07735	2.33976	2.00152	-0.00291203	0.00484092	1.02351	0.000807077	0.000582685	-0.000803899	1.54536	-0.000967023	1.92322	2.95412
PD_46_2_mono_cd45_6169	-19.3551	15.1915	C1	monocyte	classical monocyte	PD	46	expose	mono	SD_PD	5.44711	2.53409	-0.00168319	0.000389632	0.843977	0.409462	0.310964	0.00488866	0.00101856	1.04171	0.15735	1.31242	2.57515	0.619089	0.620424	-0.00118853	1.8758	4.17188	0.613235	2.60667	3.1948	0.795428	0.00101812	1.39828	0.687538	0.402818	-0.00206092	-0.00145871	2.26647	0.00597471	4.05378	3.96467
PD_46_2_mono_cd45_23951	-21.1854	10.5819	C1	monocyte	classical monocyte	PD	46	expose	mono	SD_PD	4.32109	1.62342	0.00395457	0.00358361	0.000181568	0.00434247	8.86e-05	-0.000483055	-0.00105297	0.00217347	0.00386368	-0.000641744	2.5685	-0.00134115	-0.00232984	0.330548	0.0817091	0.414618	1.7403	3.51074	2.47584	3.41835	0.322006	-0.00220968	0.000937552	0.645113	0.000101941	-0.00195649	-0.00112995	-0.00377738	3.04974	3.16695
PD_46_2_mono_cd45_26579	-20.7559	15.1928	C1	monocyte	classical monocyte	PD	46	expose	mono	SD_PD	4.64325	2.65599	-0.00253622	-0.0014494	3.77097	0.000765416	0.422516	-0.00348814	0.538408	2.6204	1.03844	4.2616	5.08299	2.0064	0.723585	1.03466	4.69258	5.08463	-0.00182615	-0.00439643	0.809313	3.33747	1.05854	4.76301	1.73839	4.04683	0.304856	-0.00177736	4.65607	0.132611	0.000608596	5.83518
PD_46_2_mono_cd45_33675	-22.0085	11.8659	C1	monocyte	classical monocyte	PD	46	expose	mono	SD_PD	4.63677	4.00785	0.00142395	0.874001	-0.00138453	0.000107026	-0.00319985	2.28766	0.000115485	1.44819	-0.00265515	4.99364	1.49254	0.00123198	-0.00104873	0.000219381	-0.00369718	0.00257825	2.43429	0.193785	0.326375	0.0011267	-0.0017235	-0.00174205	1.21446	0.0439858	0.0015899	0.00336754	0.0425871	0.000368832	0.486572	2.92456
PD_46_2_mono_cd45_5167	-22.1791	14.2552	C1	monocyte	classical monocyte	PD	46	expose	mono	SD_PD	4.62145	2.25988	0.00310663	-0.00108976	8.27e-05	0.283968	-0.00115427	0.00107374	1.90736	-0.00277948	0.000371066	1.23469	0.770475	1.99998	0.000132738	0.00231385	0.595732	5.48637	0.913806	2.39945	0.000361524	0.00332254	-0.00301789	2.13341	1.64097	3.57996	0.0731348	0.590144	3.71437	0.000330571	0.00106631	3.15176
PD_46_2_mono_cd45_32019	-19.9867	14.5753	C1	monocyte	classical monocyte	PD	46	expose	mono	SD_PD	3.45037	0.00092051	-0.000429203	0.000950418	-0.00488282	-0.00243061	-0.00124139	0.134395	0.00138571	-0.0014392	-0.00312139	4.13698	0.00209782	-0.00319218	-0.00171501	0.00258417	-0.00218977	1.54209	-0.000931502	-0.0036001	0.333579	1.07381	0.000296539	-0.000583642	0.00196325	-0.00172448	0.00240557	1.06509	2.50208	-0.00122007	-0.000402747	-0.00115049
PD_46_2_mono_cd45_7831	-19.487	14.7476	C1	monocyte	classical monocyte	PD	46	expose	mono	SD_PD	3.43871	1.08174	0.000293412	0.000247695	0.553675	-0.00426551	-0.000460467	0.00317486	0.00514028	0.621592	-0.00140369	3.67382	-0.000708536	-0.00122706	-0.00391274	-0.0016393	0.00195372	3.43824	-0.000778633	0.93737	1.75303	-0.00210953	0.000464671	0.000744044	-0.00194721	-0.000137271	0.00366057	0.0691449	2.07369	0.000481276	0.191625	3.26332
PD_46_2_mono_cd45_4005	-18.446	14.5941	C1	monocyte	classical monocyte	PD	46	expose	mono	SD_PD	5.23148	0.863299	0.0022529	0.00174704	-0.00148126	0.0101998	-0.00349371	2.05672	-0.00439906	-0.000890546	-0.000961427	5.20797	0.00154097	-0.000759468	-0.000698862	0.287426	-0.0014833	-0.00125261	-0.00033031	0.904656	0.000985993	-0.00270492	0.000142377	-0.00114576	1.15335	0.00559997	0.548656	0.00129781	0.787909	0.00207213	0.00276721	2.85898
PD_46_2_mono_cd45_28701	-18.9665	13.4654	C1	monocyte	classical monocyte	PD	46	expose	mono	SD_PD	4.60254	2.70242	4.64e-05	0.000142288	0.00438681	-0.0010667	-0.0030835	0.00010565	0.000501844	-9.45e-05	0.0030301	2.16561	0.000298922	-0.00447846	-0.00173464	-0.000739117	0.00316855	4.22348	0.00174841	1.77441	3.1494	1.78725	0.000829404	0.000901788	-5.35e-05	0.31668	0.000701067	-0.00151785	0.894745	-0.00137197	4.0935	3.85006
PD_46_2_mono_cd45_8975	-18.9427	12.4908	C1	monocyte	classical monocyte	PD	46	expose	mono	SD_PD	4.54246	1.22077	-0.000697965	-0.00131124	0.270682	-0.00368954	0.00145617	1.39417	-0.00168281	-0.00370647	0.000994879	4.93453	2.29651	0.35321	0.00246186	0.00087886	0.00410398	-0.00207968	3.10518	0.00133049	-0.000364298	-0.000257809	0.308293	0.00324958	1.02947	0.000285308	0.0127997	0.00164213	0.00180402	0.306766	0.000171984	1.7416
PD_46_2_mono_cd45_1740	-20.5246	18.3058	C1	monocyte	classical monocyte	PD	46	expose	mono	SD_PD	3.32551	0.898802	0.000951513	0.00297717	0.000665237	0.00184613	0.000543291	-0.00177963	0.00082169	1.13099	0.0019326	-6.73e-05	0.00220886	-0.00172094	-0.00142583	0.0125997	-0.0041359	1.32629	1.96621	1.62986	2.62228	2.34627	0.00156502	-0.00157469	0.000804953	0.00017011	0.491919	-0.00228716	1.25733	0.00125534	2.32739	4.11229
PD_46_2_mono_cd45_17657	-20.9098	14.2017	C1	monocyte	classical monocyte	PD	46	expose	mono	SD_PD	3.73243	0.000340315	0.000815091	0.000456453	-0.000357554	0.00365943	0.00171095	-0.000230294	0.000441548	4.00428	0.337364	0.00152088	-0.00302664	0.129438	-0.00194354	0.001981	0.000206815	1.41087	2.3948	1.89902	2.45188	1.96038	0.00446557	1.2199	0.00496452	1.33804	0.691386	0.000357709	2.32394	0.000609614	0.520919	4.4376
PD_46_2_mono_cd45_8921	-20.6307	11.38	C1	monocyte	classical monocyte	PD	46	expose	mono	SD_PD	3.97245	2.62632	0.00179208	1.01392	3.65017	-0.000756965	0.00108244	0.00115678	1.16739	0.00205295	2.20278	0.0011405	4.88969	2.76102	0.00240947	-0.00124527	4.46892	5.03022	0.434225	0.00160273	0.662144	4.30096	2.11982	4.61414	1.20261	2.58645	0.0743315	-0.000579638	3.39401	-0.00378321	0.788964	4.99877
PD_46_2_mono_cd45_29329	-20.0667	13.2533	C1	monocyte	classical monocyte	PD	46	expose	mono	SD_PD	5.08605	2.0388	-5.27e-05	0.000567676	-0.000325108	0.00352264	-0.00122612	0.0689454	-0.000818675	1.08793	1.22781	4.95427	1.52767	-0.00200579	0.000598748	0.282815	1.13274	0.0577679	0.000319211	0.610721	2.47934	-0.000658498	9.74e-05	0.459463	0.950885	0.000420764	-0.000292084	-0.00159509	0.000563718	0.00999982	-0.000657257	-0.00175448
PD_46_2_mono_cd45_32641	-22.0741	11.7621	C1	monocyte	classical monocyte	PD	46	expose	mono	SD_PD	4.62228	2.66628	0.00263099	0.000585195	0.00334723	0.00217751	0.000782026	-0.0044165	0.00189407	0.000539036	0.00306765	-0.00112554	0.000300637	-0.00206045	-0.0017259	0.526707	0.00287365	0.0561705	1.66958	0.00279311	2.99045	3.47055	0.690585	-0.00143001	0.572252	0.27993	0.00639994	-0.00202013	2.78312	0.0553717	3.35318	3.99163
PD_46_2_mono_cd45_33820	-18.9154	12.7319	C1	monocyte	classical monocyte	PD	46	expose	mono	SD_PD	4.57604	1.43871	0.000949025	0.000239323	0.995715	-0.00165055	0.0749299	-0.00306296	0.00271233	1.9434	-0.000459515	-0.00063226	3.98512	7.02e-05	0.000394933	0.833195	0.000953787	4.7838	3.11199	4.07871	3.08295	4.2355	0.928922	0.60585	0.361289	0.166628	0.00180672	0.000294196	1.22381	0.133007	3.38468	4.18116
PD_49_1_mono_cd45_45188	-5.9728	24.0614	C1	monocyte	classical monocyte	PD	49	naive	mono	SD_PD	4.41335	1.11439	-0.00218193	-0.00030552	-0.000613891	0.318964	-0.00106309	-0.00318447	-0.00154669	0.00192472	-0.00296531	-0.00230328	2.14332	0.00301498	-0.00135471	-0.000309887	3.13e-05	-8.7e-06	1.24015	3.92508	3.00368	2.76464	-8.59e-05	0.0040167	0.726566	0.00162272	0.410015	0.00299017	1.34704	0.478169	4.11224	3.16037
PD_49_1_mono_cd45_1152	-5.31895	25.1207	C1	monocyte	classical monocyte	PD	49	naive	mono	SD_PD	3.73488	-0.00147678	0.00379862	-0.000381566	0.00216406	0.00123622	0.00140463	0.0026614	-0.00062004	2.61447	1.25406	-0.000122755	0.00132903	0.000345118	0.0219982	-0.00106737	0.531605	4.21145	-0.000635939	1.61726	1.67045	0.00028168	-0.000377424	-0.00112942	-0.00127938	-0.00206318	0.90215	0.213182	-0.00473781	-0.00307359	2.31827	4.28831
PD_49_1_mono_cd45_39802	-10.2997	29.0092	C1	monocyte	classical monocyte	PD	49	naive	mono	SD_PD	4.9057	1.57704	4.40395	0.000200728	0.00112972	1.8453	-0.00184506	0.00116269	-0.00122422	2.89126	0.00150808	-0.000120692	0.266823	0.000291973	1.06373	0.878259	0.440969	0.000217874	-0.0016038	1.53032	0.207703	-0.00326766	0.00058194	1.16965	-0.00284615	0.397453	0.661655	-0.000159458	4.85446	0.00209889	0.996755	2.95475
PD_49_1_mono_cd45_43878	-7.99439	27.9683	C1	monocyte	classical monocyte	PD	49	naive	mono	SD_PD	4.86616	3.33888	0.00559997	0.00171755	0.00163388	0.00438786	-0.00395558	0.00242959	-0.00487973	0.154781	0.00281634	2.45037	-0.00474312	0.0681472	-0.000820037	0.00184662	-0.00053023	3.8895	1.77559	0.578746	3.62328	0.0032932	0.00302476	-0.000356028	1.61871	0.000944204	-0.000196913	-0.00096493	0.289538	-0.00208572	4.26738	3.55998
PD_49_1_mono_cd45_20481	-6.99146	27.1866	C1	monocyte	classical monocyte	PD	49	naive	mono	SD_PD	4.70245	1.28366	-0.000825015	-0.000375594	0.00119407	0.00115307	0.0029118	0.000471361	-0.00204023	3.7062	1.03919	5.19806	0.000724596	0.337364	0.00235584	0.491385	0.370093	0.473507	0.00134896	2.6197	-0.00109847	0.832903	-0.00182003	1.39052	-0.000301078	0.331495	1.07601	0.000186291	0.00177943	-0.000212646	0.711604	3.07441
PD_49_1_mono_cd45_35627	-9.95237	21.8564	C1	monocyte	classical monocyte	PD	49	naive	mono	SD_PD	4.24796	2.55614	0.00105784	0.00228289	0.000576246	0.000184146	0.584709	0.000234108	0.000809485	-0.000359725	0.00222915	0.502397	4.32835	0.622092	-0.00135238	-0.000830376	0.000933759	1.84616	0.652339	3.3046	2.61447	2.98909	0.00159767	0.000413647	0.488534	0.73937	0.00125902	-0.00153219	0.000249439	0.265664	3.02003	2.595
PD_49_1_mono_cd45_11064	-22.6495	26.5046	C1	monocyte	classical monocyte	PD	49	naive	mono	SD_PD	4.27231	0.936011	-0.0001306	-7.83e-05	0.61223	0.00154247	0.780051	-0.00135799	0.491563	-0.000394687	2.41e-05	1.51793	5.06e-05	0.00245308	0.300268	0.00177293	-0.000815655	4.36193	2.8995	3.50071	3.73615	0.00434704	0.00210896	0.44497	0.361101	0.680298	0.00111111	0.00317689	1.99203	-0.000574123	4.55164	3.20668
PD_49_1_mono_cd45_45731	-10.5476	28.8	C1	monocyte	classical monocyte	PD	49	naive	mono	SD_PD	5.22429	0.574476	-0.000251486	0.00240225	-0.00213318	0.00192545	0.737347	0.00076932	-0.000367909	1.49177	0.000735599	4.70784	1.95811	-0.00123006	-0.000402467	1.32302	-0.00102046	-0.0013149	0.780808	0.00288955	3.49667	0.855255	-0.00396769	0.00152188	-0.00378574	-0.00114216	0.00159672	0.00191127	0.00271945	-0.000633286	0.981596	3.98511
PD_49_1_mono_cd45_11341	-20.9993	24.5861	C1	monocyte	classical monocyte	PD	49	naive	mono	SD_PD	5.37311	2.98951	-0.00124055	-2.74e-05	-0.000106395	0.0010575	0.000405087	0.572081	0.000244336	0.940355	0.00355146	0.921797	2.03114	0.728759	-0.00103389	0.312871	0.00141403	4.34216	2.31585	2.46873	1.42778	2.91533	0.602315	-0.000686822	0.752534	0.699854	-0.00245465	0.00429443	3.27493	0.0275965	4.84132	4.03206
PD_49_1_mono_cd45_41349	-13.3425	19.1075	C1	monocyte	classical monocyte	PD	49	naive	mono	SD_PD	4.31586	3.08339	-0.00343828	0.303327	3.69812	0.00102436	0.00122075	-8.91e-05	0.00120459	1.77322	0.718236	1.64716	4.50651	2.55373	0.249794	-0.0034225	4.00842	5.08706	0.000580245	0.000290632	0.750528	3.87338	1.89391	4.53921	2.05556	3.3834	0.61424	-0.00126587	3.97173	0.306002	0.777624	5.13225
PD_49_1_mono_cd45_24671	-21.212	28.5032	C1	monocyte	classical monocyte	PD	49	naive	mono	SD_PD	5.07915	0.984353	-0.00194175	-0.00253955	0.00127025	0.0037628	-0.00174566	0.000560416	-0.000872745	1.2102	0.00298838	5.62017	-0.00244538	-0.000607575	0.000718971	0.00102968	-3.25e-05	-0.00118978	0.000358439	-0.000612876	0.000546371	0.00214538	0.000296885	0.0025501	1.27031	-0.00152044	-0.0039058	-0.0037341	0.000123763	0.912008	-0.00390887	1.71418
PD_49_1_mono_cd45_24108	-17.8086	24.3443	C1	monocyte	classical monocyte	PD	49	naive	mono	SD_PD	4.15893	1.4082	0.00149188	-0.00134741	-0.00314429	0.00139999	0.0475821	0.000607264	0.000803775	2.99559	0.00048664	5.91749	-0.000177106	-0.00139574	0.585559	-0.00163164	0.000271431	0.225679	-0.000969927	0.209074	2.01947	0.00180628	0.000464329	0.00261914	0.636866	-0.00112414	0.13499	0.00200962	0.000349462	-0.00115223	1.37741	2.62522
PD_49_1_mono_cd45_15652	-23.918	20.0941	C1	monocyte	classical monocyte	PD	49	naive	mono	SD_PD	5.32079	3.65922	4.40379	-1.53e-05	0.00118488	2.21411	-0.00123288	0.679492	-0.00196375	0.162287	0.442789	0.00292899	-0.000568174	0.000583301	0.107393	-0.0023342	-0.00244558	-0.00128577	0.742322	0.00160156	-0.00218319	-0.00226602	-0.00182559	-0.00267552	0.00154917	0.000823896	0.00241152	0.000135285	4.94049	0.00011644	0.00245449	1.81807
PD_49_1_mono_cd45_29330	-5.30887	24.367	C1	monocyte	classical monocyte	PD	49	naive	mono	SD_PD	4.87405	1.28541	5.43e-05	-0.00096236	-0.00117379	-0.00121411	0.000353386	-0.00192579	0.00202056	0.113953	0.433312	0.00106332	1.80841	-0.000248932	0.00114844	0.00352746	0.000710151	3.71378	1.03756	1.79109	2.04039	0.000718543	-0.00543024	0.143507	-0.00137944	0.00284366	0.00282027	0.516172	1.9886	-0.0008398	4.04817	3.2731
PD_49_1_mono_cd45_46365	-21.8939	25.4044	C1	monocyte	classical monocyte	PD	49	naive	mono	SD_PD	4.97746	0.00121592	0.00166058	-0.00102159	-0.00469208	1.19176	0.133602	0.000511686	0.00085621	0.00547295	1.17384	4.92031	-0.000861032	0.00129337	0.0015406	-0.000164914	-0.000623297	-0.00168229	0.654141	-0.00205418	-0.000908866	-0.00417042	0.19025	0.000385574	-0.00145808	0.000634427	-0.000547477	-0.00296079	-0.00156748	-0.00268148	0.0013391	0.348691
PD_49_1_mono_cd45_49203	-7.15646	26.941	C1	monocyte	classical monocyte	PD	49	naive	mono	SD_PD	5.11453	2.58979	0.00230115	0.000205005	0.00124516	0.000202198	-2.4e-05	0.000131004	0.00282352	1.46068	-0.000257138	0.173922	1.72072	0.00420626	0.00575333	-0.00332388	0.000235544	3.70884	0.00133594	1.14655	3.58546	-0.000238895	-0.00130154	0.00397551	0.102222	0.403187	-0.00120723	0.0019563	2.87253	0.635709	3.95372	3.32581
PD_49_1_mono_cd45_50799	-6.60258	26.4438	C1	monocyte	classical monocyte	PD	49	naive	mono	SD_PD	5.24692	1.78157	0.000296855	-0.00118418	0.00263532	0.00075655	0.00186992	0.484965	-0.00272223	0.00304629	0.122096	5.76561	1.26718	-0.000112841	-0.00064499	0.0755282	0.0023866	0.00107764	0.00137562	0.315728	-0.00214121	3.04458	0.000606967	0.00418125	0.220801	0.000430301	-0.00210755	-0.000648115	0.595732	0.00174875	-0.000938504	5.72e-05
PD_49_1_mono_cd45_28169	-8.07155	25.5481	C1	monocyte	classical monocyte	PD	49	naive	mono	SD_PD	5.06871	2.16039	0.00154025	-0.000136646	-0.0011457	-0.000515083	0.218263	-0.00258638	0.00140152	0.00295709	-0.000513218	4.65533	0.00226395	-0.000517493	0.00270628	0.726566	0.022998	0.00491679	0.00125519	1.78647	2.30294	2.25777	0.000413936	0.000709989	0.225874	0.592008	0.00174407	0.00310939	0.636866	0.240087	0.00168086	0.687859
PD_49_1_mono_cd45_42325	-4.7617	23.4004	C1	monocyte	classical monocyte	PD	49	naive	mono	SD_PD	5.06891	3.43267	0.566938	-0.00156787	3.12477	0.140339	0.378498	-0.00113194	1.24527	-0.000814798	-0.0018657	-0.000540775	1.90024	0.777473	1.45112	0.00397677	2.59726	5.14921	0.276079	0.420131	0.584369	3.39182	-0.00291443	3.22917	1.68482	4.25551	0.876273	1.16443	5.13822	0.386505	1.03693	4.03259
PD_49_1_mono_cd45_3369	-5.9126	18.5442	C1	monocyte	classical monocyte	PD	49	naive	mono	SD_PD	3.93976	1.7388	-0.00240376	0.00446657	-0.000827969	-0.00216094	0.000590282	0.00107816	0.000907309	0.00229926	0.00185079	0.00148133	0.00169732	0.00418006	0.000866111	0.291648	-0.00362293	0.440423	-0.00201869	2.26265	3.48832	3.02745	0.342466	-0.000796011	0.116933	0.000765417	-0.00101524	0.000745731	1.35712	0.00351543	3.65707	3.34347
PD_49_1_mono_cd45_26382	-15.3866	28.1252	C1	monocyte	classical monocyte	PD	49	naive	mono	SD_PD	5.10262	2.26137	0.00155363	0.00112125	0.000797233	-0.000920045	0.000241848	0.00243503	-0.000415276	0.00255416	0.00110529	-0.00311142	2.42572	-0.00126828	-0.00248964	0.082307	-0.000245685	1.16193	-0.00197134	3.85125	3.58814	4.67537	0.222168	1.22077	0.000927554	-0.000900551	0.00197617	0.000393818	0.0461836	0.00081912	4.36106	4.12305
PD_49_1_mono_cd45_46087	-11.5619	24.3563	C1	monocyte	classical monocyte	PD	49	naive	mono	SD_PD	3.73603	2.97881	0.00212208	-0.000727404	-0.00144943	0.00045998	-0.00221901	0.00341411	0.000832652	1.63054	-0.000967827	-0.000936054	2.00919	0.260832	0.00302084	0.000360885	0.00224263	2.47741	1.45343	0.00229431	0.757615	0.000570195	-0.00232213	0.502043	0.00377033	0.000840153	0.00159564	0.00128242	0.0904765	-0.000645098	-0.00291634	3.4734
PD_49_1_mono_cd45_14525	-5.50857	28.737	C1	monocyte	classical monocyte	PD	49	naive	mono	SD_PD	4.64224	-0.000647973	-0.000808787	-0.00217182	-0.00201784	0.000267248	-0.000678922	-0.00397608	0.00408807	-0.00317899	1.54837	4.80733	-0.000187995	0.000341532	-0.0016765	-0.000387779	-0.000298897	0.00203082	0.00135867	0.00191951	-0.000956966	0.000812067	-0.00131281	0.000600471	0.0749299	0.807975	0.00237401	0.00192793	0.00251927	-0.00189126	-0.00160099	0.00395603
PD_49_1_mono_cd45_24541	-6.63132	26.1658	C1	monocyte	classical monocyte	PD	49	naive	mono	SD_PD	5.02239	3.01429	-0.00217445	-0.0034975	0.784287	-0.00160811	0.000432606	-0.00133896	-0.00182014	1.65434	-0.00185488	4.87426	0.00195388	-0.000497028	0.000727688	0.00229472	0.000143402	0.000117585	3.53048	-0.00176673	0.00244683	-0.00275714	0.0195988	1.08841	1.69054	0.315919	-0.00157102	-0.00177533	-0.00296666	0.527407	0.00296	1.30396
PD_49_1_mono_cd45_45561	-15.987	18.7637	C1	monocyte	classical monocyte	PD	49	naive	mono	SD_PD	4.56591	-0.00108604	0.00180283	0.000304618	0.000117821	0.00289872	0.7322	-0.0024466	-0.00159823	1.11959	0.00155218	4.367	2.60314	-0.000868964	-0.00104416	0.00127049	-0.00462833	0.354338	0.00114594	-0.00205472	0.00254925	0.00361052	-0.00177178	0.00286694	-0.000446672	0.180026	-0.000271841	-0.0041841	1.50243	0.00210733	0.739214	2.32607
PD_49_1_mono_cd45_50960	-5.69918	18.7347	C1	monocyte	classical monocyte	PD	49	naive	mono	SD_PD	4.87647	1.13833	0.00368479	-0.000978523	0.00231892	0.00102969	-0.00118176	-0.00464152	-0.00108961	-0.00126342	-0.000216262	0.000167199	-0.00259014	0.00132809	-0.00214615	0.000949128	-0.00475094	1.75953	-0.00128791	3.64617	3.65579	4.32015	1.45538	-0.00147849	1.04196	0.834949	-0.00169806	-0.00261927	-0.00240636	0.00260925	4.47107	3.91958
PD_49_1_mono_cd45_6703	-5.5944	29.2577	C1	monocyte	classical monocyte	PD	49	naive	mono	SD_PD	4.6967	2.89899	-0.000353069	0.000531905	0.264312	0.00214376	0.166431	0.354715	-0.00313709	-0.00159351	0.480317	0.00266525	1.98467	0.0635572	0.000105964	0.0016	0.00224769	1.61748	3.25e-06	1.10952	2.81821	3.08102	-0.00216069	0.231526	1.49665	0.822039	-0.00332477	-0.00304392	1.48197	0.00117985	3.964	3.99037
PD_49_1_mono_cd45_49619	-9.62271	14.3103	C1	monocyte	classical monocyte	PD	49	naive	mono	SD_PD	3.41384	1.62888	0.319344	-0.000285039	-0.00155967	0.00220384	-0.00289869	-0.000630727	-0.000171697	2.11911	0.000478654	1.0765	0.000583027	-0.00188563	0.00236736	0.000651015	-0.000605974	3.79278	-0.00217086	1.11711	1.57442	1.48058	0.00222027	-5.18e-06	-0.002311	0.550042	0.000873769	0.0007884	0.889693	-0.0019586	3.11092	4.32639
PD_49_1_mono_cd45_27066	-11.4515	24.8191	C1	monocyte	classical monocyte	PD	49	naive	mono	SD_PD	4.64192	0.975537	-0.0027199	0.000249714	-9.65e-05	-0.00183463	0.000614605	0.23717	-0.00424655	1.62426	0.000533936	5.09239	0.771847	0.000182171	-0.00138046	0.00141067	0.000404957	-0.000269777	0.00222225	0.577552	-0.000500899	-0.00140111	0.189857	1.18898	0.00176728	0.756385	0.25735	0.00112593	0.403557	0.399859	0.478348	2.58839
PD_49_1_mono_cd45_18090	-6.82572	26.9341	C1	monocyte	classical monocyte	PD	49	naive	mono	SD_PD	3.41143	1.14088	0.00278777	0.107592	-0.0021483	-0.000508623	-0.000703043	0.017999	0.00250088	1.49639	0.000253994	3.64538	0.577893	0.00239317	-0.00403578	0.0489804	0.00264188	-0.000365368	-0.00350825	0.00309921	-0.00178455	-0.000709812	0.00358949	-0.00300657	0.200455	1.07894	-0.00070456	-0.000174085	-0.00114891	0.112363	-0.00108941	-0.00134798
PD_49_1_mono_cd45_12642	-7.95642	22.1528	C1	monocyte	classical monocyte	PD	49	naive	mono	SD_PD	3.69529	2.72958	0.0038366	1.11048	2.82967	1.10523	1.25395	0.00214793	0.00245312	2.52452	0.322386	0.292607	4.51373	2.58315	-0.00377199	-0.00301766	5.04142	4.60815	-0.00120498	1.20734	0.000573358	3.82599	0.658555	4.60417	2.56978	3.19544	0.880808	0.193981	2.3654	0.00139999	1.25311	5.8423
PD_49_1_mono_cd45_56861	-12.7541	20.3532	C1	monocyte	classical monocyte	PD	49	naive	mono	SD_PD	4.33219	1.44899	9.71e-05	-0.000708772	0.00335348	-0.00149705	0.000474898	-0.00232274	-0.000704373	2.50225	0.00266264	4.78488	-0.000275636	0.00231186	-0.00340474	0.397082	-0.00059825	0.000148563	0.152212	0.848904	1.30638	-0.00134244	-0.00120055	-0.00190456	-0.000473314	0.00153436	0.00168922	0.000456467	-0.000805553	0.227434	6.23e-05	2.48674
PD_49_1_mono_cd45_17888	-5.767	23.4723	C1	monocyte	classical monocyte	PD	49	naive	mono	SD_PD	3.59567	1.56964	-0.00139993	0.00166835	0.0019362	-0.00131543	0.00262321	0.00258015	0.190643	1.3253	0.0016402	0.329789	1.94793	-0.000384314	-0.00252377	0.00124613	0.000936375	2.45937	0.00211072	1.26833	0.422149	0.626587	-0.000986536	0.00271264	0.122692	0.00136234	-0.00256778	-2.04e-05	1.16067	0.000829996	2.25088	3.83061
PD_49_1_mono_cd45_23885	-6.1421	28.1709	C1	monocyte	classical monocyte	PD	49	naive	mono	SD_PD	5.05045	1.84967	0.591331	-0.000721175	0.514763	7.74e-06	0.00184884	1.03302	0.294907	0.00218607	0.000893549	5.46837	1.0646	-0.00306607	-0.0004514	0.956254	0.00108091	1.21249	0.170177	-0.000927195	2.66184	3.12467	0.379616	-0.00325474	0.618254	1.1522	0.441515	0.000551009	0.0247974	-0.00214345	1.00956	1.77421
PD_49_1_mono_cd45_4231	-7.0572	27.0012	C1	monocyte	classical monocyte	PD	49	naive	mono	SD_PD	4.61647	0.00197933	0.0557711	0.53806	0.141725	-0.00226062	0.00225552	0.0966495	-1.31e-05	0.000201163	-0.000936834	0.000727571	0.000919521	0.602484	0.000753869	-0.00232267	0.00200981	2.42611	1.97758	2.1592	2.21143	3.3243	0.000165484	0.223339	0.00087291	0.414618	0.0315947	-0.00151049	0.756539	0.282815	2.88593	3.65131
PD_49_1_mono_cd45_5872	-9.98823	28.3602	C1	monocyte	classical monocyte	PD	49	naive	mono	SD_PD	5.21782	2.71795	0.00180527	0.199082	2.87143	-0.000830974	0.00204852	-0.00169429	1.06718	1.14285	1.88611	5.44685	4.35968	-0.000836832	-0.00070051	0.00398632	1.29482	4.7869	0.225094	0.703515	0.000939678	3.58518	1.68374	3.84414	1.69126	3.02338	0.456571	-0.0034173	3.72537	0.000744458	1.6846	4.41554
PD_49_1_mono_cd45_18988	-16.1641	22.1212	C1	monocyte	classical monocyte	PD	49	naive	mono	SD_PD	5.04726	2.29531	0.0998341	-0.000528722	0.320486	0.000775743	0.282622	0.383528	0.00188633	1.46823	0.000882434	4.64783	7.79e-05	-0.00117806	0.000518326	0.0862929	-0.00267354	1.16943	-3.77e-05	0.13499	1.86102	0.000803484	-0.00230449	-0.000161755	0.73937	0.582837	-0.00112945	-0.00410298	0.00196512	0.833634	-0.0025925	1.65212
PD_49_1_mono_cd45_51404	-4.4698	28.4434	C1	monocyte	classical monocyte	PD	49	naive	mono	SD_PD	3.87143	2.33593	0.000714465	-0.000600187	0.000423339	0.000385941	-0.000835921	0.314585	-0.00193602	0.00235307	0.000906648	1.14378	0.000371295	-0.000518723	-0.00169695	0.000701992	0.000599935	4.28363	1.57561	-0.00145161	1.26854	1.73573	0.304474	0.00168053	0.592347	0.00122982	-0.00518297	0.00120464	1.29309	0.0443854	3.21857	4.05908
PD_49_1_mono_cd45_12527	-7.53396	23.0814	C1	monocyte	classical monocyte	PD	49	naive	mono	SD_PD	4.01642	1.92733	0.00375479	0.00378073	0.000242914	-0.0034555	0.00185765	-0.00158226	0.00371443	-0.0047652	-0.000744199	-0.000911982	-0.00492607	-0.00221149	-0.000440029	0.298545	-0.00332052	3.55094	1.44086	0.181207	3.06341	3.91585	0.00057866	-0.00147018	0.000891283	0.585899	-0.002108	-6.73e-05	-0.00469568	-0.00349292	4.01812	4.00782
PD_49_1_mono_cd45_57681	-4.84144	21.1562	C1	monocyte	classical monocyte	PD	49	naive	mono	SD_PD	3.60525	0.000447528	0.426913	0.00140244	-0.000234565	0.364477	0.00122107	0.379057	-0.00154272	0.00237324	0.00010221	3.8172	0.00331638	0.000467786	-0.00139012	-0.000636115	-0.00141209	-0.00153225	2.02015	0.911178	2.66384	1.1367	0.137169	0.00367787	0.391335	-0.00136634	0.474763	-0.00574838	1.24037	-0.000778206	1.58146	3.64682
PD_49_1_mono_cd45_1210	-9.82073	27.052	C1	monocyte	classical monocyte	PD	49	naive	mono	SD_PD	3.72862	0.618421	0.00420296	-0.00157791	0.00104361	0.00388033	0.413514	-0.000742343	0.000296588	-0.000710248	-0.00120574	4.6034	2.15014	-0.000630713	0.00284044	0.00206664	-0.00073986	-0.00485033	-0.000722128	1.09613	0.00273079	0.871724	-0.000946784	0.0527755	-0.00324572	-0.00258716	-9.35e-05	0.138556	0.269911	0.323716	-0.00100437	1.82927
PD_49_1_mono_cd45_34716	-8.25742	19.3661	C1	monocyte	classical monocyte	PD	49	naive	mono	SD_PD	5.25908	1.4019	-0.00212346	-0.00296629	0.0433864	0.0066964	0.000495891	0.000937295	-0.00337844	0.00207971	0.00112603	0.00144114	1.33223	0.000652879	-0.00133638	0.712079	-0.000435561	2.94535	3.53713	1.30457	3.17902	1.13821	0.110575	0.000406248	0.948462	0.00219216	-0.000835589	0.00167997	-0.000522228	-0.00196094	3.70438	2.34688
PD_49_1_mono_cd45_18060	-20.2035	25.9529	C1	monocyte	classical monocyte	PD	49	naive	mono	SD_PD	5.24061	2.29913	0.627252	-0.000589134	-0.00189137	7.79e-05	-0.000341129	0.965464	0.00259354	1.78242	0.396712	4.80777	2.69833	0.147465	-0.000152713	0.8801	0.192214	0.00294564	0.585559	0.00306928	0.328462	1.012	0.000675197	-0.000535349	0.629577	0.00359999	-0.000260543	0.00377273	-0.00150564	0.00419624	0.00157277	2.57715
PD_49_1_mono_cd45_16270	-18.6503	27.5146	C1	monocyte	classical monocyte	PD	49	naive	mono	SD_PD	4.10453	0.0022477	-0.000220556	-0.000699586	1.30356	-0.00293569	0.00471929	0.00152333	-0.00157219	0.459643	-0.000515865	5.05775	0.969317	-0.00412964	-0.000321732	-7.22e-05	-3.98e-05	0.144497	0.000551672	-0.000703403	0.00176112	0.775042	0.00195	0.182387	1.46718	0.325046	-0.00116845	-0.00145982	0.0013345	0.000340327	0.805891	2.11031
PD_49_1_mono_cd45_57422	-4.74334	22.2173	C1	monocyte	classical monocyte	PD	49	naive	mono	SD_PD	3.40896	2.02711	1.98763	0.118324	0.000377429	-0.000688435	0.000961499	0.000474303	0.203787	0.345675	0.676262	0.247466	-0.00337912	-0.00212288	0.186517	0.292415	4.17e-05	1.33745	-0.00293725	0.0044954	0.00303432	1.86696	0.00120553	-0.00107004	0.102819	0.391335	-0.00637444	-0.000555258	4.44085	0.0185989	0.00117673	2.0771
PD_49_1_mono_cd45_28175	-15.7929	26.8303	C1	monocyte	classical monocyte	PD	49	naive	mono	SD_PD	5.17741	1.68209	0.000459604	0.002848	0.000963459	0.0213984	0.00359999	1.92287	0.0579675	2.14802	-0.00126537	5.62083	-0.00186656	0.0681472	-0.000288937	0.906324	1.39174	0.000367868	0.00244027	0.000591589	0.00218974	-0.000812956	-0.000672131	0.275887	0.0038656	-0.00187771	0.000713879	-0.000560941	-0.000614621	-0.00322604	0.198102	1.83196
PD_49_1_mono_cd45_61957	-5.09812	21.85	C1	monocyte	classical monocyte	PD	49	naive	mono	SD_PD	5.12377	-0.00100005	0.00140927	-0.00198166	-0.000179913	0.00320926	0.0984409	0.00295965	-0.00018066	0.157745	-0.000673654	4.5722	3.08331	0.00457454	0.387806	0.190643	0.116139	0.000648242	-0.00295279	1.10285	0.000705472	0.0729353	0.000938583	-0.000590954	-0.00137616	0.303327	-0.00252455	-0.00316316	0.481033	0.000605307	0.935875	2.42105
PD_49_1_mono_cd45_13101	-14.9092	28.2599	C1	monocyte	classical monocyte	PD	49	naive	mono	SD_PD	5.08186	1.84289	-0.00126074	0.000863308	-0.00170339	-0.000782681	0.000202089	7.08e-05	-0.00238811	0.915187	0.00179131	0.409278	-0.00188107	0.000489909	-0.0019262	0.44497	-0.000822667	4.06287	3.5985	3.42688	3.23782	2.50705	0.00385281	0.000260175	-0.00186302	0.00387484	-0.00342034	-0.000102074	1.13787	-0.000312262	2.0388	3.93199
PD_49_1_mono_cd45_16067	-16.9511	26.4735	C1	monocyte	classical monocyte	PD	49	naive	mono	SD_PD	4.04996	2.8241	0.000809117	-0.00165122	1.05705	-0.00559879	0.000366476	-0.00160831	0.134791	-0.0022951	0.0743315	-0.0011564	1.95545	2.32274	1.20658	-0.00177101	0.00328978	4.28512	0.521973	2.83127	0.0902773	0.164458	0.329979	2.06024	2.27907	3.03816	0.00195953	0.00241445	3.14679	0.00159295	0.466675	1.71327
PD_49_1_mono_cd45_22709	-21.1076	28.3524	C1	monocyte	classical monocyte	PD	49	naive	mono	SD_PD	4.1582	1.5997	0.00170413	2.03803	0.106001	0.00039169	0.00378647	0.00116011	-0.000966093	0.000105506	0.00273469	0.00352921	0.00129154	-0.00254782	0.00103843	-0.000684431	0.000798652	2.783	2.95473	-0.00095385	1.8504	0.919735	0.000168794	0.969184	0.00152562	0.0027223	-1.84e-05	-0.000411675	0.976329	0.00166301	0.507352	2.60208
PD_49_1_mono_cd45_1489	-22.5532	26.371	C1	monocyte	classical monocyte	PD	49	naive	mono	SD_PD	4.18677	0.860431	-0.000804263	-0.00288858	-0.000118877	9.71e-05	0.233862	0.00269255	0.000740965	0.00231582	1.84751	5.45759	-0.000663088	0.0006499	-0.00291778	0.704469	0.00324914	-0.000789681	0.317442	2.0366	0.804251	2.15377	0.000605116	-0.00115148	0.000841815	-0.00111889	1.00917	-0.00215532	0.00165836	0.0607626	0.000577824	3.87731
PD_49_1_mono_cd45_48927	-7.56347	27.8028	C1	monocyte	classical monocyte	PD	49	naive	mono	SD_PD	4.41184	1.57402	0.00139307	-0.00178703	0.375512	0.00100541	-0.00135165	0.416641	0.000697595	1.87789	0.167022	4.60676	2.70197	-0.00223613	-0.00138732	-0.00412345	-0.00282075	0.409462	0.0169992	1.62956	0.00265847	0.0613615	0.245332	0.00087725	0.373084	0.564533	0.548136	-0.00102644	-1.9e-05	0.00339332	0.00456776	1.59846
PD_49_1_mono_cd45_62464	-6.49894	25.2612	C1	monocyte	classical monocyte	PD	49	naive	mono	SD_PD	4.89255	1.50539	0.00255046	-0.000974765	0.000308278	0.00211202	0.00195995	-0.000659956	0.00179999	-0.00161004	-5.22e-05	0.598436	0.00131984	0.0028847	-0.000201624	0.00156233	0.393561	2.07971	3.03913	0.445152	3.14625	1.65861	0.00236752	0.0016235	0.00310924	-0.00149529	-0.00185899	0.000291291	2.85431	0.00268803	2.23234	4.02656
PD_49_1_mono_cd45_31168	-10.6288	25.2617	C1	monocyte	classical monocyte	PD	49	naive	mono	SD_PD	4.21227	1.77071	0.000414074	0.257931	0.00263895	0.0493799	-2.43e-05	-0.00161979	-0.00201218	0.455124	0.000417791	4.8989	0.19457	0.00121799	0.000879989	-0.000163605	0.384831	-0.00109247	0.00331141	-0.00138191	2.16863	0.0597644	0.00174371	1.31673	0.0589658	-0.000934168	-0.00080403	0.00186001	-0.00118986	0.00131617	-0.000248103	-0.00120559
PD_49_1_mono_cd45_45121	-6.11764	22.6652	C1	monocyte	classical monocyte	PD	49	naive	mono	SD_PD	3.34175	1.17485	-0.00107187	-0.00100223	0.491919	0.00264037	-0.000737864	-0.00103385	0.000615218	1.44149	-0.00170174	0.00143677	-0.00485413	-0.00228728	0.182977	0.00122864	1.32152	0.00261643	0.000540999	0.392819	0.119317	0.0575682	0.00105883	0.000731846	-0.000721914	-0.000730796	0.00123492	-0.000474326	0.235809	0.00169303	-0.00108514	1.62008
PD_49_1_mono_cd45_9881	-5.13166	28.5212	C1	monocyte	classical monocyte	PD	49	naive	mono	SD_PD	4.20153	0.00209962	0.00290466	-0.000606741	0.154386	0.000665076	0.0033327	-0.00152716	0.00479744	3.13232	0.121699	4.14334	2.56789	0.787155	-0.000784548	-0.00335469	0.184354	1.68324	-0.00138233	2.43953	2.49135	1.72349	1.77e-05	-0.00143962	-0.00133366	0.0767247	1.03932	-0.000520451	1.98542	-0.000756227	1.72777	4.19181
PD_49_1_mono_cd45_45111	-12.1827	26.7992	C1	monocyte	classical monocyte	PD	49	naive	mono	SD_PD	3.83997	0.586069	-0.000890249	-0.000227944	0.506999	-0.00151689	0.0013982	-0.00334616	-0.00213806	0.856839	0.000320308	4.89487	3.46679	-0.00226495	0.00219916	0.0890821	0.00302928	2.63271	0.00010292	-0.000701737	1.59955	0.501157	0.000353187	0.000141068	-0.00163203	0.209074	0.00153879	0.00145124	-9.94e-06	0.00261718	2.91786	3.56654
PD_49_1_mono_cd45_2785	-9.39023	28.5395	C1	monocyte	classical monocyte	PD	49	naive	mono	SD_PD	4.67863	1.90904	0.00105014	0.000151046	0.00334881	0.000296263	0.750836	0.613905	0.00330298	0.642643	0.0019654	5.39489	0.00192042	-0.000443502	0.00255603	-0.00223804	0.00182118	-0.00163413	-0.000300607	0.000375648	0.00108696	-0.00062242	0.00114172	0.00039862	0.772608	1.08526	-0.00026019	0.00124724	0.00018259	-0.00298315	1.1032	1.57862
PD_49_1_mono_cd45_55972	-5.0402	26.1053	C1	monocyte	classical monocyte	PD	49	naive	mono	SD_PD	4.68187	2.86957	0.00100957	-0.00198387	0.455667	0.00161797	0.00384667	0.00196788	-8.83e-05	-0.00121756	-0.00254472	4.61428	-0.000175766	-0.00175289	0.00325088	0.359975	-0.000479052	4.32454	2.37452	0.902568	3.064	2.86377	0.369345	-0.00289779	0.287234	-0.000281248	-0.00243517	-0.00267137	1.10165	0.00199886	3.99554	3.55806
PD_49_1_mono_cd45_41810	-4.94163	28.5758	C1	monocyte	classical monocyte	PD	49	naive	mono	SD_PD	4.88125	2.23107	2.95591	0.616415	2.9935	0.16426	-0.00244623	0.00233955	0.986974	0.000889946	1.67806	0.381666	3.78067	1.65699	-0.000137783	0.125272	3.83884	3.63994	-0.000243337	-0.000692173	0.000253139	4.18974	0.0807123	3.56543	1.71529	3.10939	0.002105	0.000719814	5.6416	0.164852	-0.00280468	5.04943
PD_49_1_mono_cd45_21300	-9.40831	27.7335	C1	monocyte	classical monocyte	PD	49	naive	mono	SD_PD	4.74083	2.59173	0.437144	-0.000218677	0.688501	0.00370868	-0.000141407	0.00470963	-0.00269837	0.303518	0.00273431	0.684163	2.20378	-2.49e-05	-0.00107395	0.00135737	0.958395	3.90307	2.50611	0.589974	1.42269	1.84579	0.000543059	9.22e-05	1.45962	-0.00328575	1.00724	0.370654	1.23115	-0.000564467	4.26176	2.82858
PD_49_1_mono_cd45_12421	-7.00912	21.4116	C1	monocyte	classical monocyte	PD	49	naive	mono	SD_PD	5.15288	3.10889	0.000962072	0.00192126	0.00146958	0.00212435	0.259092	0.099038	0.00242035	-0.000214503	-0.000532161	5.15998	0.00353299	0.0022147	0.00177633	-0.000719573	0.00100776	0.00132685	0.0651539	-0.0018481	0.00135399	0.00919987	0.00140683	-0.00125229	-0.00148397	-0.000521932	7.26e-05	-0.00262932	-0.00135665	0.00148434	0.0860936	1.47399
PD_49_1_mono_cd45_4008	-6.9864	27.0159	C1	monocyte	classical monocyte	PD	49	naive	mono	SD_PD	4.85772	2.65719	0.00042744	-0.0019876	-0.00036199	0.355091	0.00224382	-0.000263442	0.360726	0.458921	1.3952	5.9994	2.39643	1.91321	2.38878	0.000362178	1.38733	0.299885	1.54331	0.00109279	2.33501	-0.000714992	0.00256373	-0.00118251	1.29411	0.000491417	-0.000818946	0.06695	0.0695439	0.000600465	-0.00202681	2.87945
PD_49_1_mono_cd45_20899	-11.3106	21.0088	C1	monocyte	classical monocyte	PD	49	naive	mono	SD_PD	4.42501	1.81045	-0.00243588	0.00322821	-0.00191778	0.000631821	0.000937465	0.472609	0.00197828	1.20526	0.00388726	0.00162015	0.942792	0.00225038	-0.00239572	0.00313377	0.00250511	3.30125	1.22543	-0.000747762	2.20683	1.34567	0.538756	0.254639	0.524253	0.000935706	-0.000610658	-0.00146085	0.976724	0.00236328	3.41799	3.71883
PD_49_1_mono_cd45_16326	-10.4564	22.8074	C1	monocyte	classical monocyte	PD	49	naive	mono	SD_PD	3.92304	1.37741	0.00292293	-0.00267173	-0.00141647	-0.000381306	0.143705	0.265471	-0.00161328	1.23652	0.0533746	0.00243129	2.04217	0.00203043	-0.00213842	-0.00309313	1.09949	4.98932	1.14621	0.141923	-0.000705137	2.67476	0.00272938	2.34745	1.48877	0.603831	0.0629584	0.730949	5.96238	0.00215658	0.371028	3.06199
PD_49_1_mono_cd45_46979	-6.84003	27.1805	C1	monocyte	classical monocyte	PD	49	naive	mono	SD_PD	4.20885	1.97747	3.58403	-0.000478883	0.445333	0.923856	0.00285111	-0.00114272	0.00092911	-0.00104753	-0.00114114	0.000858333	1.02274	0.00231885	-0.000555132	-0.000647629	0.00232741	0.00108471	0.00211725	1.59285	-0.00517728	-0.00222173	0.00268328	0.000498847	-0.00200832	0.00183633	0.000580132	0.0695439	4.16258	0.00399294	-0.00109126	1.48834
PD_49_1_mono_cd45_3637	-8.53554	18.6745	C1	monocyte	classical monocyte	PD	49	naive	mono	SD_PD	5.03428	2.28138	0.214746	0.000903518	0.546403	0.000916627	0.752225	0.000273618	0.483894	-0.00126782	0.0443854	-0.00285104	2.32951	0.00015875	-0.00368508	0.0325942	0.0225981	3.46654	0.000961649	-0.001032	2.69913	1.47024	0.253477	0.859282	0.196532	0.0417878	-0.00398475	0.00178879	1.51684	0.600292	3.75087	4.25654
PD_49_1_mono_cd45_64546	-6.55589	17.3932	C1	monocyte	classical monocyte	PD	49	naive	mono	SD_PD	4.70333	1.74898	-0.00482551	-0.000704982	-0.00266179	0.110376	0.000894673	-0.00224056	0.00204036	-0.000918772	0.0023305	0.901592	1.44515	0.00258805	0.00275339	-0.00269946	-0.000210387	2.99691	1.79323	1.24378	1.81102	2.33333	0.734229	0.00284052	0.322767	0.000106728	-0.00117464	0.0613615	1.44265	-0.000272669	3.24263	3.21047
PD_49_1_mono_cd45_16711	-6.74951	25.7753	C1	monocyte	classical monocyte	PD	49	naive	mono	SD_PD	4.36313	2.45539	0.428012	-0.00289642	0.000448155	0.162484	-0.00237355	0.966129	0.000616275	0.00296783	0.724213	0.0029263	-0.00029291	-0.000296667	-9.27e-05	0.632231	-1.73e-05	3.23573	0.00104532	1.96874	2.40334	1.67502	0.333579	0.00110753	0.350575	0.659208	0.00302185	-0.00314446	1.27062	0.0619603	3.86167	4.38894
PD_49_1_mono_cd45_54626	-12.0824	26.8289	C1	monocyte	classical monocyte	PD	49	naive	mono	SD_PD	3.97627	2.65903	-0.000903031	0.00179614	0.000879489	0.00311547	0.00101805	0.000238986	-0.000120455	-0.00118371	0.000760238	1.1844	-0.00152118	-0.00103802	0.00113708	-0.00227289	-0.00232119	0.000740678	2.85076	0.00114287	1.86907	2.67116	0.000498451	0.1062	0.744804	-0.000241415	-0.00120617	0.398008	1.5241	-0.00199268	3.52737	4.49959
PD_49_1_mono_cd45_11496	-12.807	21.426	C1	monocyte	classical monocyte	PD	49	naive	mono	SD_PD	3.85043	1.31232	-0.00175716	0.00294445	0.643302	0.00371665	0.000950722	-0.00265796	0.00242137	-0.00307639	0.609043	0.00218893	2.95177	0.00165202	0.00278336	-0.000843383	-0.00409236	4.33849	-0.00140965	0.656921	2.9712	1.31423	-0.00125973	0.852083	0.360538	1.5434	-0.00581435	-0.0014136	0.00276355	-0.00240252	3.15702	3.99332
PD_49_1_mono_cd45_28016	-6.06877	26.6608	C1	monocyte	classical monocyte	PD	49	naive	mono	SD_PD	5.2653	3.62089	0.00162755	-0.00225687	-0.000807345	0.00230044	-0.00570991	0.733761	-0.00283958	2.47186	0.947519	5.30911	2.95008	0.00149663	0.122295	0.00111697	1.06373	0.000124418	0.00102867	0.504522	0.00056127	1.08853	0.45259	0.00136829	-0.0006676	0.589126	0.728759	-0.000533807	0.850783	0.0635572	0.45259	2.28097
PD_49_1_mono_cd45_13904	-22.1167	25.9688	C1	monocyte	classical monocyte	PD	49	naive	mono	SD_PD	4.35497	0.708119	3.46326	-0.00182919	0.00235598	2.41408	0.0912732	-0.00209561	0.00224487	0.0001844	0.253671	1.44498	1.13659	0.00289813	-0.00212911	-0.00164013	0.140735	0.000683272	0.287042	1.57949	-0.00229719	0.573279	-0.00300902	-0.00143084	1.34255	-0.00116281	0.00158327	0.00345304	5.02499	0.29184	0.065553	1.9748
PD_49_1_mono_cd45_49043	-5.26133	22.7748	C1	monocyte	classical monocyte	PD	49	naive	mono	SD_PD	4.08928	1.30709	-0.000851082	-0.00202679	-0.000804393	-0.000414149	-0.000993809	0.000328779	0.00346077	1.39024	-0.00189168	1.70239	0.000296117	0.120508	-0.000939167	0.618087	-0.000650847	2.1717	0.00137668	1.10881	2.20644	2.51229	0.00409887	0.00246021	0.000784557	0.00251944	0.00214968	0.000454585	0.00189001	0.00404908	2.79969	3.11021
PD_49_1_mono_cd45_53494	-11.0409	21.6877	C1	monocyte	classical monocyte	PD	49	naive	mono	SD_PD	5.68892	3.16011	0.00308048	-0.000529128	-0.0019268	0.540149	-0.0016094	-0.000931397	0.00289545	0.379803	0.00220499	5.7559	1.97502	0.00408199	0.0743315	0.119118	0.584539	0.00186011	-0.00319542	-0.00222331	4.13416	0.965464	-0.00227718	0.0020212	1.8646	-0.00210869	0.000902174	-0.00069221	0.0173991	1.08405	0.00159847	2.1712
PD_49_1_mono_cd45_20263	-21.8507	21.0842	C1	monocyte	classical monocyte	PD	49	naive	mono	SD_PD	4.6969	1.96187	-0.00266423	0.000170053	0.00359444	1.07991	-0.00404938	0.0575682	0.00223341	-0.00260921	-0.000413536	4.4388	1.355	0.00352122	-0.00303964	0.471711	0.616583	0.00200496	-4.4e-05	-0.00282787	1.75343	0.00162606	-0.00203133	-0.00107054	-0.000803272	0.27049	0.00520203	0.992069	1.51826	0.103615	0.00168545	0.879392
PD_49_1_mono_cd45_45692	-4.70668	22.731	C1	monocyte	classical monocyte	PD	49	naive	mono	SD_PD	3.75928	3.21983	0.00240792	0.518107	4.04382	0.000617932	0.191429	0.297205	0.228019	2.40613	2.72552	-0.00283737	4.1471	1.68811	1.36357	0.00109929	4.09075	5.36365	0.000273881	1.17011	0.621091	4.74964	0.000522554	4.62299	0.000237407	3.04746	0.00318714	0.216505	3.58953	-0.000421994	1.1075	5.20837
PD_49_1_mono_cd45_13803	-8.64778	18.0564	C1	monocyte	classical monocyte	PD	49	naive	mono	SD_PD	4.47764	1.36329	0.081111	0.000272583	0.506999	-0.00138415	0.395786	1.02134	0.00070564	-0.000229745	0.0015756	4.52045	0.659045	0.000860184	0.00198388	-0.00177879	-0.00132438	-0.00275281	0.00197012	-0.000202818	2.38147	0.00281393	0.208682	0.0231979	0.760533	-0.000216946	0.00276279	0.00266149	0.682232	1.17508	-0.00102192	1.92442
PD_49_1_mono_cd45_46985	-15.4767	19.273	C1	monocyte	classical monocyte	PD	49	naive	mono	SD_PD	4.06876	-0.00121143	0.281469	-0.00550107	-0.00179128	0.00122469	0.00368112	0.000942551	-0.00076715	0.000810052	-0.00300393	1.79394	1.20085	-0.0015938	-0.000454892	-9.45e-06	-0.000978682	3.10654	2.16683	2.16161	1.90299	3.12105	0.00174791	7.08e-05	1.02096	0.13816	-0.00337626	0.00228932	0.784589	0.00029958	-0.00270514	3.75304
PD_49_1_mono_cd45_54383	-11.5738	21.6197	C1	monocyte	classical monocyte	PD	49	naive	mono	SD_PD	4.78137	2.42664	0.026197	-0.000249048	-0.000472488	0.511414	-0.00502889	0.00030734	-0.00034034	1.53963	0.00166968	0.00124176	2.1757	-0.00105236	0.282815	1.38101	0.000490428	1.45688	0.0028913	4.22234	2.79183	2.14618	0.00320986	-0.000118445	-0.000332191	0.00451428	0.000927251	-0.00265428	0.00192957	-0.002677	3.07452	3.00259
PD_49_1_mono_cd45_35234	-12.315	21.1363	C1	monocyte	classical monocyte	PD	49	naive	mono	SD_PD	4.85816	-4.14e-05	0.00172602	0.000442587	-0.00158868	-0.00129297	0.120905	-0.000936284	0.000535319	1.1872	1.09709	5.26158	2.28979	-0.00163044	-0.00207664	-0.00126019	-0.00508599	-0.00168636	-0.00104295	-3.46e-05	-0.00245878	-9.12e-05	0.00223714	0.0815097	0.668162	0.00127423	-0.00248917	0.00305912	-0.00154856	-0.00177078	0.207116	1.09637
PD_49_1_mono_cd45_16854	-8.92395	26.8223	C1	monocyte	classical monocyte	PD	49	naive	mono	SD_PD	3.72808	1.77282	0.0045966	0.000214759	0.000845942	0.234057	0.00318572	-0.000310597	0.00164765	-0.0012812	0.0029892	4.06535	1.55356	0.00401278	-0.000956591	-0.00112733	-0.00168058	0.00331863	-0.000176171	0.459824	0.00103214	0.000976633	0.00101003	0.322767	0.0827057	0.000678174	-0.00177762	0.369532	0.569168	-0.00157399	0.00101736	2.09073
PD_49_1_mono_cd45_46971	-6.08796	23.5055	C1	monocyte	classical monocyte	PD	49	naive	mono	SD_PD	4.98504	1.81819	-0.000905643	0.0277964	0.0027727	-0.00188012	2.67e-05	0.444788	-0.00110551	1.65802	0.00373031	0.533526	0.00185925	0.00422675	0.00130786	0.00253842	0.00422922	4.27885	2.68217	0.0972467	3.12376	3.59426	0.00266817	0.176089	1.53708	-0.00150604	0.0856951	-0.00034832	1.47816	-1.57e-05	4.7638	4.54618
PD_49_1_mono_cd45_50704	-5.47626	22.5993	C1	monocyte	classical monocyte	PD	49	naive	mono	SD_PD	4.45635	0.000825555	0.002276	0.00112885	-0.000329292	0.00194398	0.0753287	0.00120392	0.000154579	-0.00431864	1.55704	5.70764	-0.00118021	0.539974	0.000505382	0.132016	1.12536	0.00287624	-0.00251993	-0.000410596	-0.00124441	1.90625	-0.00289424	-0.00274596	-0.000522133	0.465775	0.942927	-0.00160563	0.00219651	-0.00716152	-0.00100096	1.06003
PD_49_1_mono_cd45_28118	-10.0855	24.5561	C1	monocyte	classical monocyte	PD	49	naive	mono	SD_PD	5.24408	2.50886	3.41009	0.0033398	0.000983605	1.2277	-0.00229464	0.00172332	-0.00120572	-0.00112001	0.00257303	5.63439	-0.00205241	0.0022225	0.313252	0.484251	-0.00141867	0.00201874	0.153595	0.000111265	3.09576	0.583348	7.8e-05	0.162287	0.695705	0.637528	-0.000814669	-0.00200824	4.20866	0.00124572	0.0365918	3.24837
PD_49_1_mono_cd45_37419	-11.1789	21.8861	C1	monocyte	classical monocyte	PD	49	naive	mono	SD_PD	5.47505	-0.00168844	0.000435996	-0.00190362	0.0024832	0.166431	0.0577679	1.11463	-0.0024243	0.00282094	0.18101	4.5434	1.40903	-0.00194808	-0.00209643	-0.00246089	-0.00019423	-0.00193538	-0.00040834	-0.00144974	0.00879989	-0.00514879	0.000977249	-0.00127647	-0.00112971	0.00195614	-0.00323923	-9.58e-05	0.232694	0.00195636	-0.000972774	1.9412
PD_49_1_mono_cd45_46210	-21.8177	18.1445	C1	monocyte	classical monocyte	PD	49	naive	mono	SD_PD	3.22397	1.83283	0.00114378	0.00122333	0.000553379	0.000179778	0.223729	0.00357696	-0.00168709	0.00225393	-0.000319456	-0.000271761	0.00184846	0.000756517	0.00449398	-0.000217619	0.00034059	-0.00321187	-0.00113054	1.88278	0.812134	1.03542	-0.000930741	-0.000321956	-0.00115734	-0.000782418	-0.00271294	0.000415809	-0.00143874	0.00166143	1.65795	2.66666
PD_49_1_mono_cd45_27759	-7.59077	22.5842	C1	monocyte	classical monocyte	PD	49	naive	mono	SD_PD	4.82208	3.477	0.000878406	0.000554797	0.000457561	-0.00673275	-0.00418177	0.000729461	-1.72e-05	2.11074	-0.000885042	4.54316	0.00260316	0.00071094	-0.0013657	0.0892813	-0.00224294	0.00151097	2.98078	-0.000901912	3.77314	-0.00279766	-0.000977213	-0.000515016	1.18954	0.2325	-0.000717378	-0.0013374	2.20229	-0.00158466	-0.00342197	1.20328
PD_49_1_mono_cd45_43608	-8.7765	27.1258	C1	monocyte	classical monocyte	PD	49	naive	mono	SD_PD	3.98456	0.00238756	2.2652	-0.00175448	0.00162586	-0.000789882	0.00386737	-0.000820549	0.000924405	-0.00107713	0.0653535	0.00024939	0.00122736	0.177664	0.002978	0.0109998	-0.00434921	1.11238	0.00176606	0.00137513	0.886878	0.986843	-0.00201474	-0.00192164	-0.00339425	0.226069	0.0046267	-0.00160157	3.84008	0.00274177	0.144101	1.51466
PD_49_1_mono_cd45_25678	-12.6871	24.5806	C1	monocyte	classical monocyte	PD	49	naive	mono	SD_PD	3.47617	1.23491	-0.000257188	0.0581672	3.10513	0.000498509	0.00115074	-0.001295	2.9e-06	0.00379443	-0.000694246	-0.0014349	3.20233	0.761914	0.00037261	0.00354131	4.26644	4.93537	-0.00163893	-0.00148868	-0.000598343	3.65374	0.0799149	3.59229	2.04202	2.99916	-0.000452946	0.00203746	3.47221	-0.000613538	-0.000728013	4.99118
PD_49_1_mono_cd45_34776	-13.4984	23.3939	C1	monocyte	classical monocyte	PD	49	naive	mono	SD_PD	4.81178	3.07463	0.00230058	0.557646	-0.00019985	-0.00231458	0.895585	0.00389837	0.000417258	-0.00178608	0.00115053	3.71131	6.71e-05	0.00131757	-0.00132787	0.814061	0.00128012	3.53306	0.751608	0.00035816	3.56108	-0.00445298	-0.00113894	0.00280042	1.00336	0.237559	9.45e-05	0.000968064	0.000865926	0.00246162	2.75989	3.14916
PD_49_1_mono_cd45_44123	-5.70058	23.3504	C1	monocyte	classical monocyte	PD	49	naive	mono	SD_PD	5.04308	1.19121	0.00118998	0.00228406	-0.00220138	7.88e-05	0.342466	0.00162392	0.00262258	1.31162	0.0407887	1.88652	1.79e-05	0.00492042	0.00372754	0.092269	0.00105248	4.42126	0.0982419	1.62304	2.9572	1.45423	-0.000432999	0.000683622	1.61954	0.00158639	-0.000900656	0.000987143	2.13677	-0.003028	3.42448	3.6912
PD_49_1_mono_cd45_31859	-13.9426	19.7979	C1	monocyte	classical monocyte	PD	49	naive	mono	SD_PD	4.31535	-9.87e-05	0.00200021	-0.0024531	0.00106498	0.0029824	0.00128623	0.00115781	-0.00138573	-0.000512581	-0.000635478	0.511061	0.000846509	-0.00245839	-0.00221068	5.29e-05	0.000220155	3.24249	-0.00110275	2.35236	2.39397	2.50789	-0.00147844	0.00160659	0.0799149	0.0009216	0.00234107	-9.3e-06	-0.000290312	0.000825268	1.95156	3.80056
PD_49_1_mono_cd45_4830	-6.49114	17.9056	C1	monocyte	classical monocyte	PD	49	naive	mono	SD_PD	4.33548	0.789567	0.00399918	0.00132908	0.35697	0.191821	0.00233273	-0.000710289	-1.13e-05	1.41492	0.0055004	5.16104	0.00353438	0.00165225	-0.00364764	0.000362013	-0.00240998	0.00113327	0.00120546	0.992069	0.00799991	1.44997	-0.00204351	0.163076	0.0591655	-0.00151643	-0.00096885	-0.000407173	0.000147293	-0.00269122	-0.000791417	0.743408
PD_49_1_mono_cd45_19279	-7.88707	27.647	C1	monocyte	classical monocyte	PD	49	naive	mono	SD_PD	4.59845	2.99703	-0.00318129	-0.00154479	0.00055903	0.00405765	-0.00101764	0.908267	0.000310561	-0.000923642	-0.00452774	5.34505	-0.0030444	0.000841428	-0.00264966	0.00218328	-0.000965963	0.000571918	-0.00068602	0.0019341	0.00185136	1.03276	-0.00356168	-0.000644494	1.34694	0.722328	-0.000871478	0.0439858	0.00359401	-0.000210218	0.000970714	0.217286
PD_49_1_mono_cd45_55992	-5.09745	25.8624	C1	monocyte	classical monocyte	PD	49	naive	mono	SD_PD	4.39143	0.390964	-0.0022475	0.475121	-0.00291956	0.00189952	-0.00381507	-0.00264911	0.488712	1.58446	0.535271	4.83842	0.0719379	-0.0019987	0.117926	0.203395	0.572765	0.000780946	0.000524323	0.604	-0.000108101	0.493165	0.0017019	-0.00167505	0.00021487	0.00268692	0.000443173	-0.000291855	0.422699	0.000449542	0.0013955	0.391335
PD_49_1_mono_cd45_2300	-9.66938	27.7471	C1	monocyte	classical monocyte	PD	49	naive	mono	SD_PD	3.90282	4.01188	0.00236254	0.00114979	2.06439	0.00116906	-8.5e-05	-0.00176936	1.60427	0.00227361	1.22424	1.06163	3.74102	3.78499	1.01379	0.00171789	3.29305	5.3509	0.756077	0.506115	1.07271	1.89408	-0.00390818	3.58527	2.15847	4.12268	0.0259971	-0.00150202	4.52454	-0.0049591	1.36989	5.12051
PD_49_1_mono_cd45_6802	-6.3859	25.0496	C1	monocyte	classical monocyte	PD	49	naive	mono	SD_PD	5.30915	2.10543	0.00377775	1.07906	1.45015	-0.00219746	0.921247	-0.00112419	0.000483249	1.78888	0.0018856	5.16932	1.10045	0.00071183	-0.00282734	-0.000350479	0.358473	1.71752	-0.00433943	0.00278408	0.00308408	0.349633	-0.00121767	0.548136	1.37494	1.9304	-0.00185823	0.00324564	-0.00263859	0.401524	4.5093	4.98251
PD_49_1_mono_cd45_7719	-5.65803	22.5639	C1	monocyte	classical monocyte	PD	49	naive	mono	SD_PD	5.24643	2.46537	0.00128589	0.000868089	-0.00100783	0.00184603	0.000456809	5.89e-05	-0.000125386	1.39277	-0.000893988	5.43984	2.99985	0.00222227	0.0010194	0.00211506	0.43112	0.000903967	0.00176895	0.00223811	0.00100732	-0.000185863	0.127058	0.322577	0.963067	-0.001589	0.0265969	0.040389	0.833341	-0.00277238	0.000459518	1.69857
PD_49_1_mono_cd45_32272	-10.2955	25.3277	C1	monocyte	classical monocyte	PD	49	naive	mono	SD_PD	5.04754	3.20428	0.581815	0.000148258	-0.00115993	-0.00109039	0.00106696	-0.001037	0.00180138	0.000345205	-0.00272054	5.32194	-0.00159219	7.08e-05	0.00219107	-0.00176906	0.00126835	-0.00128388	3.72829	0.120707	-0.00207349	2.04508	0.0521763	-0.0030935	0.00056795	0.00388727	-0.000796618	0.000969499	-0.0012868	0.644949	0.00164929	1.43231
[truncated: 39,058 more rows]
