# Supplementary material for: Deciphering the Multifaceted Immune Landscape of Unresectable Primary Liver Cancer to Predict Immunotherapy Response
Source: Adv Sci (Weinh). 2024 Oct 28;11(47):2309631. doi: 10.1002/advs.202309631 (PMC11653612; doi:10.1002/advs.202309631)
Supplement: Supplementary file 2 — Supporting Information [file ADVS-11-2309631-s002.zip › TableS5_cluster_percentage_Panel1.xlsx]

## Sheet: TableS5_cluster_percentage_Pane
TableS5_cluster_percentage_Pane
id	response	patients	exposure	panel	macrophage	Bcell	mDC	NK	others	pDC	Tcell	classicalmonocyte	nonclassicalmonocyte	cluster_1	cluster_2	cluster_3	cluster_4	cluster_5	cluster_6	cluster_7	cluster_8	cluster_9	cluster_10	cluster_11	cluster_12	cluster_13	cluster_14	cluster_15	cluster_16	cluster_17	cluster_18	cluster_19	cluster_20	cluster_21	cluster_22	cluster_23	cluster_24	cluster_25	cluster_26	cluster_27	cluster_28	cluster_29	cluster_30	cluster_31
CR_5_3_mono_cd45	R	5	expose	nontcell	1.1	4.4	1.1	42.4	0.1	0.3	46.1	4	0.5	4	0	0.3	0.1	0	5.6	0	0	0.1	6.1	0.3	1.1	0.3	1.1	0	0.2	0.1	0.6	9.3	1.4	4.2	42.4	0.2	0.1	0.8	4.2	9.1	2.2	0.8	5.4	0
PR_10_1_mono_cd45	R	10	naive	nontcell	3.7	1.4	0.5	11.4	3.7	0.8	58.6	18.6	1.3	18.4	3.6	0.4	0.1	0	6.4	0	0	0.2	3.9	0.8	0.5	0.5	3.7	0.2	0.9	0	4.1	8.4	3.6	1.2	11.4	0.6	0	3.1	10.8	9.4	3.6	1.8	2.4	0
PR_10_2_mono_cd45	R	10	expose	nontcell	6.4	3.8	0.3	17.5	4	0.3	57.8	9.3	0.6	9.1	3.8	0.2	0.2	0	5.9	0	0	0.2	4.7	0.3	0.3	0.9	6.4	0.2	0.4	0	3.8	9.4	1.7	3.5	17.5	0.1	0.1	3.2	10.3	8.7	3.7	1.9	3.5	0
PR_105_1_mono_cd45	R	105	naive	nontcell	7.1	6.7	0.1	13.6	1.5	0.3	53.7	17	0	0.7	1.5	0	0	6.6	0.2	0	0.3	0	6.5	0.3	0.1	33.2	7.1	16.3	0	0.1	0.3	0.5	0.5	0.1	13.6	0.1	0	0	8	0.3	3.6	0	0.1	0
PR_105_2_mono_cd45	R	105	expose	nontcell	5.6	3.5	0.2	4.5	15.7	0	50.4	20.1	0	1.7	13.5	0	2.2	3.4	0.3	0	0.7	0	4.5	0	0.2	35.2	5.6	18.4	0	0	0.5	0.8	0.4	0.1	4.5	0	0	0.1	4.4	0.5	2.6	0	0.4	0
PR_17_1_mono_cd45	R	17	naive	nontcell	4.4	4.7	0.2	11.7	0.4	0.2	58.3	19.2	0.9	19.2	0.4	0.3	0	0	5	0.1	0	0.1	7.9	0.2	0.2	1.1	4.4	0	0.6	0	3.9	5.4	1.8	4.4	11.7	0.3	0.1	3.6	17.8	3.8	5.6	1.1	1	0
PR_17_2_mono_cd45	R	17	expose	nontcell	5.5	10.1	0.5	15.7	2	0.2	51.6	13.3	1.1	13.3	2	0.6	0	0	2	0	0	0	8.6	0.2	0.5	0.7	5.5	0	0.5	0	4.6	3.3	1.3	10	15.7	0.9	0.1	4.7	15.6	2.1	6	0.6	1.2	0
PR_45_1_mono_cd45	R	45	naive	nontcell	1.8	1.1	1.4	1.3	1.7	0.1	61	30.1	1.5	29.8	1.5	0.3	0.2	0	11.9	0.1	0	0.2	2.4	0.1	1.4	0.5	1.8	0.3	1.2	0.1	2	12.8	2	0.7	1.3	0.3	0.1	3.2	5.3	10.3	1.8	1.5	6.8	0.1
PR_45_2_mono_cd45	R	45	expose	nontcell	1.2	12.1	0.3	8.1	0.4	0.1	72.7	5	0.1	5	0.4	0.1	0	0	10.5	0.1	0	0	7.8	0.1	0.3	0.9	1.2	0	0	0.1	5.3	10.7	3	11.7	8.1	2	0.3	3.7	7.5	11.1	3.5	4	2.6	0
PR_50_1_mono_cd45	R	50	naive	nontcell	6.6	2.6	1	15.7	0	0.2	50.1	22.4	1.4	22.2	0	1	0	0	4	0	0	0.4	2.9	0.2	1	0.9	6.6	0.2	0.4	0.1	4	6.1	1.1	1.9	15.7	1	0.3	3.5	9.3	3.5	7.5	1.9	4.1	0.2
PR_50_2_mono_cd45	R	50	expose	nontcell	6	1	0	10.1	0.1	0	82	0.7	0.1	0.1	0	0	0.1	1	2	0	5.9	0	1.7	0	0	56.4	6	0.6	0.1	0.8	1.7	2.6	0.3	0	10.1	0.1	0	0.1	5	0.9	2.3	0.5	1.7	0
PR_51_1_mono_cd45	R	51	naive	nontcell	4.6	3	1.9	7	0.2	0.3	45.6	36.7	0.7	36.5	0.2	0	0	0	8.4	0	0	0	1.1	0.3	1.9	0.2	4.6	0.2	0.7	0	0.5	10.9	1.4	3	7	0	0	1.7	4.5	9.7	1.5	1.6	4.1	0
PR_51_2_mono_cd45	R	51	expose	nontcell	5.5	4.3	1.1	29.3	0.7	0.5	43.3	15	0.3	14.9	0.7	0	0	0	5.4	0.5	0	0.1	2.5	0.5	1.1	0.6	5.5	0.1	0.3	0	1.5	8.7	0.4	3.7	29.3	0.3	0	0.5	6.3	6.8	2.4	1.6	6.3	0
PR_68_1_mono_cd45	R	68	naive	nontcell	4.8	2.6	2.3	13.7	0.1	0.4	57.2	18	0.9	17.9	0.1	0.5	0	0	6.5	0.1	0	0.1	5.4	0.4	2.3	1.3	4.8	0.1	0.4	0.1	1.1	7.8	1.9	2.4	13.7	0.2	0	1.3	12.1	10.4	5.8	1	2.3	0
PR_68_2_mono_cd45	R	68	expose	nontcell	7.9	1.6	1.5	15.3	0.1	0.2	58.9	13.9	0.6	13.7	0.1	0.4	0	0	5.1	0.1	0	0.1	3.1	0.2	1.5	0.8	7.9	0.2	0.2	0.1	5.6	8	1.3	1.4	15.3	0.1	0	2.4	12.1	10.9	3.7	2.6	2.8	0.3
PR_87_1_mono_cd45	R	87	naive	nontcell	5.5	9.3	1	9.5	1.1	0.5	55	16.8	1.3	16.7	1.1	0.6	0	0	6.6	0	0	0.6	3.6	0.5	1	0.5	5.5	0.1	0.7	0	1.9	10.7	2.6	8.2	9.5	1	0.5	2.9	9.6	6.1	3.1	1	5.4	0
PR_87_2_mono_cd45	R	87	expose	nontcell	8.2	2	0.6	8.6	2.7	0.2	57.6	18	2.1	18	2.7	0.8	0	0	7.3	0	0.1	0.4	4.8	0.2	0.6	0.4	8.2	0	1.3	0	4.3	9.7	2.9	1.3	8.6	1.6	0.3	4.4	7.4	5.8	2.7	1.3	4.5	0.4
PD_43_1_mono_cd45	NR	43	naive	nontcell	5	6.4	0.3	8.5	7	0.5	48.8	21.9	1.6	21.9	7	0.7	0	0	7.2	0.8	0	0.6	2.4	0.5	0.3	0.1	5	0	0.9	0	4.5	8.3	1.7	4.9	8.5	0.5	0.1	2.2	6.8	4.6	3.2	1.7	5.6	0
PD_44_1_mono_cd45	NR	44	naive	nontcell	5	4.6	0.3	14.7	0.1	0.1	58.1	15.4	1.7	15.4	0.1	0.7	0	0	6.8	0.4	0	0.4	3.5	0.1	0.3	0.4	5	0	1	0.1	11.5	3.6	1	3.4	14.7	0.5	0.4	2.8	10.5	4.8	7.6	3.6	1	0.4
PD_46_1_mono_cd45	NR	46	naive	nontcell	5.7	15.9	1.4	2.5	1.4	0.2	49.5	23.2	0.2	22.7	1.4	0	0	0	6.6	0.2	0	0.2	1.8	0.2	1.4	0.5	5.7	0.5	0.2	0.1	1.2	11	0.4	15.5	2.5	0.4	0	1.2	5.6	10.5	5.1	1.5	3.6	0
PD_46_2_mono_cd45	NR	46	expose	nontcell	5.4	10.6	0.5	3.2	1.2	0.3	57.8	20.5	0.5	20.2	1.2	0.1	0	0	5.6	0.2	0	0.2	4.3	0.3	0.5	1.1	5.4	0.3	0.4	0.2	1.3	10.1	2.2	10	3.2	0.1	0.2	3	8.9	10.2	6.1	0.8	3.9	0
PD_49_1_mono_cd45	NR	49	naive	nontcell	1.4	12.4	0.9	7.5	0.2	0.2	60.1	16.1	1.2	16.1	0.2	0.7	0	0	6.5	0.5	0	1.2	4.4	0.2	0.9	0.2	1.4	0	0.5	0	2.5	11.6	1	10.4	7.5	1.9	0.3	3.1	9.4	6	3.1	2.3	8.1	0
PD_62_1_mono_cd45	NR	62	naive	nontcell	4.2	7.2	0.7	3.9	0.6	0.1	65	18.1	0.2	18.1	0.5	0	0.1	0	6.9	0.6	0	0	1.5	0.1	0.7	0.3	4.2	0	0.2	0.2	2.9	10.9	0.7	6.6	3.9	0.3	0	0.7	18.8	12	2.7	4.6	2.5	0
PD_62_2_mono_cd45	NR	62	expose	nontcell	2.7	2.4	0.3	11.7	2.9	0.5	64.3	14.8	0.4	14.8	2.8	0.1	0.1	0	2.6	0	0	0.1	2.6	0.5	0.3	0.6	2.7	0	0.3	0.2	25.6	3.9	0.8	2.2	11.7	0.2	0.1	1.2	9.4	3.5	8.5	3.8	1.4	0
PD_63_1_mono_cd45	NR	63	naive	nontcell	2.6	9.7	0.6	18.4	0.2	0.5	47.1	19.4	1.5	19.3	0.2	1.1	0	0	6.4	0.3	0	0.6	1.3	0.5	0.6	0.1	2.6	0.1	0.4	0	1.4	8.3	1.1	8.5	18.4	1.1	0.3	3	9.3	6.2	1.8	1.7	5.3	0.1
PD_63_2_mono_cd45	NR	63	expose	nontcell	1.1	7.4	0.3	5.8	1.9	0.2	80.3	2.3	0.7	2.3	1.8	0.5	0.1	0	12.8	0	0	0.2	6.5	0.2	0.3	0.4	1.1	0	0.2	0	1.7	11	2.7	6.9	5.8	2.9	0.3	3.9	14.2	10.1	7.8	1.5	4.8	0
PD_67_1_mono_cd45	NR	67	naive	nontcell	4.4	10.7	1.2	17.9	0.2	0.2	53.1	11.2	1.1	11.2	0.2	0.6	0	0	5	2.3	0	0.4	2.4	0.2	1.2	0.2	4.4	0	0.5	0	2.5	12.1	1.9	7.5	17.9	1.3	0.5	2.2	6.1	9.6	0.5	2.2	6.9	0.2
PD_70_1_mono_cd45	NR	70	naive	nontcell	1.8	3	0.3	10.9	14.1	0	58.1	11.8	0	0.6	14.1	0	0	3	0.4	0	0.8	0	3.1	0	0.3	44	1.8	11.2	0	0.2	1.3	0.4	0.1	0	10.9	0	0	0	4	0.9	2.7	0.1	0	0.1
PD_74_1_mono_cd45	NR	74	naive	nontcell	3.7	5.7	0.3	21.2	0	0	52.1	16.9	0.1	0.9	0	0	0	5.7	1.3	0	0.3	0	4.5	0	0.3	38.8	3.7	16	0.1	0.6	0.3	0.2	0.4	0	21.2	0	0	0	3.2	0.3	1.9	0.2	0	0.1
PD_74_2_mono_cd45	NR	74	expose	nontcell	1.3	19.6	0	15.8	0.1	0	58.4	4.8	0	0.8	0.1	0	0	19.4	1.5	0	0.2	0	2.7	0	0	44.6	1.3	4	0	0.6	0.1	1.3	0.8	0.2	15.8	0	0	0	2.9	0.6	2.4	0.7	0	0
SD_19_1_mono_cd45	NR	19	naive	nontcell	5.2	5.9	0.9	22.8	2	0.8	50.2	11.2	1	11.2	2	0.2	0	0	5.8	0.3	0.1	0.2	8.6	0.8	0.9	0.7	5.2	0	0.8	0	1.6	6.5	1.8	4.5	22.8	1.3	0.9	2.7	9.3	4.8	5.2	0.4	1.3	0.1
SD_48_1_mono_cd45	NR	48	naive	nontcell	4	6.9	0.8	13.2	0.5	0.3	58.4	14.4	1.5	14.3	0.5	1	0	0	8.6	0.4	0	0.5	3.7	0.3	0.8	0.2	4	0.1	0.5	0	2	7.7	1	5.9	13.2	2.6	0.1	4	13.5	3.5	5.9	1.7	3.7	0.3
SD_54_1_mono_cd45	NR	54	naive	nontcell	10	2.9	0.4	5.8	4.5	0	59.8	16.6	0	16.5	4.4	0	0.1	0	5	0	0	0.2	4.5	0	0.4	0.6	10	0.1	0	0.1	18.1	2	0.3	2.7	5.8	0.3	0	0.4	12.8	2.2	9.8	0.6	0.7	2.4
SD_54_2_mono_cd45	NR	54	expose	nontcell	1.1	5	0.3	1.9	2.4	0	84.2	4.9	0.2	4.9	2.4	0.1	0	0	3.7	0	0	0	3.1	0	0.3	0.4	1.1	0	0.1	0.1	47.4	3.3	1.1	5	1.9	0.5	0	1	9.1	2.8	9.3	0.7	1.7	0
SD_60_1_mono_cd45	NR	60	naive	nontcell	2.4	11.1	0.3	7.2	8.2	0	65.6	4.3	0.9	4.2	8.2	0.2	0	0	8.4	0.1	0	0.1	3	0	0.3	0.6	2.4	0.1	0.7	0	3.3	9.5	4.3	10.2	7.2	3.2	0.7	3	13	7.5	4.2	1.4	4.1	0.1
SD_60_2_mono_cd45	NR	60	expose	nontcell	5.4	9.7	2.5	9.8	0	0.5	52.4	18.7	1	18.3	0	0.6	0	0	6.9	0.2	0	0.5	2	0.5	2.5	0.5	5.4	0.4	0.4	0.1	3.9	8.5	1.5	8.8	9.8	1.4	0.2	3.4	10	4.6	3.2	2.1	4.3	0
SD_66_1_mono_cd45	NR	66	naive	nontcell	3.8	24.2	1	12.5	0	0.2	45.3	11.8	1.2	11.7	0	0.6	0	0	4.4	0.6	0	0.7	4.7	0.2	1	0	3.8	0.1	0.6	0	2.6	10.7	1	22.2	12.5	2.1	0.7	1.5	6.2	5.4	1.8	1	3.9	0
SD_66_2_mono_cd45	NR	66	expose	nontcell	5.1	19.6	1.2	8.7	1.1	0	37.6	24.1	2.6	24.1	0.3	1.7	0.8	0	3.3	0.5	0	0.4	2.9	0	1.2	0.3	5.1	0	0.9	0	4.5	5.1	0.7	17.8	8.7	1.5	0.9	4	4.1	4.6	1.9	1.9	2.7	0.1
SD_79_1_mono_cd45	NR	79	naive	nontcell	1.9	5.4	0.6	6.7	0.3	0	77.5	7.5	0.1	7.5	0.3	0.1	0	0	8.2	0	0	0.7	4.7	0	0.6	0.7	1.9	0	0	0.1	4.9	12	1.7	4.5	6.7	2.3	0.2	3.6	9.9	7.5	13.1	0.8	7.8	0.2
SD_79_2_mono_cd45	NR	79	expose	nontcell	1	7.1	0.4	5.1	1	0	80.2	4.5	0.7	4.4	1	0.3	0	0	7.9	0.1	0	0.3	5.5	0	0.4	1	1	0.1	0.4	0	2.3	16.2	4.4	6.1	5.1	3	0.6	4.2	9	11.7	7	1.1	6.8	0.1
