# Supplementary material for: Deciphering the Multifaceted Immune Landscape of Unresectable Primary Liver Cancer to Predict Immunotherapy Response
Source: Adv Sci (Weinh). 2024 Oct 28;11(47):2309631. doi: 10.1002/advs.202309631 (PMC11653612; doi:10.1002/advs.202309631)
Supplement: Supplementary file 2 — Supporting Information [file ADVS-11-2309631-s002.zip › TableS6_naive_gene_patient_Panel1.xlsx]

## Sheet: TableS6_naive_gene_patient_Pane
TableS6_naive_gene_patient_Panel1
patient	response	mono_classicalmonocyte_CD11b	mono_classicalmonocyte_CD11c	mono_classicalmonocyte_CD123	mono_classicalmonocyte_CD134	mono_classicalmonocyte_CD137	mono_classicalmonocyte_CD14	mono_classicalmonocyte_CD15	mono_classicalmonocyte_CD16	mono_classicalmonocyte_CD161	mono_classicalmonocyte_CD163	mono_classicalmonocyte_CD169	mono_classicalmonocyte_CD19	mono_classicalmonocyte_CD20	mono_classicalmonocyte_CD206	mono_classicalmonocyte_CD274	mono_classicalmonocyte_CD279	mono_classicalmonocyte_CD3	mono_classicalmonocyte_CD33	mono_classicalmonocyte_CD34	mono_classicalmonocyte_CD36	mono_classicalmonocyte_CD38	mono_classicalmonocyte_CD45	mono_classicalmonocyte_CD49d	mono_classicalmonocyte_CD54	mono_classicalmonocyte_CD56	mono_classicalmonocyte_CD62L	mono_classicalmonocyte_CD64	mono_classicalmonocyte_CD66b	mono_classicalmonocyte_CD68	mono_classicalmonocyte_CD86	mono_classicalmonocyte_HLA_DR	mono_classicalmonocyte_NKG2D	mono_Bcell_CD11b	mono_Bcell_CD11c	mono_Bcell_CD123	mono_Bcell_CD134	mono_Bcell_CD137	mono_Bcell_CD14	mono_Bcell_CD15	mono_Bcell_CD16	mono_Bcell_CD161	mono_Bcell_CD163	mono_Bcell_CD169	mono_Bcell_CD19	mono_Bcell_CD20	mono_Bcell_CD206	mono_Bcell_CD274	mono_Bcell_CD279
10	CR_PR	3.47516	2.15852	0.260426	0.338296	0.140909	1.31542	0.359288	1.24796	0.868977	0.276971	0.260504	0.338514	0.143565	0.585324	0.566676	0.362735	2.92495	1.18686	0.24453	1.99374	2.69538	4.66847	1.97817	0.947058	0.71821	0.753104	1.23778	0.84014	1.2192	0.886648	1.95218	0.774828	3.20149	1.7743	0.111047	0.0653914	0.0607829	0.692761	0.327888	0.968091	0.858884	0.0125731	0.106331	0.586229	0.321522	0.21907	0.168995	0.0792226
17	CR_PR	3.60836	2.23355	0.190978	0.230443	0.172602	1.1447	0.263291	1.3966	1.00165	0.252858	0.535104	0.195576	0.122862	0.653892	0.676014	0.409508	2.96178	0.944458	0.272187	1.9169	3.11168	4.57205	2.11798	0.879674	1.03478	0.837523	1.1923	0.760831	1.06781	0.703425	1.76274	1.49615	2.32108	0.957225	0.12834	0.0397706	0.0220675	0.299597	0.125246	0.595108	0.87635	0.0548241	0.073415	0.383676	0.334158	0.267119	0.193255	0.0626399
45	CR_PR	3.37881	1.8876	0.194872	0.309566	0.12679	1.1082	0.179661	1.12707	1.06212	0.211771	0.577831	0.297736	0.16781	0.559843	0.628026	0.436783	3.11235	0.887311	0.298913	1.98269	3.04711	4.58853	2.06497	0.813393	1.02895	0.757357	1.1248	0.659445	1.04497	0.620851	1.74217	1.55169	2.29629	0.841159	0.156347	0.254059	0.00646212	0.530992	0.153063	0.515324	0.439894	-0.000310392	0.276432	0.777043	0.513058	0.172397	0.0998668	0.0493599
50	CR_PR	3.50726	1.91308	0.218276	0.313093	0.126896	1.09512	0.225875	1.15288	1.15668	0.208624	0.514026	0.232087	0.162505	0.605313	0.666808	0.513302	3.10822	0.902906	0.251835	1.92201	3.07349	4.61426	2.14455	0.841426	0.939539	0.663981	1.08424	0.675353	1.0238	0.659926	1.70341	1.50542	2.36204	0.877011	0.202116	0.345544	0.0765654	0.865319	0.157791	0.442207	0.561786	0.128202	0.412828	0.351194	0.216074	0.269452	0.433834	0.114297
51	CR_PR	3.17218	1.84129	0.213033	0.2465	0.109477	1.01232	0.231291	0.882841	1.01544	0.203322	0.345071	0.378303	0.286994	0.416419	0.39188	0.278069	2.98128	0.525917	0.199979	1.91458	2.3611	4.57428	1.97219	0.849155	0.952413	0.654215	1.00652	0.670499	1.08319	0.621523	1.87968	1.07006	3.86757	2.49528	0.270609	0.32524	0.170985	1.44721	0.318506	1.30256	1.16274	0.315208	0.590839	0.144961	0.186	0.55269	0.686402	0.247235
68	CR_PR	3.08199	1.90564	0.255893	0.189862	0.086121	1.10036	0.250982	0.903821	0.635747	0.20813	0.258003	0.475303	0.301202	0.291174	0.14072	0.138349	2.62856	0.449807	0.170495	1.97569	1.93185	4.42234	1.72502	0.901762	0.673534	0.566281	1.09353	0.868633	1.18633	0.69937	2.07694	0.484816	3.26272	2.07042	0.44542	0.317611	0.221386	1.48134	0.0814332	0.949369	0.825935	0.51218	0.481352	0.131094	0.0840549	0.768623	0.61246	0.249073
87	CR_PR	3.07953	1.81505	0.251571	0.162378	0.0594519	1.20124	0.183619	0.643885	0.582093	0.246955	0.243625	0.599471	0.308729	0.227079	0.148477	0.172915	2.60684	0.432682	0.156612	2.06004	1.82222	4.53563	1.69699	0.849395	0.600365	0.723891	1.12297	0.721584	1.29405	0.653192	2.06108	0.510427	3.63295	2.17161	0.163785	0.299671	0.153977	1.29651	0.151606	1.1	1.24299	0.365423	0.658377	0.195151	0.138606	0.570543	0.574731	0.341838
105	CR_PR	2.48072	1.79444	0.216945	0.311594	0.206333	1.01242	0.545938	1.46763	1.29748	0.255776	0.18261	0.286831	0.834487	0.427665	0.620411	0.296869	3.12756	0.733676	0.94386	2.23339	2.1872	4.16288	1.37934	0.39829	2.17559	0.369431	0.875859	1.72309	1.43507	0.501878	1.76206	1.4085	3.54742	2.19903	0.272566	0.252158	0.139974	1.39305	0.278766	0.946894	0.765333	0.404213	0.972405	0.999945	0.543396	0.793521	0.644993	0.11815
19	PD_SD	3.1874	1.50486	0.0914905	0.253113	0.0783422	0.865753	0.241812	0.796428	0.648877	0.196669	0.0992196	0.26642	0.133836	0.347768	0.164007	0.114664	3.4462	0.296603	0.148964	1.70347	1.60016	4.32915	1.38717	0.487379	0.712542	0.496226	0.933049	0.835749	1.00457	0.427867	1.42409	0.800287	3.83345	2.40581	0.177922	0.239246	0.20718	1.37228	0.173527	1.29474	1.16524	0.280822	0.521888	0.0752387	0.05068	0.602014	0.555496	0.266174
43	PD_SD	2.89946	1.56781	0.0592119	0.168544	0.0645912	0.268346	0.177552	1.11394	1.01605	0.042508	0.0675117	0.246814	0.121772	0.17959	0.187484	0.103603	2.69714	0.353671	0.11609	1.07962	1.59077	4.56944	1.51806	0.488982	1.67556	0.338161	0.260822	0.801924	0.452313	0.187686	1.0098	1.50289	2.98405	1.48087	0.213603	0.141681	0.0777786	1.2181	0.115491	0.560539	0.617671	0.308756	0.119719	0.22518	0.07793	0.36153	0.24344	0.219133
44	PD_SD	2.98085	1.50943	0.147573	0.162179	0.0445864	0.285562	0.201226	1.02923	0.851321	0.0949563	0.0896082	0.182934	0.101239	0.253179	0.282962	0.14159	2.44882	0.433394	0.134108	1.25485	2.06014	4.56565	1.43805	0.50363	1.66167	0.389972	0.291525	0.68688	0.602247	0.173235	1.11948	1.54397	3.35607	2.28062	0.243453	0.143525	0.0693643	1.51787	0.253786	0.656131	0.584565	0.299183	0.222151	0.102946	0.0958205	0.466943	0.309295	0.12919
46	PD_SD	3.10307	1.8509	0.0979378	0.1785	0.0590241	0.343636	0.140511	1.2382	0.698063	0.0606579	0.0753752	0.148053	0.0805207	0.223428	0.19257	0.166712	2.3767	0.457481	0.1389	1.27678	1.89204	4.62033	1.43068	0.516155	1.87731	0.340216	0.390706	0.611422	0.559613	0.236123	1.07995	1.52601	2.60586	1.02219	0.108988	0.137863	0.0841917	0.406226	0.180935	0.846667	0.844543	0.0711036	0.0667963	0.297005	0.214494	0.217398	0.169078	0.0921484
48	PD_SD	2.95514	1.48054	0.122546	0.243891	0.0338029	0.906229	0.231076	0.794515	0.629542	0.159517	0.173368	0.319358	0.123666	0.241982	0.128398	0.0910307	3.23582	0.376673	0.152745	1.67276	1.52353	4.34611	1.48881	0.621307	0.692143	0.506091	0.851619	0.898498	1.09961	0.538135	1.62922	0.755546	3.55092	2.25866	0.260029	0.369174	0.160136	1.25805	0.231296	1.47364	1.22889	0.357441	0.466065	0.204683	0.125745	0.539027	0.620338	0.283325
49	PD_SD	2.89775	1.74289	0.0788564	0.185421	0.0473585	0.443539	0.161767	0.909208	0.732074	0.0874762	0.128763	0.274114	0.142824	0.173678	0.162323	0.116825	2.64715	0.510987	0.118465	1.22826	1.4528	4.55547	1.64536	0.580775	1.62512	0.293385	0.401063	0.691334	0.570415	0.249483	1.29669	1.44282	2.32542	1.03616	0.121023	0.261041	0.115039	0.325957	0.158618	0.668535	0.944044	0.0597924	0.0853686	0.388952	0.209072	0.252883	0.16593	0.109635
54	PD_SD	3.03053	1.41813	0.0830192	0.292061	0.0484113	0.813899	0.214269	0.73139	0.909347	0.19258	0.155149	0.354861	0.260049	0.295531	0.136726	0.135708	3.3233	0.352783	0.157439	1.77546	1.83786	4.39011	1.34235	0.611132	0.852343	0.494837	0.818753	0.749136	1.06822	0.447108	1.54446	0.860327	3.87945	2.34533	0.131181	0.228109	0.147381	1.82431	0.169728	0.940186	0.743156	0.539417	0.588359	0.130498	0.141149	0.613852	0.439226	0.474128
60	PD_SD	2.89579	1.7723	0.196657	0.200445	0.0960548	0.928889	0.167734	0.913953	0.745201	0.203898	0.157275	0.353544	0.175507	0.261403	0.245923	0.067472	3.2395	0.315779	0.140767	1.69897	1.82213	4.38925	1.41348	0.69749	0.682347	0.574227	0.945897	0.695931	1.25459	0.578427	1.61694	0.618388	3.80176	2.24946	0.208489	0.253726	0.202565	1.4243	0.191212	1.15743	1.2384	0.354244	0.463469	0.119864	0.104009	0.622767	0.658741	0.319808
62	PD_SD	3.74423	2.26576	0.134819	0.335928	0.14926	1.29341	0.411622	1.38062	0.902054	0.359075	0.349535	0.259032	0.147399	0.624608	0.652123	0.283264	2.8527	1.18651	0.203104	1.96276	2.90329	4.62745	1.80524	0.93789	0.966984	0.83216	1.31543	1.07281	1.10444	0.823126	1.73361	1.04692	2.60367	1.28134	0.0851267	0.111474	0.040405	0.301901	0.223748	1.09717	0.838212	0.0592038	0.112143	0.461079	0.243679	0.28279	0.149002	0.112697
63	PD_SD	3.49932	2.03666	0.201533	0.402497	0.198587	1.33473	0.381769	1.10674	0.861584	0.329989	0.310333	0.320387	0.149914	0.64719	0.668662	0.370677	3.15166	1.05865	0.236603	2.13864	2.88147	4.70654	1.8845	0.897021	0.815655	0.756955	1.28649	0.943329	1.1811	0.774634	1.84152	1.02519	2.4465	1.21772	0.122664	0.206566	0.0532977	0.331666	0.192402	0.584033	0.738934	0.0356781	0.0722469	0.469829	0.295256	0.223776	0.203047	0.0773571
66	PD_SD	2.87607	1.62489	0.226833	0.205041	0.0435162	0.899777	0.144684	0.588336	0.686105	0.146678	0.253531	0.582163	0.338845	0.274452	0.177915	0.161001	2.90615	0.45179	0.134873	1.6929	1.91446	4.38424	1.44328	0.679075	0.763763	0.544957	0.890595	0.572184	1.13184	0.546301	2.01365	0.675318	3.74309	2.39575	0.24531	0.277055	0.173123	1.46351	0.231032	1.13471	0.875057	0.307185	0.596013	0.250949	0.169064	0.59203	0.650579	0.331033
67	PD_SD	3.71232	2.46317	0.276257	0.30187	0.175294	1.5314	0.368487	1.3908	1.03434	0.371555	0.293789	0.407905	0.16367	0.778764	0.656083	0.246004	2.39584	1.39628	0.197579	2.09675	3.23855	4.61855	1.94199	1.011	0.790521	0.866694	1.52018	1.05176	1.31745	0.991653	2.19807	1.04321	2.38913	1.01746	0.0674709	0.234972	0.045983	0.425696	0.195901	0.869979	1.0451	0.100471	0.119677	0.360636	0.235031	0.203462	0.195051	0.119674
70	PD_SD	2.53634	1.74038	0.0999532	0.462245	0.221802	0.84665	1.09673	1.76582	0.941602	0.248358	0.152671	0.171742	0.922949	0.386921	0.630578	0.407108	3.40211	0.678034	0.820357	1.99743	2.133	4.13693	1.36353	0.35418	1.79889	0.368447	0.877108	2.17169	1.29984	0.495494	1.29601	1.03806	4.08805	2.58289	0.22197	0.35779	0.120609	1.93813	0.15831	1.11343	1.00485	0.401908	0.832426	0.403892	0.26209	0.804866	0.367202	0.129473
74	PD_SD	2.48176	1.91415	0.17824	0.37358	0.242301	0.852606	0.986511	1.88529	0.939871	0.20796	0.150173	0.214271	0.878878	0.450148	0.591129	0.396009	3.30961	0.643998	0.79748	2.05112	2.23122	4.18037	1.43701	0.491247	1.80879	0.3473	0.87993	1.98472	1.35896	0.475207	1.38414	1.38208	3.54443	2.20347	0.256184	0.371071	0.220723	1.33535	0.185317	1.16071	0.71976	0.330978	0.739506	0.670068	0.38705	0.649165	0.717851	0.162905
79	PD_SD	3.3902	1.68283	0.138628	0.322632	0.1407	1.10887	0.278542	0.868754	0.943247	0.240079	0.262196	0.597779	0.333342	0.614658	0.605463	0.404227	2.97146	1.07607	0.227126	1.97942	2.91882	4.61292	1.74219	0.489924	0.907626	1.05957	1.13937	0.84717	1.08517	0.645168	1.67563	0.8669	2.44168	1.48362	0.12803	0.190672	0.101865	0.678928	0.338302	1.18497	0.696912	0.141077	0.220755	0.0076174	0.277603	0.404625	0.581193	0.264412
[truncated: 450 more columns]
