# Supplementary material for: Deciphering the Multifaceted Immune Landscape of Unresectable Primary Liver Cancer to Predict Immunotherapy Response
Source: Adv Sci (Weinh). 2024 Oct 28;11(47):2309631. doi: 10.1002/advs.202309631 (PMC11653612; doi:10.1002/advs.202309631)
Supplement: Supplementary file 2 — Supporting Information [file ADVS-11-2309631-s002.zip › TableS7_tsne_Panel2.xlsx]

## Sheet: TableS7_cytofkit_annotated_Rphe
TableS7_tsne_Panel2
id	tsne_1	tsne_2	cluster	anno_type	anno_types	responsed	patient	exposure	panel	response	CD45	CCR6	CD11a	CD5	CD38	CD4	CD8a	CD7	CD25	CD134	CD2	CD95	TIM_3	CD279	CD183	CD194	CD197	CD28	CD152	CD272	CD161	CD45RO	CD44	CD27	CD278	CD45RA	CD3	CD9	CD57	CD137	HLA_DR	CD223	CD127	CD16
CR_5_3_tcell_cd45_2986	-27.2521	-11.3594	C13	CD16NK	CD16NK	CR	5	expose	tcell	CR_PR	4.45812	-0.00335198	3.59238	0.521762	1.97685	0.00447108	2.6432	2.46158	0.000388017	1.25963	2.46572	0.482751	-0.00211727	0.908449	4.57899	3.72138	1.70894	0.00103907	0.000982051	-0.00173702	0.434822	0.00122077	-0.00274595	0.437386	0.00117519	4.25457	0.00202593	2.20259	4.8906	0.489289	1.70343	0.995788	1.61118	3.75999
CR_5_3_tcell_cd45_29925	-0.438389	-9.89404	C20	Tcell	HLADR+CD8	CR	5	expose	tcell	CR_PR	4.8751	1.6566	4.49912	1.64482	3.33059	2.02928	3.16994	3.51745	-0.00355236	0.0010725	4.52499	2.6506	-0.00180555	0.0006316	5.64461	4.80704	2.69586	0.00244089	0.0015962	0.000764964	0.167378	2.31623	2.90498	0.000258549	0.814794	4.0887	3.68331	3.19627	1.92855	-0.00275447	4.12458	-0.00180621	1.48224	3.36627
CR_5_3_tcell_cd45_29710	8.55706	-23.579	C7	Tcell	HLADR_CD8	CR	5	expose	tcell	CR_PR	5.26654	0.543753	3.22539	2.5945	0.441232	0.336562	4.58301	3.10211	0.967928	0.00148117	4.48629	1.69651	0.581164	-0.00172629	4.83094	3.06174	4.11177	2.80739	0.00269636	-0.00071511	-0.00108021	0.20272	-0.00202854	2.25781	-0.00178834	2.24018	4.41534	2.7279	-0.00180635	-0.00297102	-0.000704443	-0.0028342	2.59688	2.42584
CR_5_3_tcell_cd45_37529	19.3281	-15.8736	C5	Tcell	CD9_CD4	CR	5	expose	tcell	CR_PR	4.34408	0.00145534	-0.0018596	3.35503	-0.00292848	3.554	-0.000985311	2.9985	0.00100406	-0.00093826	2.99923	0.00153392	0.456903	0.00401713	4.0319	2.30878	4.42978	2.20205	0.86062	0.824593	0.00363452	0.447693	1.1212	1.37748	1.16356	3.17347	4.53931	0.428614	0.00156619	-0.00167758	-0.00343745	1.04236	2.77388	0.111224
CR_5_3_tcell_cd45_2757	-4.11619	-14.9378	C20	Tcell	HLADR+CD8	CR	5	expose	tcell	CR_PR	5.04154	2.13565	4.06382	1.87539	0.849201	0.00125537	4.11056	3.00455	-0.0029414	0.161585	0.00330719	2.12378	0.00426723	0.00256597	4.78686	3.78825	2.7743	3.05717	0.00128874	0.00125444	0.536986	1.7284	2.54788	0.224265	0.0841965	2.58467	4.72084	5.72593	2.82144	0.617371	1.285	0.425848	0.794579	0.224264
CR_5_3_tcell_cd45_38938	23.9662	10.3512	C14	Tcell	CD9_CD4	CR	5	expose	tcell	CR_PR	4.64499	2.33e-05	2.94114	2.4559	1.18814	3.59322	0.631771	2.70269	0.00140344	1.28522	4.58564	2.32847	1.36512	0.567864	4.6016	2.61476	3.93611	2.49269	0.00130914	0.00151631	3.7964	2.96976	-0.000893163	1.5101	0.000702561	0.00137775	5.02194	0.00244146	1.54388	6.34e-05	0.0040437	-0.000450873	3.95672	1.38977
CR_5_3_tcell_cd45_9642	8.87007	33.3954	C6	Bcell	Bcell	CR	5	expose	tcell	CR_PR	4.25904	1.91324	2.0061	1.17271	1.30627	0.796433	0.543452	-0.00205815	-0.00171285	-0.00109364	0.75243	1.7768	-0.000683258	0.534976	4.76133	3.48453	2.55477	-0.00461286	1.91e-05	1.57489	0.166196	0.154792	-0.000369622	0.00368802	-0.00153957	3.81137	0.73918	1.40731	1.77011	1.24836	4.77382	0.00232029	-0.0034396	2.25039
CR_5_3_tcell_cd45_31313	15.4771	-10.7507	C5	Tcell	CD9_CD4	CR	5	expose	tcell	CR_PR	4.93914	1.92251	2.42853	4.08507	0.667421	3.67768	0.999849	2.05535	0.428081	0.00163939	3.78333	0.48997	-0.00199971	0.525469	5.07607	3.77093	5.05825	3.04504	0.349093	0.361224	-0.00055249	-0.000721698	2.22385	2.67675	0.858775	3.69582	4.93484	1.41017	1.55188	0.000518979	-0.000704581	0.00293318	3.08922	1.85722
CR_5_3_tcell_cd45_14183	-27.0087	-12.5052	C13	CD16NK	CD16NK	CR	5	expose	tcell	CR_PR	4.30205	2.78032	4.04861	0.000319059	3.6997	-0.00116039	1.63608	2.47189	0.00224649	0.000487689	2.87473	-0.00157933	0.00175076	0.242972	4.78749	4.16453	1.53893	2.5e-06	0.149532	0.00388553	1.99035	1.3836	1.4224	0.000963627	-0.00237856	4.89803	0.72088	0.00172674	5.1421	1.55348	0.329394	0.00242	-0.000893875	2.42889
CR_5_3_tcell_cd45_15180	-13.7355	26.518	C12	monocyte	monocyte	CR	5	expose	tcell	CR_PR	3.48644	1.62566	3.81875	0.0008096	2.95042	0.00321339	0.000643948	1.73029	0.471171	0.00258763	0.665702	0.416717	-0.000745806	-0.000580081	4.90186	3.81398	1.77439	-0.000571181	0.244962	0.00124244	-0.0011007	1.30231	2.3025	-0.00143674	0.000309705	2.35841	-0.00212894	0.00050137	0.000826416	0.00236909	3.68402	0.046388	0.700494	2.14791
CR_5_3_tcell_cd45_27168	-21.798	-3.31991	C13	CD16NK	CD16NK	CR	5	expose	tcell	CR_PR	4.43635	0.0907988	3.98037	0.000212658	1.57365	0.724781	1.64911	3.1497	-0.00217719	0.00329058	4.26747	1.29853	-0.000455508	-0.000201122	4.66259	3.34248	0.959016	0.0923557	-0.00106622	0.00214022	0.00290915	0.0987349	1.35016	0.483469	-0.000772446	4.67871	0.459712	2.60793	3.62966	-0.000125189	2.14936	0.0018112	0.71679	2.61949
CR_5_3_tcell_cd45_24173	-13.4099	-12.5044	C24	Tcell	Tcell	CR	5	expose	tcell	CR_PR	4.80129	1.91086	4.26505	2.02397	4.05201	0.30795	3.81894	3.38268	0.00135235	-0.0016836	4.59301	1.68325	0.560446	0.208832	4.83594	4.01055	2.08991	0.00102144	0.659827	0.979954	0.595158	1.25087	2.01069	-0.00243221	0.843847	4.11603	4.25459	2.29019	4.73051	0.292178	-2.92e-05	0.838765	0.671504	4.03731
CR_5_3_tcell_cd45_9097	-27.0803	-11.7693	C13	CD16NK	CD16NK	CR	5	expose	tcell	CR_PR	4.21868	-0.000983791	3.74623	0.00129093	3.21912	0.00130927	2.33312	2.82329	0.0873692	0.00202479	2.87176	1.41224	2.44e-05	-0.00469243	4.32922	3.30009	1.09861	-0.000934873	0.634838	-1.7e-05	0.00245764	7.37e-05	1.54264	0.00234744	0.00260144	4.47927	-0.00260923	1.58594	2.84368	0.0724137	0.747279	0.849164	1.40163	3.01532
CR_5_3_tcell_cd45_30538	10.4001	-5.03342	C9	Tcell	CD9+CD4	CR	5	expose	tcell	CR_PR	4.90474	1.87852	2.68569	3.45678	2.02916	3.92665	1.24921	3.57281	0.418751	0.000486717	3.92587	-0.000567298	0.138331	0.0028362	4.71832	3.2362	4.24138	1.94093	-0.00105957	0.153561	0.205177	-0.000722242	1.32779	2.52502	0.000819809	4.70151	4.87456	5.59892	2.82982	0.00173664	0.00151695	-0.00104008	2.45586	1.08525
CR_5_3_tcell_cd45_28981	6.52719	-26.7936	C7	Tcell	HLADR_CD8	CR	5	expose	tcell	CR_PR	5.35059	0.319317	3.4181	3.31084	-4.57e-05	0.561669	4.62645	3.75796	0.0414475	0.00367766	4.86213	0.000321883	-0.000181196	0.134935	4.85605	2.82702	3.84825	2.79915	-0.000890154	0.418048	0.149102	1.97228	1.37553	1.86161	1.16147	0.00114705	4.80125	0.453053	1.58811	0.00131625	0.983672	0.476075	2.72176	1.15547
CR_5_3_tcell_cd45_7989	-28.1707	-9.6866	C13	CD16NK	CD16NK	CR	5	expose	tcell	CR_PR	4.32585	2.17629	3.8685	0.000484262	2.54394	0.00146685	0.621479	1.94186	-0.000133159	0.000822731	4.37728	2.03731	0.979419	0.44429	5.02926	4.09526	2.91178	0.00116373	0.00152492	0.210097	2.94489	2.99265	0.534144	-0.00106553	0.00290637	4.68758	-0.000705121	1.8301	3.74535	-0.00185104	0.360672	0.00192585	0.578001	4.07154
CR_5_3_tcell_cd45_13536	-26.9586	-12.1632	C13	CD16NK	CD16NK	CR	5	expose	tcell	CR_PR	3.83306	0.781954	3.33074	0.416791	2.8277	0.0546149	1.91491	3.02513	-0.00244625	0.000928616	1.64768	1.18413	-0.00173636	0.6005	4.342	3.34073	1.89087	0.000530598	-0.00174818	0.0150376	-0.000329323	-0.00242483	1.5979	2e-05	0.000389585	4.9482	-0.00132609	0.00369048	4.24879	-0.00104729	1.47801	0.000107702	0.592732	3.07231
CR_5_3_tcell_cd45_24541	-25.8009	-13.6717	C13	CD16NK	CD16NK	CR	5	expose	tcell	CR_PR	4.72811	0.476477	3.88296	1.03727	0.777265	0.00188319	2.43411	3.05503	0.00316501	0.000273004	4.56803	1.83242	0.00355115	-0.000374884	4.80182	3.30747	-0.000913774	-0.00330317	0.140651	0.000601441	1.64693	1.00452	1.15823	0.00151857	0.00122101	4.22397	0.000171859	2.07363	4.18806	-0.000223982	1.0104	-0.00130466	0.0846829	2.94106
CR_5_3_tcell_cd45_6216	11.6953	4.53551	C9	Tcell	CD9+CD4	CR	5	expose	tcell	CR_PR	5.09104	1.24939	3.80987	3.46604	2.11261	4.19346	1.75553	1.95981	0.111479	-0.00463984	5.50594	3.14397	0.744209	1.58384	5.33248	3.43689	3.45933	3.16318	2.04804	0.158414	3.39079	2.84476	2.76866	3.00414	1.76318	-0.00100111	5.15464	6.51925	3.71747	0.935947	0.758435	0.00678615	3.84396	-0.000240365
CR_5_3_tcell_cd45_17983	-15.3554	-10.2714	C24	Tcell	Tcell	CR	5	expose	tcell	CR_PR	5.52452	2.626	4.73791	-0.00390775	2.14668	-2.6e-05	2.25208	3.81249	0.000668013	0.00123992	5.14077	1.28608	-0.0017177	1.26509	4.96898	3.86691	1.08304	0.803744	0.000894711	-0.00226676	2.19558	1.31342	2.17279	0.000646649	1.39724	4.13556	3.89431	0.00273517	4.84746	0.561198	1.7419	0.972326	1.03744	1.96015
CR_5_3_tcell_cd45_29394	17.7783	-0.643346	C5	Tcell	CD9_CD4	CR	5	expose	tcell	CR_PR	4.89626	0.00161973	3.54768	2.25505	0.0834764	3.06773	0.569325	3.46178	-0.00203399	-0.000674832	2.93018	0.60956	-0.000825487	0.00279192	4.33998	2.76001	3.98731	2.52072	0.000115938	0.702125	1.25476	2.07128	1.35485	1.23967	1.31251	1.43421	4.68833	2.63145	1.40113	0.105279	1.89445	0.000985819	3.03334	3.14681
CR_5_3_tcell_cd45_28825	-16.1157	-23.6788	C24	Tcell	Tcell	CR	5	expose	tcell	CR_PR	3.43157	0.00143828	2.94005	-0.00247827	0.000510987	0.00191738	2.202	3.25609	0.00161087	0.0012431	4.17946	0.461801	1.50061	-0.00100194	3.97036	3.09083	2.17579	0.348568	-0.00233063	0.000318851	0.211712	0.000821171	0.877324	-0.00450788	0.00118021	2.14587	2.53913	1.76567	3.52076	0.000501198	1.92911	0.118432	0.842662	1.81976
CR_5_3_tcell_cd45_41	-24.0332	-9.16142	C13	CD16NK	CD16NK	CR	5	expose	tcell	CR_PR	4.67459	1.13647	3.64273	-0.00270518	2.48345	-0.00224142	0.146079	3.23696	-0.000134282	-0.00156963	2.6623	0.577822	-0.00020473	0.0044372	4.87403	3.42451	2.64164	0.72736	1.15313	-0.00112902	0.00145972	0.00360322	0.861206	-0.000117547	-0.00169984	4.71656	0.827992	-0.000118608	4.59133	-0.00211852	0.37118	0.0011996	1.70276	3.61581
CR_5_3_tcell_cd45_14426	0.423376	-30.3241	C24	Tcell	Tcell	CR	5	expose	tcell	CR_PR	4.44445	0.00237319	2.86036	0.638658	0.401603	1.18366	4.33427	2.72122	-0.00017442	-0.001242	4.34231	0.433226	0.00234264	-0.00294982	4.23185	2.53717	-0.000250004	0.00279661	0.000250404	0.55464	0.000795656	1.43364	0.148933	0.830314	-0.003742	-0.00152149	4.56734	1.17331	1.63009	0.00295414	1.11459	0.00102898	0.905753	-1.07e-05
CR_5_3_tcell_cd45_7284	-23.6141	-6.57373	C13	CD16NK	CD16NK	CR	5	expose	tcell	CR_PR	3.49676	0.148909	3.33739	-0.00265138	1.62539	-0.000411407	1.01905	2.1594	0.000689539	0.00270359	3.0302	-0.00120565	0.00131149	0.422473	4.35716	2.99255	1.65193	-0.000416431	-0.00346343	-0.000135756	-0.000508779	0.874971	-0.00117679	-0.000640009	0.00216032	3.74265	0.00077792	1.03864	4.00542	0.874754	-0.00128268	0.001778	1.27013	3.07041
CR_5_3_tcell_cd45_28502	-0.602899	1.6365	C20	Tcell	HLADR+CD8	CR	5	expose	tcell	CR_PR	5.21917	2.11066	4.76208	1.82471	1.55514	1.98182	1.12532	2.34981	-0.00445025	1.22079	4.30856	3.44504	0.000915667	0.552346	5.09643	4.47943	3.0291	0.0787199	0.145119	1.09171	0.1131	3.10424	3.27935	1.01903	0.718382	5.6301	4.53539	4.28064	5.10835	0.681927	3.74128	0.301337	-0.000827754	2.63512
CR_5_3_tcell_cd45_11473	18.8089	3.43016	C14	Tcell	CD9_CD4	CR	5	expose	tcell	CR_PR	5.70438	1.64313	2.74884	2.80675	1.11116	4.09831	0.255586	3.84603	1.35409	-0.000869916	4.69959	2.273	0.248449	-0.000783633	5.09024	3.52488	4.92728	3.34616	0.000523515	0.799671	0.803487	2.58851	2.56465	1.68025	1.24622	2.02831	5.40881	3.10054	0.697301	-0.0014164	-0.00159932	0.0909006	3.6019	0.230457
CR_5_3_tcell_cd45_12301	-23.5704	-6.42946	C13	CD16NK	CD16NK	CR	5	expose	tcell	CR_PR	3.60276	-0.00209728	3.34879	0.241329	0.884255	-0.000208484	0.184904	2.10273	0.000777822	-0.00220715	2.43955	-0.000159266	0.00267423	0.936614	4.42811	3.22198	2.19436	1.79347	0.00236791	0.516815	0.00438342	-0.000663929	-0.00131734	0.000751346	-0.00178053	4.01589	-0.000713368	1.24687	3.48493	1.15598	-4.04e-05	0.529578	1.37817	3.04711
CR_5_3_tcell_cd45_6134	13.9647	29.8104	C6	Bcell	Bcell	CR	5	expose	tcell	CR_PR	5.14665	2.00443	2.73204	0.00177831	0.478599	0.41928	0.0910922	-0.00180314	0.000465972	2.97762	0.00339159	0.00510623	-0.000229992	0.00271623	4.59065	3.37643	3.95741	0.000488339	0.00176631	1.34726	-0.00101837	1.73864	2.35479	0.000946835	0.000405848	5.61288	-0.000275965	0.695703	0.238378	0.000175227	4.19629	0.00313698	1.07808	-0.00104329
CR_5_3_tcell_cd45_33523	-5.5869	11.0042	C12	monocyte	monocyte	CR	5	expose	tcell	CR_PR	3.68906	2.09971	4.34193	0.967217	3.86906	0.455193	0.635065	1.11987	-0.000825511	0.210823	1.45563	3.28234	0.013564	0.00121287	5.4282	4.5663	3.01146	0.00252529	0.176966	0.00132579	0.501813	3.18961	2.99613	-0.00106159	0.00343416	2.22529	0.000195106	4.08223	2.78075	-0.000294981	3.8326	0.00141407	0.00188745	2.73713
CR_5_3_tcell_cd45_21812	34.4503	-2.05368	C14	Tcell	CD9_CD4	CR	5	expose	tcell	CR_PR	3.9445	0.00271747	1.63897	2.52894	-0.00216912	2.07908	0.201563	1.85741	1.93926	-0.000962244	3.96865	1.6494	0.55348	0.0043864	3.68038	3.20196	2.28577	0.909871	0.572501	0.231767	0.000280735	1.62172	2.21632	1.96608	1.67479	0.982611	4.11738	-8.26e-05	0.00233501	-0.00253726	0.197104	0.00278873	-0.000772677	1.05921
CR_5_3_tcell_cd45_9640	2.62966	-5.10786	C22	Tcell	DP	CR	5	expose	tcell	CR_PR	5.00423	1.84617	4.00655	3.41051	3.69487	3.42503	0.719779	4.36802	1.14402	0.0196231	5.23442	0.887033	0.908173	1.11887	4.87886	3.10001	4.09718	2.76725	0.757867	-0.00296531	2.7823	1.18086	0.0024835	1.49194	1.10508	4.8793	4.66622	-0.000505853	2.00736	0.457914	0.648233	0.000208031	1.79945	4.12096
CR_5_3_tcell_cd45_19742	-25.7367	-0.833662	C13	CD16NK	CD16NK	CR	5	expose	tcell	CR_PR	5.51902	0.0872574	4.35744	-0.00163584	1.35394	-0.0027798	3.45453	3.92165	0.00299014	0.250491	5.00593	2.13544	0.000195462	0.224733	5.17363	3.85103	0.730678	0.000814424	-0.0030328	0.116924	2.19797	-0.00024185	1.32992	-0.00219922	-0.00158997	4.19439	0.606829	0.108734	3.24057	-0.00141944	2.75164	1.73e-05	-0.00189204	2.64336
CR_5_3_tcell_cd45_9326	-3.47755	8.1183	C12	monocyte	monocyte	CR	5	expose	tcell	CR_PR	3.88351	3.09864	4.70071	-0.000862773	4.07275	2.09162	-0.00101048	1.9321	0.000272781	1.16401	1.37128	2.64028	0.00151716	0.510028	5.9433	4.53443	3.18274	0.00127348	1.22323	-0.00129089	1.83023	2.2878	4.22779	-0.000805142	0.00110895	3.56863	0.000443721	5.39758	2.59732	0.789251	3.17503	-0.00262345	2.51815	3.28014
CR_5_3_tcell_cd45_26510	26.9761	-7.04373	C14	Tcell	CD9_CD4	CR	5	expose	tcell	CR_PR	4.17186	0.439712	2.45135	1.34798	0.0436583	3.22811	-0.00410294	-0.000219627	0.755272	0.149188	3.7353	0.0258585	0.000170658	0.161326	4.23038	2.2423	1.20454	0.771396	-0.00432948	-0.00204865	0.446862	1.54096	2.45037	1.0393	0.00199336	0.5239	3.53616	3.42287	0.00236699	0.00207111	0.000349509	0.186272	3.07675	0.001592
CR_5_3_tcell_cd45_20960	5.03971	-14.4017	C25	Tcell	DN	CR	5	expose	tcell	CR_PR	5.09621	0.254995	3.91047	0.806684	0.00104488	0.405354	4.35627	2.75343	0.00216285	0.0934432	4.76533	0.625279	-0.00188327	-0.00257535	4.84181	3.18399	0.00323571	1.59071	-0.000627521	0.00122473	4.48841	3.02949	1.35466	-0.00185055	-0.00197027	1.59034	4.77811	0.00216767	1.32045	-0.00177598	0.00153724	0.00054728	3.73403	-0.000405758
CR_5_3_tcell_cd45_14403	20.8484	6.34483	C14	Tcell	CD9_CD4	CR	5	expose	tcell	CR_PR	5.04875	0.736548	3.09432	3.12843	-0.000577176	4.14019	1.02836	2.60155	1.67991	0.00146023	5.2662	2.44269	-0.000699537	0.745083	5.00006	2.49728	2.38909	2.11959	0.776744	0.000501239	2.38581	1.94349	1.76823	0.799608	1.02742	1.4145	3.95428	1.6936	1.356	0.00038478	0.836479	-0.00152494	4.47303	1.06219
CR_5_3_tcell_cd45_5967	29.1873	12.2524	C14	Tcell	CD9_CD4	CR	5	expose	tcell	CR_PR	5.10979	1.23067	3.06159	2.46126	1.53478	4.32491	1.50311	0.303187	-0.00317869	0.146438	4.59733	2.28592	0.000304563	0.59057	5.12028	3.68577	1.71169	1.49916	0.00247638	0.295308	-0.000530066	3.37074	1.83348	1.46465	0.0322544	-0.00189556	5.2117	0.00283452	1.3905	0.0012995	1.63302	0.421071	3.96467	0.000717387
CR_5_3_tcell_cd45_28799	-27.3463	-11.4197	C13	CD16NK	CD16NK	CR	5	expose	tcell	CR_PR	4.4358	-0.00159626	3.80023	1.4015	2.6817	1.48935	3.11205	3.41185	-0.0015245	-0.00262451	3.40394	1.26901	0.000874172	0.85225	4.83141	3.36015	1.32996	-0.000860342	0.0016475	0.000308177	6.23e-05	1.40333	0.604775	0.00363637	0.00222801	4.15515	0.0584267	3.39834	2.81018	0.000357159	0.00041854	0.802758	0.944625	3.88235
CR_5_3_tcell_cd45_26836	21.9704	-13.2758	C5	Tcell	CD9_CD4	CR	5	expose	tcell	CR_PR	3.6077	-0.00195379	1.32173	2.39587	0.920015	2.85949	1.03666	2.75189	1.04953	-0.00203243	3.51094	0.0831791	0.00200088	0.861191	4.07768	1.25383	3.44421	0.818703	0.357256	0.144874	0.78291	0.214896	0.0145491	1.29967	0.399475	3.77299	4.76486	2.83196	1.35238	0.132596	0.00204151	0.0101892	1.10855	0.852907
CR_5_3_tcell_cd45_12049	-26.3757	-9.58667	C13	CD16NK	CD16NK	CR	5	expose	tcell	CR_PR	4.42883	1.45425	4.15304	0.39931	2.47665	0.196412	0.157205	3.56785	0.00407903	0.00188033	4.28112	1.90657	0.0571365	0.00269645	4.70816	3.31155	1.68694	0.000752694	0.000387925	0.00611716	2.11461	1.40658	0.000397213	0.00182854	-0.00126868	5.41574	1.65755	0.000179553	4.31185	0.00336897	0.00163577	0.00153998	0.00275819	2.04296
CR_5_3_tcell_cd45_15150	-9.9221	24.8186	C12	monocyte	monocyte	CR	5	expose	tcell	CR_PR	4.87851	1.54799	4.36331	0.592574	2.72321	1.98096	0.00414197	0.00485451	0.00741373	0.00303164	2.70651	3.02377	-0.000751576	1.0497	5.33094	4.54568	3.04425	-0.00357945	0.00300213	0.000673874	0.00294737	3.14079	2.95723	0.00136421	0.00262259	2.39646	0.000925712	1.03635	1.1478	-0.00167627	3.9778	0.355462	-0.00252938	2.16437
CR_5_3_tcell_cd45_5027	-25.9259	-6.96445	C13	CD16NK	CD16NK	CR	5	expose	tcell	CR_PR	4.51345	-0.00162517	4.32563	0.308933	-0.000585187	-0.000737901	2.48613	3.6689	0.00103247	0.370221	5.08585	1.20236	0.00173409	-0.000833492	4.59803	3.46249	1.26972	-0.00321634	-0.00073463	0.000305252	2.54774	-0.00263111	0.00234108	-0.000597058	-0.00375678	5.1104	2.06411	-0.0028431	4.74576	-0.00261997	0.00118309	-0.000577481	0.750065	2.71116
CR_5_3_tcell_cd45_32606	-24.177	-8.42551	C13	CD16NK	CD16NK	CR	5	expose	tcell	CR_PR	5.26664	2.05591	3.14161	0.00101894	-0.00579005	0.000130357	0.00180276	3.18488	-0.00180779	0.0783745	3.62748	-0.00300625	0.00198416	0.789944	5.4402	3.5341	2.2265	1.60655	0.00195394	0.513334	-9.67e-05	0.111875	0.00253235	0.00224561	-0.00486645	5.20959	0.00112042	-0.00202801	5.30703	0.00152986	0.427563	1.46461	2.14404	2.83558
CR_5_3_tcell_cd45_16152	19.7788	2.25692	C14	Tcell	CD9_CD4	CR	5	expose	tcell	CR_PR	4.84662	1.77446	3.64162	2.26802	0.604625	4.74156	2.04248	2.32313	0.795562	-0.000990587	5.59927	1.98144	0.00150932	0.00203533	4.5003	3.18641	2.08673	2.9298	-0.00187163	0.0540165	0.00240481	3.14599	3.35106	0.0319983	0.684593	2.16942	4.04195	3.18325	0.000876191	0.000378408	0.280207	0.000860777	3.59889	1.85833
CR_5_3_tcell_cd45_25559	23.538	11.361	C14	Tcell	CD9_CD4	CR	5	expose	tcell	CR_PR	4.67354	1.97729	1.90071	3.23135	2.05816	3.95457	1.29456	2.10375	0.0102198	1.93094	4.3077	2.90597	0.641189	2.04	4.47784	3.60135	2.33245	3.48655	1.12667	1.00186	4.88529	1.47397	-0.00155225	0.624129	1.02829	1.72902	5.051	0.000850958	0.768564	0.00111541	0.00155261	-0.00130028	4.0748	2.14772
CR_5_3_tcell_cd45_14215	-25.9252	-12.7589	C13	CD16NK	CD16NK	CR	5	expose	tcell	CR_PR	4.05745	0.844811	3.76928	0.542648	-0.000455299	-0.000441576	3.1873	3.1236	0.00329713	0.0024291	4.60527	0.110892	0.00189852	0.00249799	4.87905	3.2207	0.997472	0.00207304	-0.00278261	0.166021	-0.00217599	0.0491658	0.129559	-0.000821199	0.00112607	4.26285	-0.00234049	0.000767925	5.13307	0.541081	1.23272	-0.00107916	2.02905	0.178102
CR_5_3_tcell_cd45_14287	-19.7093	0.383433	C16	others	others	CR	5	expose	tcell	CR_PR	4.28099	9.99e-05	3.0856	5.94e-05	2.21953	-0.00311283	0.00320219	3.95822	-0.00290205	0.00217878	3.16204	0.00391877	0.00128099	0.574692	4.1113	2.88672	1.57371	-0.00485673	0.00123667	0.673928	1.77816	0.243785	-0.00270454	-0.000372846	0.0018757	4.00132	0.000779686	4.83046	3.35952	-0.000651224	-0.00183649	0.000334009	0.000864891	3.31793
CR_5_3_tcell_cd45_23194	26.6087	6.3249	C14	Tcell	CD9_CD4	CR	5	expose	tcell	CR_PR	5.11956	1.32143	2.45987	3.67375	1.08e-06	4.15173	0.00213187	2.96855	2.70507	0.473532	4.86489	1.1135	-0.000375676	0.590799	5.01919	3.65616	4.61574	3.62939	0.115936	1.35088	-0.00203234	3.17818	1.15573	0.748179	0.627153	0.00267908	4.91008	0.00191579	-0.0013098	-0.000315629	0.000718932	0.00191135	3.09888	1.43942
CR_5_3_tcell_cd45_24558	-26.8034	-12.825	C13	CD16NK	CD16NK	CR	5	expose	tcell	CR_PR	4.32274	1.71688	4.32245	1.44992	2.18926	0.402643	3.02347	2.08676	0.000419742	0.042068	3.28643	-0.0014887	-0.00280918	0.0029153	5.07686	3.56621	2.69693	1.66339	0.185432	0.311756	0.00314157	1.95876	0.60305	0.517443	-0.00255847	4.69717	0.438184	2.38092	4.81757	0.839696	-0.000910093	0.441765	0.0578433	3.04749
CR_5_3_tcell_cd45_34976	17.5304	-18.7852	C5	Tcell	CD9_CD4	CR	5	expose	tcell	CR_PR	4.61124	0.164433	2.81422	3.40396	2.34635	3.93339	0.969983	2.63276	1.19492	0.00105508	4.13622	0.000154911	-0.0021693	0.567712	4.20755	1.93099	4.40597	2.7575	0.389271	1.60863	-0.000604991	0.000522	0.00288357	1.72446	1.18208	1.94348	5.11748	0.239337	1.91262	0.378571	-0.00145668	1.2089	2.63119	0.872593
CR_5_3_tcell_cd45_14491	-26.183	-14.1271	C13	CD16NK	CD16NK	CR	5	expose	tcell	CR_PR	3.82695	1.45001	4.34345	-0.00395468	0.207369	0.000973531	2.54653	3.12028	-0.00199434	0.00010142	4.76221	0.17233	2.08701	0.430519	4.13802	2.90877	2.07838	3.89e-05	-0.000264897	0.154729	0.722722	1.15499	1.46413	-0.00133003	0.00345278	4.77727	-0.00147619	0.00123267	3.1138	-0.000355528	1.81712	1.38273	1.28068	2.3394
CR_5_3_tcell_cd45_17413	-33.1281	2.59488	C15	CD16NK	CD16NK	CR	5	expose	tcell	CR_PR	4.6656	2.52442	3.9796	0.00103736	2.71497	1.38289	1.09589	3.84402	0.000988771	-0.00117637	0.413079	0.00196448	-0.00313436	0.542575	4.39095	2.8158	1.80662	-0.000244441	0.00261301	-0.00142167	2.89697	0.940644	0.00337455	0.00175665	0.178403	5.42812	0.000478529	4.04915	0.939236	0.285001	0.797849	0.000658951	0.569969	2.66603
CR_5_3_tcell_cd45_12048	14.1151	-15.2291	C5	Tcell	CD9_CD4	CR	5	expose	tcell	CR_PR	4.79883	1.57301	2.79284	3.50753	1.98701	3.32298	1.27017	3.64031	-0.00118789	0.00178901	4.01182	0.000157572	0.00108252	0.126197	4.68781	3.17995	3.81855	2.42949	-0.000200034	0.360566	0.000158073	0.814846	3.12717	2.9692	-0.00199356	4.3093	5.26319	-0.00174997	0.00318969	-0.00210719	0.656324	0.414041	1.27877	2.24867
CR_5_3_tcell_cd45_34724	-23.4591	-8.13873	C13	CD16NK	CD16NK	CR	5	expose	tcell	CR_PR	3.99688	1.0194	4.05792	-0.00252535	2.12915	-0.00242255	0.691671	1.96672	-7.99e-05	-0.00104712	4.33727	0.35353	-0.00152129	0.629156	4.33645	3.36792	1.05028	0.000515641	0.000726339	0.00160267	0.83691	-0.000598193	2.06179	0.455768	0.783529	3.76374	0.631554	0.000289191	4.63071	0.320041	0.919484	-0.000368503	0.472543	3.03378
CR_5_3_tcell_cd45_38126	-27.1393	-11.4317	C13	CD16NK	CD16NK	CR	5	expose	tcell	CR_PR	3.5748	0.215694	3.5784	0.343689	3.00628	0.125588	1.92979	3.46442	0.374771	0.000921641	3.24448	0.358895	0.572724	-0.00447547	4.38994	3.35474	1.66528	0.0021329	9.07e-05	-0.00129461	-0.00183238	1.83452	0.89369	5.92e-06	-1.12e-05	3.26755	0.000685748	1.91108	3.86473	0.660389	2.13623	1.07277	0.000416637	2.84932
CR_5_3_tcell_cd45_20477	-20.4988	1.16844	C16	others	others	CR	5	expose	tcell	CR_PR	4.33226	1.28317	4.0296	0.000485546	2.62387	0.697028	1.26307	4.5329	1.37903	0.000941432	4.1107	0.953151	0.112517	-0.00312963	5.2786	3.34638	1.17706	-0.0012303	0.430414	0.00210334	3.40866	0.437241	2.04069	-0.00133411	0.00183355	4.20512	-0.00274458	4.69644	1.85377	0.000256338	1.31699	0.234836	1.27517	1.8182
CR_5_3_tcell_cd45_17369	19.9836	1.96	C14	Tcell	CD9_CD4	CR	5	expose	tcell	CR_PR	4.64438	-0.000484213	3.05737	3.17036	1.42241	3.32591	-0.00236677	2.41369	1.862	1.61322	4.93217	2.22911	9.2e-05	0.69255	4.57766	3.48952	3.63733	3.83788	-0.000612237	0.00111558	0.000117386	2.72452	2.52145	0.00288746	0.00304064	1.96849	5.04949	2.00919	-0.00134687	0.472585	0.983455	0.000425858	4.39974	0.819254
CR_5_3_tcell_cd45_31542	-23.1185	-9.0152	C13	CD16NK	CD16NK	CR	5	expose	tcell	CR_PR	4.19104	1.56558	3.85233	0.514775	1.89027	-0.00171607	-0.0011415	3.1748	-0.00237082	-0.00189917	4.76341	0.508408	-0.00170247	-0.000725882	3.75785	4.05396	1.40406	1.05764	-0.00508349	-0.00093987	0.000194699	0.703404	1.63489	-0.000942497	1.30901	4.88545	-0.00061965	0.000791948	4.73833	1.81424	1.06854	0.244025	0.242185	2.88551
CR_5_3_tcell_cd45_37001	-25.8407	-12.7663	C13	CD16NK	CD16NK	CR	5	expose	tcell	CR_PR	5.25415	0.669363	4.41606	1.33341	1.68577	1.00723	3.50332	3.92353	0.00100055	0.125915	5.26674	1.29672	1.12291	0.000113402	5.15319	4.06667	1.69193	-0.000825543	0.000439715	-0.001514	9.56e-05	-0.00112928	0.774942	-0.00214307	0.00230964	4.87275	-0.00269663	0.00226789	4.28714	-0.00299798	1.83049	0.033825	1.69942	2.20158
CR_5_3_tcell_cd45_21069	-25.964	-6.6344	C13	CD16NK	CD16NK	CR	5	expose	tcell	CR_PR	5.10712	0.56247	4.10933	0.848353	0.652643	1.37241	3.14392	2.66114	-0.00200177	0.327179	4.44415	0.195588	-0.000785389	0.322824	4.67349	3.4988	1.29917	0.00156978	0.00286921	0.00235675	2.6867	0.0790493	0.329676	0.0130568	0.000890512	5.37807	0.000823943	0.00032208	4.07101	0.436086	0.607581	0.10001	0.0028269	3.40981
CR_5_3_tcell_cd45_30575	18.8184	1.73503	C14	Tcell	CD9_CD4	CR	5	expose	tcell	CR_PR	5.07578	0.231557	3.13658	0.528064	0.12552	4.35437	1.50285	2.30605	2.19882	0.183066	4.77594	2.43211	0.275026	1.13434	4.50614	3.71891	3.55661	3.29937	1.68369	0.159882	0.00117055	2.9127	3.39313	1.69054	0.27212	1.0639	5.69138	2.04299	-0.00144755	0.000139112	1.01412	0.00097801	3.11336	1.45511
CR_5_3_tcell_cd45_37544	17.8706	3.19429	C14	Tcell	CD9_CD4	CR	5	expose	tcell	CR_PR	5.50335	2.06591	2.61434	3.07043	-0.000436803	3.73197	0.724422	3.04362	0.301062	0.763514	4.32637	2.64666	0.000693784	0.66509	5.65128	3.69841	3.67841	2.31665	0.66228	0.734225	0.00264054	3.07551	1.40154	1.57603	1.93324	0.281036	5.00295	3.46148	1.37415	0.00188126	6.69e-06	0.0020104	2.7934	2.83635
CR_5_3_tcell_cd45_33753	32.4389	3.21173	C14	Tcell	CD9_CD4	CR	5	expose	tcell	CR_PR	4.35579	0.893372	2.77904	2.35873	-0.00346301	2.93716	1.37287	-0.00104145	0.199581	0.634582	4.4439	1.72158	0.000925538	0.196526	4.37067	2.98844	2.80803	1.95324	1.07204	0.04269	-0.000490413	0.998389	0.00385859	0.00158729	0.764679	1.80464	4.69706	0.000555534	-0.00168871	-0.00202609	0.00051185	0.0444995	3.92779	0.60128
CR_5_3_tcell_cd45_18891	-26.6734	-5.47675	C13	CD16NK	CD16NK	CR	5	expose	tcell	CR_PR	4.67931	0.809696	4.12157	-0.00215196	2.07467	-0.00260791	0.00523561	3.75553	0.0036819	0.000656938	5.02721	0.979603	0.865106	0.00337005	4.82739	3.71397	1.12506	0.00572343	-0.00406329	0.00150109	3.02864	1.30921	0.000341296	-0.000670466	0.0011016	4.26465	0.84354	2.50528	3.95568	-0.00181927	-0.00359707	0.653027	0.330307	2.30649
CR_5_3_tcell_cd45_11284	-25.8919	-7.28057	C13	CD16NK	CD16NK	CR	5	expose	tcell	CR_PR	4.84991	0.205121	3.68908	0.753969	0.913065	-0.00234598	1.79509	3.0277	0.127957	1.01047	3.79461	1.17135	0.000507832	-0.00146591	4.47286	3.06058	1.92714	0.684794	0.950896	0.0961062	1.61209	1.43005	1.10641	-0.00110758	0.639473	3.72505	0.00396672	-0.000745857	4.48182	1.18124	0.00162651	0.00141632	-0.00240341	3.4727
CR_5_3_tcell_cd45_16579	30.2504	7.58112	C14	Tcell	CD9_CD4	CR	5	expose	tcell	CR_PR	4.16667	2.868	3.18426	3.38887	1.62739	4.3933	1.94392	3.93139	2.15171	0.257495	5.21494	3.23077	0.157157	1.30155	5.15168	3.46463	0.00446444	3.19972	1.23208	0.38896	0.35712	2.32307	4.0222	2.28697	-0.00220685	3.48064	4.83189	0.00470139	1.43215	0.000185255	1.0339	0.00140884	4.43642	2.64714
CR_5_3_tcell_cd45_26801	3.85503	-21.7673	C7	Tcell	HLADR_CD8	CR	5	expose	tcell	CR_PR	5.24178	2.51663	4.16673	3.06453	0.452562	0.172791	4.70011	3.51863	-0.00108195	-0.00130673	4.98853	3.15329	0.887755	1.48059	4.85284	3.82377	1.85517	3.71532	-0.00403072	0.000912645	0.000177763	2.7514	3.15435	2.44175	1.89113	1.62053	5.02159	3.23603	1.69742	0.584027	3.21445	-0.0011154	-0.000847792	1.18801
CR_5_3_tcell_cd45_25902	-20.066	-0.78511	C16	others	others	CR	5	expose	tcell	CR_PR	4.38229	1.73523	4.11071	-0.00230637	2.95288	0.00331591	0.621164	2.89699	-0.0027241	-0.000116002	4.4622	0.0576463	0.886637	0.213821	4.94938	3.03825	0.593346	0.411249	-0.000822964	0.000887283	2.72711	0.200487	0.381691	-0.00166804	0.00322397	5.3766	0.000503942	3.54073	2.92473	0.393292	1.97661	0.00147266	0.944731	3.79423
CR_5_3_tcell_cd45_36717	12.9005	-12.8023	C5	Tcell	CD9_CD4	CR	5	expose	tcell	CR_PR	4.809	1.55283	3.09013	4.07253	2.53174	4.27618	0.00287231	3.75949	0.002421	0.00465136	4.71105	1.61086	1.09838	0.00788452	4.83677	3.69634	4.24855	2.91079	1.14664	0.566772	0.00430701	2.32267	0.000741553	1.75231	2.50948	5.04022	5.51802	1.04006	0.00229277	-0.000158499	0.4677	0.170841	2.0731	2.65873
CR_5_3_tcell_cd45_28078	15.8779	5.7488	C14	Tcell	CD9_CD4	CR	5	expose	tcell	CR_PR	5.39718	0.492268	4.29976	3.50709	0.900728	3.7134	2.2938	1.3035	0.000190658	0.134539	5.27673	1.95279	0.00110783	1.76507	4.92762	3.51773	2.95978	3.42468	0.150431	0.814093	-0.000521177	3.50965	3.20257	2.00813	0.0009588	0.000778126	5.34298	3.93727	1.76209	0.00128675	3.15513	0.00335136	3.3363	1.71544
CR_5_3_tcell_cd45_3833	17.8057	7.01928	C14	Tcell	CD9_CD4	CR	5	expose	tcell	CR_PR	5.61448	2.28655	3.41466	3.73689	1.15017	4.00008	1.48953	3.83894	0.860099	0.529027	4.34465	2.46451	0.00100685	0.00203437	5.46135	3.34668	3.7023	3.6384	0.648298	0.946359	2.38527	3.82785	2.94906	3.117	0.00173344	1.03655	4.77706	2.94006	0.00012532	-0.00129052	1.72628	-0.00248476	2.24935	2.81211
CR_5_3_tcell_cd45_26028	21.534	-15.1043	C5	Tcell	CD9_CD4	CR	5	expose	tcell	CR_PR	3.73685	-0.00224367	1.19874	2.08408	1.24907	2.77915	0.0962963	2.83247	-0.00159932	-0.000325887	3.56537	-0.000182131	-0.000887096	-0.00182701	3.37216	1.36373	3.5668	0.709941	-0.00160884	-0.002551	0.203326	1.49478	-0.000854221	2.30325	0.000280452	3.57357	3.98271	1.55832	1.16069	0.00061402	0.000747553	-0.000431867	1.43119	-0.00196649
CR_5_3_tcell_cd45_14536	10.3073	20.7479	C6	Bcell	Bcell	CR	5	expose	tcell	CR_PR	4.74537	1.60382	1.47403	-0.00131994	2.85667	0.783072	1.63905	-0.00336695	-1.85e-05	0.00252243	0.000434744	1.22786	-0.000972218	-0.00130397	4.57069	3.13929	3.62233	0.893508	0.00225804	1.39268	0.873519	2.02626	2.49734	-0.00122782	0.00109028	4.18287	1.29987	3.6164	-0.00230763	0.000821412	3.42962	-0.00106106	0.00172846	3.52068
CR_5_3_tcell_cd45_17533	-25.2395	-5.06933	C13	CD16NK	CD16NK	CR	5	expose	tcell	CR_PR	4.47861	1.24731	3.26868	-0.00481503	0.00281261	-0.00194428	-0.000305201	3.23945	0.00132898	0.44019	4.0505	0.0791475	0.0769702	0.000234693	4.94721	3.5622	0.666852	-0.000445708	-0.000304928	0.00272767	2.34696	1.54803	0.448087	-0.00235553	-0.000698452	3.68631	0.00311763	-0.00187759	2.5282	0.047951	1.32248	-0.000251613	-0.00212091	2.11814
CR_5_3_tcell_cd45_26503	-26.2216	-13.4743	C13	CD16NK	CD16NK	CR	5	expose	tcell	CR_PR	5.39955	2.31959	4.61478	-0.000101206	2.45764	0.689937	2.22714	3.46243	0.0920988	-8.7e-05	4.98156	0.0427388	0.729129	0.421	4.91598	3.70693	0.884094	0.875701	0.000742186	0.382829	-0.006851	0.842863	2.6804	0.000542309	0.000608264	4.24231	-0.00129238	2.77582	4.97008	0.368925	-0.000812144	1.14372	1.34489	2.81722
CR_5_3_tcell_cd45_37783	-16.9174	0.0675858	C16	others	others	CR	5	expose	tcell	CR_PR	5.02862	0.0999648	3.97794	1.19582	1.78404	0.000119121	-0.00111728	2.87707	-2.26e-06	0.000198085	4.82431	0.392683	-0.000413724	0.547066	5.09329	3.91325	2.12233	1.1214	0.050793	-0.00262186	-0.000203458	1.39378	1.3158	0.00031835	0.00106569	4.24771	2.15552	6.48596	5.21621	0.65373	0.921845	1.03575	2.26287	2.66984
CR_5_3_tcell_cd45_22763	20.6222	3.90291	C14	Tcell	CD9_CD4	CR	5	expose	tcell	CR_PR	4.63256	0.807018	2.62559	4.48613	-0.00308603	3.98266	1.27643	2.55975	-0.00175672	0.00104387	4.87219	1.87832	-0.000403402	0.217525	4.58703	3.39574	3.20992	2.99982	0.210298	0.149554	-0.00012519	3.04621	3.97525	0.107552	-0.00231399	0.000905761	3.46802	2.42414	1.02882	-0.00160537	0.00385053	0.00162945	3.17291	0.186592
CR_5_3_tcell_cd45_32953	17.1362	5.4202	C14	Tcell	CD9_CD4	CR	5	expose	tcell	CR_PR	5.11583	1.31226	4.24527	3.40395	0.384344	3.92328	1.45915	0.00130266	0.942798	0.00757532	4.86557	2.15669	-0.000706503	0.00226807	4.85567	2.73915	3.56646	2.90353	0.260546	1.01346	1.17212	3.35943	2.27031	2.68181	0.614629	1.998	5.49321	3.23638	0.00289977	-0.00054928	0.00444616	5.57e-05	3.81322	1.38293
CR_5_3_tcell_cd45_413	-27.0479	-12.8978	C13	CD16NK	CD16NK	CR	5	expose	tcell	CR_PR	5.02271	1.79843	4.51702	0.0480393	3.54818	-1.21e-05	2.87922	3.1722	-0.000593426	0.0279546	3.91405	0.000296201	0.247933	-0.000267789	5.34795	4.32543	1.81976	0.299326	1.04095	0.791147	1.73507	0.687202	2.43931	-0.00076282	-0.00100077	4.772	-0.00116991	1.11947	5.46415	1.15283	0.000468841	0.000233041	0.667326	3.16078
CR_5_3_tcell_cd45_10762	15.59	-17.0398	C5	Tcell	CD9_CD4	CR	5	expose	tcell	CR_PR	4.67667	0.688888	2.1631	2.56036	2.03568	4.10315	1.6541	3.70748	0.13489	0.00179266	4.18486	0.00253891	0.117368	-0.000296045	4.55134	2.99659	4.31164	1.98742	-0.0016839	0.598226	0.000181568	-0.00123906	0.407827	1.84793	-0.00012916	4.71534	5.1098	-0.00153969	-0.0017276	0.0797179	0.00155871	0.00298572	1.80306	1.20856
CR_5_3_tcell_cd45_30571	-28.3207	-6.58663	C13	CD16NK	CD16NK	CR	5	expose	tcell	CR_PR	4.86148	0.696856	4.43735	-0.00396896	3.23325	0.00352525	0.00044358	4.1364	0.0010658	0.000351355	3.34658	0.621087	0.00295267	0.0205288	5.14556	3.50875	0.00212061	0.140546	0.000665144	0.00181065	2.35689	1.7874	0.154391	-0.0055536	0.297143	4.40822	1.4323	1.91807	4.79217	0.609089	0.00645075	0.00334914	0.911041	4.394
CR_5_3_tcell_cd45_8986	7.22312	-24.753	C7	Tcell	HLADR_CD8	CR	5	expose	tcell	CR_PR	5.49089	0.000348125	3.71587	2.53584	0.551923	0.844766	5.58472	4.09038	1.03798	0.039448	5.48997	0.0594364	-0.00109955	0.00111972	4.66248	2.61977	4.51789	2.62572	0.000357649	0.0171184	0.0603074	2.31652	2.28686	2.25608	0.419564	0.000616957	5.42968	2.33623	-0.00105655	0.00379227	0.367466	0.516067	4.54742	0.000796948
CR_5_3_tcell_cd45_14745	-17.2666	-23.1636	C24	Tcell	Tcell	CR	5	expose	tcell	CR_PR	3.59662	-0.00113224	2.90746	0.00171675	-0.000119555	-0.000590404	2.21263	3.46553	0.000521424	0.000677097	4.22075	0.533478	0.00089701	0.00216437	4.18893	3.36656	1.93037	0.274625	1.25882	0.00162626	-0.000108524	1.51019	-0.00189805	0.000402023	-0.00110578	2.97229	3.65435	1.71296	2.65102	0.00271988	2.13829	0.00180958	0.00410353	0.0017338
CR_5_3_tcell_cd45_25946	9.73501	-27.7012	C4	Tcell	HLADR_CD8	CR	5	expose	tcell	CR_PR	4.13399	-0.000588252	2.00796	1.75074	0.00288432	-0.000492415	4.43397	2.43861	0.00146739	-0.00255527	4.14192	0.677196	7.34e-05	0.735437	4.70225	2.65391	3.2995	2.22472	0.331503	-0.00144932	0.00230615	0.563181	-3.13e-05	1.34292	1.09034	4.3532	4.67136	0.917792	0.000130383	-0.000622302	1.88744	-0.000850402	2.61008	0.00371536
CR_5_3_tcell_cd45_14804	-18.2576	-0.60797	C16	others	others	CR	5	expose	tcell	CR_PR	3.71139	-0.00163397	3.68363	0.00182063	2.43353	-0.000646592	0.101063	0.984011	0.000393826	0.737682	3.51616	1.21624	-0.000348851	-0.00172746	4.12581	3.21439	2.31268	0.00165836	0.000243583	-0.00182643	0.232495	0.00100718	0.00093061	-0.00216299	0.000150949	3.19158	0.00225179	5.73367	3.87209	0.277781	1.43427	0.00145911	0.000762685	3.62793
CR_5_3_tcell_cd45_6601	-25.7536	-5.28533	C13	CD16NK	CD16NK	CR	5	expose	tcell	CR_PR	4.27026	0.839809	3.23957	0.00142954	0.957686	-0.00146521	1.30809	4.01053	-0.000892409	-0.000276545	4.41568	-0.00362547	-0.00149883	0.000741975	4.48997	2.4583	1.40755	1.34278	0.0204248	0.137807	3.30171	1.76084	0.000483838	0.243172	0.00234603	4.8445	0.00120765	0.000206683	2.88139	0.0396554	0.00211491	-0.000129264	0.418308	3.17504
CR_5_3_tcell_cd45_6790	-26.9341	-9.6634	C13	CD16NK	CD16NK	CR	5	expose	tcell	CR_PR	4.43997	1.50195	4.43706	0.761024	3.06265	-0.00122399	1.18151	4.13241	-0.000176418	0.000766642	4.81389	0.982275	-0.00156208	0.992229	5.08494	4.2981	1.68383	0.00355476	0.000938254	0.00352111	3.22425	1.73145	-0.00263901	-0.00201165	-0.000240335	4.74654	0.000670476	-0.00227116	4.80186	-0.00108038	0.835505	0.183573	0.112376	2.44963
CR_5_3_tcell_cd45_618	3.69474	-19.9145	C25	Tcell	DN	CR	5	expose	tcell	CR_PR	5.75015	1.13222	3.96143	3.77979	0.00129452	-0.00445919	5.49393	3.64088	0.000635155	0.000553338	5.58412	0.00342599	-0.00305378	0.00114973	5.40692	3.77854	1.11938	0.00334545	0.000220367	-0.000451892	3.49836	1.28128	2.41483	2.3393	0.00133495	3.69055	5.10546	1.0793	1.00822	-0.00400838	-0.000760682	-0.00156111	3.82678	0.000429682
CR_5_3_tcell_cd45_31517	-5.15838	-16.6403	C20	Tcell	HLADR+CD8	CR	5	expose	tcell	CR_PR	4.0717	0.298694	2.41695	1.90238	2.9646	0.000436287	3.56551	0.649248	0.478699	-0.00131312	4.33997	0.189343	-0.00105793	0.17191	4.07299	2.72691	2.31565	0.00118369	-0.000442266	0.142663	0.0269509	0.742307	-0.000198309	0.0466035	-0.0029078	3.75473	3.96559	5.06838	2.6675	0.00203861	4.57046	0.816895	0.00073052	0.450154
CR_5_3_tcell_cd45_539	-26.293	-11.7995	C13	CD16NK	CD16NK	CR	5	expose	tcell	CR_PR	4.772	0.00278458	4.39186	0.563269	2.17999	0.000533977	2.43214	3.40847	0.000624226	0.00100441	4.14065	0.471942	-0.000803669	0.000854496	4.66806	3.81487	1.07526	0.638527	0.000246994	0.211393	0.856928	1.46302	1.82738	1.19175	0.002246	3.87735	0.600136	0.000616444	5.10621	0.37307	3.24972	0.000776956	1.45893	2.98109
CR_5_3_tcell_cd45_32263	26.4132	2.6347	C14	Tcell	CD9_CD4	CR	5	expose	tcell	CR_PR	5.19827	1.89565	1.92376	3.31344	0.376454	3.99566	-0.00141127	2.61918	0.00644436	0.0830327	4.37232	1.31569	-0.00140516	0.6465	4.66689	2.63755	4.42035	2.90756	0.00159338	1.08954	2.38095	2.6701	0.000751746	2.27074	0.232625	0.485185	4.82079	-0.000950067	0.000671748	0.00215171	0.133997	-0.00385076	3.23793	1.42762
CR_5_3_tcell_cd45_30453	-26.1211	-11.3075	C13	CD16NK	CD16NK	CR	5	expose	tcell	CR_PR	3.55427	0.616152	3.81481	0.00252241	2.28518	1.23783	3.16477	1.6438	-0.00149424	-0.00436267	2.98706	1.35252	0.00146348	0.523413	4.43637	3.71979	0.367888	0.159596	0.00216686	-0.000931431	-0.0023329	0.597263	0.000688228	-0.00275368	0.296074	4.6037	0.317085	-0.000900176	4.13136	-0.00163384	3.02113	0.257638	-0.00249239	-7.72e-05
CR_5_3_tcell_cd45_3625	-12.7445	-3.95481	C25	Tcell	DN	CR	5	expose	tcell	CR_PR	3.4332	0.000116778	2.247	0.000846339	0.00100545	-0.000358359	1.54596	2.73667	0.00166429	-0.00200754	0.000588729	0.699388	-0.0016212	0.27474	3.90531	2.02595	1.56674	0.000285838	0.00350778	0.00118854	0.890913	-0.000200457	0.934908	0.00388464	0.00654769	3.41488	4.90309	2.42589	2.28879	-0.000580383	0.571392	1.22675	-0.00108415	2.66789
CR_5_3_tcell_cd45_15582	-23.9865	-9.98604	C13	CD16NK	CD16NK	CR	5	expose	tcell	CR_PR	3.91496	0.473337	3.83709	-0.000208817	3.28321	-0.000789938	0.698576	3.69172	0.00328396	-0.00148045	3.48298	1.90795	-0.00645288	0.260515	4.27601	3.34103	2.20459	1.27527	-0.000935195	0.128041	-0.00301391	0.647298	1.33282	-0.000850986	0.00021696	4.1786	0.000801241	-0.0020015	3.27331	0.00390915	2.11222	0.59387	1.12227	4.27095
CR_5_3_tcell_cd45_19392	-26.5585	-13.6765	C13	CD16NK	CD16NK	CR	5	expose	tcell	CR_PR	4.77306	2.01747	4.04722	0.000914461	1.9074	-2.16e-05	3.65861	4.36403	-0.00314423	-0.000867565	5.30794	1.04084	-0.00316595	1.10825	4.8565	3.45635	0.555066	0.00447637	0.00120092	1.97848	0.00183604	1.60622	2.57668	-0.0029052	-0.00249895	4.60019	2.23465	1.58688	4.77099	1.07836	0.000371246	-0.00463772	0.643312	2.35352
CR_5_3_tcell_cd45_2211	-31.7055	2.40457	C15	CD16NK	CD16NK	CR	5	expose	tcell	CR_PR	3.97538	1.95741	3.57759	-0.0012833	1.91556	-9.92e-05	1.73033	3.58935	0.73213	-0.000937181	1.497	0.00100239	-0.00081328	0.00134016	5.07409	2.91859	1.08383	1.82267	0.386451	0.0018941	2.50354	1.30514	0.000332396	-0.00105088	0.00137147	4.10408	-0.000848577	1.78742	-0.000701397	-0.00367832	1.2564	-0.00211005	0.940826	2.72105
CR_5_3_tcell_cd45_2286	5.33968	-8.93187	C22	Tcell	DP	CR	5	expose	tcell	CR_PR	5.47477	2.07307	4.54935	3.33535	1.40041	3.97953	4.96055	3.15997	-0.000647415	-0.000673092	5.31322	2.16178	1.17872	1.18437	5.49977	3.95568	4.26763	2.6087	0.875337	0.00122038	0.81237	1.08544	3.10697	1.95119	0.000841236	2.73051	5.84036	0.00242171	5.06798	1.31187	0.00406711	0.000623475	3.08604	1.76001
CR_5_3_tcell_cd45_18762	-25.1497	-12.7176	C13	CD16NK	CD16NK	CR	5	expose	tcell	CR_PR	4.92428	1.92432	5.18287	-5.33e-05	4.04788	0.000583085	3.04819	0.0809711	-0.00118707	0.179029	2.69647	1.41397	0.00234598	0.211378	4.96948	3.79264	2.04658	-0.000394493	0.00373606	-0.000902241	-0.0018718	-0.00313672	1.11904	-0.00140106	0.000630193	4.26845	0.00127481	0.00107637	4.47349	0.0156842	0.00035957	-0.00379454	2.30189	4.30367
CR_5_3_tcell_cd45_32281	26.6667	3.50707	C14	Tcell	CD9_CD4	CR	5	expose	tcell	CR_PR	4.98356	0.498325	2.87546	2.89129	0.000174737	3.67352	0.904146	3.60965	1.02351	0.0667219	4.27035	1.45948	0.00135966	-0.00318372	4.95052	3.85208	4.16021	2.7414	-0.000387088	0.849826	0.00226213	2.56293	0.850815	2.11118	0.155267	0.000508183	4.73887	0.000543217	0.784311	0.00298558	-0.000633996	0.0001	3.73215	2.17111
CR_5_3_tcell_cd45_7826	-24.7314	-3.98173	C13	CD16NK	CD16NK	CR	5	expose	tcell	CR_PR	4.56592	0.924452	3.42838	-0.00249655	1.13246	-0.00181033	1.69605	3.2986	0.000873386	0.0269851	4.74174	0.149334	0.139484	0.436204	4.25192	3.79124	1.84718	0.553024	0.496596	0.00165488	0.880535	0.00195595	0.855327	0.0704695	-0.00245975	3.35619	-0.00211348	1.23968	2.56468	0.00100426	0.751867	-0.00165209	1.02274	2.22894
CR_5_3_tcell_cd45_14751	-24.8048	-13.5095	C13	CD16NK	CD16NK	CR	5	expose	tcell	CR_PR	4.97825	1.04624	4.09023	-0.000206203	2.47103	-0.00139544	0.799146	3.11822	0.211695	0.293407	5.22045	1.97017	0.000733044	0.17569	4.83828	4.09381	2.20062	0.0041876	0.00471402	-5.52e-06	-0.00172041	1.37165	2.27402	0.203432	0.0965895	4.66115	0.748645	3.07746	5.05571	1.76147	0.563812	0.428615	-0.00111684	2.88124
CR_5_3_tcell_cd45_24263	-7.80155	30.5644	C17	CD16mDC	CD16mDC	CR	5	expose	tcell	CR_PR	4.00274	1.5294	3.54911	-0.000845832	1.28633	1.5095	6.41e-05	0.00174248	0.0023392	0.000566657	0.00426344	1.18683	0.000426691	0.00252212	5.40133	4.0357	0.88255	1.40089	-0.000614053	-0.00676225	0.00363499	0.659355	2.27204	-0.000133613	8.45e-07	3.50588	1.13927	3.02262	2.67454	-0.00242612	3.68056	-0.00172477	0.206642	4.44526
CR_5_3_tcell_cd45_25449	-21.5224	-9.9585	C13	CD16NK	CD16NK	CR	5	expose	tcell	CR_PR	4.76657	1.45995	3.90525	1.54156	2.61396	0.00241123	0.775198	0.677034	0.000733163	0.000574534	4.66401	0.629269	0.067462	0.0463852	4.41347	3.69449	1.7138	0.000321489	-0.00183088	0.000832337	1.24843	0.000824862	-0.00114127	0.195086	0.330003	4.84121	-0.00238262	1.01984	4.47063	1.30339	3.1717	0.0831846	2.3594	3.872
CR_5_3_tcell_cd45_10687	11.6462	-26.3746	C4	Tcell	HLADR_CD8	CR	5	expose	tcell	CR_PR	5.40358	1.547	2.74259	2.62936	0.00246549	0.00258989	5.28229	3.70064	-0.00252991	-0.00162026	4.54762	-0.00313224	-0.00267849	0.933761	4.77806	2.64192	5.19866	3.00295	-0.00102729	0.000194146	0.00136623	0.00203258	-0.0010975	3.28926	1.46504	4.50683	5.22244	8.64e-05	0.000334303	0.00254705	0.000183989	-0.00448458	2.38931	1.06793
CR_5_3_tcell_cd45_27455	6.39729	-20.0108	C7	Tcell	HLADR_CD8	CR	5	expose	tcell	CR_PR	4.42392	0.525796	3.63021	1.80621	0.916245	-0.00329526	4.67577	2.55716	1.50668	0.450692	4.77059	2.80711	0.726374	0.00204977	4.58477	3.42821	0.281938	1.51906	-0.00113021	0.00232894	0.823313	2.09273	2.44478	0.000688557	1.7466	0.000947706	4.58861	4.46378	2.12889	0.182822	0.00243903	0.13906	3.67644	2.29466
CR_5_3_tcell_cd45_12637	24.8424	10.2245	C14	Tcell	CD9_CD4	CR	5	expose	tcell	CR_PR	4.97867	1.54733	3.312	0.999371	0.0810769	3.60478	1.4998	2.89659	0.00187822	0.00171857	5.19305	1.22072	0.347518	0.488673	4.60057	2.56395	1.28772	3.11429	0.357317	0.00151282	2.79944	2.6414	2.77464	-0.00173281	2.19644	0.349776	4.97203	0.909429	2.05571	0.00223303	0.000296714	0.00240932	4.42847	1.43827
CR_5_3_tcell_cd45_20193	-27.6216	-13.6937	C13	CD16NK	CD16NK	CR	5	expose	tcell	CR_PR	5.28508	2.39095	4.02862	0.00146966	1.47529	0.950535	2.31445	3.39724	-7.56e-05	1.72361	4.22515	2.419	0.00164481	1.47776	5.28171	3.52725	2.69227	0.184666	0.670365	0.382317	1.31179	1.79592	1.80656	0.643306	0.746261	4.74104	1.4896	1.25002	4.4115	0.497843	1.15426	0.661463	2.75383	2.21192
CR_5_3_tcell_cd45_1165	10.0622	-16.1641	C18	Tcell	DN	CR	5	expose	tcell	CR_PR	4.26347	0.911745	2.96348	3.25518	3.24865	0.00362046	-0.00232308	0.000525384	-0.00291778	0.000534516	3.10227	2.29764	0.00353393	0.000726835	4.90522	3.40091	3.88818	3.90157	0.00237614	-0.00148453	0.00238071	0.310079	0.000624404	2.60985	0.507576	4.81676	4.87018	1.64658	3.37714	1.53335	2.09776	0.000769701	0.18013	-0.000637229
CR_5_3_tcell_cd45_31665	-34.2676	0.898797	C15	CD16NK	CD16NK	CR	5	expose	tcell	CR_PR	4.35402	2.50117	4.19903	1.52437	2.93271	0.00339435	1.48542	4.28757	-0.00145991	0.000467488	0.00224705	0.000756025	0.00293938	-0.00469971	4.89688	3.6808	1.78102	0.00203733	0.00224986	1.05323	2.60608	1.28238	0.000389413	0.00128363	0.00311338	4.62396	-0.000678047	-0.00121852	1.0725	0.00167141	-0.000539187	0.00249229	0.00174706	3.16022
CR_5_3_tcell_cd45_22467	-19.3905	6.24504	C16	others	others	CR	5	expose	tcell	CR_PR	5.09846	1.05544	4.22867	-0.00343526	4.24649	0.00416676	2.61679	3.07576	0.00160175	0.0023816	3.40195	2.97283	-0.000898388	0.000329118	5.29402	4.42839	3.03478	1.09688	0.578328	-0.00170368	2.2957	2.13725	2.32551	-7.67e-05	0.000720843	5.26425	0.0018397	4.11016	4.0582	0.00209029	1.35704	0.0938247	1.82972	3.9935
CR_5_3_tcell_cd45_29826	-25.4242	-14.0281	C13	CD16NK	CD16NK	CR	5	expose	tcell	CR_PR	5.33466	0.00104996	4.57631	-0.00190603	1.27654	0.774133	1.70164	2.46031	0.269098	0.00281101	5.46832	0.0014015	0.622919	0.00282986	4.99023	3.90837	1.83042	-0.000847563	-0.00203086	0.00319597	0.314899	1.26661	0.954219	0.153811	-0.00139372	4.82861	0.00196844	1.9637	5.62858	0.271901	3.14161	-0.00300006	0.00271136	2.97205
CR_5_3_tcell_cd45_13689	-17.2535	-0.0178676	C16	others	others	CR	5	expose	tcell	CR_PR	4.2772	2.47323	4.80551	0.000748192	3.2009	-0.000307509	1.13619	3.66993	-0.00178524	0.797073	3.74745	0.992612	-0.00132149	0.00113955	4.52773	4.00048	2.51292	1.72731	0.00145188	0.00211295	-0.000167733	1.15649	-0.00045391	0.000996332	1.56721	4.94771	0.00108142	4.96678	5.11862	4.6e-05	1.21403	0.407551	0.363939	2.6096
CR_5_3_tcell_cd45_18496	1.70486	-26.7007	C7	Tcell	HLADR_CD8	CR	5	expose	tcell	CR_PR	4.63655	1.83178	3.20371	1.81914	0.227604	0.0019044	4.55557	2.03163	0.00242363	0.00106332	4.96855	2.10821	0.00255188	1.18282	4.73112	3.95801	1.02062	2.64836	0.0688749	-0.000959789	-0.000595384	3.37583	3.89012	1.47472	1.31049	-6.96e-05	4.43601	-0.00232209	-9.15e-05	0.00168534	-0.00150514	0.00128955	0.425497	0.000964511
CR_5_3_tcell_cd45_13795	-27.1948	-12.3655	C13	CD16NK	CD16NK	CR	5	expose	tcell	CR_PR	4.96741	1.2661	4.33644	-0.000274742	3.10654	0.0010153	1.77842	2.9321	-0.000499359	-0.000825655	3.54713	1.66635	0.00371636	-0.000928584	4.99368	3.72697	2.47978	-0.000341947	0.00355726	-0.000252854	0.00197791	2.51429	0.00168607	0.113511	0.00123234	5.42539	0.00146235	0.287225	4.78557	-0.000310638	0.00112302	-3.88e-05	2.29919	4.77326
CR_5_3_tcell_cd45_19419	-22.891	-7.14273	C13	CD16NK	CD16NK	CR	5	expose	tcell	CR_PR	4.14494	-0.00190788	3.33185	-0.00105475	0.959455	-0.0015629	-0.00150613	0.875509	-0.000475579	-0.00108375	4.35013	-0.00322802	0.79808	-0.00218581	4.43545	2.79439	0.0278448	0.000545169	0.00203868	0.0030639	0.00214931	1.19672	0.719232	-0.0027047	0.704756	3.01497	-0.0039342	0.00234094	4.8144	1.94843	0.977984	-0.000761472	0.00301238	2.25574
CR_5_3_tcell_cd45_15703	26.261	10.59	C14	Tcell	CD9_CD4	CR	5	expose	tcell	CR_PR	4.77401	1.03176	2.12977	2.68919	0.871721	3.06376	0.974799	1.09156	0.00253915	0.215525	4.20537	2.4385	0.852208	0.781288	5.05888	3.4522	3.5534	2.67973	0.20781	0.696963	2.107	2.23751	2.68726	0.00127418	1.53409	-0.00195965	5.02155	0.000705954	0.418073	-0.000523077	1.59432	0.00139952	3.48382	-0.00259192
CR_5_3_tcell_cd45_6623	-12.8055	-5.81975	C13	CD16NK	CD16NK	CR	5	expose	tcell	CR_PR	5.35888	0.798191	4.1105	-0.00143351	0.00177499	0.00192177	-0.00104196	4.21473	-0.00077488	0.360764	4.68052	-0.00287939	0.389302	0.500086	4.57067	3.79973	2.57951	-0.00113973	0.00299837	0.196354	0.414961	0.745596	1.65333	-0.000549913	-0.000619296	3.88042	3.04273	2.19486	4.14379	-0.00149704	-0.00241858	0.000781889	1.24255	2.23922
CR_5_3_tcell_cd45_8983	10.8572	33.9296	C6	Bcell	Bcell	CR	5	expose	tcell	CR_PR	5.00243	2.89619	2.35141	-0.000692092	-0.00153587	0.321602	0.984562	0.366164	1.01991	0.0032559	1.58549	3.16009	0.155766	0.134397	5.16307	3.94517	2.74691	0.000288849	-0.0033586	0.0496474	0.00278456	0.714274	3.62642	0.945869	-0.000713715	5.75001	9.22e-05	1.49841	1.32316	-0.000194968	4.24165	-0.00288764	-0.00266925	0.822113
CR_5_3_tcell_cd45_37769	-26.216	-7.67576	C13	CD16NK	CD16NK	CR	5	expose	tcell	CR_PR	4.53389	0.119035	3.84808	0.045396	0.361128	-0.000155198	1.58484	3.23211	0.00291748	0.00199258	4.40619	1.26951	-0.00127283	0.0224187	4.64157	3.65655	-0.00015896	-0.00237396	0.304399	-0.0018305	2.64001	1.26356	0.909985	-0.0011476	0.00146489	4.78445	-0.00178273	0.00260388	4.7694	0.746126	1.80601	0.515067	0.776559	3.37328
CR_5_3_tcell_cd45_29479	-26.4768	-12.0472	C13	CD16NK	CD16NK	CR	5	expose	tcell	CR_PR	3.51836	0.000855313	4.56322	0.000820271	1.70565	0.00264448	2.46679	3.55178	0.00140288	0.000800302	3.71312	2.31265	0.00013544	-0.00254225	4.37641	3.73196	1.10563	-0.00205769	-0.00247101	0.0637929	0.00117807	0.904829	0.764574	-0.000150202	0.000216805	4.78816	0.00158365	1.68302	4.27007	1.25564	-0.00115064	0.000451517	-0.00207449	3.52815
CR_5_3_tcell_cd45_5407	-26.8265	-9.69415	C13	CD16NK	CD16NK	CR	5	expose	tcell	CR_PR	5.19502	2.34607	4.78658	-0.000245978	2.57761	0.890278	0.603687	3.56534	0.000816329	0.100245	5.0316	-0.00317693	-0.00025731	1.66006	5.28403	3.91364	1.39233	-0.000101927	0.000424795	0.00175166	2.54592	1.11881	-0.00409733	0.000626011	-7.84e-05	5.41251	-0.000569072	-0.00463448	5.189	-0.00313259	1.14222	-0.000782408	0.186351	1.70063
CR_5_3_tcell_cd45_32634	6.98877	-9.10674	C22	Tcell	DP	CR	5	expose	tcell	CR_PR	5.95992	1.40476	4.67828	3.83778	0.860878	3.63797	5.11079	4.40068	-0.000701135	-0.00331304	5.08928	2.11933	0.178853	3.13693	5.99206	4.48461	4.52679	1.76513	1.39099	-0.000677971	0.00190823	3.6529	2.59536	2.47503	2.01705	6.76e-05	5.74577	2.47158	1.93988	0.504949	-0.00140186	0.000450104	3.5007	1.98526
CR_5_3_tcell_cd45_12585	16.9657	-11.8562	C5	Tcell	CD9_CD4	CR	5	expose	tcell	CR_PR	4.48526	0.145861	2.07255	3.14257	2.41753	3.60766	0.00248086	3.69884	1.04999	-0.000951983	3.80669	0.732436	0.00136455	-0.000875539	3.7744	3.09355	4.24389	2.59275	0.324327	1.08094	0.00126007	1.50982	0.00336097	2.15619	1.74933	4.21493	5.2614	2.61811	-0.00237798	-0.00234989	0.240758	-0.000569272	2.13629	-0.00224745
CR_5_3_tcell_cd45_21085	6.18743	-9.23305	C22	Tcell	DP	CR	5	expose	tcell	CR_PR	6.07744	1.87977	4.34295	4.2482	3.83694	3.71072	5.14952	3.94924	0.350258	-0.00147975	5.65144	3.03911	1.11122	2.41955	5.74093	4.19385	4.89684	3.10021	1.24573	-0.000550739	0.94291	3.35481	2.71883	2.12817	2.0971	0.958612	5.38378	0.000336402	4.73001	0.48475	1.6935	1.38883	3.84773	2.93467
CR_5_3_tcell_cd45_1835	24.0461	-1.54991	C14	Tcell	CD9_CD4	CR	5	expose	tcell	CR_PR	5.27595	-0.0005778	3.28257	0.102185	1.7437	4.05291	1.18947	0.614419	0.0278164	1.26577	4.19461	3.03136	-0.00128862	0.103409	4.86862	3.60553	3.18305	3.4963	0.764163	0.821331	1.55715	3.14507	2.27129	1.86267	0.0249464	2.29509	4.95335	1.54866	1.26256	0.0016663	-0.0024569	0.491929	2.15602	2.78612
CR_5_3_tcell_cd45_21099	6.8777	20.1076	C23	Bcell	Bcell	CR	5	expose	tcell	CR_PR	4.84133	1.37093	1.43037	-0.00170701	0.977262	0.00128359	-0.000847492	0.000351708	-0.00230735	-0.00222663	1.00543	-0.00090561	0.00105289	-0.000696315	4.58714	3.65556	3.82047	0.77822	0.0057738	1.13573	0.000423818	-0.00169405	1.50017	0.00188135	-0.000141896	3.59693	-0.0010915	5.28811	1.91475	0.744945	3.81303	-0.00102485	-0.00142541	1.56314
CR_5_3_tcell_cd45_25442	-27.2189	-11.3666	C13	CD16NK	CD16NK	CR	5	expose	tcell	CR_PR	3.9433	-0.00296726	3.46894	0.254365	2.3441	-0.00134514	2.36416	3.22381	0.71018	0.000364195	3.18396	0.23693	0.000655053	-0.00102111	4.68426	3.05652	0.808411	-0.00209715	0.00240009	0.00232583	0.716905	0.969527	0.000685623	0.00152461	6.6e-05	3.55969	0.000145084	1.8989	3.67719	0.00334535	0.740891	-0.00390729	1.07466	3.83815
CR_5_3_tcell_cd45_36940	30.2458	1.06723	C14	Tcell	CD9_CD4	CR	5	expose	tcell	CR_PR	3.90511	0.00370133	3.21743	1.09728	1.37285	3.41141	1.06751	3.20443	0.00177469	0.00122043	4.29583	1.48192	-0.000616941	0.00233608	4.33456	2.9218	2.95671	1.62044	0.979683	0.000418964	0.0921354	1.83543	1.8095	1.66372	0.424192	0.000431265	4.22895	-0.00378868	1.15849	-7.59e-05	0.786093	-0.000638495	2.28859	0.990603
CR_5_3_tcell_cd45_31919	-23.6778	-8.72901	C13	CD16NK	CD16NK	CR	5	expose	tcell	CR_PR	4.85495	0.795697	4.29363	0.541072	2.03782	-0.00178181	0.00346958	2.34296	-0.000525198	1.12293	3.34521	1.01574	0.557983	0.250218	4.88664	3.71486	1.05734	1.09545	0.355268	-0.00208932	0.000436501	1.19254	1.20883	0.807535	-0.000997498	4.14197	1.0194	0.00212038	4.4911	0.0650727	0.994361	0.000297707	1.0431	3.76494
CR_5_3_tcell_cd45_10563	12.4379	27.5897	C6	Bcell	Bcell	CR	5	expose	tcell	CR_PR	4.3732	1.80235	0.767227	0.00392073	2.45619	-0.000385674	0.000566049	0.700369	0.0032709	-0.00257015	-0.000490814	0.00113689	0.0013805	0.350982	4.69262	3.38566	3.97581	0.471755	-0.000169547	2.15121	0.00240955	0.00263014	0.89899	-0.00278854	0.0122915	4.34769	0.00147253	0.625943	0.0024386	0.00311141	5.01509	-0.00287951	0.501846	0.158271
CR_5_3_tcell_cd45_38265	-1.67133	-8.63742	C20	Tcell	HLADR+CD8	CR	5	expose	tcell	CR_PR	5.32974	2.2197	5.13134	3.80267	3.0857	2.18745	5.02575	0.398931	-0.000429418	0.00228825	4.75784	3.5572	0.0856241	2.72527	6.10083	4.82549	2.71536	0.00139962	0.000906748	0.00085814	2.52876	1.98832	2.50862	-0.00196922	0.00122842	5.62023	4.75913	2.88825	1.75539	-0.00099809	5.30994	-0.000853251	1.0917	3.97319
CR_5_3_tcell_cd45_10848	-18.3974	-0.474341	C16	others	others	CR	5	expose	tcell	CR_PR	4.42953	0.125087	3.74941	0.097969	1.45531	0.00284471	0.723994	2.33476	1.24695	0.000517915	3.03778	0.000569564	0.00162256	0.00216858	4.4844	3.47093	2.1946	0.000513097	0.00167895	0.489542	-0.000164948	1.73849	0.148825	0.00253496	0.00211982	4.02965	0.00229839	5.10566	4.46718	0.778167	0.675719	-0.000583893	0.306125	3.40242
CR_5_3_tcell_cd45_39074	-21.3726	-7.08951	C13	CD16NK	CD16NK	CR	5	expose	tcell	CR_PR	4.33616	2.24137	3.69394	0.650785	3.06313	0.000912135	-0.000391772	1.75298	-0.000497465	3.75e-05	4.13238	0.000217305	-0.00104345	0.000294798	4.1722	3.9154	1.83964	0.0176795	-0.0010909	0.131732	2.78518	0.313882	0.00105389	0.00171687	0.00214864	4.94407	0.666245	0.31947	3.02897	0.544716	2.67353	0.389289	1.50019	2.6451
CR_5_3_tcell_cd45_22925	19.8242	-3.33969	C5	Tcell	CD9_CD4	CR	5	expose	tcell	CR_PR	5.03079	1.31209	2.66565	2.37808	2.20747	3.6672	2.81477	2.58436	1.16162	-0.000960227	4.29049	1.41818	-0.000673918	-0.0015773	4.57737	3.47554	4.85186	3.11574	1.04784	0.003048	0.163653	1.2047	1.46835	1.85314	0.234061	1.19318	5.70064	2.89602	0.542785	-0.000522273	-0.00304935	0.691437	2.57521	1.54861
CR_5_3_tcell_cd45_3814	31.1666	8.08192	C14	Tcell	CD9_CD4	CR	5	expose	tcell	CR_PR	4.58615	1.44107	3.67934	1.76267	0.00128305	3.77767	0.992542	1.60951	2.57416	1.35281	5.41908	2.7073	0.934237	-0.00247286	4.70164	2.97967	1.37569	3.94005	0.0960939	1.59593	0.884624	2.30194	2.94789	0.000765354	1.00987	-0.00423321	4.72404	0.000168845	-0.000610835	0.00661235	0.00152765	-0.00160148	4.61659	0.000606884
CR_5_3_tcell_cd45_8176	5.56066	-5.36645	C22	Tcell	DP	CR	5	expose	tcell	CR_PR	5.45647	3.16608	3.98741	3.23674	1.41905	3.86914	3.02255	4.19822	1.84857	1.51463	4.7188	3.00926	-0.000180586	1.13405	5.92174	4.18258	2.74475	2.90172	0.00107018	1.23312	0.000317318	2.97774	0.377518	-0.00124664	-0.00156713	4.41497	4.0987	3.35321	4.35503	0.983941	-0.00122847	0.00356567	4.39003	3.58614
CR_5_3_tcell_cd45_28583	10.5442	29.5957	C6	Bcell	Bcell	CR	5	expose	tcell	CR_PR	4.35685	0.728631	0.000637603	0.477951	0.927466	0.0040415	-0.000572207	-0.00181751	0.00272037	-0.00130301	0.85747	0.97498	0.419934	0.00224084	4.40901	2.28411	3.63627	1.16208	-0.00193667	1.08988	-0.00218626	0.336783	1.60394	-0.00561055	-0.00011661	3.63861	0.717426	0.326791	0.652536	-0.000963125	4.85673	0.140605	0.619482	0.000426464
CR_5_3_tcell_cd45_10833	-25.7311	-6.01783	C13	CD16NK	CD16NK	CR	5	expose	tcell	CR_PR	4.28566	0.00278505	4.11804	0.000436964	1.46505	0.000818004	2.8866	2.0032	0.00144889	0.033827	4.27731	0.330418	0.147877	0.327844	4.24666	3.41793	2.09155	-0.00155532	0.00399375	0.00209309	3.10928	0.22308	0.4468	-0.000752383	1.93e-06	3.97359	0.398875	-0.000457748	3.60565	0.00249685	1.5039	0.920941	0.15803	2.1066
CR_5_3_tcell_cd45_17746	-17.8087	-3.19728	C16	others	others	CR	5	expose	tcell	CR_PR	5.54013	2.33206	4.18834	0.00564808	2.89468	0.965446	2.78129	3.77058	0.534823	0.00157192	3.34871	0.932355	0.00325638	1.14347	5.24335	4.00475	4.06238	1.62758	0.00198996	0.557424	-0.000881345	0.0907546	2.45832	0.00241386	1.69e-05	5.38422	1.25456	1.53907	4.89392	0.00404049	5.05517	0.00199066	0.819805	2.27168
CR_5_3_tcell_cd45_29133	19.3867	2.36608	C14	Tcell	CD9_CD4	CR	5	expose	tcell	CR_PR	4.88365	0.972766	2.90624	3.28784	0.460756	3.7815	-0.00294824	3.60651	0.625162	1.83909	4.74583	1.9507	-0.00252508	0.138122	5.16952	3.368	2.54684	2.29534	0.917202	0.980419	0.237634	3.18575	2.80064	-0.00220509	0.328654	0.0030005	4.57228	2.91804	1.64046	-0.000581007	0.348475	-0.000618614	3.55002	2.89913
CR_5_3_tcell_cd45_31	11.9634	27.7619	C6	Bcell	Bcell	CR	5	expose	tcell	CR_PR	4.66477	2.27372	1.38843	0.00290743	2.41195	0.00298557	-0.0023803	-0.00166475	0.325916	-0.00185821	0.000340683	1.17851	0.000826533	-0.00234295	4.11298	2.43072	4.81271	0.234512	-0.000376899	2.52482	-0.000544075	1.11303	0.00307127	-0.00187554	0.806837	3.7466	0.0246161	0.731301	0.00107546	-0.00249577	4.16976	1.64124	0.0249386	0.600681
CR_5_3_tcell_cd45_7588	-11.6823	25.2792	C12	monocyte	monocyte	CR	5	expose	tcell	CR_PR	4.71115	1.16239	4.62553	1.40875	3.83737	1.27847	0.158951	1.20284	-0.000817903	-0.00297861	1.6079	3.33291	0.186186	1.06227	5.15003	4.77211	3.31123	-0.00209393	-0.00364859	-0.000753345	0.0642045	1.5314	2.11223	0.437592	0.000433291	1.47183	0.00146331	-0.000684414	-0.00411516	0.00174642	3.84496	-0.00100621	-0.00052475	3.47741
CR_5_3_tcell_cd45_4620	-3.42115	-5.10332	C25	Tcell	DN	CR	5	expose	tcell	CR_PR	4.90165	2.33627	3.83242	1.30622	0.669679	0.000785127	0.00144552	2.94914	0.00210334	-0.00199235	4.78262	2.11847	0.232369	0.809167	4.62072	3.2255	1.65405	2.82488	-0.000587313	-0.00153073	2.7699	3.37812	2.17026	0.449912	0.811986	0.0771241	5.74967	0.00478979	0.00196171	-0.00259884	-0.000284621	0.00405191	2.39018	1.23255
CR_5_3_tcell_cd45_3247	-22.9821	-10.4733	C13	CD16NK	CD16NK	CR	5	expose	tcell	CR_PR	5.19156	1.66282	4.59389	0.372251	2.67975	0.00318634	0.000291564	3.61508	0.00204273	0.00410851	4.61984	1.10516	0.00103209	1.46475	5.40344	4.42132	2.7403	0.000420676	-0.0018364	-0.000186113	0.00222303	8.17e-05	2.3701	0.254753	0.00183994	3.26211	-0.00255894	-0.00277315	5.4117	0.698415	3.64025	-0.000480944	0.00154108	2.69555
CR_5_3_tcell_cd45_24016	-26.1967	-10.7847	C13	CD16NK	CD16NK	CR	5	expose	tcell	CR_PR	3.68759	0.459786	3.28325	-0.00193158	2.3604	0.000868133	2.42365	1.88935	-0.000191063	-0.00288181	3.84426	0.364037	-0.00223208	0.00117213	3.97102	3.60379	1.22878	0.00113429	-0.000333677	0.000565106	1.53555	0.00375465	0.180645	0.000990351	0.000104581	6.0483	1.8827	1.72281	4.4402	0.481166	1.00739	-0.00334555	-0.00165972	2.25655
CR_5_3_tcell_cd45_5242	-24.3748	-7.4188	C13	CD16NK	CD16NK	CR	5	expose	tcell	CR_PR	3.57263	1.55747	3.54851	-0.00196808	1.67052	-0.000835882	0.000837589	2.55902	0.00315524	0.00260082	3.65892	1.05085	-0.00377189	1.13193	4.48398	3.55682	1.98619	-0.00108764	0.129614	0.00360128	1.20424	2.77773	0.301762	-0.00430475	-0.0020174	4.99908	2.34044	0.00178682	2.77434	0.118429	-0.00282399	0.00122826	0.545459	4.27777
CR_5_3_tcell_cd45_11667	-8.01471	0.0961838	C20	Tcell	HLADR+CD8	CR	5	expose	tcell	CR_PR	4.73847	1.20316	3.93613	0.00313864	0.00061737	-0.00140316	2.19067	1.80013	0.00151992	0.00106731	3.61998	1.28085	-0.00225138	2.21008	4.05047	2.8172	-0.00196501	1.38837	0.354036	-0.00220262	1.24748	1.91587	1.37835	1.02912	0.00239965	0.416878	4.25787	4.66316	3.48352	-0.00449282	0.00213678	-0.000393413	0.0866882	1.59125
CR_5_3_tcell_cd45_33027	-20.9868	-9.24748	C13	CD16NK	CD16NK	CR	5	expose	tcell	CR_PR	4.28897	1.98242	4.36036	0.00120244	2.00152	0.000116948	0.408375	2.30706	0.000386021	-0.00171952	4.97265	2.39747	0.00219312	-0.00250353	4.39888	3.65079	1.04113	0.165381	-0.000173384	0.00234434	2.18409	1.35115	1.26894	-0.00071481	0.00149159	4.00838	0.869674	2.27855	4.29543	0.945953	1.13681	1.67064	0.493474	2.26373
CR_5_3_tcell_cd45_22369	-23.591	-6.93566	C13	CD16NK	CD16NK	CR	5	expose	tcell	CR_PR	4.06405	1.81784	3.29118	0.00162311	0.87648	0.000549861	0.246833	1.6882	0.0013763	0.181244	3.09977	1.25739	-0.0018391	-0.00198216	4.48764	3.34413	1.62613	0.00127779	6.43e-05	0.239007	1.4257	0.499066	0.00171492	0.0013026	0.00333361	3.2933	0.00402166	-0.000397231	4.08961	1.10725	1.41536	0.0147459	0.00269226	3.26045
CR_5_3_tcell_cd45_5409	-7.02507	3.39895	C16	others	others	CR	5	expose	tcell	CR_PR	4.57307	1.17315	3.73782	1.54536	3.62696	0.827038	2.95367	2.60713	0.0006942	-0.00305858	2.66292	2.71467	0.00151142	0.793673	4.46932	4.10793	2.58895	1.3164	-5.17e-05	0.00479102	0.87146	1.11386	1.43426	0.0789838	-0.00299884	4.17669	2.50924	5.78087	4.51708	1.71844	3.66689	0.00412742	0.268847	3.59104
CR_5_3_tcell_cd45_25931	-10.1546	5.08563	C12	monocyte	monocyte	CR	5	expose	tcell	CR_PR	4.88718	1.00098	4.1194	-0.00134662	3.23129	1.47224	2.28191	1.22007	-0.00132903	0.00206899	1.63616	2.11393	-0.0016475	0.00156891	5.56603	4.68129	2.33578	-0.00173999	0.186495	-0.00169792	-0.00182438	3.02594	3.3938	0.000763278	-0.000130038	3.13158	1.39308	3.0815	1.63277	-0.00158515	4.42265	0.144022	-0.000912132	2.61774
CR_5_3_tcell_cd45_11256	-27.0054	-12.8784	C13	CD16NK	CD16NK	CR	5	expose	tcell	CR_PR	5.24955	0.917995	3.86644	0.00262104	2.70246	0.00282928	3.31323	3.788	0.00439691	-0.00054562	3.50747	0.290689	0.00299066	-0.00126346	4.86966	4.2537	2.39802	-0.000150608	-0.0010754	-0.00126542	0.00398155	0.564503	2.16639	-0.003311	0.0033899	5.15058	0.000304913	-0.00124931	5.56827	1.37269	0.326244	0.972281	0.0298944	3.61659
CR_5_3_tcell_cd45_23900	-21.7457	-3.64776	C13	CD16NK	CD16NK	CR	5	expose	tcell	CR_PR	4.93596	-0.00372034	4.019	0.135559	0.874211	0.959435	0.00103154	3.31104	0.000285925	0.00448309	4.32861	2.08914	0.142342	0.244229	4.26115	3.10333	1.00271	0.00403641	0.0861018	0.486087	1.9452	1.61387	-0.00376686	0.000326682	0.00298417	4.93918	1.29935	3.1146	4.37796	1.1672	0.733552	0.342593	1.1315	2.74349
CR_5_3_tcell_cd45_2450	-26.1633	-14.253	C13	CD16NK	CD16NK	CR	5	expose	tcell	CR_PR	4.40403	0.23395	4.56465	0.33025	1.46489	-0.0009354	3.17148	3.1768	-0.000378611	0.00292092	5.50037	2.53223	0.0604224	0.151097	5.23038	4.24892	2.84719	-0.000573456	-0.00134393	0.00213202	0.361925	2.15704	2.49733	-0.00143855	-0.00332872	4.31223	2.11875	0.000934428	2.84078	0.00186535	0.000872143	0.416963	0.526857	2.36099
CR_5_3_tcell_cd45_1673	0.10694	-19.9875	C21	Tcell	HLADR+CD8	CR	5	expose	tcell	CR_PR	5.74247	1.48938	4.74417	3.8402	3.73152	-0.00302756	4.77623	4.36764	-0.000349691	0.000745202	5.13081	2.84149	0.534579	0.00101416	5.17575	4.00727	2.46214	0.391962	0.0331447	0.437858	3.9856	3.51375	1.29011	0.175215	-0.000760429	3.90613	4.29355	0.00416452	2.14426	-0.00245384	0.927278	0.00125548	0.00112698	1.11649
CR_5_3_tcell_cd45_19851	-22.8049	-6.14672	C13	CD16NK	CD16NK	CR	5	expose	tcell	CR_PR	3.84724	0.822304	3.32928	-0.0050349	0.154586	-0.00128345	0.00236545	2.38376	0.523409	0.00217886	3.79618	2.38427	-0.00279982	-9.14e-06	3.87953	3.12681	0.876738	-0.000363599	0.265402	0.00351757	1.07366	0.949726	1.41985	0.000977194	-0.00393523	3.31639	-0.00375992	-0.00127025	4.60858	0.0156842	1.10081	0.000454739	-0.00212779	-0.00313062
CR_5_3_tcell_cd45_17993	-26.277	-6.91563	C13	CD16NK	CD16NK	CR	5	expose	tcell	CR_PR	4.37611	0.543596	3.70381	0.00424506	1.85742	0.183881	1.02525	2.5948	-0.00347696	0.000546377	4.27718	0.30627	-0.000132846	0.00334077	4.39709	3.65215	0.794247	-0.003274	0.00241567	0.242679	2.75266	0.342921	-0.00116255	-0.000806904	0.460042	4.58167	1.59195	-7.07e-05	4.55952	0.000441802	0.00348507	0.502908	0.996335	3.36988
CR_5_3_tcell_cd45_6007	5.15258	2.54276	C3	Tcell	CD9+CD4	CR	5	expose	tcell	CR_PR	5.85641	2.68565	4.82142	3.64324	0.000267161	4.03353	1.76079	2.27581	1.83177	1.11657	5.07707	2.9483	-0.00104247	0.000503587	5.53788	4.675	3.69512	3.7349	1.74022	0.00050955	0.782575	1.56106	3.95239	1.86297	0.916705	4.50071	5.69363	3.01304	0.000548058	0.551159	4.10936	0.000260494	4.52344	3.18386
CR_5_3_tcell_cd45_18144	-26.9432	-12.4045	C13	CD16NK	CD16NK	CR	5	expose	tcell	CR_PR	5.27908	1.22255	4.17909	0.341798	2.42536	0.00265621	1.51772	3.50136	-0.00187085	0.000915269	2.35121	1.77177	-0.0033507	1.09334	5.10463	3.77281	1.97924	0.340511	-0.001907	-0.00303727	0.41028	1.21007	0.985626	0.00373964	-0.00317265	5.45895	0.438977	0.000244554	5.21804	0.818278	1.48048	-0.00419622	0.462169	3.37785
CR_5_3_tcell_cd45_25243	-26.9817	-12.8141	C13	CD16NK	CD16NK	CR	5	expose	tcell	CR_PR	4.76116	1.35273	4.27273	0.00168446	2.24076	0.00137495	2.54443	3.51116	0.00250495	0.00126483	3.46317	0.274066	-0.00296455	0.537971	4.92967	3.84901	2.24616	0.00197764	-0.000607402	-0.00239804	0.0270805	0.934244	1.32324	-8.38e-05	0.000358101	4.52096	0.473282	0.00295133	5.27996	1.95337	0.886645	0.000229922	0.0891509	3.80535
CR_5_3_tcell_cd45_13431	-4.12444	-5.34478	C25	Tcell	DN	CR	5	expose	tcell	CR_PR	4.88893	1.07628	3.10017	0.205364	0.000866415	0.594107	-0.000561147	3.97312	-0.00175659	0.00129743	4.61838	2.0613	0.0459077	1.24345	4.4886	2.98737	1.56445	2.06602	0.0015686	0.000681409	2.3092	2.22494	2.83153	0.00113276	-0.00129703	2.44169	5.26422	2.09938	0.870272	0.100933	-0.00125377	0.179237	2.55825	1.573
CR_5_3_tcell_cd45_38467	-36.4977	-1.36	C19	CD16NK	CD16NK	CR	5	expose	tcell	CR_PR	4.50359	2.85511	3.40973	0.0134742	1.83642	0.142006	0.0158157	3.66261	0.000556687	-0.00229049	-0.00274017	-8.82e-05	-0.000609419	0.00095339	5.23216	3.71293	2.55885	-0.000769872	-0.00355242	0.00161969	0.811529	1.29284	1.51195	0.3063	0.00156701	3.88363	0.00302039	2.73879	3.16334	0.00384671	0.00139852	-0.000872428	-0.00187936	2.58126
CR_5_3_tcell_cd45_34728	-15.9152	-0.228528	C16	others	others	CR	5	expose	tcell	CR_PR	4.79163	1.38251	4.27466	1.14067	3.38057	-0.00219876	3.85218	3.18781	0.303077	-0.00137561	4.13691	0.741775	0.00168847	-0.00115551	4.55089	4.16214	1.62638	-0.000904065	0.220956	0.443783	1.42594	1.23936	1.52456	0.000955438	1.00418	6.00074	0.879054	4.34037	5.27064	1.0772	-0.00214794	0.055858	0.422661	3.78477
CR_5_3_tcell_cd45_1060	6.35879	0.0806863	C3	Tcell	CD9+CD4	CR	5	expose	tcell	CR_PR	4.50016	0.642584	1.66484	2.65359	3.97004	3.29604	1.85013	3.47825	0.000924359	0.000789041	4.00432	3.10085	0.910214	0.687587	4.94957	3.75698	4.42065	2.97713	-0.000280787	1.78414	0.182371	1.41353	1.66562	2.34958	1.98442	4.80772	4.70113	-0.00110317	-0.00259455	-0.00304946	4.75157	-0.00420272	1.932	1.85976
CR_5_3_tcell_cd45_13179	-27.2413	-12.3384	C13	CD16NK	CD16NK	CR	5	expose	tcell	CR_PR	4.61735	0.360957	4.11839	-0.0022615	3.07475	-0.0014963	3.01935	3.72906	-0.00125166	-0.00149742	2.93612	1.60558	0.154062	0.144856	4.85502	3.42382	1.63512	-0.000760065	-0.00274537	0.00153927	0.000192905	0.918611	0.0438921	0.000933143	-0.00228657	4.42986	0.777755	7.03e-07	4.61594	0.731125	1.43105	-0.000588163	1.6036	3.75307
CR_5_3_tcell_cd45_27753	-34.6661	1.87542	C15	CD16NK	CD16NK	CR	5	expose	tcell	CR_PR	4.09442	-0.000180599	2.87962	-0.00258041	0.700684	0.00137122	1.04854	3.99754	0.000441281	0.181205	0.00330796	-0.000350594	0.00221955	-0.00135735	3.73352	2.65531	1.62226	1.00697	0.245817	0.175672	2.72875	0.00455971	1.47418	0.00115481	4.23e-05	4.0618	0.549169	-0.00214948	0.353168	-0.000215861	-0.00157578	0.00188716	0.700546	2.69501
CR_5_3_tcell_cd45_1204	-22.2837	-4.39427	C13	CD16NK	CD16NK	CR	5	expose	tcell	CR_PR	4.75204	0.683955	3.52118	-0.0012274	0.565964	-0.00035076	0.29815	2.81845	-0.00227396	0.00366586	4.20439	0.555377	0.410308	0.00227817	3.94221	2.83209	-0.00107981	0.00133944	0.00285352	0.00100112	1.75396	-0.0031963	2.07286	0.713214	0.000535471	3.64144	0.660727	3.04874	3.97768	0.302279	1.79461	0.00271081	0.398479	1.20279
CR_5_3_tcell_cd45_32117	-28.2452	-10.5116	C13	CD16NK	CD16NK	CR	5	expose	tcell	CR_PR	4.55547	1.01615	3.78083	0.0602705	2.56854	0.00135154	2.21364	2.64812	0.000295492	-0.000548539	3.67925	1.19978	0.00138302	1.43379	4.54871	3.92974	1.91896	0.0023483	-0.000820502	0.101884	2.32002	0.30022	0.293954	-0.00317638	-0.00305138	4.67866	-0.00295272	1.19739	5.28194	0.332953	0.544702	0.00384473	1.48691	3.48831
CR_5_3_tcell_cd45_24111	-26.2452	-13.1192	C13	CD16NK	CD16NK	CR	5	expose	tcell	CR_PR	4.31939	0.293364	4.06513	-0.00198328	1.65847	0.000158672	3.99661	3.32333	0.216372	0.00204552	4.3256	1.79481	0.00380078	1.0159	4.78661	3.59244	1.63971	-0.000239131	0.00253444	-0.00171551	0.00324813	0.244519	1.47733	-0.00159807	-0.000539999	2.82278	0.000892329	1.78975	5.11979	0.558883	0.934924	0.11666	0.499854	2.76163
CR_5_3_tcell_cd45_9919	-23.3182	-6.67794	C13	CD16NK	CD16NK	CR	5	expose	tcell	CR_PR	3.94419	0.27205	3.41032	-0.00164517	1.88034	0.0781987	1.50329	0.0035478	0.00210022	0.520989	3.06457	0.00184809	-0.00123961	0.197957	4.7129	3.00946	1.06263	0.00169438	0.000831946	0.0028835	-0.000669396	0.00127667	1.45783	0.00156191	0.000745576	4.75593	0.00121283	0.00235932	4.47252	0.94822	0.342723	-0.00334145	0.75719	0.686818
CR_5_3_tcell_cd45_38191	-13.4127	0.700321	C24	Tcell	Tcell	CR	5	expose	tcell	CR_PR	5.0217	3.41011	4.89655	-8.93e-05	0.651176	0.0261108	2.38721	3.75131	-0.000312564	0.00266723	5.12249	0.795766	0.0893694	0.993911	5.13829	4.16609	2.82068	0.920295	-0.00122129	-2.63e-07	1.87289	1.46164	3.0368	0.442106	0.506614	4.38225	3.94568	4.07158	5.27312	0.916361	2.03789	0.00183185	0.377296	3.86738
CR_5_3_tcell_cd45_3984	-26.6506	-9.54934	C13	CD16NK	CD16NK	CR	5	expose	tcell	CR_PR	4.59285	2.59099	4.54426	0.779788	0.883323	1.19912	-0.00223489	3.93759	0.00245822	-0.00140119	4.96097	-0.00200118	0.627725	0.000760599	4.13074	3.57644	1.40473	0.441959	1.27664	0.00150685	1.98987	1.8386	2.41308	-6.85e-05	-0.00199178	5.08277	0.00157655	-0.00163487	4.98323	1.43819	0.0764966	1.79271	0.24169	3.01697
CR_5_3_tcell_cd45_7880	-27.2023	-7.59988	C13	CD16NK	CD16NK	CR	5	expose	tcell	CR_PR	4.6242	1.5647	4.16802	-2.7e-05	2.24543	0.000331449	5.06e-05	3.68993	0.448444	0.00260474	4.23216	0.243201	0.00145171	0.39888	4.9532	3.81013	1.03354	0.512178	-0.000682877	-0.00411848	2.13699	1.04356	-0.000203324	0.00126417	-0.00220499	3.74569	-0.00144663	-0.00154532	3.86455	0.000302488	0.102028	0.000292534	-5.61e-05	3.70089
CR_5_3_tcell_cd45_22119	-22.0609	-8.22032	C13	CD16NK	CD16NK	CR	5	expose	tcell	CR_PR	4.80519	0.13067	3.46966	1.05786	0.193721	0.00124979	-0.00210702	3.50996	-0.000361703	0.000579172	4.46319	-0.0010813	0.00186866	0.753601	4.55991	2.63831	2.40352	1.36566	-0.000598551	-0.00252103	-0.00040835	1.77258	0.620013	-0.00146615	0.00172457	3.80548	0.00111784	2.97051	4.63975	0.848348	-0.000721601	0.140057	2.12688	3.49776
CR_5_3_tcell_cd45_2096	11.0699	2.05112	C9	Tcell	CD9+CD4	CR	5	expose	tcell	CR_PR	5.12617	0.263857	3.54484	3.47091	1.98187	3.98599	1.6594	1.81104	0.000869438	0.0011845	4.60441	2.56704	-0.00293769	0.127251	4.69568	3.55646	3.69024	1.98425	1.56769	0.00079545	0.00299304	3.84323	0.453746	2.19485	0.42479	1.5987	3.69591	6.36149	3.47281	0.0272154	0.420133	0.00261207	1.28249	4.01703
CR_5_3_tcell_cd45_20873	-25.5572	-5.89856	C13	CD16NK	CD16NK	CR	5	expose	tcell	CR_PR	3.75964	0.000861891	2.81818	0.00049491	1.27562	-0.000161803	1.62445	2.29921	-0.00376943	-0.0029014	3.86703	0.603553	-0.00146866	0.00230241	3.94336	2.6781	1.96695	-0.000860722	-0.000947051	-0.000548089	3.0976	0.783896	0.00258107	5.95e-05	0.00108475	4.62515	0.00388962	-0.0021951	4.16835	0.729089	0.975574	0.580892	0.382965	2.25747
CR_5_3_tcell_cd45_24522	29.4342	-10.914	C5	Tcell	CD9_CD4	CR	5	expose	tcell	CR_PR	3.86485	0.0824198	1.89841	1.08078	1.37254	3.26324	0.000927319	2.62095	1.06834	0.480889	3.62096	-0.00122938	0.0011021	0.295798	3.38197	1.54508	3.41187	-0.000465053	0.135407	0.439047	0.00115186	0.216041	-3.24e-05	1.91578	0.715976	1.38962	4.48046	0.539165	1.21354	0.00445953	0.000278192	-0.00132231	1.38099	0.0954775
CR_5_3_tcell_cd45_6333	-0.575056	-14.0406	C24	Tcell	Tcell	CR	5	expose	tcell	CR_PR	5.40477	1.92457	4.9589	3.46702	0.444316	0.00168149	5.63872	4.53304	-0.000194572	-0.00108342	5.64127	2.67364	1.70324	2.61421	5.09734	4.17476	2.78672	1.7885	0.00166258	0.21985	0.000385845	3.19191	3.42292	1.27631	1.03985	1.83139	5.28903	2.22587	4.60811	-0.00110132	0.977461	0.658815	3.32134	2.38053
CR_5_3_tcell_cd45_2894	10.1561	-27.5026	C4	Tcell	HLADR_CD8	CR	5	expose	tcell	CR_PR	4.60986	-0.000995185	3.00006	1.92754	0.905143	0.692846	4.71378	2.15769	-0.00130537	6.99e-05	4.6286	0.49469	0.00256079	0.000967144	3.66898	2.10178	3.8409	1.75159	2.66e-05	-0.000394215	0.00114538	1.02705	2.9625	2.628	0.000504295	3.02195	4.93108	-0.000333386	-0.0010456	0.000834866	-0.000822945	0.0583681	2.78049	0.000759214
CR_5_3_tcell_cd45_24696	-6.6297	-4.69196	C25	Tcell	DN	CR	5	expose	tcell	CR_PR	3.69366	0.00219074	3.0386	0.12147	-0.00165914	0.00101131	1.48588	1.70828	0.000806232	-0.00113665	4.00244	1.90611	-0.000204593	0.000254255	3.65523	2.88099	1.28035	0.00146041	-0.00012207	-0.00180241	1.57121	2.13485	2.10793	0.100866	0.0479766	2.03505	4.82743	0.969772	-0.000450295	-0.00174913	0.242855	0.502504	0.104402	0.969462
CR_5_3_tcell_cd45_23883	-2.34588	-4.61421	C25	Tcell	DN	CR	5	expose	tcell	CR_PR	5.35533	3.46671	4.41207	3.14935	0.00132683	9.43e-05	0.848761	4.6123	0.606902	-0.00313548	5.33059	0.985943	0.424024	0.641304	5.37545	3.60425	3.30802	2.92538	-0.00138509	-0.00065271	3.57089	3.38035	2.97899	2.36967	0.0151442	-0.00177779	5.89545	3.0277	0.600157	-0.00185006	0.278283	-0.00230629	3.03583	-0.00216085
CR_5_3_tcell_cd45_19955	-12.7968	-12.4231	C24	Tcell	Tcell	CR	5	expose	tcell	CR_PR	4.43457	1.87467	3.70231	1.72383	2.32304	0.00156753	3.37282	4.05521	0.000303381	-0.00185439	4.62012	2.81361	0.00389912	0.000941219	4.64943	4.109	2.77707	2.22646	-0.00226299	0.000772986	2.43148	2.96928	1.33653	0.000700811	1.37828	5.33394	3.48565	0.000877832	4.25843	1.55098	1.48135	0.25735	1.39916	3.50422
CR_5_3_tcell_cd45_14417	-17.0301	-1.73681	C13	CD16NK	CD16NK	CR	5	expose	tcell	CR_PR	4.81198	3.05918	4.27267	0.491218	1.9741	0.00270383	1.93886	2.50999	0.287879	0.120749	4.82184	0.983767	1.29536	0.812665	5.18846	3.75788	1.81408	-0.00249582	0.00111304	0.00302441	0.00340714	1.75348	1.28051	0.229028	-0.00211725	4.28905	0.937671	4.66576	5.35267	1.79571	1.09235	-0.000385283	1.72972	0.214681
CR_5_3_tcell_cd45_27380	24.236	1.63224	C14	Tcell	CD9_CD4	CR	5	expose	tcell	CR_PR	5.62518	0.044409	3.20973	3.82104	0.836076	4.13767	0.00282486	-1.67e-05	-0.00138797	0.0657143	4.52928	2.42549	0.761222	0.000508798	5.14444	4.02534	4.6994	3.4026	0.15224	0.0026176	1.01211	2.69415	1.57752	3.24673	0.000539954	0.00125378	4.82201	2.10634	0.142959	-0.00161191	-0.00381171	0.000908396	2.32961	-0.00268187
CR_5_3_tcell_cd45_25244	24.8918	1.47302	C14	Tcell	CD9_CD4	CR	5	expose	tcell	CR_PR	4.81535	-0.000315631	3.49641	2.39367	0.735582	4.17181	1.21441	1.46348	0.0042896	0.549804	4.08873	1.40577	0.00273309	-2.74e-05	4.60106	2.90405	4.06913	1.88105	1.23006	-0.00192501	2.69242	2.50083	1.59951	1.8891	0.233161	-0.000547155	4.62451	1.84964	-0.00112967	-0.00234393	0.718441	0.0014666	4.02944	1.51005
CR_5_3_tcell_cd45_5596	-24.5367	6.47222	C16	others	others	CR	5	expose	tcell	CR_PR	4.8525	3.31961	2.62437	-0.000625804	1.91957	-0.00131766	1.38979	2.55976	-0.00209606	-0.00219199	3.13115	0.00382683	-0.000474073	0.000741728	4.72475	3.32505	3.89251	0.148451	0.00186269	1.25124	0.00297366	0.554247	1.00601	4.17e-05	-0.000712782	5.44319	0.000426596	-0.000509695	1.43255	0.00361897	4.52099	-0.0003037	3.74704	3.47967
CR_5_3_tcell_cd45_37167	21.201	11.5231	C14	Tcell	CD9_CD4	CR	5	expose	tcell	CR_PR	4.9854	2.24474	3.23373	3.21345	1.89201	4.13232	0.306964	2.22338	1.24767	0.00088265	4.71448	3.46065	5.54e-05	0.562037	5.40088	4.26124	3.19251	3.8009	1.34866	0.709996	3.95652	3.71425	2.22618	-0.00194963	2.03802	1.14108	5.1417	0.000782055	2.00331	0.00173128	1.75521	0.000884722	1.59449	2.30305
CR_5_3_tcell_cd45_3696	17.8432	-4.06858	C14	Tcell	CD9_CD4	CR	5	expose	tcell	CR_PR	5.65167	0.982771	3.76048	3.36973	0.392611	4.62401	1.70358	3.97798	0.804317	0.000127429	4.919	1.91142	-0.00443486	0.27078	5.12477	3.69214	5.03687	3.35427	1.94061	0.00287665	0.00199571	0.000219017	2.40946	2.58803	1.2848	1.90321	5.42913	-0.00418684	0.00422801	-0.00216791	-0.00089337	0.770257	3.58481	0.892966
CR_5_3_tcell_cd45_22974	-25.6942	-3.91274	C13	CD16NK	CD16NK	CR	5	expose	tcell	CR_PR	4.07629	-0.000585658	3.10677	0.968885	1.82462	-0.00109804	0.466522	3.07852	0.0003413	0.000566889	2.94524	0.00141454	-0.00255531	0.43689	4.40094	3.26267	1.38023	0.00163433	-0.000822823	-2.72e-05	1.99499	0.985667	0.338672	-0.00168614	0.00191812	2.81312	0.000397435	0.000622641	2.68147	-0.00106308	1.22022	0.00337808	0.0297578	2.96688
CR_5_3_tcell_cd45_4913	18.5798	-12.4883	C5	Tcell	CD9_CD4	CR	5	expose	tcell	CR_PR	4.23908	0.723674	1.38352	2.85175	0.00111597	3.723	-0.00025473	3.90435	0.651953	-0.00158302	3.71369	0.000871122	0.143149	0.000128911	4.14612	2.31425	4.14783	1.81787	-0.000417329	0.00215415	0.00122478	-0.00386716	1.05815	2.42534	-6.07e-05	3.97529	5.28033	1.59789	0.00242452	-0.000108587	0.611778	-0.00407946	3.19066	1.31433
CR_5_3_tcell_cd45_10301	18.875	12.5746	C14	Tcell	CD9_CD4	CR	5	expose	tcell	CR_PR	5.03881	1.6058	3.88469	3.73248	3.98839	4.39665	1.17165	3.07588	0.594662	1.31505	5.43143	3.53503	0.145549	0.539512	5.23684	3.69974	4.45798	4.30847	1.63957	-0.00297329	0.00169032	3.2957	1.49246	0.505485	3.70419	0.0169672	5.40592	0.50143	-0.00284893	0.00376952	-0.00187784	-0.000760534	2.57096	1.89826
CR_5_3_tcell_cd45_11372	-27.0035	-12.7722	C13	CD16NK	CD16NK	CR	5	expose	tcell	CR_PR	4.24636	2.10698	4.29816	0.000329595	2.28056	0.00122113	3.29317	3.53717	0.0350522	0.532336	3.00952	0.567746	0.000719555	-0.000498675	4.83106	3.86626	2.25418	0.00187003	0.684553	1.03149	1.45373	1.07803	1.73315	0.193886	-0.00186998	4.96708	-0.000620083	0.959214	4.65677	0.0220028	1.05168	0.000217038	1.63977	3.24669
CR_5_3_tcell_cd45_34165	-26.1362	-10.1419	C13	CD16NK	CD16NK	CR	5	expose	tcell	CR_PR	4.49921	1.85246	4.06591	0.442505	3.02806	0.00122579	0.484592	3.51931	-0.000133852	-0.00448982	3.43237	1.98183	0.641502	-0.00147176	4.69721	3.665	1.46856	0.929583	-0.00174216	-0.00186225	0.838835	0.623881	0.00312804	0.00189131	0.0253295	4.98944	-0.00121815	0.00143013	4.69167	0.102662	0.00481049	-0.00202875	0.00186722	1.96017
CR_5_3_tcell_cd45_18547	-19.0316	-0.437531	C16	others	others	CR	5	expose	tcell	CR_PR	4.542	1.16095	3.22812	0.626515	1.48962	-0.000908021	0.000962535	2.35624	-0.00482879	-0.000153481	4.2223	1.20498	0.799125	0.00114503	4.47007	2.62698	1.061	0.00237341	-0.00372135	0.00404808	1.92466	0.801058	0.000805405	0.379508	-0.000756159	3.58904	0.000415551	5.37879	3.54198	5.62e-05	1.32193	1.40108	1.19527	3.22585
CR_5_3_tcell_cd45_38488	19.9018	-19.2696	C5	Tcell	CD9_CD4	CR	5	expose	tcell	CR_PR	4.04698	-0.00120596	1.72691	3.17028	2.40035	3.89039	0.00341125	2.57408	1.20264	0.000263445	3.54125	-0.00211905	0.00130647	0.00108985	3.81694	2.17032	4.29612	2.15089	1.40677	-0.000201056	-0.00173036	0.00328166	1.98068	2.14414	0.515776	2.89236	4.99927	-0.00355888	1.53886	0.00199114	-0.000826611	-0.000445539	0.872448	0.562177
CR_5_3_tcell_cd45_13238	13.718	28.3365	C6	Bcell	Bcell	CR	5	expose	tcell	CR_PR	4.73936	0.619603	1.18757	-0.000994881	1.38962	-0.00124273	-0.00376276	-0.00340415	0.00167606	0.000835723	0.682719	-0.00192538	-0.00230176	-0.000379114	4.388	3.09202	3.73538	0.00428184	0.000633085	1.77022	0.00164889	0.000344204	1.71892	-0.00244593	-0.000754758	4.33395	-0.00281073	-0.000458912	0.00194789	-0.00204022	4.56429	0.120524	-0.00387288	1.69989
CR_5_3_tcell_cd45_29370	-15.7248	-18.9369	C24	Tcell	Tcell	CR	5	expose	tcell	CR_PR	4.9155	0.591864	3.78548	0.00472983	1.11961	0.643253	3.64758	3.07964	0.000303305	0.00119866	4.39762	1.91233	-0.000998563	0.302466	4.78756	3.68564	1.32805	0.00115389	0.00116807	0.0476342	-0.000204472	0.00150633	-0.000518442	0.156747	0.861957	4.69647	3.79983	0.00110734	5.17169	0.90122	2.72898	-0.000421648	0.36123	2.46282
CR_5_3_tcell_cd45_36086	19.7423	-2.05263	C14	Tcell	CD9_CD4	CR	5	expose	tcell	CR_PR	4.98776	0.861615	3.03057	2.14161	0.581968	4.02641	0.772327	2.78633	1.05113	1.09849	4.56032	1.07891	-0.00153743	0.00089879	4.75183	3.66411	2.21282	1.93142	0.335362	-0.000922546	0.00368129	0.860552	1.65788	1.81464	1.15097	2.17539	4.94351	2.81007	1.38989	-0.000865776	1.06171	0.309198	3.48148	1.73713
CR_5_3_tcell_cd45_11187	7.17672	10.2783	C8	Tcell	CD9_CD4	CR	5	expose	tcell	CR_PR	5.42354	1.20225	4.39396	3.61268	1.74338	3.74809	2.07773	3.88545	0.00194127	0.343086	5.58929	2.62694	1.3178	2.3887	4.88869	4.04747	1.20771	0.530834	1.41724	0.779841	-0.00143413	3.21626	2.64402	0.000524369	-0.00179754	4.34009	5.08874	2.30876	5.73096	0.473052	0.333153	0.169789	0.390147	2.64443
CR_5_3_tcell_cd45_16635	-26.9417	-12.4403	C13	CD16NK	CD16NK	CR	5	expose	tcell	CR_PR	3.88016	0.732666	3.74212	1.11834	3.09269	-0.000491849	2.62421	3.08139	0.428611	0.0180796	3.26711	0.0110432	0.00252266	0.816233	4.63103	3.60677	1.19591	0.00186119	0.00100433	0.465533	1.27426	1.55867	2.15306	0.000183134	0.0857475	4.51929	-0.00221638	0.000714039	4.82199	0.521856	1.3607	0.634663	0.00319945	2.66998
CR_5_3_tcell_cd45_9182	22.1396	-3.25646	C14	Tcell	CD9_CD4	CR	5	expose	tcell	CR_PR	5.06982	0.00183091	2.78499	3.20781	1.00478	3.82031	0.534532	3.48272	0.0253725	0.000519631	4.2968	0.127679	0.0846869	-0.000655822	4.90857	2.69739	4.71088	2.19543	0.00157373	0.51822	1.13071	2.76948	1.74608	2.76959	1.22923	0.930107	5.32541	0.948297	1.22095	0.274792	0.176458	-0.000953144	2.03873	-0.000816222
CR_5_3_tcell_cd45_38210	-16.7799	-2.13684	C16	others	others	CR	5	expose	tcell	CR_PR	4.93419	1.86357	4.65053	0.00196532	2.66231	0.00156857	2.96577	3.43955	-0.000409477	0.326668	5.25867	2.48665	1.15313	0.00347358	5.03698	4.27492	1.04656	0.00224291	0.00195729	0.0020645	-0.00053971	2.05562	2.92542	0.864726	-0.00103042	5.04034	-7.87e-05	3.25971	5.44549	0.815735	2.12283	0.975723	2.14779	4.01872
CR_5_3_tcell_cd45_6312	-17.3186	3.00067	C16	others	others	CR	5	expose	tcell	CR_PR	5.11497	0.857434	4.25954	0.986646	3.5953	1.50955	2.98246	3.71304	5.54e-05	0.0034818	3.05265	2.63713	0.00118988	0.952172	5.12575	3.6707	1.88538	1.53371	0.0871496	0.512421	1.71309	0.455007	0.00197053	-0.0029707	0.82669	4.98355	-0.00199027	7.14852	5.37128	2.42583	1.25184	-0.00291485	0.48082	4.88171
CR_5_3_tcell_cd45_23316	-26.1562	-10.8721	C13	CD16NK	CD16NK	CR	5	expose	tcell	CR_PR	4.33017	1.0822	3.47006	0.000632536	2.2729	-0.00394282	1.17442	3.19311	-0.00202148	0.048499	3.36569	0.897488	0.000777488	0.952921	4.74312	3.11286	1.29467	0.000700061	0.00511076	-0.000358925	-2.05e-05	0.00015903	0.00136508	-0.00142399	0.000384764	4.46624	0.000647642	-0.00348277	3.95343	0.586871	-0.000339868	0.001824	0.000970054	1.29599
CR_5_3_tcell_cd45_17049	18.5972	10.0015	C14	Tcell	CD9_CD4	CR	5	expose	tcell	CR_PR	5.84464	1.63752	4.2546	4.02096	2.38338	4.83614	2.10754	2.75382	1.28143	1.826	5.78091	3.90543	0.890601	2.7513	5.2975	4.74944	3.71741	4.35215	1.74356	1.31726	3.00324	3.68821	2.89636	1.80023	2.01866	0.840735	5.66034	0.000493462	0.00160593	-0.00274115	2.52888	-0.00114121	3.59889	0.555779
CR_5_3_tcell_cd45_24671	0.197016	-9.16835	C20	Tcell	HLADR+CD8	CR	5	expose	tcell	CR_PR	4.75788	1.69202	3.97243	0.352122	3.30184	1.39133	3.1613	1.90323	1.1648	-0.00126979	3.79168	2.80727	-0.00249489	0.0145115	5.68735	4.22632	3.80608	2.26344	0.00206362	0.303238	-0.00109379	1.50473	2.8228	1.71056	-0.00195101	2.55929	3.6733	6.12253	3.05686	1.44368	4.23542	0.0186325	3.0591	1.63671
CR_5_3_tcell_cd45_28112	-17.5193	-2.64488	C16	others	others	CR	5	expose	tcell	CR_PR	5.05298	2.47438	4.90663	0.886027	3.33097	0.979057	3.45081	3.25676	0.00206334	0.98041	3.3018	2.19627	-0.000593447	0.796957	5.579	4.69663	1.71901	-0.000556407	0.0305424	0.00520091	0.0011652	1.16985	1.84997	0.00334743	0.000577879	5.1242	-0.00096514	4.18416	4.97448	1.19619	3.80279	0.00371206	0.00373288	3.56342
CR_5_3_tcell_cd45_34134	11.2723	33.5325	C6	Bcell	Bcell	CR	5	expose	tcell	CR_PR	5.1282	1.00903	1.38521	0.00130089	0.954867	-0.00179826	2.20327	0.000645184	-0.000740831	0.000727004	0.00121307	2.4205	0.00116919	0.0224375	5.40821	3.36538	2.42122	0.165046	0.00100453	1.68204	0.414591	1.48408	2.21674	1.51887	0.752852	5.79357	1.05613	-0.000935902	0.00176942	0.665183	3.918	0.0027916	0.657289	1.23865
CR_5_3_tcell_cd45_25196	-32.6013	1.18204	C15	CD16NK	CD16NK	CR	5	expose	tcell	CR_PR	4.27268	1.91109	3.92223	0.153149	4.36446	0.0616539	0.486794	4.2959	0.00446566	0.000556483	0.89566	-0.00289668	-0.0015539	-0.00211965	4.84346	3.50065	2.71143	0.0356694	0.000953039	-0.00114842	2.79622	0.146665	0.000658723	-0.00277751	0.00102841	3.75111	1.35987	-0.000326504	0.98202	0.000386872	-0.00150993	-0.00148012	2.22017	3.40489
CR_5_3_tcell_cd45_242	-26.136	-11.1769	C13	CD16NK	CD16NK	CR	5	expose	tcell	CR_PR	4.04698	1.44374	2.98675	0.00135307	2.24681	-0.000266556	2.34954	1.75908	0.000998449	0.361166	3.56364	0.429044	0.0028806	0.000886433	4.41319	3.00182	0.855344	0.00293587	-0.0021369	0.000500427	0.710683	0.459583	0.000598942	0.000371305	-0.00486788	4.55574	-0.00445971	0.000674075	3.78523	0.285622	1.99433	0.900098	1.25002	2.29288
CR_5_3_tcell_cd45_7071	-25.6734	-13.8609	C13	CD16NK	CD16NK	CR	5	expose	tcell	CR_PR	5.06975	1.25553	3.92373	-0.000833181	0.0011788	-0.00134483	2.4512	1.83688	0.00268002	0.000885525	4.50982	2.03331	0.108855	-0.00155822	4.57164	3.7966	0.00182696	-0.00106559	0.000288743	0.00134705	0.202402	0.00161615	1.70699	-0.00319211	-0.00315402	3.16418	0.00232962	-0.00164573	3.45612	0.00203094	2.22504	0.0870927	-0.00205169	3.16324
CR_5_3_tcell_cd45_1498	22.6702	-7.34958	C14	Tcell	CD9_CD4	CR	5	expose	tcell	CR_PR	4.24464	1.2658	2.51748	2.4891	-0.000256097	3.63202	1.03129	2.46195	1.00044	0.00221286	4.03862	0.000218949	0.418565	0.00161739	4.57472	2.53348	4.13971	2.51298	0.799748	1.46798	-0.00246483	0.378303	2.43672	1.95932	0.0100826	0.000648442	4.64334	-0.00357608	0.0622472	-0.00276905	0.00307649	0.000860006	2.59381	1.48607
CR_5_3_tcell_cd45_20698	-26.6716	-12.0578	C13	CD16NK	CD16NK	CR	5	expose	tcell	CR_PR	4.75552	1.528	3.87019	0.423332	2.93642	0.00129835	2.26198	3.1107	0.00435951	-0.00148613	3.95763	1.32822	-0.00104958	0.0386756	4.75217	3.31567	1.32426	1.02061	-0.000401359	-8.66e-06	0.391079	-0.000265187	0.000913045	-0.00102725	-0.00226791	4.51439	-0.000157137	2.14382	3.90736	0.0051576	0.381188	-7.66e-05	-0.00372243	2.45773
CR_5_3_tcell_cd45_79	3.27027	-4.57173	C22	Tcell	DP	CR	5	expose	tcell	CR_PR	5.56764	3.17241	4.14526	3.74182	3.5172	4.88846	1.1522	4.69325	1.80387	1.28398	5.40024	2.99451	0.278128	0.00236178	5.31613	4.13488	4.06508	3.68897	0.487303	0.229075	4.08188	1.98614	2.25529	3.38865	1.30661	3.34287	5.57976	-0.00229891	0.685791	-0.00167441	0.00203221	-0.000869051	2.8373	4.33818
CR_5_3_tcell_cd45_9723	-11.5834	-0.163504	C25	Tcell	DN	CR	5	expose	tcell	CR_PR	4.2541	0.142132	3.04517	1.56753	2.17161	0.00401994	0.680511	2.64477	-0.00171533	0.000294664	4.46318	0.00138782	-0.00237936	-0.00137987	4.18938	3.17562	2.77067	0.464483	-0.00053947	0.289903	-0.000487131	2.00994	2.95433	-0.00140769	0.721876	2.04301	4.56001	6.78687	3.49924	1.18611	2.1428	-0.000989305	1.01456	2.66314
CR_5_3_tcell_cd45_34599	18.3619	-16.2361	C5	Tcell	CD9_CD4	CR	5	expose	tcell	CR_PR	3.82868	-0.00293788	2.69	2.5344	0.000832249	3.6479	-0.00111816	3.35289	1.26328	0.00198423	3.95495	0.158735	0.0010888	0.411373	4.22565	2.03386	3.4361	1.63198	1.17133	0.677772	0.343216	0.814449	1.41155	1.55949	0.0230769	4.43606	5.33466	-0.00165562	1.34806	-0.00231222	-0.000856093	0.00129804	1.38565	1.14707
CR_5_3_tcell_cd45_4518	-3.08866	-3.75609	C25	Tcell	DN	CR	5	expose	tcell	CR_PR	5.29323	1.04172	4.19841	2.3797	0.000627732	-0.0029618	-0.00194434	3.31969	0.000825178	-9.07e-05	5.07634	1.38813	-0.000372702	0.000835449	5.41197	3.465	0.273824	3.16802	0.00651843	1.14178	0.854724	3.17199	2.90383	0.0524835	-0.00206994	0.567412	5.87975	2.32539	1.98e-05	0.00215043	0.299387	-0.00176226	3.35264	1.8911
CR_5_3_tcell_cd45_16346	-25.3617	-4.94915	C13	CD16NK	CD16NK	CR	5	expose	tcell	CR_PR	4.06855	0.00390246	2.42447	-0.000624603	-0.00120596	0.000473903	0.532453	2.80381	-0.00174402	0.00104681	3.70488	0.776386	-0.00138795	0.00160971	3.47352	3.29629	1.96362	0.000414853	-0.00155587	0.244638	2.9157	1.30099	0.0015426	-0.00147286	-0.000930045	3.5643	-0.00200902	2.11447	2.95638	0.000808915	1.18383	0.190334	0.630643	2.19255
CR_5_3_tcell_cd45_4695	-24.7985	-12.994	C13	CD16NK	CD16NK	CR	5	expose	tcell	CR_PR	4.85682	0.450216	4.26617	0.000695251	2.1581	0.000413097	3.50348	0.00292218	0.553737	0.00432688	3.38605	2.39219	0.546695	0.00186036	4.81264	3.6929	0.741398	1.23223	-0.000867735	0.00231569	-0.000488059	1.64345	2.54251	0.00185077	0.947801	5.09307	-0.000868026	0.000769911	4.43846	1.24683	1.2079	-0.000285833	0.0538274	4.14664
CR_5_3_tcell_cd45_32102	-25.6577	-14.0417	C13	CD16NK	CD16NK	CR	5	expose	tcell	CR_PR	4.50557	-0.00328703	3.70956	0.00124428	0.46775	0.509312	3.078	2.97269	0.480889	0.996674	4.48251	-0.00283202	0.00161843	-0.00268868	4.40043	3.13103	1.30735	0.00052098	0.00275803	0.00185303	2.29239	1.61313	1.81483	0.00238847	0.0022834	3.91579	0.00349816	3.16721	3.31152	-0.00136843	0.457938	-0.00141884	1.69009	3.1069
CR_5_3_tcell_cd45_13353	-16.2182	0.495683	C16	others	others	CR	5	expose	tcell	CR_PR	4.63147	0.691119	3.86452	-0.00191824	2.28408	0.00266515	2.8778	1.88661	0.716857	0.324572	3.36406	1.32839	-0.00166514	0.189922	4.82436	3.46737	2.19894	0.821691	-0.000289652	0.00136948	0.128745	1.92779	0.489359	0.475393	-0.000568966	4.05642	1.23242	5.95138	5.07073	1.2535	1.17249	-0.000811913	2.0459	3.6257
CR_5_3_tcell_cd45_15489	-16.9603	-0.77211	C16	others	others	CR	5	expose	tcell	CR_PR	4.56096	0.000230959	4.16731	0.497955	2.17236	1.022	3.6277	3.27083	7.54e-05	0.182696	4.17659	0.477086	0.00183603	0.00237129	4.48793	3.06174	2.26006	0.111965	0.00166006	-0.00111049	-0.00171024	0.32451	-0.00117675	0.000565658	0.463027	3.85913	-0.00397942	4.32776	5.32401	0.43476	1.32805	0.514679	-0.000810265	2.78658
CR_5_3_tcell_cd45_31606	26.1133	6.3332	C14	Tcell	CD9_CD4	CR	5	expose	tcell	CR_PR	4.80094	0.661607	3.14775	3.49258	0.206523	3.86061	0.640139	3.12468	2.27467	-0.000545416	4.66378	1.5328	0.00140028	0.130518	4.64035	3.39983	4.18783	3.74054	0.475864	1.9248	0.00184955	2.88982	2.39266	1.80132	2.0197	0.00126588	4.74796	0.000965385	0.000968739	0.10045	0.00278371	0.248806	3.95255	-0.00126915
CR_5_3_tcell_cd45_9448	-26.5304	-12.9128	C13	CD16NK	CD16NK	CR	5	expose	tcell	CR_PR	5.01633	0.821487	4.35564	0.0425014	3.36843	1.12301	2.28718	3.98005	0.00189134	-0.000291589	3.60202	1.35444	-0.00309138	-0.00111085	4.66981	3.58059	2.08921	0.00109419	-0.00483717	0.389956	0.0365614	0.25605	1.97121	0.00116755	0.163518	4.54581	0.000227894	2.53597	4.22028	0.421487	0.00523586	0.490047	0.106749	2.0254
CR_5_3_tcell_cd45_27020	-10.646	14.4998	C12	monocyte	monocyte	CR	5	expose	tcell	CR_PR	3.72757	3.07019	4.07636	0.6705	3.94586	1.36529	0.000790719	0.458218	0.0148094	0.110147	1.0728	2.83996	0.00458001	1.21917	5.95758	3.53878	1.5308	0.000470745	-0.00164394	0.00330773	0.0013945	1.06611	3.95044	0.00269764	-0.00252302	2.25658	0.000454278	3.07689	0.00127176	-0.00168114	2.50978	0.00401428	0.0816526	0.0440887
CR_5_3_tcell_cd45_16436	-8.76313	25.6886	C17	CD16mDC	CD16mDC	CR	5	expose	tcell	CR_PR	4.2854	1.78036	2.75593	-0.000331305	1.00129	1.63448	1.21024	1.40425	-0.00241093	0.0735738	1.58975	0.947481	0.000950895	1.12646	5.55156	4.40209	2.41864	1.09964	0.00137852	0.372673	-0.000577663	1.36387	3.25493	-0.00146685	0.00164016	1.83721	2.0632	3.32329	0.717092	0.000588027	4.68113	-0.00268746	0.196195	3.33604
CR_5_3_tcell_cd45_26691	-25.7229	-13.7894	C13	CD16NK	CD16NK	CR	5	expose	tcell	CR_PR	4.47161	0.0773337	3.63607	0.188084	0.204402	-0.00170307	2.55512	3.11584	-0.00230989	6.24e-05	4.41425	0.00159414	-0.00079773	0.000604601	4.24755	2.95873	1.40668	-0.0010239	0.001349	-0.000596961	-0.00080487	1.64435	0.682057	-0.000456805	-0.00139392	3.3073	1.15468	2.07629	4.94534	0.805221	0.00166838	0.961511	0.824402	2.51057
CR_5_3_tcell_cd45_30237	29.9932	10.7394	C14	Tcell	CD9_CD4	CR	5	expose	tcell	CR_PR	5.06972	1.94597	3.06541	4.08106	0.95022	3.78446	1.46012	-0.00188253	1.1479	1.55481	4.70333	2.2147	0.00101118	1.68835	5.081	3.21925	1.5967	3.56553	0.777266	-0.00116397	0.000486795	2.86348	2.10429	0.000866717	-0.00286845	1.88807	4.77947	1.57746	0.610555	0.362477	0.00464962	0.386158	4.18988	0.913122
CR_5_3_tcell_cd45_1230	21.5596	5.77334	C14	Tcell	CD9_CD4	CR	5	expose	tcell	CR_PR	4.7606	0.00234975	3.00754	1.30321	0.00155967	3.79224	0.54746	1.6452	1.23143	0.00025997	4.50879	2.27418	0.00287669	0.702169	4.70716	3.07329	4.16116	2.59417	-0.00201987	0.00168906	2.12091	1.5462	2.05934	2.18726	1.65193	1.44186	5.03209	1.76477	0.658053	-0.00159183	1.35032	1.20715	4.25897	2.01482
CR_5_3_tcell_cd45_35556	-2.41939	10.6146	C12	monocyte	monocyte	CR	5	expose	tcell	CR_PR	4.0009	3.49778	3.94461	0.679059	3.5671	2.91655	2.01782	-0.000825136	-0.000437585	0.134583	2.1342	1.95566	0.893854	-0.000446127	5.58536	4.98843	2.68559	1.26208	0.0818968	-0.000827203	0.341529	1.0548	4.62533	0.000323927	0.000310487	1.12235	-0.00201171	3.55251	2.45591	0.00178033	5.03406	0.000743223	-0.00151613	1.59917
CR_5_3_tcell_cd45_32076	4.77167	-26.9312	C7	Tcell	HLADR_CD8	CR	5	expose	tcell	CR_PR	4.80761	0.000835099	0.615456	2.52984	0.00116668	0.000497102	3.05119	2.14501	-0.000546498	0.00158765	4.1915	2.65285	-0.000991238	0.144932	4.22912	3.316	3.48535	2.29097	0.000191577	1.42903	0.414377	1.88419	0.904896	1.92702	1.19407	0.00193579	4.36152	-0.000302069	0.00115659	-0.00196938	0.000411606	-0.00190939	2.2867	2.4359
CR_5_3_tcell_cd45_26715	1.05928	-17.3623	C20	Tcell	HLADR+CD8	CR	5	expose	tcell	CR_PR	5.76421	3.67118	3.36503	1.8745	2.57498	0.879642	3.39885	1.47188	-0.00450227	0.727871	3.62334	2.11167	0.0635955	2.84737	5.45125	4.16939	2.79671	1.93422	-0.00176728	1.96103	-0.00203765	2.97907	3.38873	2.86584	0.00198587	5.86159	4.22299	1.86195	1.78921	0.577384	4.19309	-0.000552536	1.57558	0.417239
CR_5_3_tcell_cd45_18388	16.629	-1.34056	C14	Tcell	CD9_CD4	CR	5	expose	tcell	CR_PR	5.94609	1.88052	4.17833	3.93654	-0.00149353	4.32326	3.70292	4.38331	2.34157	1.77375	5.4576	3.09629	-0.00516396	1.20647	5.88604	4.52028	4.9952	3.19891	1.7627	2.0388	3.68674	2.56849	2.28827	3.43195	2.33389	2.05478	5.94205	0.631709	-0.0016134	0.0657668	0.163008	-0.00276123	4.70377	0.000870876
CR_5_3_tcell_cd45_16990	19.4346	-2.18642	C14	Tcell	CD9_CD4	CR	5	expose	tcell	CR_PR	5.05306	0.529055	3.4405	2.46901	2.38072	4.00079	-0.00189534	1.90379	0.159041	0.891235	3.20314	0.596851	0.00123827	1.79727	4.88089	3.85223	3.79611	2.87646	-0.000236637	0.171482	0.00238083	0.564099	1.83438	0.379477	0.940625	0.950225	5.24896	2.50863	1.92924	-0.00433214	3.45512	0.410496	2.9656	0.211549
CR_5_3_tcell_cd45_23977	-12.747	-8.70135	C25	Tcell	DN	CR	5	expose	tcell	CR_PR	4.93367	2.64514	4.00095	-0.00327904	-0.000626462	0.425839	3.57e-05	3.87726	-0.00120194	-0.00112841	4.84616	1.32163	0.00124834	-0.00311868	5.17606	4.22102	2.43748	0.00388465	0.00151383	0.102479	3.27773	1.97457	1.43814	-0.000357621	0.653684	4.09158	3.82522	1.7955	4.11226	0.352747	0.938723	0.840361	0.560186	1.87012
CR_5_3_tcell_cd45_3080	2.71937	-26.0365	C7	Tcell	HLADR_CD8	CR	5	expose	tcell	CR_PR	4.6425	-0.000834135	3.53504	2.37887	0.000376279	-0.000630426	4.24955	3.28268	0.00227866	0.149025	4.23358	1.824	-0.000900567	0.876748	4.63669	2.90887	1.86962	2.28873	-0.000143782	1.23734	0.411574	3.52496	1.87035	1.22886	1.11643	0.000225734	4.27369	1.35097	-0.00071241	0.00167944	-9.69e-05	-0.00237944	1.75274	1.90754
CR_5_3_tcell_cd45_31315	10.9822	33.8451	C6	Bcell	Bcell	CR	5	expose	tcell	CR_PR	4.45835	2.3127	2.10655	-0.00142412	0.417697	-0.00293003	-0.00228223	0.410906	0.322272	0.0004961	0.825791	3.72771	0.00428014	1.11579	5.07248	3.23348	2.31673	-0.00137389	-0.00293355	1.27792	0.078352	0.721363	1.60736	2.60289	0.740129	5.55157	1.70107	-0.000465966	0.00183158	-0.000327801	4.736	0.00256169	-0.00346443	1.36849
CR_5_3_tcell_cd45_9123	2.40331	-4.45238	C22	Tcell	DP	CR	5	expose	tcell	CR_PR	5.44543	0.0030431	4.54796	3.26312	2.80433	3.68885	0.0017561	4.3193	0.2603	1.21984	5.25014	2.65787	0.330988	1.75057	5.15968	3.17399	4.6595	2.29307	1.13712	0.100047	3.22379	2.88713	2.55212	3.0134	2.19967	4.82879	4.93071	-0.000875967	4.21353	1.28805	0.000251369	1.41696	3.28221	2.40993
CR_5_3_tcell_cd45_8263	-35.9246	-2.42402	C19	CD16NK	CD16NK	CR	5	expose	tcell	CR_PR	4.25555	0.180042	3.00057	-0.000161817	2.49401	-0.00187317	0.344501	3.71119	0.00184417	-0.000883243	-0.000540566	1.23365	0.000244174	0.747761	4.01894	3.05218	0.984044	0.294885	0.184492	-0.000541387	2.34725	-0.00175146	1.62645	0.184685	0.343402	4.57641	1.4284	0.00192658	4.24764	0.821985	0.0144431	0.00141516	0.417755	2.9865
CR_5_3_tcell_cd45_36810	-21.2387	-9.38606	C13	CD16NK	CD16NK	CR	5	expose	tcell	CR_PR	4.10495	1.25305	4.25731	0.855919	2.81925	-0.00151729	0.337888	1.79115	-0.00128714	0.431469	4.6839	-0.00105394	0.382895	0.19965	4.59756	3.45013	2.02108	0.0512745	0.00147641	0.00155196	1.15597	1.71554	2.77737	0.000278059	0.283936	4.80645	-0.00182697	1.83369	4.09508	0.00203893	1.65116	-0.000126464	1.03713	2.05623
CR_5_3_tcell_cd45_20400	12.8303	29.8856	C6	Bcell	Bcell	CR	5	expose	tcell	CR_PR	4.34639	1.78305	2.01103	-0.00158914	-0.00354898	0.0007056	1.32985	-0.000327897	0.00158409	-0.000179165	-0.00189808	-0.0036629	0.00115642	0.593542	4.51948	3.81119	2.75152	0.0462431	-0.000501664	1.14052	-0.000517237	0.0222696	1.07645	-0.000229774	0.00163111	4.3411	0.000320169	-0.00361889	0.00261769	0.00205419	5.70919	0.873275	1.06855	2.02764
CR_5_3_tcell_cd45_4972	14.48	29.1712	C6	Bcell	Bcell	CR	5	expose	tcell	CR_PR	4.61481	0.946193	2.53662	0.00102689	1.24649	-0.00145463	0.00215193	0.499715	1.52662	-9.01e-05	1.38445	0.00331287	0.00129305	0.00325269	3.74158	2.34208	2.62029	0.984426	0.00161196	1.49983	0.00127775	1.18598	2.14873	0.00107754	-0.00149551	5.50797	-0.00239253	-0.000617637	0.602366	0.17626	4.24375	-0.00429739	-0.000968587	1.90329
CR_5_3_tcell_cd45_3509	-22.6124	-4.16067	C13	CD16NK	CD16NK	CR	5	expose	tcell	CR_PR	4.01036	-0.00116404	3.92439	1.12092	0.17183	0.00110412	0.690567	3.57436	0.00429802	-0.00015056	4.26871	0.156111	-0.00502482	0.0628915	4.63687	3.52142	1.5704	0.00315772	0.765267	0.00330085	0.75906	0.898275	2.07472	-0.00126959	0.000631495	4.15014	0.751854	2.18521	3.81243	0.000387296	0.88482	1.12985	1.56266	2.77082
CR_5_3_tcell_cd45_37492	15.4758	12.179	C14	Tcell	CD9_CD4	CR	5	expose	tcell	CR_PR	4.25549	0.00101144	3.46974	2.90928	0.410777	4.01126	-0.00197454	0.0989246	3.07769	0.647988	4.46267	3.36993	0.00194588	0.283455	3.95606	4.22861	1.82275	2.9129	1.08956	-0.00159595	0.0575484	1.23702	2.41601	2.7183	3.4372	0.00421032	4.66253	2.01143	0.505924	0.000829514	0.246771	-0.00055343	-0.00213819	0.581841
CR_5_3_tcell_cd45_6373	-29.94	-10.9705	C13	CD16NK	CD16NK	CR	5	expose	tcell	CR_PR	5.39126	1.1346	4.98569	0.225642	2.36862	-3.9e-06	1.90161	4.61625	0.00168404	-0.000420102	4.89454	0.50559	0.0581374	0.194537	5.23818	4.29929	1.47295	1.46712	-0.000634608	-0.00164476	3.1746	1.55569	1.85885	-0.00183596	0.00190976	5.05236	0.65575	2.47727	5.10773	0.717734	1.47149	0.0987043	1.36698	4.20445
CR_5_3_tcell_cd45_7860	25.7318	4.96985	C14	Tcell	CD9_CD4	CR	5	expose	tcell	CR_PR	4.80068	3.01075	3.04082	3.21847	0.511683	4.10054	0.145873	2.80447	0.0752396	-0.00030529	3.9996	0.00317755	-0.00256806	0.951393	5.45996	3.55059	4.49542	3.61427	1.3092	1.0618	-0.00195954	3.97914	3.17357	2.61598	0.0021454	0.00104843	5.08063	0.00162533	0.000418942	0.00112973	-0.00277804	0.00101356	2.97684	1.48795
CR_5_3_tcell_cd45_17220	17.2217	-16.041	C5	Tcell	CD9_CD4	CR	5	expose	tcell	CR_PR	4.70501	0.00138103	0.568552	2.3448	3.3447	3.66398	0.407615	3.07726	-0.000206378	-0.000249423	3.54891	0.155125	-0.00123461	0.477302	3.70991	2.16245	4.28914	1.91861	0.340889	0.579062	0.00229389	0.803402	2.09279	2.65171	1.83761	3.12882	4.69829	0.003579	1.08122	0.513353	1.52382	-0.00210821	2.50409	0.495294
CR_5_3_tcell_cd45_602	-25.1002	-5.75927	C13	CD16NK	CD16NK	CR	5	expose	tcell	CR_PR	3.55245	-0.00365426	2.85654	0.848409	0.416999	0.000421167	-0.0028351	2.55962	0.000747734	0.000984491	3.94452	0.409256	-0.00219974	0.683807	4.07704	2.58689	1.15725	-1.72e-05	0.0844261	0.393896	2.76981	0.570137	1.68658	-0.00132398	-0.00271899	3.05985	1.97732	0.572644	3.88431	0.00127349	-0.00135013	0.12816	0.586297	2.34314
CR_5_3_tcell_cd45_8523	-13.9385	13.106	C12	monocyte	monocyte	CR	5	expose	tcell	CR_PR	4.23785	2.12189	4.5625	-8.89e-05	3.93572	1.29062	0.00231548	0.000972807	-0.0022939	0.000535839	0.113253	2.79502	-0.00136296	0.289031	5.01581	4.38601	2.09969	0.0023893	-0.00381988	0.00108023	-0.000387518	1.73992	2.60606	0.353783	-0.000224712	0.00404073	0.000126062	2.83253	1.45476	0.00467916	3.61474	-0.00473707	-0.000810354	1.92882
CR_5_3_tcell_cd45_28577	-0.172249	9.61042	C12	monocyte	monocyte	CR	5	expose	tcell	CR_PR	4.50983	3.14083	4.72924	4.37649	4.01461	2.13265	1.40116	0.00108586	-0.00261574	-0.00180131	4.22546	1.81016	-0.00257198	1.68e-05	5.90795	4.60362	3.78534	1.17632	-0.00133065	1.40976	-3.92e-06	1.46771	2.51521	0.00152453	-0.00230966	4.22106	1.17317	3.46091	1.22665	0.048329	5.69704	0.353818	1.32484	3.12018
CR_5_3_tcell_cd45_7877	-26.6986	0.371283	C15	CD16NK	CD16NK	CR	5	expose	tcell	CR_PR	4.39888	2.04796	3.99371	0.000725319	3.22798	0.00827889	0.102113	3.56207	0.00180646	0.00120972	3.4569	0.831549	-0.00273384	0.002228	4.69648	3.65854	1.09643	0.689101	0.0301406	0.139325	1.53025	1.20603	2.51431	0.00535857	0.000107777	3.59992	0.825268	1.36126	0.389752	0.118383	-0.000616935	0.00176346	0.123845	2.44162
CR_5_3_tcell_cd45_2777	22.5938	3.52858	C14	Tcell	CD9_CD4	CR	5	expose	tcell	CR_PR	4.94508	0.394917	3.01615	3.07541	0.0033296	3.7123	-0.00207877	2.03456	1.33186	0.000968607	4.695	1.60956	0.278947	1.90207	4.95113	2.90717	2.86475	3.57534	0.200045	0.690867	1.4388	2.74295	3.39292	2.09589	1.12118	0.213597	5.05939	2.97633	0.584046	-0.00175642	0.000307857	0.00357379	3.69876	0.00240951
CR_5_3_tcell_cd45_30712	21.1771	-7.92163	C14	Tcell	CD9_CD4	CR	5	expose	tcell	CR_PR	4.48538	2.47079	2.37939	2.30901	0.38524	4.1429	0.000942007	2.2887	0.574543	-0.00145677	3.68621	-0.000506003	-0.000929281	0.00186826	4.97258	3.25496	4.41594	2.97482	-0.00107418	0.22134	0.406452	1.20939	2.0036	-0.00165846	1.58311	2.0938	4.60679	0.00187875	0.0032843	0.517223	0.223747	0.688094	2.66645	1.64468
CR_5_3_tcell_cd45_17749	17.8188	-15.7177	C5	Tcell	CD9_CD4	CR	5	expose	tcell	CR_PR	4.46516	0.169714	2.24371	2.51176	1.90778	4.20557	0.415545	1.59193	0.000519101	-0.000782233	3.66378	-0.000520727	-0.000701822	0.00158476	3.74256	2.3229	4.98746	1.22011	1.0318	0.51054	-0.00344312	1.16988	1.69283	1.28216	1.16377	4.27572	5.35486	-0.00439446	-0.00131812	-0.00103868	0.00315192	0.174195	2.87145	0.611454
CR_5_3_tcell_cd45_7488	-15.7535	-9.99787	C13	CD16NK	CD16NK	CR	5	expose	tcell	CR_PR	4.6684	3.11171	4.06361	0.67564	1.24391	0.00075403	1.94505	3.63008	-0.000416155	-0.000622491	4.48507	1.48311	0.778632	0.00219424	5.01734	4.09223	1.34636	-0.00226252	-0.000703858	0.00195064	-0.00288064	2.33442	2.36251	-0.00399458	-0.000931696	3.49026	3.22974	1.56025	5.23751	1.46904	0.000681766	0.000247572	-0.00183424	2.64479
CR_5_3_tcell_cd45_35916	27.7709	5.91523	C14	Tcell	CD9_CD4	CR	5	expose	tcell	CR_PR	4.79946	2.75139	2.78046	3.03148	0.987285	3.91253	0.772636	3.31126	0.386497	0.00150834	4.32838	2.36975	0.00258674	0.00707604	5.31489	3.77643	3.32724	1.20277	-0.000851634	1.33492	0.00106128	2.16549	1.79989	1.08916	1.29824	0.00510676	4.34833	-0.00264681	1.423	0.129155	0.0124743	0.0520477	3.23147	2.58264
CR_5_3_tcell_cd45_11126	-26.3028	-12.2076	C13	CD16NK	CD16NK	CR	5	expose	tcell	CR_PR	4.9547	2.05707	4.26984	1.04593	1.89758	-0.000233903	1.37786	2.72718	0.00224331	0.000419684	4.59169	1.09996	0.00321336	4.95e-05	4.78713	3.53013	2.43465	0.991129	-0.001906	-0.00337481	0.605089	0.817185	0.386889	-0.000394232	-0.00252226	4.41087	0.00358447	1.04619	5.06786	1.38159	0.00427058	0.565223	0.746077	2.92036
CR_5_3_tcell_cd45_34564	-23.9359	0.357438	C15	CD16NK	CD16NK	CR	5	expose	tcell	CR_PR	4.80826	1.29841	4.44669	-0.000912842	2.50499	0.00521723	1.39991	3.92092	0.00127738	-0.000432831	4.85625	2.50818	-0.00100044	1.30312	4.82493	4.52802	2.0869	0.841634	0.702056	0.414562	0.00116428	2.6232	0.0606446	0.00401522	-0.00201497	5.20268	1.71628	3.43467	0.243503	0.00114326	0.964577	-0.000322013	0.524014	2.26846
CR_5_3_tcell_cd45_9739	-28.0077	-12.0967	C13	CD16NK	CD16NK	CR	5	expose	tcell	CR_PR	5.05749	2.41334	4.35415	0.00472153	2.79388	0.300791	3.11749	3.08651	-3.85e-05	-0.00109308	2.76514	2.31746	0.00143863	0.00200215	4.71256	3.5221	1.51092	1.27961	-0.00158012	-0.00309869	2.04267	0.00322522	0.00229077	0.00231764	-0.000346166	5.0333	-0.00157132	-0.00297049	4.75458	1.60292	-0.000667568	0.00209348	1.24373	4.03629
CR_5_3_tcell_cd45_19512	-26.076	-12.8199	C13	CD16NK	CD16NK	CR	5	expose	tcell	CR_PR	3.63862	1.32183	3.89759	1.04773	1.61298	1.4648	3.77243	3.6212	0.000897781	-0.00302683	4.59341	1.08207	0.0770577	0.986778	4.31794	3.24876	1.31824	0.619313	-0.000994516	-0.00086353	0.10103	-0.00137527	1.96546	0.00238883	-0.000750722	3.95844	-0.00199451	-0.00106723	4.89843	0.334765	2.16702	0.214925	0.622797	2.09126
CR_5_3_tcell_cd45_14607	11.5774	-26.6553	C4	Tcell	HLADR_CD8	CR	5	expose	tcell	CR_PR	4.81377	1.45164	0.740895	2.31067	0.807309	-0.00106734	4.4558	3.31587	-0.000522641	0.00204454	3.95711	-0.000529216	3.45e-05	6.63e-05	4.38112	3.08953	4.84987	3.15515	0.000515361	0.000564546	0.0435962	1.15003	-0.0020595	2.37071	0.000664308	4.12843	4.43306	0.00264037	0.000128046	-0.00307317	1.08725	0.00303047	3.35831	0.564858
CR_5_3_tcell_cd45_35817	-23.6498	-7.2706	C13	CD16NK	CD16NK	CR	5	expose	tcell	CR_PR	4.54227	0.605809	3.52289	-0.00483406	0.000487915	-0.000132147	0.00187609	3.80654	0.000897249	-0.00192389	4.06093	0.774989	1.21099	-0.00056945	4.43021	3.66109	-1.89e-05	0.57547	0.00162425	0.00347703	0.000965468	0.302738	0.670282	0.00373614	1.00734	2.99773	1.97923	0.347036	4.76567	0.582756	0.114046	-0.000738874	1.42163	2.6811
CR_5_3_tcell_cd45_24963	17.9269	1.96127	C14	Tcell	CD9_CD4	CR	5	expose	tcell	CR_PR	4.87693	0.357371	3.02569	1.69263	2.47003	3.8344	1.86679	2.54335	0.159681	0.728104	4.50576	1.94131	0.103323	1.0103	5.25146	3.7494	3.5301	3.05431	0.00138299	0.382886	0.367492	2.66226	2.72724	0.654913	1.81659	3.02597	5.44112	2.3461	0.502852	-0.000644221	0.745244	0.00175588	3.91348	1.71599
CR_5_3_tcell_cd45_35560	-26.0144	-14.3443	C13	CD16NK	CD16NK	CR	5	expose	tcell	CR_PR	5.50727	2.62514	3.96843	0.726133	0.00108209	0.000648191	2.20325	3.09441	-0.000487894	0.000817785	4.94605	0.243408	0.473922	1.57003	5.62304	4.07798	1.70648	-0.00126576	-0.00240839	0.00250758	0.563726	1.40133	1.49781	0.00173932	0.00296815	5.28257	-0.00235032	1.32782	3.16701	0.00310236	0.00279717	0.0112778	1.44885	3.0401
CR_5_3_tcell_cd45_38245	19.7649	-0.236718	C14	Tcell	CD9_CD4	CR	5	expose	tcell	CR_PR	5.08592	0.36962	3.28605	3.35236	0.00157499	3.72563	0.859065	3.6981	0.00334887	-0.00104973	3.69794	2.1635	-0.000135626	-0.00232039	4.75821	3.61724	2.5042	2.28417	0.73644	0.00114174	-0.00176465	3.46297	1.32269	1.77845	0.238936	2.48012	4.54644	3.11365	1.66762	0.526485	1.06547	0.491973	1.57794	1.08581
CR_5_3_tcell_cd45_33510	-34.6903	1.92804	C15	CD16NK	CD16NK	CR	5	expose	tcell	CR_PR	3.43745	-9.89e-05	3.34615	-0.00161644	1.8439	0.00122706	1.45177	3.6063	-0.00129723	0.146462	0.48843	-0.00416166	0.288657	0.000239805	3.98925	2.08217	2.29022	0.143465	0.000757415	0.177575	2.22603	-0.00333934	1.85445	0.00331853	-0.00304405	3.78728	0.577694	1.03589	0.00352784	0.00190143	0.000652987	-2.46e-05	0.790533	2.097
CR_5_3_tcell_cd45_4682	12.6304	28.7029	C6	Bcell	Bcell	CR	5	expose	tcell	CR_PR	4.15854	2.10197	2.10112	0.206886	1.05075	0.00338235	-0.00231525	-0.00180835	-0.00178206	0.00418465	-0.00158657	-6.39e-05	-0.00218418	0.00289609	4.40161	2.7673	2.88768	1.5155	0.000224334	1.64243	-0.00102183	0.245197	1.26015	-0.00344092	-0.000144707	3.50502	0.000999313	0.00228833	0.117769	-0.00175659	6.23877	0.66734	-0.00319385	0.000254325
CR_5_3_tcell_cd45_3421	27.9065	8.93042	C14	Tcell	CD9_CD4	CR	5	expose	tcell	CR_PR	5.5161	2.35834	3.0405	4.03425	0.513816	4.50533	0.73204	1.74525	1.29112	1.5562	5.32688	1.70666	0.66605	-0.00159503	5.17279	4.18819	3.68076	3.52478	0.643516	0.792159	0.0367044	2.62189	2.85163	0.00250597	0.183647	0.969936	5.71567	0.00411223	1.09057	0.00277662	-0.00102436	-0.00129064	4.47333	-7.14e-05
CR_5_3_tcell_cd45_37765	-15.4197	-10.1056	C25	Tcell	DN	CR	5	expose	tcell	CR_PR	5.37924	2.22836	4.61651	1.49733	1.34289	0.0885313	1.05469	3.856	0.146345	0.00292061	5.55446	2.03794	0.4667	1.63242	4.87569	4.25208	2.32513	1.27156	-0.00175252	0.00501168	2.79704	2.05678	1.77721	0.702057	1.6739	5.10061	2.84996	1.75612	5.75643	2.19786	2.13741	-0.00205604	2.37681	1.42981
CR_5_3_tcell_cd45_34827	8.41536	-25.2741	C7	Tcell	HLADR_CD8	CR	5	expose	tcell	CR_PR	4.18566	0.754403	3.39876	3.07928	0.868699	1.32516	4.39175	3.10435	-0.000724715	0.1193	4.53512	1.56992	0.793006	-0.000704517	4.50395	2.60453	2.05289	2.19287	0.00191553	-0.000388689	0.00426258	-0.00162241	0.0438527	1.98374	0.226505	1.67181	4.18749	2.46419	0.000624911	0.00663316	1.70228	0.00017464	2.66864	1.35493
CR_5_3_tcell_cd45_20943	18.3157	8.83806	C14	Tcell	CD9_CD4	CR	5	expose	tcell	CR_PR	6.06322	2.37153	3.65648	3.94352	2.75986	5.07097	1.85461	2.99362	1.08679	2.14199	5.65707	3.75638	1.16789	1.99129	5.49239	4.13815	4.76734	3.78597	0.000287727	-0.00377346	3.59655	3.64448	2.38579	1.38991	2.2321	0.00161227	6.31126	4.42961	0.00368364	0.140021	0.00137691	0.0573174	3.62047	0.261305
CR_5_3_tcell_cd45_2748	-22.3388	-4.47882	C13	CD16NK	CD16NK	CR	5	expose	tcell	CR_PR	3.69306	0.0026544	2.20552	0.00214965	1.10825	-0.00231966	-0.00236634	3.09244	0.415214	0.109633	4.01564	1.04055	0.000331805	-0.00035402	4.0297	2.45342	0.823126	0.00158189	0.000905011	0.657978	0.910211	0.0425084	1.87494	0.825404	0.000550391	3.37466	-0.00173315	2.38222	3.98752	0.778324	0.635219	0.00208009	0.61542	2.00779
CR_5_3_tcell_cd45_36352	-10.8846	-12.0486	C24	Tcell	Tcell	CR	5	expose	tcell	CR_PR	5.43332	1.47508	4.03815	3.30498	3.51878	0.192922	4.99571	4.26756	0.00183764	-0.00146307	4.33261	1.85124	0.327217	0.566275	5.27238	3.83493	4.4541	2.22988	-0.00186139	0.00225884	0.927177	1.61048	2.21845	2.35574	1.94798	5.06636	5.45893	2.62241	3.58467	0.294455	0.200189	0.0342087	2.9875	3.32441
CR_5_3_tcell_cd45_13376	-18.4263	0.632792	C16	others	others	CR	5	expose	tcell	CR_PR	4.88363	1.38351	3.84886	1.55021	2.76361	-0.0031146	0.427817	2.91505	0.000495966	-0.00437977	4.30485	1.89776	-0.00169487	0.517757	4.58265	3.75736	0.000873099	0.139468	-0.00281252	0.700254	2.76944	0.353626	-0.00104537	0.00297428	0.0021349	4.72352	0.421392	6.8503	4.47568	1.11578	2.06015	-0.00189542	0.00048001	2.51953
CR_5_3_tcell_cd45_10400	13.0987	1.28058	C9	Tcell	CD9+CD4	CR	5	expose	tcell	CR_PR	5.00553	1.95703	3.18275	-0.00240227	1.76699	4.07952	0.000579825	-0.00124098	-0.00265189	0.727429	4.87252	1.23734	0.0942781	0.00103405	4.90236	3.67164	2.19632	3.27207	0.735999	0.857141	1.38547	2.34425	1.52156	-0.00182594	0.00191385	2.03526	3.77512	6.72376	3.67997	0.00242638	0.252918	-0.00189514	4.25596	-0.00363455
CR_5_3_tcell_cd45_1553	-35.2428	-2.44913	C19	CD16NK	CD16NK	CR	5	expose	tcell	CR_PR	4.67021	0.547351	4.39993	0.0118225	2.13052	-0.00127607	-0.000115584	4.72573	0.122473	0.000340251	0.00876728	-0.00282806	0.00215747	0.092094	4.8568	3.99438	2.75482	-0.00315809	0.00059656	0.0989283	3.48129	1.35479	0.19032	0.00449073	-0.00397461	4.86122	-0.00130614	0.465194	3.59419	-0.00155128	-0.000259911	0.14305	1.28615	3.8069
CR_5_3_tcell_cd45_32128	2.16006	-25.9926	C7	Tcell	HLADR_CD8	CR	5	expose	tcell	CR_PR	4.62975	1.1681	3.98398	1.11632	-0.000238621	-0.00168231	5.00691	1.41742	-0.00216255	0.447376	5.17826	1.33528	0.369453	0.19233	4.82042	3.43548	2.24176	2.23982	0.000515447	0.00215916	0.00192678	3.36143	2.49514	2.41425	0.64485	0.716485	4.63628	1.8194	-0.0031571	-0.000430325	1.933	-0.000255232	1.55016	1.7974
CR_5_3_tcell_cd45_27365	11.9132	7.12544	C3	Tcell	CD9+CD4	CR	5	expose	tcell	CR_PR	5.47371	1.81017	4.34599	2.87198	2.68036	4.05283	1.44281	1.56538	1.29203	-0.000254038	4.68552	3.37567	0.00237467	1.26881	5.66973	4.84028	2.98963	1.93906	1.35884	-0.00224816	0.000885148	2.87504	3.24873	0.74355	2.16342	0.683883	4.73327	5.50651	1.84584	0.0028277	2.75714	0.000319907	1.34107	0.395229
CR_5_3_tcell_cd45_10605	-6.10001	-6.41554	C25	Tcell	DN	CR	5	expose	tcell	CR_PR	4.8219	0.491291	3.4906	2.14319	0.570154	0.00329276	0.928042	3.36261	0.00121592	0.000492687	4.81985	1.8661	0.310619	0.000349367	4.44656	3.5645	1.97624	1.11235	0.00335088	1.12409	2.88698	2.30619	2.09797	1.56143	-0.00137941	2.90011	5.08545	2.17894	1.28479	0.209852	0.00964705	1.07605	-0.0020386	2.42123
CR_5_3_tcell_cd45_22402	20.3101	-11.9186	C5	Tcell	CD9_CD4	CR	5	expose	tcell	CR_PR	4.07393	0.000632793	1.88995	3.4128	1.26017	2.88908	0.0293504	1.13986	1.95629	0.000221232	4.3793	-7.97e-05	-0.00197503	-0.0013904	3.06453	1.08458	4.18575	2.83172	0.000693457	0.877397	0.00273398	1.33586	1.79439	2.69575	0.420003	3.07091	4.21879	2.89332	0.830346	-0.000285126	0.0012914	0.0590129	1.44733	0.00192281
CR_5_3_tcell_cd45_19927	-25.696	-14.0984	C13	CD16NK	CD16NK	CR	5	expose	tcell	CR_PR	4.58158	2.02439	4.22265	-0.00188072	1.17776	-0.00222614	3.53483	4.04119	0.00196264	2.33e-05	2.99282	1.03696	-0.0026218	-0.00101784	4.7699	3.70599	-0.000525979	0.772126	8.36e-05	0.332999	-0.000350097	2.42266	1.2639	-0.00125848	0.00231778	5.75272	-0.000307066	3.07636	4.70114	0.762865	1.89572	-0.000448339	-0.000608796	2.57043
CR_5_3_tcell_cd45_10216	-6.30521	26.5504	C17	CD16mDC	CD16mDC	CR	5	expose	tcell	CR_PR	4.63485	2.12608	4.31139	0.592419	0.41713	2.42445	0.733381	1.53094	0.00222458	0.0828827	0.00207727	1.92288	-0.000516959	1.90204	6.19856	4.10014	0.981805	1.18013	0.250996	-0.00168249	-0.000337897	2.30838	3.61692	0.00138923	-0.00140797	-0.000849717	0.0040676	3.72194	1.78422	-0.00258953	2.38862	0.00194574	1.77923	3.56193
CR_5_3_tcell_cd45_2882	-29.6227	-8.84181	C13	CD16NK	CD16NK	CR	5	expose	tcell	CR_PR	5.05978	2.94432	4.70146	0.00195345	4.08925	-0.0012811	1.65974	4.37117	0.21582	0.00146757	3.81795	0.498295	0.000650801	1.01526	5.60565	4.20101	2.75699	0.357537	-1.65e-05	0.00124659	3.61332	0.6697	2.07188	-0.0012959	0.092593	5.02686	-0.00658155	0.000100834	4.19222	0.796666	-0.00395125	0.00234787	-0.00115272	2.75852
CR_5_3_tcell_cd45_4015	-7.19507	-14.2684	C20	Tcell	HLADR+CD8	CR	5	expose	tcell	CR_PR	4.82323	0.000639587	2.85384	0.443953	1.9508	-0.00212674	4.59877	1.52355	0.00216095	-7.12e-06	5.00693	2.92481	-0.0025326	-0.00112723	3.40545	2.90167	1.32193	-0.00237179	0.000480358	0.00048272	0.000488105	0.00134368	2.26559	0.000259271	0.00458395	5.10433	5.35746	5.8492	2.24472	0.146415	3.38582	0.0290075	0.000942377	-0.000263257
CR_5_3_tcell_cd45_27913	6.29654	23.9735	C6	Bcell	Bcell	CR	5	expose	tcell	CR_PR	4.47906	-0.00409048	-7.38e-05	0.000732741	1.23398	-0.00144708	0.00342999	-0.000337115	-0.000566235	-0.000363615	1.79047	0.798776	-0.00170446	0.468155	4.59988	2.66021	2.32795	0.465363	-0.00195271	1.34332	0.00372504	1.85417	1.44611	0.222964	-0.000120164	4.86043	0.19257	4.08675	1.22008	0.0986724	3.76986	0.00134694	-0.000574876	2.15221
CR_5_3_tcell_cd45_29465	-26.2537	-9.95916	C13	CD16NK	CD16NK	CR	5	expose	tcell	CR_PR	4.47961	2.24087	3.98996	0.00156144	3.4089	-2.75e-05	0.000684823	3.42073	0.00257551	-0.00129476	4.13772	1.52507	0.000972282	0.211856	5.05689	3.81246	2.08132	1.08013	0.00127888	0.00217522	1.73722	0.000978685	1.07446	0.00150671	0.00224045	5.0909	-0.00019839	-0.000546541	4.89601	0.00154043	1.36545	0.280126	-0.00202997	2.90899
CR_5_3_tcell_cd45_9174	18.1258	-16.8367	C5	Tcell	CD9_CD4	CR	5	expose	tcell	CR_PR	3.99417	0.699111	2.06671	2.5042	0.701568	3.66977	-0.00136128	2.99301	0.244025	-0.000447622	3.67068	0.00175043	0.000926395	0.345029	3.93828	1.82512	4.44078	2.35758	0.403782	0.871929	-0.00158432	-0.00460407	-0.00197051	2.32407	0.542111	4.76065	4.7762	0.00161115	0.0663721	-0.00313784	0.000674277	0.315849	2.48175	0.000502955
CR_5_3_tcell_cd45_37320	23.012	-7.47485	C14	Tcell	CD9_CD4	CR	5	expose	tcell	CR_PR	4.3511	-0.00100496	1.85174	2.22776	0.000169053	3.28251	0.0033325	3.11727	1.91786	0.00246673	3.90308	0.646366	0.00170128	-0.00386525	4.28076	2.64911	3.32571	1.91874	0.366019	-0.00448294	0.434954	0.00176928	2.06511	0.70015	0.35812	1.3576	4.76914	7.76e-05	0.00038452	0.000747186	-0.00258573	-0.000223628	3.06523	1.34185
CR_5_3_tcell_cd45_7657	-16.2646	-3.63146	C15	CD16NK	CD16NK	CR	5	expose	tcell	CR_PR	3.47353	-0.00170897	3.84704	0.993198	2.80334	0.576439	2.0715	1.3607	0.00538385	0.00269549	3.54283	0.780997	0.238898	0.00059822	4.47784	3.77932	2.56429	0.00194055	0.00492706	-0.000352235	-0.00316342	2.36179	0.866448	0.0659334	0.000633994	3.46305	2.86943	0.0018167	0.169642	0.0756395	0.92625	0.376964	2.41097	2.83733
CR_5_3_tcell_cd45_31351	-26.4601	-11.9045	C13	CD16NK	CD16NK	CR	5	expose	tcell	CR_PR	4.15445	1.22371	4.04079	1.50288	2.45079	0.000518858	1.32613	3.65113	0.00140467	0.00122084	3.23345	1.68219	0.00152432	0.00220538	4.47513	3.33933	2.26979	0.00411558	0.000697954	-0.000865863	-0.000563818	0.00197353	0.00173725	0.00372876	0.00158895	5.22861	0.00290092	2.05693	4.72786	0.00315022	-0.00120842	0.476801	0.00201675	2.77146
CR_5_3_tcell_cd45_3017	-23.5311	-7.63602	C13	CD16NK	CD16NK	CR	5	expose	tcell	CR_PR	4.53064	2.40278	4.69821	0.00350299	-0.000509513	0.00334735	0.41011	2.96652	-0.00111627	0.00110712	4.79777	-0.00281787	-0.000741266	0.000602435	4.61564	3.30924	-0.00201762	0.00198223	0.000773055	-0.000837743	-0.0013865	0.442789	0.701267	-0.00105628	0.571791	4.57557	0.841123	0.00322126	5.22664	0.519026	1.61362	-0.00102844	0.270863	1.66047
CR_5_3_tcell_cd45_17656	-14.9701	-11.285	C24	Tcell	Tcell	CR	5	expose	tcell	CR_PR	5.2335	2.4593	4.72342	0.883071	3.11594	0.00121085	3.71217	1.56288	0.003767	0.00283943	4.02946	0.776058	-0.000405725	1.3902	5.41119	4.34892	2.332	1.82013	0.50917	-0.000887831	-0.00088814	1.54298	0.58341	-0.00179306	-0.000641816	5.25388	3.21021	-0.002311	5.04913	1.50278	1.2744	0.953655	1.85676	2.88797
CR_5_3_tcell_cd45_459	-23.8938	-7.09349	C13	CD16NK	CD16NK	CR	5	expose	tcell	CR_PR	4.0391	-0.00113812	3.71361	0.00274545	0.0148139	0.00528759	0.722707	3.11465	0.00105169	0.00296039	4.27355	-0.00129199	-0.000861806	0.000451686	4.79391	3.25322	2.1729	1.52077	-0.000216659	0.00309336	0.665178	1.38795	0.000583818	0.000912404	9.52e-05	3.79411	0.625292	0.355391	4.20511	-0.00101691	1.07443	0.930255	1.1673	3.47126
CR_5_3_tcell_cd45_27463	-5.0683	10.1227	C12	monocyte	monocyte	CR	5	expose	tcell	CR_PR	4.17879	2.93702	4.38139	0.833188	3.81754	0.572978	0.000891781	-0.00218181	0.000214412	0.000245884	2.02537	2.97632	-4.61e-05	1.33799	5.71031	4.91238	2.78395	1.549	0.838027	0.00271752	0.000297266	2.12421	3.13212	0.000467282	0.00151235	2.92468	-0.00151867	3.89015	1.90617	1.286	3.08612	-0.00275779	1.21371	2.11362
CR_5_3_tcell_cd45_10044	-19.3727	-3.72393	C13	CD16NK	CD16NK	CR	5	expose	tcell	CR_PR	5.20723	1.04778	4.22908	0.00273465	3.08447	0.495248	2.6143	2.357	0.293653	-0.00200796	3.16208	1.8522	0.000381107	0.207766	5.80691	3.73559	2.63446	1.27842	0.000673047	0.000856826	-0.00101484	-0.00217894	-2.92e-05	-0.00197797	0.0230906	4.6038	1.73403	1.8357	2.93939	0.352741	1.68115	-0.000993616	2.25339	3.4753
CR_5_3_tcell_cd45_28390	5.58578	-25.0449	C7	Tcell	HLADR_CD8	CR	5	expose	tcell	CR_PR	4.85142	1.63924	3.45886	2.7833	0.000496664	0.00962965	3.95582	3.09242	0.866384	0.100354	4.41026	2.76542	0.000557084	0.0949927	5.09371	3.65894	3.77648	2.47404	-0.00292441	1.03465	1.10849	1.49785	2.47118	0.432485	1.30104	-0.000698188	4.49757	0.0375546	1.06915	-0.00017439	-0.00110913	-0.000547211	2.90738	-0.000475557
CR_5_3_tcell_cd45_14666	16.018	-11.3368	C5	Tcell	CD9_CD4	CR	5	expose	tcell	CR_PR	4.88645	0.747163	2.60921	1.91645	0.225737	4.05488	1.0627	3.46424	0.308583	0.00233906	4.3896	0.0424101	0.00149197	0.00316316	4.64122	3.18427	4.85765	2.45491	0.0712878	0.835422	0.00374689	-0.000758613	1.54993	3.2125	0.938037	5.05125	5.61818	3.09864	0.000221306	0.00134177	0.0010092	0.3742	2.0365	1.65834
CR_5_3_tcell_cd45_26226	-26.3413	-13.6424	C13	CD16NK	CD16NK	CR	5	expose	tcell	CR_PR	4.40545	2.89165	3.28755	0.395627	1.75145	-0.00217796	3.1522	2.67895	-0.00316246	0.000753215	3.76239	2.0851	0.000967607	0.0527565	4.8544	3.65669	1.77751	0.216403	-0.00185326	0.438038	-0.00288171	0.452091	2.40379	-0.000120465	0.000399505	4.83162	1.32115	1.05518	4.07952	0.225219	0.977921	-0.00170045	0.680903	2.65337
CR_5_3_tcell_cd45_25658	2.95305	-26.1073	C7	Tcell	HLADR_CD8	CR	5	expose	tcell	CR_PR	4.39122	0.00299879	3.41344	2.6123	1.19617	0.000891974	3.92908	0.59453	1.06975	0.00235444	4.92191	2.35342	1.74165	0.000638023	4.37341	2.49171	1.44464	3.3204	-0.00206776	0.00224834	0.757976	2.84104	2.06281	1.44051	1.14523	0.00187959	4.19534	2.56955	-0.00309193	0.116996	-4.01e-05	1.92099	3.38225	0.621458
CR_5_3_tcell_cd45_7132	-27.7704	-1.07479	C15	CD16NK	CD16NK	CR	5	expose	tcell	CR_PR	4.05799	0.000693586	3.73812	1.12481	2.27301	0.00124475	0.000867689	4.04923	0.149764	0.00125652	3.19127	0.930388	-0.00025107	0.000413389	3.78001	2.35828	1.68199	0.000663516	-0.000338486	0.000187549	2.76209	0.698436	-0.00189365	0.856198	-0.00245393	4.57388	0.00236935	0.356884	0.000648605	0.000900947	-0.000977731	0.953268	1.29275	2.80712
CR_5_3_tcell_cd45_31319	-26.8022	-12.2364	C13	CD16NK	CD16NK	CR	5	expose	tcell	CR_PR	4.56527	-0.00100417	4.10874	0.181511	2.8347	0.00231246	2.54359	3.32371	-0.00151612	-0.00124858	3.93109	1.02924	-0.00279967	0.00487992	4.70031	4.12989	1.72079	-0.00218013	0.614112	0.814468	0.656603	0.0226549	1.72025	0.154739	0.000667961	4.73453	-0.000382591	0.699044	4.14816	-0.00167725	1.12757	0.155999	1.92444	3.828
CR_5_3_tcell_cd45_19360	17.9238	-15.4927	C5	Tcell	CD9_CD4	CR	5	expose	tcell	CR_PR	3.66786	0.000959712	0.939779	2.47718	0.000155021	3.70952	-0.00242124	3.72793	-0.000175891	-0.000505931	4.13887	0.294737	-0.00347225	5.09e-05	3.95872	2.5042	4.50097	1.99149	1.14755	0.268683	-0.00338541	0.562792	1.84634	1.73724	1.45805	5.05914	5.07177	0.00346061	0.125079	0.00533738	-0.00177054	-0.00120958	3.41428	1.04719
CR_5_3_tcell_cd45_28871	10.1978	27.8237	C6	Bcell	Bcell	CR	5	expose	tcell	CR_PR	3.62829	1.04678	-0.00339314	1.35841	0.622593	1.32639	-0.00288425	-0.00387021	-0.00118581	0.00183597	1.31697	0.000850056	0.000689316	-0.00424346	4.19612	1.91265	3.83113	-0.000553994	0.00164596	1.33535	0.155023	0.0313035	-0.00216625	0.000603316	0.168676	5.26022	3.34411	0.00131161	-0.00443204	0.000433372	3.03004	0.00685022	0.0022336	1.09403
CR_5_3_tcell_cd45_22344	-9.94669	33.2651	C17	CD16mDC	CD16mDC	CR	5	expose	tcell	CR_PR	4.63429	2.27133	4.91844	0.469757	-0.000312733	1.60693	0.232427	0.524155	-0.00223287	-0.000920883	1.52528	2.07967	0.27625	0.156588	5.0322	4.20948	1.9159	-0.00302044	-0.000625159	0.133362	1.23976	0.81805	1.84518	0.221364	0.00201611	3.23098	-0.00119907	-0.000677102	0.00227758	-0.000297206	3.71956	-0.000902124	-0.00127458	3.78312
CR_5_3_tcell_cd45_33227	19.3888	-16.1156	C5	Tcell	CD9_CD4	CR	5	expose	tcell	CR_PR	4.15254	0.810793	1.85682	1.95538	0.933315	3.01096	0.00101134	3.56095	0.00298039	0.0020503	3.58977	0.00223483	-0.000920672	0.0306922	3.70955	2.72724	4.12848	1.48171	1.08082	0.15682	0.304186	0.000759887	1.70566	2.23728	-0.00165536	3.38333	4.47778	0.0014061	-0.00110826	0.00301902	0.145274	0.409429	2.48559	-0.00316972
CR_5_3_tcell_cd45_18300	13.6117	30.7744	C6	Bcell	Bcell	CR	5	expose	tcell	CR_PR	4.78556	1.11997	0.964715	0.184949	1.46726	-0.00119355	1.53081	-0.000869434	0.0152162	0.00132354	0.149299	1.08072	-0.000286651	0.54429	4.62013	2.60482	3.17826	0.959036	-0.000686844	-0.000276393	0.0590854	1.41382	2.95379	0.40601	0.0020261	5.41083	0.00149191	-0.0023983	1.5188	-0.000538288	3.18002	0.000255673	0.34948	1.20394
CR_5_3_tcell_cd45_25871	-27.8851	-11.5719	C13	CD16NK	CD16NK	CR	5	expose	tcell	CR_PR	4.62588	1.60536	4.13263	-0.000360712	3.02968	0.000327851	2.92905	2.38496	-0.000672316	-0.000420489	2.8807	1.32895	0.00123585	0.609925	4.64055	3.43535	2.09288	-0.000163917	0.00193161	0.00132872	1.43801	1.59771	0.00177316	-0.000812995	0.00227433	4.49786	0.000334103	2.63304	4.21023	1.32993	-0.00378941	0.164442	-0.00225433	3.83037
CR_5_3_tcell_cd45_20878	22.0309	1.90861	C14	Tcell	CD9_CD4	CR	5	expose	tcell	CR_PR	4.79529	1.56427	2.39843	1.37874	-0.004584	3.50709	1.19073	0.167972	2.62943	1.37194	4.67764	1.15565	0.13222	0.00158478	5.17541	3.675	2.26657	2.80854	-0.000155267	-3.96e-06	-0.000153962	1.9743	3.06296	0.687374	-0.00526288	-0.000378031	4.40251	3.04525	2.1463	-0.00133945	1.21267	-0.000783707	3.74368	-0.000725584
CR_5_3_tcell_cd45_29851	-1.8937	-10.977	C20	Tcell	HLADR+CD8	CR	5	expose	tcell	CR_PR	5.63331	1.43591	4.78419	2.96738	2.06542	2.0936	4.83483	3.17883	-0.000554733	-0.000631079	5.26846	2.95203	0.0376197	0.367979	6.06584	4.77555	3.19946	0.0022197	0.000256669	0.00294243	0.000635904	1.76841	2.9226	0.680273	1.19038	4.09121	5.03276	3.6662	5.1067	0.204862	4.14874	0.117006	0.00120473	3.06994
CR_5_3_tcell_cd45_36385	21.3907	-21.8498	C18	Tcell	DN	CR	5	expose	tcell	CR_PR	5.15877	0.113879	2.96375	1.62147	0.216211	0.165102	0.00082837	2.09401	0.00117005	-0.000685585	3.27894	1.23736	0.000620962	-0.001222	4.48766	2.45696	2.26793	3.16085	0.00139179	0.184639	0.618922	-0.00237523	0.000974572	2.3459	0.737046	5.01599	4.79174	1.91535	0.00251964	-0.000448035	0.00104097	0.00175798	0.000617628	0.508479
CR_5_3_tcell_cd45_35602	-18.7127	-0.948389	C16	others	others	CR	5	expose	tcell	CR_PR	5.00368	2.10083	4.07182	0.710809	1.99968	0.634089	0.386432	2.85096	0.000497171	0.00188039	4.79851	1.62508	0.0939967	-0.00120962	4.94028	3.82176	0.667876	0.000630369	-0.000964732	-0.00121249	0.211858	1.70303	0.985425	-0.00214511	-0.00126278	3.94411	-0.00109045	4.30333	3.3493	-0.001036	2.74226	0.153832	0.00218774	2.93601
CR_5_3_tcell_cd45_8539	14.5587	-11.2425	C5	Tcell	CD9_CD4	CR	5	expose	tcell	CR_PR	4.61544	1.13608	1.92341	3.35948	2.46285	4.21091	1.74881	3.34295	1.19036	0.00359314	4.52167	0.0594364	0.0045263	-0.000411626	4.37148	2.48326	5.09928	2.15262	1.32737	0.63364	-0.00130291	1.56685	1.03927	2.27871	1.95544	4.12574	5.16129	2.66815	1.80186	0.719199	-0.000486214	0.000849728	2.20221	0.819296
CR_5_3_tcell_cd45_35914	18.0633	5.00779	C14	Tcell	CD9_CD4	CR	5	expose	tcell	CR_PR	5.31207	0.58952	3.20203	3.85195	0.000300686	4.15652	0.676164	1.7256	0.00315352	0.000356757	4.72754	2.69029	-0.00221621	0.67661	5.15279	4.24696	4.21487	3.41142	-0.00249335	0.00114604	1.14239	3.00688	2.86453	2.16202	1.03931	0.0034286	5.58749	3.29438	0.000806832	-0.00497929	0.840812	0.000651356	3.38629	0.650261
CR_5_3_tcell_cd45_36671	26.5699	8.24446	C14	Tcell	CD9_CD4	CR	5	expose	tcell	CR_PR	5.75599	2.02409	3.4251	4.64901	1.39502	4.33592	0.23716	2.94769	1.92619	1.98153	5.25422	3.68042	0.00121349	-0.00095872	5.74957	3.82984	4.4843	4.00075	0.655859	0.866761	-0.00493998	2.86006	3.83485	1.20003	1.99561	1.82853	5.6113	0.00146378	1.25752	0.217714	-0.000914892	0.00357544	4.94551	1.78386
CR_5_3_tcell_cd45_29343	-16.4645	0.141291	C16	others	others	CR	5	expose	tcell	CR_PR	5.18122	1.7757	4.28746	0.218481	1.83728	0.0797143	2.76902	3.02311	-0.00476849	-0.000703703	3.49315	0.443209	0.00198916	6.06e-06	4.70828	3.49402	1.81734	0.93423	-0.00282686	0.00235011	0.0012795	1.83666	0.000107626	0.000378861	-0.000626399	5.37574	0.000527504	6.19205	4.44038	0.709679	0.261342	1.04424	1.93898	4.39365
CR_5_3_tcell_cd45_34162	11.4096	24.3731	C6	Bcell	Bcell	CR	5	expose	tcell	CR_PR	4.63663	1.57738	1.27652	0.051097	1.03842	-0.00301209	0.0030634	0.0020633	0.00161618	0.00113498	-0.0018653	0.00069012	0.00282225	-0.00218813	4.76849	3.1661	3.6429	-0.00127944	0.000568311	0.28715	0.00283182	-0.00122315	1.96935	0.00237868	-0.00232103	4.90815	0.0838316	1.97156	0.04918	0.0014184	4.21333	0.00243096	1.25636	2.15314
CR_5_3_tcell_cd45_38863	21.8709	7.7417	C14	Tcell	CD9_CD4	CR	5	expose	tcell	CR_PR	5.62046	0.834634	4.31138	3.4379	4.5e-05	4.36006	2.15629	2.26066	1.99909	0.00278706	4.96293	1.87747	0.00313986	0.0423915	4.89186	2.60004	3.76108	3.08608	-0.00389181	0.550398	2.46737	3.61228	2.50788	0.793267	0.0967958	0.00232387	4.98635	2.08762	1.44149	-0.00287648	0.000763313	0.000852552	2.86912	0.950192
CR_5_3_tcell_cd45_860	-25.0872	-0.572319	C13	CD16NK	CD16NK	CR	5	expose	tcell	CR_PR	4.2313	0.887488	4.43516	0.000226209	2.50051	-0.00322657	2.21233	2.4177	1.3e-06	0.519638	4.27512	1.98143	-0.000874816	0.0817581	4.7228	3.74031	2.0151	0.0496218	-0.000273969	0.539425	0.989728	-0.00236382	-0.00105848	0.000732876	-0.00396573	4.87073	0.001017	-0.000160463	2.346	-0.00207425	2.40922	0.799838	0.170169	2.23951
CR_5_3_tcell_cd45_35351	-23.9526	-6.66484	C13	CD16NK	CD16NK	CR	5	expose	tcell	CR_PR	4.14994	-0.00442642	3.49216	0.000818431	1.39528	0.115914	-0.000613072	2.80273	-0.00108727	-0.00242459	3.28068	0.00269889	-0.000273426	-0.00110615	3.82813	3.23007	0.92287	1.34962	-3.51e-05	0.210641	0.00385999	1.34232	1.85899	-0.00101678	0.00527737	3.93742	2.06587	0.000832451	4.14393	1.06261	0.0014468	0.302215	1.62019	2.30699
CR_5_3_tcell_cd45_18117	13.8221	24.9048	C6	Bcell	Bcell	CR	5	expose	tcell	CR_PR	4.83843	2.90734	0.90474	0.00114482	1.96583	-0.00107215	-0.00318665	0.00267497	0.000533947	0.000992887	-0.00267277	-0.00214695	0.000677262	-0.00112896	4.38932	3.09941	3.09984	1.15834	-0.000696023	1.85291	0.00198191	0.277575	1.25596	0.000465122	0.00144459	5.27329	1.90284	0.0024807	-0.00261347	0.00218022	5.13485	0.450008	3.3905	3.26333
CR_5_3_tcell_cd45_15954	-27.5312	-11.5241	C13	CD16NK	CD16NK	CR	5	expose	tcell	CR_PR	4.08005	1.82438	3.70701	-0.00232583	2.16293	0.0050865	2.39497	2.21107	0.00270454	0.00274539	1.54331	0.251247	-9.69e-05	-0.000904893	4.57039	3.53641	1.12956	1.02253	0.162541	-0.00328039	9.04e-06	0.656854	-0.00139961	0.00108443	-0.00022263	3.70954	0.0005401	3.41327	4.41032	0.661314	1.05304	-0.00019363	0.000401052	3.76126
CR_5_3_tcell_cd45_11341	-18.5076	-2.03926	C13	CD16NK	CD16NK	CR	5	expose	tcell	CR_PR	4.65798	2.47268	4.8668	0.92182	2.99587	0.899845	1.13819	-0.00143594	0.0974581	0.00274702	5.16797	1.90203	-0.000343553	0.377714	5.10282	3.75962	2.24993	1.14954	-0.0011841	0.488521	3.09422	0.865307	-0.000653723	0.114773	-0.000968685	5.4473	0.00285551	4.46313	4.74101	0.766217	1.86648	0.00236097	0.920941	2.89185
CR_5_3_tcell_cd45_24243	20.0111	6.58958	C14	Tcell	CD9_CD4	CR	5	expose	tcell	CR_PR	4.76355	0.41634	2.41394	3.69145	1.5457	3.78923	1.30595	1.97886	1.58555	0.000931839	4.62575	1.30432	0.000529354	0.000834589	4.76794	3.04218	4.63529	3.45059	1.99271	0.194026	3.11914	3.00107	1.60362	0.326142	0.128223	2.60617	5.11644	2.27742	0.381697	0.00140456	-0.00194223	-0.000371613	2.54566	1.77363
CR_5_3_tcell_cd45_8905	-27.7936	-12.0986	C13	CD16NK	CD16NK	CR	5	expose	tcell	CR_PR	3.99898	2.90805	4.30296	-0.00211197	2.4476	-0.00172696	2.97837	3.10262	-0.00115984	0.00125003	3.87873	1.7989	0.564621	0.483062	5.29167	3.73276	1.59497	1.21305	0.943818	0.00446162	2.29113	0.147248	-0.00016157	0.00319819	0.206348	4.52725	0.00150419	0.0736167	4.93007	0.00324773	0.101648	0.820424	0.893508	2.58423
CR_5_3_tcell_cd45_36829	7.14979	18.827	C23	Bcell	Bcell	CR	5	expose	tcell	CR_PR	4.85034	2.47242	-0.000734001	0.662958	1.91058	-0.00372674	0.000834155	0.000576515	0.00142701	0.580319	0.00123941	0.000486651	0.00128135	-0.00292473	4.36733	2.95836	3.65034	0.0421967	-0.00130653	2.07511	-0.000934309	-0.00217278	2.78061	0.00145215	0.440883	4.07924	0.00167271	6.44952	3.41924	-0.000334707	4.52844	-0.00119347	0.748052	1.15392
CR_5_3_tcell_cd45_1963	-25.6339	-14.1474	C13	CD16NK	CD16NK	CR	5	expose	tcell	CR_PR	4.46042	2.07212	4.32622	0.000685707	0.66916	0.00219045	2.30949	2.37115	-0.00133905	0.00150528	4.24386	0.979963	0.00183751	-0.000360215	4.37728	3.94137	2.05747	1.02878	0.000637898	0.00134278	-0.000279892	1.47441	2.02198	0.341665	-0.000564922	4.51764	0.00235601	3.30453	4.18671	0.219919	2.17715	0.00222785	0.51993	2.75316
CR_5_3_tcell_cd45_23294	13.3995	29.8715	C6	Bcell	Bcell	CR	5	expose	tcell	CR_PR	4.7557	2.20349	2.44404	0.000474052	0.622352	0.276463	1.47972	0.212836	0.297303	0.000918737	-0.0011012	0.000895891	0.000412864	0.404805	4.55477	2.59467	2.83382	-0.000270925	0.00130069	1.82174	-0.00159447	0.164403	2.46322	0.175858	-0.000938748	4.54931	0.523279	0.00119707	0.11542	0.00104733	4.92296	-0.00307989	0.400993	0.000818936
CR_5_3_tcell_cd45_11269	22.7847	9.06362	C14	Tcell	CD9_CD4	CR	5	expose	tcell	CR_PR	5.42265	1.66131	3.77855	2.08507	1.47592	4.45728	2.37414	2.26032	0.759795	0.616442	5.42641	3.47775	0.0017481	0.00177491	5.06458	2.79642	2.76096	2.78666	0.00312088	-0.00263481	3.1141	2.8554	2.45259	2.45176	0.78656	2.50736	4.29116	0.40153	-0.000227582	0.0422786	-0.00012616	-0.00174742	3.85969	0.584285
CR_5_3_tcell_cd45_27103	-27.0891	-11.7763	C13	CD16NK	CD16NK	CR	5	expose	tcell	CR_PR	4.72877	1.14356	3.74633	-0.0025734	3.3704	-0.000940982	2.34001	3.17668	0.0015888	0.0120797	3.21129	0.019158	-0.00282595	0.0288726	3.97338	3.20104	0.0288482	0.516837	0.0738941	-0.00250748	-0.00133219	0.303584	0.461177	-0.00145018	-0.000177482	4.55202	0.196192	1.987	3.71313	0.0675987	0.00355654	0.00113014	0.915232	2.83937
CR_5_3_tcell_cd45_17819	-25.8092	-14.2561	C13	CD16NK	CD16NK	CR	5	expose	tcell	CR_PR	5.24198	3.42254	4.57402	0.00366399	0.000403948	-0.00410392	2.78727	2.84187	-0.00136907	-0.00138536	5.14561	1.1461	0.443639	0.0605733	5.22872	4.21035	1.51019	0.00117277	-0.000482844	-0.00030395	-0.000584631	0.00190717	3.16177	0.140947	-0.000276633	4.83152	0.0017342	2.79593	3.71512	0.108355	1.99507	0.000449813	1.27247	2.39547
CR_5_3_tcell_cd45_1923	-35.8078	-2.13416	C19	CD16NK	CD16NK	CR	5	expose	tcell	CR_PR	4.06778	0.00161141	2.62959	0.000890695	1.92422	0.0432783	0.000315201	3.72073	0.153556	0.000303443	0.00115533	0.852616	0.000833399	0.140605	4.48014	3.88791	2.75725	0.195809	-0.00175827	0.374342	2.49785	0.588687	-3.44e-05	-0.000696293	0.115454	3.65346	1.68763	-0.000357579	3.63766	0.00128114	0.0887232	-0.000538752	0.000899153	3.35492
CR_5_3_tcell_cd45_31466	-18.7926	7.64957	C16	others	others	CR	5	expose	tcell	CR_PR	5.28356	1.00469	4.2893	-0.000459945	6.41941	1.4115	-0.00205658	3.34781	-0.00189364	1.31191	4.28082	2.06415	1.26684	0.312366	5.63822	5.01184	3.64224	3.04619	1.4742	0.193132	-0.00116639	2.14622	2.69324	2.81156	-0.000668858	4.52837	-0.000439365	2.01284	4.90215	-0.00362406	2.55332	0.000379955	3.23243	2.77028
CR_5_3_tcell_cd45_5178	13.4657	-11.2999	C5	Tcell	CD9_CD4	CR	5	expose	tcell	CR_PR	4.99391	3.17225	3.07092	3.73086	0.00287941	4.52385	0.267267	3.96703	-0.00147392	0.00281235	4.48561	0.374403	0.0879416	-0.00243782	5.72288	2.99272	4.8394	2.41925	0.639607	0.31853	-0.000193164	0.734918	3.17772	3.60459	1.75986	4.91215	5.31262	2.56649	0.761553	0.00132182	0.569954	0.00358436	3.19241	2.0072
CR_5_3_tcell_cd45_8482	-27.1138	-12.5641	C13	CD16NK	CD16NK	CR	5	expose	tcell	CR_PR	4.88964	1.61926	4.14316	0.427294	2.73711	1.26953	3.23111	3.92245	0.000360794	0.00543939	3.43243	0.415312	0.00127253	0.112649	4.94034	3.73515	1.41044	0.00291075	0.00375961	0.0039423	0.00104156	0.723483	0.00090608	0.098221	-0.00331096	4.80852	-0.000865807	-0.00128287	4.5398	1.17796	1.10148	0.00414627	0.119498	3.6812
CR_5_3_tcell_cd45_13102	-13.0545	8.49889	C12	monocyte	monocyte	CR	5	expose	tcell	CR_PR	4.98304	3.22043	4.08775	0.805946	2.57225	2.3505	2.14145	1.58484	0.00274059	-0.0013941	2.25251	2.74066	-0.000369542	0.103909	6.04258	4.61895	2.57602	1.0307	0.464392	0.723746	0.000576372	2.88582	2.96812	0.361256	-0.00173295	0.00252638	1.44808	4.15292	2.43805	0.00271745	4.90461	0.000259157	0.618071	2.71935
CR_5_3_tcell_cd45_34696	-23.5153	-7.43929	C13	CD16NK	CD16NK	CR	5	expose	tcell	CR_PR	4.01646	1.32446	3.63507	-0.00131729	-0.000504247	0.455193	0.00153531	3.00329	-0.00387796	-0.000123031	4.31478	1.00667	0.733473	8.33e-05	4.09036	2.47186	0.00222486	0.000179435	-0.00107971	0.000470748	-0.000694687	0.000404469	0.00137576	0.00148279	-0.00125329	4.26376	0.000849485	-0.000625541	4.52026	0.249219	2.01941	-0.00188484	-0.000758767	2.81577
CR_5_3_tcell_cd45_25640	9.8556	20.2597	C23	Bcell	Bcell	CR	5	expose	tcell	CR_PR	4.49039	0.672111	1.65996	0.00624884	1.53842	1.20384	-0.00179025	-0.000878255	-0.0011635	0.000986229	0.00135605	2.41417	0.0395355	0.844036	4.48134	2.69174	3.33484	0.700836	0.287777	0.001781	-0.00153703	1.59458	1.04029	1.50614	-0.0021349	3.84117	-0.00186211	3.57808	2.30128	-0.000986361	4.47837	-0.00176099	0.587951	3.81035
CR_5_3_tcell_cd45_16011	24.9337	6.3001	C14	Tcell	CD9_CD4	CR	5	expose	tcell	CR_PR	5.38395	2.9528	3.33729	3.162	2.04063	3.86697	0.37673	3.64889	1.40334	0.00433757	4.52667	0.996523	0.519535	0.469156	5.19426	4.08624	4.54737	3.93481	-0.00177796	0.39655	-0.000134671	4.08383	3.73618	2.60362	2.20076	-0.000852157	5.15326	0.00173014	0.00031771	0.00103652	-0.000385394	0.883892	3.1042	1.46742
CR_5_3_tcell_cd45_37262	1.57994	-3.83119	C22	Tcell	DP	CR	5	expose	tcell	CR_PR	5.44057	2.89314	4.34863	2.61181	3.05682	4.05998	2.21064	3.20838	-0.000389507	0.211276	5.5632	2.44758	0.0035199	0.682484	5.78411	4.3912	3.64312	2.74799	1.37877	0.00133093	-0.0022355	2.92789	2.85416	-0.000168015	0.570781	5.43603	4.49269	0.00192205	4.44632	1.69322	0.871566	-0.00024576	3.96015	2.9063
CR_5_3_tcell_cd45_12636	-13.1082	-2.73027	C25	Tcell	DN	CR	5	expose	tcell	CR_PR	4.58639	0.00143127	2.47707	0.946505	3.53693	0.189371	-0.00254321	2.15917	0.000121079	0.305473	0.78973	0.76416	0.576424	-0.000237858	4.22298	3.20786	2.52535	0.84767	0.00086119	1.1706	1.99686	0.0440272	-0.00137872	-0.00170495	1.06675	1.63659	5.2619	7.07324	4.75504	1.08451	0.000909373	-0.000617973	0.478878	3.24158
CR_5_3_tcell_cd45_20547	26.0979	11.3511	C14	Tcell	CD9_CD4	CR	5	expose	tcell	CR_PR	5.0125	2.6576	3.06118	4.0825	0.140997	3.84165	-0.00128123	0.108781	0.350985	0.290934	4.53123	1.55042	0.296761	0.133681	5.56826	4.29294	4.24801	2.76972	0.00109979	0.00143365	2.09716	3.09353	1.97336	0.597481	-0.000985423	1.37146	5.13739	0.237376	0.00123157	-0.000374569	0.00165912	0.00470086	3.92807	1.16984
CR_5_3_tcell_cd45_3804	16.6866	12.0505	C14	Tcell	CD9_CD4	CR	5	expose	tcell	CR_PR	5.12539	1.33118	2.2257	2.90521	0.262544	4.19563	1.25359	3.70817	4.08041	0.447916	3.87916	2.86596	0.00174909	0.886588	4.6585	3.60136	2.08384	1.91714	1.38885	-0.0021483	2.00024	3.60133	2.04836	2.15021	1.98604	-0.00457452	4.90354	-0.00215866	0.00162583	0.635518	0.000817215	0.0019023	1.88755	-0.00558346
CR_5_3_tcell_cd45_37247	15.7984	-11.6079	C5	Tcell	CD9_CD4	CR	5	expose	tcell	CR_PR	4.86954	1.80754	2.87304	2.57077	0.791463	3.97408	0.828766	3.36082	-2.39e-05	0.376323	4.48908	0.114733	0.219123	1.32112	4.64054	2.40749	4.75507	3.30766	0.00365187	0.263249	0.270659	-0.000283567	1.41706	1.85449	0.39965	4.56633	5.33037	2.03019	0.000954725	0.000182704	0.00132742	0.00285624	2.35172	2.68232
CR_5_3_tcell_cd45_37015	17.2584	-15.4702	C5	Tcell	CD9_CD4	CR	5	expose	tcell	CR_PR	4.26982	0.00123879	1.56114	2.83872	1.19891	3.12534	-0.00146944	2.43456	0.00318965	0.775693	3.66308	0.10427	0.000958096	0.00167837	3.82549	2.42421	4.52452	1.75739	-0.000863341	-0.000255256	0.489803	1.52813	2.05759	2.78759	-0.0047378	4.32598	4.88957	0.00130356	1.11645	-0.000714658	-2.17e-05	0.55907	2.88155	1.49074
CR_5_3_tcell_cd45_37208	-20.5884	-4.55803	C13	CD16NK	CD16NK	CR	5	expose	tcell	CR_PR	4.31934	-0.00078955	2.9135	-0.000167663	1.43235	-0.000609738	1.84205	0.000219999	-0.00161914	-0.00134204	2.89026	0.977857	0.00219082	0.00035624	4.8128	3.27257	2.72586	1.73004	0.44559	-0.00122765	-0.00138337	0.937929	0.00396349	0.00147219	0.000769731	3.68385	1.66648	2.78256	4.24184	0.525152	0.337009	0.831838	1.17337	3.12469
CR_5_3_tcell_cd45_18876	-24.987	-1.95873	C15	CD16NK	CD16NK	CR	5	expose	tcell	CR_PR	5.40099	1.92715	3.68336	0.0755457	0.994168	0.135376	-0.00163655	3.37552	-0.00151951	-0.00473654	3.20221	0.00141059	-0.00177867	0.454951	5.17518	3.90708	2.24996	-0.000630094	0.00221852	0.689403	1.75384	0.00128934	-0.00164712	0.000508668	0.000292374	4.05837	0.798792	2.36805	0.990364	0.274648	0.767388	0.00154922	1.04973	4.00421
CR_5_3_tcell_cd45_17017	-23.7824	-5.8388	C13	CD16NK	CD16NK	CR	5	expose	tcell	CR_PR	4.14391	0.00170203	2.22127	0.00368378	1.2772	-0.000892732	-0.000897978	2.94169	-0.000646457	-0.00101257	4.19075	1.02223	0.001933	-0.00276286	4.37742	3.10672	2.07779	0.387511	0.0785929	4.78e-05	0.00067584	0.000913289	-0.000603016	-0.00137153	0.00412405	2.88389	0.00354567	0.00135171	3.47228	0.172449	1.79373	-0.000202362	1.76786	2.70745
CR_5_3_tcell_cd45_26566	8.97187	27.6472	C6	Bcell	Bcell	CR	5	expose	tcell	CR_PR	3.85786	1.2191	2.35264	-0.000296592	-0.00050897	0.00242951	0.000294835	0.766479	-0.00172987	0.00112927	1.43507	-0.00154498	-6.93e-05	0.0316443	4.28546	2.98355	2.16617	-0.00133662	0.000232865	1.70847	-0.000145635	-0.00373055	0.00376414	0.000320985	0.0020477	4.50208	1.60296	1.85078	0.000947958	0.00227635	4.26191	0.164812	-0.000928355	1.57354
CR_5_3_tcell_cd45_26584	-10.9152	30.0973	C17	CD16mDC	CD16mDC	CR	5	expose	tcell	CR_PR	4.1876	1.55835	3.8776	-0.00200188	0.384551	0.651239	0.00220639	0.000425097	-0.00195067	0.00194685	-0.000451643	2.40366	0.00202907	0.000485509	5.09134	3.53298	1.97715	-0.0031118	0.00112244	0.00282631	0.00152705	1.74646	-0.00172385	-0.00230919	-0.000745009	1.43511	0.498229	2.64901	0.955797	0.144783	3.4887	3.59e-05	-0.000835746	3.98743
CR_5_3_tcell_cd45_9104	18.6258	-18.1983	C5	Tcell	CD9_CD4	CR	5	expose	tcell	CR_PR	3.44338	0.000834329	2.57963	1.8321	1.79723	3.48128	-0.00133553	3.24535	0.00217446	0.00251103	3.38818	0.850682	0.000562368	0.861442	3.76989	1.40803	3.97474	1.62336	0.00345638	1.26217	-0.00208809	0.00294254	0.00480189	2.41432	1.85089	3.90757	4.61294	-0.00169658	-0.0012692	-0.00110768	0.000105164	0.468125	1.38285	1.19971
CR_5_3_tcell_cd45_24378	5.18783	-18.1187	C7	Tcell	HLADR_CD8	CR	5	expose	tcell	CR_PR	5.18868	3.13585	4.18402	2.94493	1.77435	1.5208	5.09327	2.45544	0.798748	-0.00311865	5.30249	0.00207463	0.905919	0.00934766	5.16597	4.29089	2.825	2.88394	0.486959	0.000812078	0.00107764	2.68161	3.17194	2.03812	1.39209	0.00109092	4.86092	5.7492	3.11845	0.17454	-0.00169846	0.002563	0.392662	2.46738
CR_5_3_tcell_cd45_13763	-26.3743	-10.4935	C13	CD16NK	CD16NK	CR	5	expose	tcell	CR_PR	4.96357	2.37402	4.20607	1.41818	3.14124	0.0038064	0.000651196	2.68454	0.410598	0.000552526	3.09838	1.85575	0.00218938	0.003854	4.98626	3.94126	2.95546	0.00256331	0.247095	-0.00277959	0.894875	1.81987	2.12133	0.000666773	0.00061838	5.47277	0.00138852	-0.00333697	4.56262	0.883682	0.00133074	0.721137	-0.00147079	3.27063
CR_5_3_tcell_cd45_13590	-16.9536	0.414895	C16	others	others	CR	5	expose	tcell	CR_PR	3.88845	0.451372	3.03001	0.317946	2.02182	4.05e-05	0.390573	2.72975	-0.000921475	0.296168	2.42148	-0.000382573	0.00435626	0.0014092	4.53154	3.60415	2.05078	0.00108172	0.401045	0.363115	0.28232	1.39365	-0.000221796	-0.00358016	0.000221647	4.54084	2.1469	6.3113	4.71228	0.69375	1.79862	0.481936	1.94957	3.71478
CR_5_3_tcell_cd45_15828	-26.0746	-8.11181	C13	CD16NK	CD16NK	CR	5	expose	tcell	CR_PR	4.58341	-6.55e-05	3.95258	-0.000343981	1.41842	0.207696	0.0009185	3.13765	0.27519	0.000749193	3.70247	1.44042	0.124746	0.192148	4.68602	3.83072	1.71861	1.14631	-0.00192614	-0.00117638	2.49199	1.02566	0.000754624	-0.000337922	0.000126415	4.95824	-0.00335713	-0.00308797	4.75846	0.654803	1.94378	-0.00104769	0.121573	3.82669
CR_5_3_tcell_cd45_4750	-24.406	-5.82266	C13	CD16NK	CD16NK	CR	5	expose	tcell	CR_PR	4.27471	-0.00254335	3.461	0.617662	1.75133	0.0012487	0.00190362	2.62343	0.000726344	-0.00438463	4.47855	0.897299	0.00447651	-0.000606386	4.15652	2.70037	2.19083	0.00414358	0.00298747	0.140945	1.43592	1.30538	-0.000873552	5.69e-05	-0.00185188	4.6851	-0.000834524	0.000890677	2.51856	0.165181	1.80068	0.000216556	2.20964	3.16499
CR_5_3_tcell_cd45_18807	21.0547	-14.5763	C5	Tcell	CD9_CD4	CR	5	expose	tcell	CR_PR	4.04418	-0.000345249	0.481676	1.614	0.463596	2.89623	0.587669	3.1317	0.00241654	-0.00176256	3.57855	-0.000980794	-0.0026075	-0.00199989	4.14991	2.87169	2.9445	1.37895	-0.00144009	0.677276	0.000237768	-0.000786704	1.66283	1.65902	0.671449	3.48994	3.75966	1.42713	0.891129	0.123581	-0.00297496	0.0027128	2.54169	0.962982
CR_5_3_tcell_cd45_26334	-8.1782	-21.0618	C24	Tcell	Tcell	CR	5	expose	tcell	CR_PR	5.41257	1.33027	4.06398	3.46924	1.58576	1.66909	4.98071	1.93098	-0.00170651	0.00222146	5.01261	1.74734	-0.00165548	1.87539	4.69448	3.49669	2.70484	1.6004	-0.000845864	0.0248363	0.00365207	1.62951	2.04159	0.00317588	1.49728	2.49687	4.97425	2.64755	4.50342	1.03039	2.84069	1.28119	0.000186508	2.73583
CR_5_3_tcell_cd45_38792	-25.8904	-12.7854	C13	CD16NK	CD16NK	CR	5	expose	tcell	CR_PR	5.03567	0.000485255	3.91703	0.775503	-0.00110798	0.940806	3.48393	3.0728	-0.00289385	0.00186876	4.69974	2.03617	-0.00120627	-0.00389704	4.84906	3.68605	1.10666	0.934698	-0.000473362	-0.00157919	0.000120515	0.304977	1.07143	0.00220089	0.142641	4.43963	0.000215515	-0.000531751	4.64318	0.152862	1.52867	-0.0023814	1.85623	2.70476
CR_5_3_tcell_cd45_26034	25.5799	15.982	C14	Tcell	CD9_CD4	CR	5	expose	tcell	CR_PR	5.27637	2.58983	3.26302	4.26653	1.15479	4.41336	1.07502	0.41939	0.578434	0.00159771	5.032	2.86197	0.12756	2.13965	5.76096	3.79385	2.32134	0.000420054	0.00340448	-0.000277056	0.471186	3.08273	2.83465	0.231746	0.177673	0.922024	4.34644	2.98211	0.00120439	0.00117621	0.00125433	-0.00286149	4.03936	-0.00142238
CR_5_3_tcell_cd45_13797	13.782	-27.6684	C4	Tcell	HLADR_CD8	CR	5	expose	tcell	CR_PR	4.51528	-0.000682689	1.79876	3.06407	0.628771	0.000136042	4.66351	3.01689	-0.00156004	0.000519788	3.76457	0.497714	0.0011427	-0.00019534	4.558	2.68954	4.59117	2.09444	0.138417	0.424265	5.26e-05	-0.00255598	0.975749	2.09312	0.571976	4.09327	4.82067	2.48481	0.000845227	-0.00133583	0.00114464	0.001824	2.76773	0.000700259
CR_5_3_tcell_cd45_8848	13.6405	-11.9709	C5	Tcell	CD9_CD4	CR	5	expose	tcell	CR_PR	5.20922	1.50224	3.40803	3.40352	2.37055	4.53437	1.61901	4.93061	0.0370847	-0.000811845	5.14757	1.53878	-0.00112284	0.475069	4.97674	3.08842	3.68299	2.96552	0.468625	0.419422	1.52923	-0.00222706	3.15903	1.49286	1.09261	5.29184	5.54894	1.84181	0.424282	-0.00501754	-0.000555238	0.00153199	2.2111	0.000596492
CR_5_3_tcell_cd45_36378	-26.5707	-11.8482	C13	CD16NK	CD16NK	CR	5	expose	tcell	CR_PR	3.87052	1.58477	4.08862	0.000352146	2.40776	0.00114809	2.19178	2.90548	-4.77e-05	0.00107632	4.77189	0.0485681	0.0847956	-0.00178065	4.27531	3.96777	1.57072	-0.00245161	-0.00197748	0.00264312	1.7983	0.000117129	2.18035	0.00230378	-0.000719866	4.74651	0.000726316	-0.00319195	4.22865	0.794936	-0.000423786	1.28011	0.00346157	1.13885
CR_5_3_tcell_cd45_12791	-25.339	-2.0039	C13	CD16NK	CD16NK	CR	5	expose	tcell	CR_PR	4.50332	0.00266294	3.58586	-0.00233576	0.201334	0.0026004	2.06837	2.51772	-0.0019885	0.00196093	4.56193	1.60085	-0.000898403	0.0491868	4.15807	3.63287	0.00243086	-0.00290394	0.00124688	-0.0022255	1.92294	-0.00228886	1.68598	-4.3e-05	-0.000218952	3.34013	3.81e-05	1.78991	1.94346	0.00144092	1.88946	-0.00125186	0.640896	2.38984
CR_5_3_tcell_cd45_7196	-15.006	0.692947	C16	others	others	CR	5	expose	tcell	CR_PR	5.24636	2.43291	5.02679	3.05906	3.08966	1.93551	3.56203	3.55348	-0.00173475	1.91446	4.72914	2.71752	0.301213	0.818078	5.678	3.20542	2.24598	1.07549	1.35259	0.000737799	0.00150603	1.25419	2.15168	-0.00356272	0.0475159	5.10235	2.47737	6.01174	3.65795	0.477965	-0.00113771	0.00127679	2.6085	4.04157
CR_5_3_tcell_cd45_25245	-13.4566	-17.3422	C24	Tcell	Tcell	CR	5	expose	tcell	CR_PR	5.21827	0.207904	3.954	2.11265	-0.00483549	0.00112264	4.9466	2.76986	-0.00121312	0.00139659	4.93177	2.09393	0.255304	1.58282	5.53083	3.84387	1.84702	-0.00278387	-0.00283009	-0.002357	0.000799572	0.869308	1.23411	-0.00121044	-0.00214835	6.13221	4.97488	0.00138636	1.75451	0.000697821	1.76273	-0.0011792	3.59475	-0.000291597
CR_5_3_tcell_cd45_10333	-24.3014	-8.89286	C13	CD16NK	CD16NK	CR	5	expose	tcell	CR_PR	4.62517	2.48486	4.13287	0.0954568	2.02526	-0.00337098	1.00889	2.43054	0.043134	-0.000206335	3.73416	0.00238957	0.742454	0.399944	5.41269	3.78431	2.09657	1.38914	0.234307	-0.000949779	0.000516505	0.217605	0.00330906	0.422829	0.268641	4.86009	-0.00160092	-0.00415046	5.22388	0.0720628	-0.000655778	0.00308022	2.6625	2.70274
CR_5_3_tcell_cd45_35533	-34.5968	-2.0568	C19	CD16NK	CD16NK	CR	5	expose	tcell	CR_PR	4.15932	2.41179	3.72411	0.556384	2.8137	0.89899	-0.0021241	4.01962	0.786013	0.00308431	1.36189	0.00290219	0.0441968	-0.00115321	4.99684	3.99291	0.000460548	0.214647	-2.39e-05	0.282332	3.28813	1.84234	-0.00166983	-0.00372023	0.720112	4.51509	0.00126936	1.89918	3.18146	0.000863598	0.00524299	0.11302	0.762889	2.36752
CR_5_3_tcell_cd45_33285	-9.5511	-0.205307	C25	Tcell	DN	CR	5	expose	tcell	CR_PR	3.60912	0.000184467	2.70402	1.14407	0.860588	-0.000977931	1.99524	2.93418	0.00134279	0.00121121	3.58988	0.881068	-0.000892263	-0.00156707	3.80892	2.75948	2.56029	0.602112	-0.000501916	4.36e-05	1.48579	-0.000931571	1.21245	1.35111	0.269738	2.4737	4.11585	4.8651	1.80865	0.000623523	1.62381	0.0010344	2.8643	2.05032
CR_5_3_tcell_cd45_34214	-19.6507	-3.65771	C13	CD16NK	CD16NK	CR	5	expose	tcell	CR_PR	4.72763	1.90811	4.80562	0.805459	3.82443	0.00150333	1.83577	3.44762	0.00119157	-0.000228124	4.50201	1.89531	0.219588	0.411373	4.68454	4.21768	2.00474	0.376401	0.00214626	-0.0004531	1.27221	0.0670124	-0.00125406	-0.00151417	-0.000564636	5.22319	1.29726	2.20463	4.04093	0.260203	2.0597	0.773322	1.60791	2.88468
CR_5_3_tcell_cd45_2647	-26.4819	-12.4573	C13	CD16NK	CD16NK	CR	5	expose	tcell	CR_PR	4.97923	0.308452	4.49051	-0.000740509	2.22732	0.45877	3.28134	3.14712	-0.000134758	0.547639	5.30387	1.59952	-0.00134857	-0.00249276	4.97539	3.93541	1.35486	1.51822	0.00216925	0.470193	-0.000746286	0.128348	-0.00169024	-0.000741055	0.00223887	4.73119	0.52741	1.55218	4.69483	-0.00230262	0.000568956	0.00162439	0.712192	2.7685
CR_5_3_tcell_cd45_14816	24.563	12.1605	C14	Tcell	CD9_CD4	CR	5	expose	tcell	CR_PR	5.3173	2.36788	4.19551	3.42966	0.560006	4.54284	0.630434	-0.0012907	2.33823	1.64188	4.83022	3.8319	-0.00373545	2.09063	5.47585	4.48648	2.29639	2.50374	0.18875	0.552797	4.54091	3.45617	1.7147	0.244691	1.94684	0.00188812	4.68369	0.00500453	0.996033	0.00237478	-0.00253013	-0.000957737	3.51119	1.35716
CR_5_3_tcell_cd45_34796	-27.498	-1.9114	C15	CD16NK	CD16NK	CR	5	expose	tcell	CR_PR	5.21957	2.45971	4.26271	0.026801	1.77038	0.000304082	0.00103786	3.34319	0.0267006	-0.00357146	4.73118	0.000224574	0.00259644	0.296417	5.44186	3.91152	1.33949	1.66654	0.690328	-0.00246616	3.14073	1.88635	1.57017	8.98e-05	-0.00150437	4.06303	-0.00164648	2.75385	1.26332	0.00324106	-0.00327966	0.000948075	1.44232	4.08934
CR_5_3_tcell_cd45_18191	25.9394	10.6186	C14	Tcell	CD9_CD4	CR	5	expose	tcell	CR_PR	5.13077	2.04307	1.16497	3.00131	0.000642906	3.92909	0.920686	-0.00166667	2.375	0.841309	4.47961	0.548759	0.00153509	-0.000478667	4.45959	2.82167	3.93309	3.61861	1.37917	-0.00118436	1.75431	2.49757	1.85019	1.02375	2.05606	0.159365	4.62301	1.32242	-0.000936742	-0.000678876	0.00244769	-0.00170922	4.43016	1.92958
CR_5_3_tcell_cd45_38582	-27.2817	-11.1997	C13	CD16NK	CD16NK	CR	5	expose	tcell	CR_PR	4.87658	0.875402	3.22884	0.251601	1.14081	-0.00390016	4.06507	3.57237	-0.0020165	0.000500984	4.75831	0.29756	-0.00283409	1.29162	4.94791	2.83239	-0.0013394	1.49628	0.658098	-0.000249224	0.00274833	0.00177143	0.310212	-0.00209905	-0.00332018	2.10895	-0.000863002	0.000878764	1.73066	0.00129065	-0.000397267	0.721197	0.900426	3.51772
CR_5_3_tcell_cd45_2826	16.0629	-12.5579	C5	Tcell	CD9_CD4	CR	5	expose	tcell	CR_PR	4.66326	-0.00244501	2.52833	2.75775	2.37529	4.36013	1.33315	3.21182	1.06707	-0.000372892	4.21757	0.300347	0.868191	-0.00416879	4.70525	3.2881	4.49111	2.44634	0.091572	1.41034	-0.00251059	1.24546	-0.00026563	2.09255	-0.00114959	3.78855	5.18928	1.52148	0.00239851	0.0856766	0.800549	-0.00100424	2.23443	1.71194
CR_5_3_tcell_cd45_20393	6.03737	16.9687	C23	Bcell	Bcell	CR	5	expose	tcell	CR_PR	3.79349	1.25066	0.00219087	-0.00111408	2.08535	1.90447	0.511062	-0.00320975	0.00208924	-0.00220085	2.3521	1.49103	0.0349639	0.962106	5.02884	4.11325	3.69872	1.63893	1.11508	1.57714	-0.00135961	2.27101	2.70611	0.735242	0.815015	4.45059	1.02525	7.3585	4.4129	-0.00208571	4.37767	0.189622	0.178442	2.73314
CR_5_3_tcell_cd45_21086	32.7764	4.03701	C14	Tcell	CD9_CD4	CR	5	expose	tcell	CR_PR	4.2906	0.6375	3.41986	2.84801	0.562847	3.65779	0.772665	0.00113452	-0.000420291	1.44111	4.62627	2.52859	0.00144331	0.767687	4.66667	3.42993	1.23264	2.52274	0.570557	0.454664	1.71617	2.18614	0.718955	0.000964984	0.253541	2.01077	5.11746	0.000309719	0.000617932	0.000858098	-0.00111469	-0.000901214	3.32388	0.234836
CR_5_3_tcell_cd45_28852	-26.1427	-12.0042	C13	CD16NK	CD16NK	CR	5	expose	tcell	CR_PR	4.46494	0.336613	3.60893	0.0755028	0.779706	0.107883	2.34556	2.69873	0.060863	0.00142024	4.74978	1.32133	-0.0022118	0.00160615	4.69641	3.37554	0.847416	1.0587	0.00159841	-0.000153688	-0.000713711	1.1407	0.00170523	0.00042454	0.00275134	4.00602	-0.00127713	0.766258	3.49468	0.00134873	0.0880719	-0.00208028	0.889784	3.16725
CR_5_3_tcell_cd45_18304	-22.4167	3.8888	C16	others	others	CR	5	expose	tcell	CR_PR	5.16699	1.36611	3.7409	0.118356	1.77717	1.2015	0.94662	4.35609	-0.00214097	0.000514942	0.00235247	2.18011	0.000832536	0.000170048	5.00086	3.68442	2.77517	-0.000727194	-0.00133766	1.44304	3.07729	2.98174	2.71141	-0.00145758	0.337083	4.42004	0.0012391	4.00561	2.04656	0.000421494	-0.00261876	-0.002424	0.69913	4.44708
CR_5_3_tcell_cd45_2761	-25.9468	-14.2404	C13	CD16NK	CD16NK	CR	5	expose	tcell	CR_PR	4.59174	2.0926	4.23797	0.145715	0.000132342	0.0011614	2.07751	1.00278	0.000758136	0.0450861	4.26432	1.52706	-0.000115908	0.00145322	4.95989	3.95715	1.48611	-0.000722093	0.450557	0.229352	1.3876	-0.000376146	2.29719	0.518571	-0.00302556	4.49903	0.000986778	1.6815	3.37599	0.478594	0.0212478	0.000807043	1.01752	1.79616
CR_5_3_tcell_cd45_33471	-15.8643	0.329708	C16	others	others	CR	5	expose	tcell	CR_PR	5.13803	0.58913	4.58133	-0.00081784	2.24998	1.0487	3.48808	1.96177	-0.000107289	-0.00407815	3.44989	2.26399	0.886147	0.617322	5.05008	3.56401	1.39317	0.412188	0.00140466	0.363332	0.000865261	2.2429	2.20474	-0.00388822	0.000383574	5.18602	1.87739	4.89171	5.81	1.15155	0.930898	0.751828	1.65449	3.86389
CR_5_3_tcell_cd45_76	12.7155	32.1441	C6	Bcell	Bcell	CR	5	expose	tcell	CR_PR	4.86249	2.14182	1.22016	0.318367	0.573491	0.000616072	1.26194	0.257721	0.00189286	-0.000911711	1.92817	0.511812	0.00167924	0.612153	5.11135	3.80274	2.84049	0.809717	0.00295603	0.000193173	-0.000756184	0.920138	3.07846	0.337086	0.0030518	5.84385	0.0370223	0.00142874	0.00115223	0.0103126	3.94474	0.00154842	0.542138	0.422865
CR_5_3_tcell_cd45_16029	-21.1332	0.816511	C16	others	others	CR	5	expose	tcell	CR_PR	4.65274	0.287072	2.60001	0.000371354	2.95771	0.73661	1.14446	4.08962	0.455245	0.249807	3.55044	0.881867	0.00288538	0.169689	4.42403	3.41184	2.57497	0.43481	0.00233151	0.832625	2.38268	2.22119	0.00171059	-0.00223946	-0.000211044	4.22799	-0.000809213	4.17638	1.94984	0.00111484	4.08722	0.697452	0.149872	2.9442
CR_5_3_tcell_cd45_37853	-16.1286	2.71078	C16	others	others	CR	5	expose	tcell	CR_PR	4.58487	2.99084	4.72631	2.61954	3.34546	2.03018	2.23155	3.40442	4.84e-05	0.43221	4.31817	2.64183	1.47267	1.35231	5.10295	4.01675	2.10624	1.85515	-0.000792656	0.835979	3.0967	1.38335	1.9356	0.100507	0.25573	5.72197	1.30506	6.14272	4.60803	0.00264195	1.80899	0.624782	-0.000900995	2.71302
CR_5_3_tcell_cd45_9597	18.4096	4.02113	C14	Tcell	CD9_CD4	CR	5	expose	tcell	CR_PR	4.93869	2.61385	2.94182	4.18203	0.000181805	4.38208	0.795838	3.47791	1.48667	0.000176593	4.98714	2.29837	0.532127	0.00176979	4.81777	3.74277	4.19203	4.10128	0.392413	-0.00170706	-0.00353801	3.07261	3.31805	2.68742	1.61359	-0.000543058	4.77274	3.39884	-0.00174634	-0.00131745	-0.00311217	-0.00217951	4.94803	2.41485
CR_5_3_tcell_cd45_4297	0.943073	-26.5553	C7	Tcell	HLADR_CD8	CR	5	expose	tcell	CR_PR	5.20457	1.15613	3.27453	3.2571	1.12122	0.00323354	4.33064	2.26914	0.00158836	0.341339	4.54481	2.47295	-0.00457199	1.7191	4.1103	3.45733	0.00126011	1.95173	0.101619	-0.000265187	-0.00182148	3.69771	2.9291	2.12797	0.0018621	0.00543107	4.61354	0.551986	0.969275	0.00271173	1.75505	0.00214445	-0.00141963	0.996243
CR_5_3_tcell_cd45_37106	-20.9298	1.86028	C16	others	others	CR	5	expose	tcell	CR_PR	4.36223	1.11806	2.87426	0.43119	1.41318	0.751788	-0.00132389	3.27392	-0.00134194	0.00124667	1.63931	-0.000616697	-0.000874857	0.00231286	4.86941	3.27678	1.89367	0.0027388	6.44e-05	-0.00156449	0.887885	1.36555	2.4298	-0.00345509	0.00228041	4.7251	1.19138	5.30521	4.1055	0.264973	1.02049	0.0013942	-0.000987652	3.0998
CR_5_3_tcell_cd45_36344	-12.8402	-14.2765	C24	Tcell	Tcell	CR	5	expose	tcell	CR_PR	4.59514	1.35112	4.15054	1.27223	1.40079	-0.00228616	3.90359	2.93575	1.63611	-0.00574517	4.53576	1.6465	0.00397478	-0.000676975	4.87162	3.95644	2.06862	2.93941	-8.05e-06	0.175151	-0.00150394	-0.00347698	0.000149241	1.46575	0.8753	4.91703	4.47157	0.00306376	4.14619	0.162415	1.53123	0.000920755	3.63252	2.73915
CR_5_3_tcell_cd45_25703	-26.6596	-9.78163	C13	CD16NK	CD16NK	CR	5	expose	tcell	CR_PR	4.2719	2.34668	4.11394	0.00347195	2.86549	-0.00545189	0.436178	4.51791	1.30319	-0.000938041	4.68646	0.718865	0.378986	0.414774	5.17164	3.91231	2.0775	-0.00417894	-0.00145914	0.348311	1.30066	1.68533	-0.0022165	0.288273	0.00429065	4.45738	0.755422	-0.00189039	3.92847	0.713879	2.01805	0.00338235	8.16e-05	4.01547
CR_5_3_tcell_cd45_18082	14.9552	-14.6243	C5	Tcell	CD9_CD4	CR	5	expose	tcell	CR_PR	5.01416	1.01715	3.176	3.87456	2.14186	3.94466	1.14087	3.70683	0.000772067	-0.00257753	3.89912	0.632043	-0.00245635	0.0309906	4.35468	2.94257	4.37501	2.10043	-0.00096188	-0.0047802	-0.000498213	1.14886	1.83141	2.38112	0.271484	3.22904	5.06109	0.131469	-0.000849881	-0.00196898	0.00020485	1.22595	3.10987	1.47121
CR_5_3_tcell_cd45_35998	-12.3931	-12.6372	C24	Tcell	Tcell	CR	5	expose	tcell	CR_PR	5.67174	1.89925	4.47612	2.39	3.07619	0.00224323	4.48106	4.05163	0.689778	1.21509	4.75666	2.34125	-0.000313891	-0.000340123	4.81604	4.0614	3.07174	1.22813	0.14871	0.325358	2.44394	1.81806	1.51289	0.288318	0.000902784	4.59427	4.47597	1.864	4.43687	0.804997	1.81911	0.000241195	1.80459	3.02347
CR_5_3_tcell_cd45_33749	32.2332	2.72996	C14	Tcell	CD9_CD4	CR	5	expose	tcell	CR_PR	3.99735	0.391398	2.27218	2.24291	-0.000553101	3.0939	1.70087	0.911867	0.661022	0.811554	4.26832	0.047597	1.15564	0.218379	4.40215	2.49407	3.45751	3.149	-0.000222554	-0.00166397	0.00165413	0.52707	-0.00109559	0.000211496	0.816383	-0.0001875	4.67827	1.4656	0.900685	-0.00207551	0.0664758	-0.000842386	3.75407	-0.000301054
CR_5_3_tcell_cd45_34490	17.4044	-11.2182	C5	Tcell	CD9_CD4	CR	5	expose	tcell	CR_PR	4.70332	0.355365	1.509	2.05723	0.873055	3.24042	1.28271	2.64576	-0.00178151	0.791075	3.96776	-0.00110447	-4.09e-05	0.00264359	4.60702	2.43132	4.07618	2.62549	1.18004	-0.000459717	0.111357	0.00441792	1.8997	1.72447	1.0798	3.98633	5.14808	2.86358	-0.00153732	-0.00140715	0.00151383	0.120421	2.17608	1.94349
CR_5_3_tcell_cd45_19879	-24.1744	-8.6768	C13	CD16NK	CD16NK	CR	5	expose	tcell	CR_PR	5.24596	0.114861	3.71162	0.186661	2.66166	-0.00161071	1.1888	2.86115	-0.00040214	0.00269747	3.65732	1.13509	0.25438	0.837467	4.89392	3.96935	0.000196826	-0.000154386	0.0011965	-0.00151712	1.51697	0.00343977	1.93668	0.000448155	0.00383083	5.47992	0.00511759	-0.00277738	2.86626	0.000700237	2.7711	-0.00136201	0.000659399	3.62852
CR_5_3_tcell_cd45_37294	19.5659	-0.743088	C14	Tcell	CD9_CD4	CR	5	expose	tcell	CR_PR	4.52683	0.000448285	1.42947	2.54596	0.500383	3.80149	-0.000251643	2.0705	0.00343375	0.000283797	3.82469	2.04453	-0.00259698	0.11037	3.28748	2.04176	4.15379	2.86288	0.000442067	-0.00312233	-0.00453263	1.63797	1.98347	1.92765	0.97317	0.349794	5.35394	4.70096	0.077684	-0.000315448	-0.000521572	0.00190225	2.67698	1.06748
CR_5_3_tcell_cd45_31859	-24.05	0.262107	C15	CD16NK	CD16NK	CR	5	expose	tcell	CR_PR	5.35418	2.16148	5.01325	0.830753	1.88297	1.47744	2.42323	3.06764	0.0018968	0.0726736	4.98412	3.01173	0.101967	0.222938	5.10143	3.83934	1.70279	1.28189	0.00158467	-0.00146981	0.000397237	0.13617	1.21434	0.0768121	-0.00331553	3.90002	0.00202219	2.4692	0.633321	-0.000391671	0.00030941	0.530149	0.223369	3.15068
CR_5_3_tcell_cd45_36380	-14.0701	-3.21964	C25	Tcell	DN	CR	5	expose	tcell	CR_PR	4.28401	0.875161	3.33632	-0.00150293	1.78749	0.275431	0.218922	2.47086	0.000691437	-0.000497795	2.39402	-0.00159495	0.0639973	-0.00023534	4.80726	4.23102	3.10408	-0.00337972	-0.000103549	-0.00214714	0.00025229	0.658207	0.413374	-0.00389643	-0.0021992	3.79572	3.3587	2.352	2.79011	0.686667	0.00134533	0.201033	1.72968	3.55488
CR_5_3_tcell_cd45_8946	10.7005	33.6473	C6	Bcell	Bcell	CR	5	expose	tcell	CR_PR	4.48185	2.22742	2.75927	0.000453438	0.00267299	-0.00316335	-0.000402196	0.000446854	0.000327178	0.157948	-0.000551727	3.40696	-0.00394484	0.485961	4.62683	3.6848	2.41258	0.00120529	-0.000927883	0.0805975	-0.00339817	0.000572025	1.87974	2.56431	0.000251232	5.04118	0.533247	2.22501	0.415898	0.00134404	3.96675	0.000250383	0.000252689	1.4281
CR_5_3_tcell_cd45_6529	-13.4004	13.9191	C12	monocyte	monocyte	CR	5	expose	tcell	CR_PR	3.45264	0.816083	3.91607	-0.00136114	3.38297	1.12289	0.00172119	0.00289913	-0.00102276	0.00239388	1.10991	2.05367	-0.00271336	0.352712	5.65931	4.45739	2.2804	0.961456	0.00139168	0.00163591	0.00112013	1.94056	2.54697	-0.000685168	0.00016787	0.713632	0.799262	3.97024	1.14136	0.0025168	3.96064	0.000755235	1.85354	2.4045
CR_5_3_tcell_cd45_23985	26.6435	7.14772	C14	Tcell	CD9_CD4	CR	5	expose	tcell	CR_PR	5.2172	0.652954	3.2688	2.81492	-0.00172758	4.41137	-0.000743546	3.65815	1.55772	0.00130283	4.74199	2.62289	0.192056	0.000227712	5.14536	2.58946	4.57516	2.76238	0.995344	0.959573	0.0553741	3.35038	2.30625	1.82534	0.00122882	0.000387253	5.49861	0.000600001	1.45162	0.384151	-0.00660853	0.702785	3.79726	-0.000118943
CR_5_3_tcell_cd45_15524	16.8928	-16.8916	C5	Tcell	CD9_CD4	CR	5	expose	tcell	CR_PR	4.82961	0.0470742	3.07063	3.55258	1.31674	3.75907	0.777814	2.31644	0.510797	8.81e-05	3.96862	-0.00226458	0.00124857	0.00317206	3.93098	2.59072	4.9285	2.18453	-0.00218357	-0.000338025	-0.000682836	0.00134676	0.00043884	1.87223	1.51944	4.51665	5.28026	0.000244745	0.00317546	0.00269959	0.0815751	0.242503	2.40053	0.508688
CR_5_3_tcell_cd45_7053	8.0895	11.6716	C8	Tcell	CD9_CD4	CR	5	expose	tcell	CR_PR	4.49041	2.19442	3.69645	1.88424	0.000553051	3.5695	0.00199105	0.000501621	-0.00159144	-0.000261343	4.62264	1.87612	1.45358	1.21447	5.09564	2.78681	1.38752	0.00198569	0.11503	0.00175373	0.00274131	3.14913	1.89912	-0.00120216	0.0013445	-0.00309928	4.77235	0.622883	4.57316	1.16847	-0.000819359	-0.000916934	2.66258	1.90937
CR_5_3_tcell_cd45_16719	20.1752	-13.388	C5	Tcell	CD9_CD4	CR	5	expose	tcell	CR_PR	3.87335	0.00383169	1.90706	1.09082	0.979045	2.95601	1.27901	2.87119	0.773446	-0.00165735	3.92419	0.132087	-0.00418886	-0.00354887	4.0327	2.5646	4.01606	2.41548	0.468755	0.00188305	0.0016106	0.000448364	0.000857793	1.34084	0.792305	4.85714	5.095	2.91235	0.00373903	0.00286873	0.000611903	0.121769	1.37428	0.00115858
CR_5_3_tcell_cd45_2222	-17.4741	-0.0146764	C16	others	others	CR	5	expose	tcell	CR_PR	4.52196	1.53746	4.13626	0.00293963	3.04066	0.000167225	1.48515	2.52307	0.0031597	-0.00367087	2.75443	0.301971	0.000501528	-0.00119027	4.5425	3.64609	2.13412	-0.00104417	0.00150479	-0.00084683	-0.000356324	0.186617	1.04227	-0.00094274	-0.00166262	3.83636	0.0997203	5.13822	4.55096	0.00116602	1.77657	0.000524535	1.20889	3.95313
CR_5_3_tcell_cd45_22135	-29.6311	-10.9183	C13	CD16NK	CD16NK	CR	5	expose	tcell	CR_PR	4.81924	2.96073	4.70217	0.306246	3.59812	0.000549039	2.73214	4.35633	0.00399918	0.000777027	4.61159	1.84728	0.00296989	0.191578	4.38359	4.03252	2.84948	-0.00226605	-0.00292173	0.00379478	2.82324	1.3457	2.43953	-0.000605585	-0.00136223	5.52961	0.00200121	2.71388	4.19072	0.569968	0.000770875	0.00198222	2.50835	4.07641
CR_5_3_tcell_cd45_23404	-14.1793	16.2319	C12	monocyte	monocyte	CR	5	expose	tcell	CR_PR	4.75387	0.000234392	4.13724	-0.00485324	2.67666	2.06645	1.83811	-0.0010851	0.00348178	0.00168854	1.5527	2.18354	-0.000487258	-1.9e-05	4.75065	3.32335	2.80374	-0.00161416	-0.00230271	0.000507843	-0.00120004	2.05306	2.50082	-0.000572031	-0.000681629	1.38553	-0.00292754	3.71374	0.000968133	0.000193665	5.26536	0.000948405	-0.00113864	2.69586
CR_5_3_tcell_cd45_25191	2.37973	-22.6226	C7	Tcell	HLADR_CD8	CR	5	expose	tcell	CR_PR	5.04263	0.617515	3.39401	2.12043	-0.000345417	0.228815	4.84401	2.90605	0.914437	-0.0011834	5.10465	2.55603	0.0598828	1.65563	4.91803	3.03792	1.43842	1.99798	-0.0016826	0.715015	0.00155933	0.175886	0.00345239	0.525178	-0.00350257	3.05152	5.12073	1.29e-05	1.27709	0.788159	0.003049	-0.00135931	2.56584	1.60341
CR_5_3_tcell_cd45_32164	15.7104	12.127	C14	Tcell	CD9_CD4	CR	5	expose	tcell	CR_PR	4.45281	0.888443	3.07861	2.44085	0.00283484	3.69952	-0.00310619	2.0721	2.2942	0.307637	4.58764	2.49615	0.427902	0.0032236	4.38002	4.20404	2.44083	3.26782	0.200461	3.88e-05	0.000978643	2.82475	2.45686	2.34527	2.88861	0.00288153	4.48172	1.48669	0.774853	0.00425837	0.157283	0.000928701	-0.00191489	0.392199
CR_5_3_tcell_cd45_20995	29.7759	6.56771	C14	Tcell	CD9_CD4	CR	5	expose	tcell	CR_PR	4.94546	0.811823	3.31038	2.16922	0.281244	4.10488	-0.00076903	2.36568	0.76982	1.00287	4.38391	1.51603	0.000319003	0.000414902	4.80871	3.36903	3.15143	2.16465	0.679305	-0.00155381	0.0983565	1.05468	3.13849	0.0660877	1.11544	0.665768	4.4045	0.00102568	0.0917052	0.000488525	0.00102741	-0.000750142	3.41833	2.35887
CR_5_3_tcell_cd45_11166	-15.623	-10.1404	C13	CD16NK	CD16NK	CR	5	expose	tcell	CR_PR	5.33721	2.12663	4.38646	0.000260987	0.757112	0.0020669	2.65544	4.4836	0.00193895	-0.00228142	4.90026	1.76904	1.33105	0.417797	5.35799	4.19312	1.94867	0.000431659	-0.00148413	-0.000997288	1.52432	3.20879	2.33226	0.0040816	0.688459	3.97894	3.45394	2.17683	4.78121	0.398362	0.977705	0.000296402	1.64336	0.0560119
CR_5_3_tcell_cd45_35046	-26.426	-12.228	C13	CD16NK	CD16NK	CR	5	expose	tcell	CR_PR	4.12374	2.24112	3.83708	1.16795	3.50082	1.50431	2.63688	2.839	0.00329605	-0.00121255	3.60313	1.64587	1.08491	-0.00288697	4.36388	3.66225	-0.00129584	0.00181055	0.43357	-0.000474453	-0.000208738	-0.000996863	1.44555	0.00135675	0.00186173	5.04244	0.00245472	0.00144289	3.05785	-0.00232904	0.744427	-0.00107648	0.00168771	2.84165
CR_5_3_tcell_cd45_29919	-25.744	-13.9751	C13	CD16NK	CD16NK	CR	5	expose	tcell	CR_PR	5.17248	1.70244	3.96883	0.00405705	0.00164423	0.00332352	1.99896	2.51808	-0.00104305	0.00054328	4.62919	1.3204	0.313557	0.381059	4.56484	2.62565	1.01612	1.16645	0.17645	9.61e-05	0.067295	1.31898	1.54448	0.0010196	0.00202405	4.5915	0.000447097	1.4632	5.01066	0.432221	2.15233	0.00172809	1.06919	2.71404
CR_5_3_tcell_cd45_16322	-22.7738	-4.33738	C13	CD16NK	CD16NK	CR	5	expose	tcell	CR_PR	3.63755	0.000256494	2.97449	0.579761	0.00477987	0.00242906	0.381782	2.84286	0.00128171	0.000755953	1.94864	0.000937214	-0.00226284	0.00140233	3.56837	1.11622	1.70341	1.46639	0.0461832	0.00328202	0.000811911	1.76009	0.00118569	0.00294989	-0.0010916	3.84031	0.86627	2.03403	2.62759	-0.00114653	1.62752	-0.00124009	1.3121	2.3063
CR_5_3_tcell_cd45_318	33.0373	2.67599	C14	Tcell	CD9_CD4	CR	5	expose	tcell	CR_PR	4.7982	0.00226215	2.93541	2.72008	-0.00197983	3.7708	0.00140462	1.98263	2.07147	-0.00316527	4.22219	2.38178	0.00137117	-0.00261437	4.48344	2.7985	0.360806	1.90218	0.00067547	0.00231675	0.00228151	2.3366	0.500298	0.0160489	0.243744	0.00360246	4.46805	1.26078	0.00211638	-0.000931911	-0.000261322	-0.00294884	3.70469	1.75686
CR_5_3_tcell_cd45_1627	16.9551	-18.3451	C5	Tcell	CD9_CD4	CR	5	expose	tcell	CR_PR	5.29446	0.51537	1.19961	3.29055	2.28296	3.78033	0.179803	3.02257	0.481363	0.419064	4.19319	-0.00310746	-0.00116448	0.0874808	4.59452	3.17511	4.47466	2.99585	-0.00383249	0.499758	0.00115818	1.22624	0.0025806	1.73251	1.42538	2.51126	5.54822	-0.00123713	1.32581	0.000963855	-0.000634314	-0.000848796	2.56855	0.427619
CR_5_3_tcell_cd45_31167	-17.0326	-0.547807	C16	others	others	CR	5	expose	tcell	CR_PR	4.94723	2.29399	3.77077	0.475438	0.000279849	0.137251	2.2213	2.90023	0.169871	0.45685	4.62433	1.42097	0.369763	1.57e-05	5.38484	4.39457	0.834865	-0.000891038	0.163653	-0.000989563	0.000532085	0.176262	-0.00319593	0.000406374	-0.000163814	2.90577	3.06e-05	5.99012	3.67718	0.402377	0.871749	-0.00336282	1.401	2.68823
CR_5_3_tcell_cd45_32035	19.4965	6.94436	C14	Tcell	CD9_CD4	CR	5	expose	tcell	CR_PR	4.99627	2.35568	2.87054	3.71553	2.04428	3.60647	0.233928	2.41519	2.24878	0.75209	4.5606	2.34083	-0.00198752	1.15982	5.44571	3.79058	3.61884	2.63327	0.24448	0.00336304	3.26244	2.17683	2.61575	-7.09e-05	1.45778	2.37377	4.79494	3.66527	0.501764	0.00148403	0.849485	0.396781	4.19187	0.731842
CR_5_3_tcell_cd45_10402	14.2226	26.4414	C6	Bcell	Bcell	CR	5	expose	tcell	CR_PR	4.68665	2.18493	2.15589	1.14745	2.25888	-0.00178488	0.00161101	0.00225213	0.000330452	0.559731	-0.000538822	0.00127277	-0.00176684	-0.000574507	4.71639	3.5897	4.15821	0.00269031	-0.00125919	1.31654	0.00293714	-0.000811151	2.22811	0.00219456	-0.0039179	4.27146	-0.000749231	1.5761	0.00167343	0.00045261	4.21745	0.409916	-0.00188376	1.72729
CR_5_3_tcell_cd45_28613	-27.2311	-4.57012	C15	CD16NK	CD16NK	CR	5	expose	tcell	CR_PR	4.86287	0.952236	3.84263	-0.000437474	3.19545	0.000946317	-0.00465456	4.67096	0.178159	0.422407	4.93297	1.4548	1.58457	-0.00294839	4.71612	3.51453	1.66799	-0.00153468	-0.00239555	0.000428619	2.53783	0.00128996	-0.00252717	-0.000379068	0.00468813	5.31872	1.00291	1.44988	2.23093	0.636651	0.00416289	-0.00158947	-0.000100636	3.46123
CR_5_3_tcell_cd45_19586	-15.4317	-18.143	C24	Tcell	Tcell	CR	5	expose	tcell	CR_PR	4.46714	1.65328	4.0548	-0.00189777	1.07985	0.554745	3.25954	3.66136	0.481093	0.00884188	4.89013	0.000856532	1.51971	0.339983	4.83178	4.08621	2.60746	-0.00124183	0.000666478	0.175826	0.00255789	2.52809	2.37041	0.0022607	0.413664	4.61124	4.33722	0.00126242	5.20304	0.219661	0.505561	-0.000448178	0.00260334	2.38397
CR_5_3_tcell_cd45_38376	-25.218	-8.88018	C13	CD16NK	CD16NK	CR	5	expose	tcell	CR_PR	4.85495	0.848819	4.0668	-0.000213101	3.35639	0.76762	0.00241458	3.96331	-0.00411845	0.255527	4.27153	0.00203912	0.000511158	-0.00320956	4.85256	3.01184	1.26234	-0.00315226	0.00117244	0.00176883	0.513273	0.803316	-0.00141574	-0.000169302	-0.000304269	3.80856	-0.00109225	-0.00397968	4.1561	1.48915	0.00333946	0.000241481	0.906118	3.76133
CR_5_3_tcell_cd45_11735	26.5524	14.5103	C14	Tcell	CD9_CD4	CR	5	expose	tcell	CR_PR	4.15247	0.654353	3.64623	4.19811	1.9608	4.4205	0.343571	0.00248042	0.00273913	0.00119444	5.23909	2.03663	0.124701	1.30629	3.68046	2.64511	1.37719	2.09306	0.270217	-0.000203625	0.00140449	2.59394	2.7228	2.08781	1.27306	0.965726	4.71927	1.43303	-0.00100379	0.0019391	1.26507	0.00192514	0.00213268	0.43228
CR_5_3_tcell_cd45_12053	27.472	3.72667	C14	Tcell	CD9_CD4	CR	5	expose	tcell	CR_PR	4.95781	0.996342	2.32609	3.14978	-0.00358504	3.83805	0.0031824	3.3403	0.105162	0.000551968	3.83053	0.000503922	0.00105241	0.538798	5.1679	3.40752	3.98866	3.17738	-0.00178824	0.0386324	-0.000751896	1.99512	2.37234	1.00953	2.07323	0.00352752	4.45791	-0.00132366	0.48887	-0.00126596	0.292981	0.139081	3.97843	0.713369
CR_5_3_tcell_cd45_23248	-26.1656	-9.42201	C13	CD16NK	CD16NK	CR	5	expose	tcell	CR_PR	4.84003	1.97387	4.22159	0.903848	0.000792168	0.00143911	1.11008	3.76656	0.00181207	0.000461486	4.58318	1.62276	0.00185316	0.292163	4.94615	3.62292	2.56233	0.000252736	0.000554786	-0.00104943	2.83496	1.58025	0.0012873	0.417322	-1.7e-05	5.92789	0.000384773	-0.0017812	4.54908	0.466106	1.98677	2.05806	0.528676	2.86548
CR_5_3_tcell_cd45_4968	17.0274	-14.6326	C5	Tcell	CD9_CD4	CR	5	expose	tcell	CR_PR	4.22157	-0.00171803	1.59469	2.03106	1.89542	3.19728	-0.000729984	4.33444	0.0380656	0.00183222	4.45543	0.721232	0.0724199	0.387903	4.14029	2.6503	4.31767	1.79656	0.00208494	0.320859	-0.000431964	0.00150979	2.07846	1.66711	0.00123732	5.40735	5.20182	1.02821	-0.000575098	-0.00283978	0.755225	0.00649855	2.73034	1.69074
CR_5_3_tcell_cd45_12336	30.028	4.94385	C14	Tcell	CD9_CD4	CR	5	expose	tcell	CR_PR	4.46595	0.607275	2.84845	2.56305	0.0386404	3.70337	1.30848	2.79457	-6.97e-05	1.2773	4.62093	0.108692	0.00152874	0.000900321	4.45803	3.37965	3.27313	2.80682	0.00198002	0.692868	-0.0018976	2.35448	0.702267	0.00134191	1.45538	0.000670618	4.71573	0.000951348	1.14932	-0.00240009	-0.00413305	-0.00410164	3.41659	0.36689
CR_5_3_tcell_cd45_15395	26.9295	-17.4791	C5	Tcell	CD9_CD4	CR	5	expose	tcell	CR_PR	3.81064	0.640341	0.19873	1.88716	0.312757	2.11227	1.27084	0.562376	0.00149388	0.000832655	3.28481	-0.00105208	-0.00160163	-0.00125537	3.84469	1.46011	3.75966	0.575961	1.31742	0.710685	0.697017	0.0947213	1.22837	0.00369132	0.481725	1.43815	4.64001	-0.00143287	-0.00081654	0.000315414	0.495667	-0.0020113	1.0636	0.00205242
CR_5_3_tcell_cd45_24728	17.1774	1.94149	C14	Tcell	CD9_CD4	CR	5	expose	tcell	CR_PR	5.07611	0.00257479	3.36984	2.18187	0.893872	4.07632	1.20526	2.7452	1.74982	0.166718	4.38019	2.55862	0.384927	0.0037802	4.90979	3.44474	4.08907	2.71723	0.684638	0.832877	2.00138	1.94554	2.76801	1.10484	1.8064	1.87172	4.88537	3.97695	1.68813	0.00058534	0.00161232	-0.000321343	4.15481	2.32499
CR_5_3_tcell_cd45_30541	-5.50705	10.1068	C12	monocyte	monocyte	CR	5	expose	tcell	CR_PR	4.81889	2.68405	4.72877	1.47175	3.88312	1.93355	1.02648	-0.000855568	0.000635825	-3.3e-05	1.79998	3.12532	0.452593	0.164276	5.45922	4.82779	2.55237	0.781478	-0.00324553	0.365051	0.000782037	2.80018	4.59381	1.07446	-0.00266327	1.90633	1.28143	4.69679	1.49271	0.724161	3.80091	0.00225635	-0.00117707	1.53363
CR_5_3_tcell_cd45_15546	17.2978	-15.273	C5	Tcell	CD9_CD4	CR	5	expose	tcell	CR_PR	4.79032	0.433866	1.39997	2.80577	-7.19e-05	4.11601	1.12867	3.27716	0.00273433	-0.000312847	3.56571	1.2233	-0.000706694	0.000206586	4.33523	3.34488	4.74479	2.78015	0.00142845	0.00260888	-0.00160165	-0.00071044	1.88646	1.83409	0.157812	4.31255	5.18232	0.00283682	-0.00148661	0.000948514	-0.00186109	0.00294896	2.99972	0.939606
CR_5_3_tcell_cd45_15117	-26.1293	-14.369	C13	CD16NK	CD16NK	CR	5	expose	tcell	CR_PR	5.2627	3.30317	4.35207	0.717365	0.442415	-0.00051609	3.20774	2.06563	-0.00376789	0.390759	5.25947	1.75982	0.600918	0.000327851	5.37484	3.85004	1.05635	-0.00125379	-0.000416782	0.00109189	2.89733	0.762299	-0.00038397	0.00167064	-0.00254567	4.95221	1.12518	1.6384	4.05826	0.63159	-0.00214935	0.00107014	1.92412	2.56985
CR_5_3_tcell_cd45_32580	-25.165	-11.1885	C13	CD16NK	CD16NK	CR	5	expose	tcell	CR_PR	4.97065	2.60773	4.17139	0.00290772	2.20931	-0.00252296	1.11293	2.5383	-0.00373923	-0.000425922	5.02339	1.72837	-0.000190782	0.00130645	4.7619	4.27131	0.000556971	0.000197629	0.00262771	-0.00149839	0.00149916	0.918557	1.57237	0.00111629	0.00197006	4.14216	-3.79e-05	0.755474	4.93804	-0.00170375	0.615867	0.000894422	1.4923	2.55517
CR_5_3_tcell_cd45_10550	12.9761	2.17046	C9	Tcell	CD9+CD4	CR	5	expose	tcell	CR_PR	5.14877	0.884075	4.12009	3.80196	1.13653	3.407	-0.00271851	-0.00130922	0.00128214	-0.00258902	4.91053	2.03514	0.00317019	-0.0009344	5.1375	3.58782	3.12427	2.11702	0.162426	-0.00456061	-0.00152335	3.31084	2.55839	2.27146	1.62226	0.00038037	4.79624	5.82639	2.49884	0.785552	0.000689146	-0.00324089	3.75172	1.27581
CR_5_3_tcell_cd45_20479	-26.8768	-9.64713	C13	CD16NK	CD16NK	CR	5	expose	tcell	CR_PR	4.52102	1.85992	4.41725	-0.00133814	3.01845	8.54e-05	-0.00238142	3.44887	0.76185	-5.07e-05	4.1983	0.933205	-0.000213111	1.94591	5.22287	4.08586	2.25844	0.00192103	0.00225004	-0.00328204	2.38031	2.14143	1.9783	-0.00345894	0.00138842	6.21442	1.29785	0.594452	5.03859	0.412941	1.25667	0.00576266	0.684172	2.74155
CR_5_3_tcell_cd45_22040	7.57986	26.938	C6	Bcell	Bcell	CR	5	expose	tcell	CR_PR	3.97254	0.0060515	1.88594	-0.000662927	0.000904716	0.00212663	0.000918767	0.00222949	-0.000103591	-0.00322601	1.76582	0.799969	-0.00235857	0.411723	4.7186	2.28233	1.80266	-0.00131256	-0.00411185	0.819247	-0.00326052	0.556925	0.00122168	-0.00022011	0.00490752	3.47167	0.00127196	2.64649	0.599789	-0.000841353	4.83899	0.110258	1.15709	2.43404
CR_5_3_tcell_cd45_38046	14.9685	29.5709	C6	Bcell	Bcell	CR	5	expose	tcell	CR_PR	4.04137	1.4917	1.54443	0.00131818	1.14106	-0.000750769	-0.000287243	-0.00217122	0.00167267	0.694216	2.03091	0.178178	0.00225075	-0.00244079	3.66195	2.987	2.94255	0.000301641	0.568626	0.0970655	0.00394077	-0.000938604	1.65978	0.000603874	-0.00319689	5.1644	1.31438	0.000105885	0.0501911	-0.000837629	5.49064	0.294069	0.440097	0.000604708
CR_5_3_tcell_cd45_6511	-13.9991	0.528499	C25	Tcell	DN	CR	5	expose	tcell	CR_PR	5.79536	0.939994	4.44281	-0.00268645	3.65312	0.476075	0.24691	4.16246	0.438541	0.000521782	5.23079	0.971475	0.000488836	0.38461	4.28942	4.13068	2.52068	0.874351	-0.000981041	-0.00373045	1.3969	1.87763	3.02224	0.740553	0.000745654	3.80863	4.01441	5.24267	5.44498	1.89028	-0.00132037	0.00022467	1.00398	3.49724
CR_5_3_tcell_cd45_28535	-5.63261	-4.68804	C25	Tcell	DN	CR	5	expose	tcell	CR_PR	4.57309	1.49913	3.93488	1.01952	0.00335433	0.284489	2.32855	2.78906	-0.000185594	0.104971	4.46419	-0.000516593	-0.00133541	0.000414065	4.60235	2.83629	1.05387	0.116433	-0.00203043	0.511194	2.86896	-0.00201401	-0.000420398	1.92697	1.96325	0.997688	5.55361	-0.00354061	-0.00134321	0.253218	0.533057	0.707387	0.00356727	0.983483
CR_5_3_tcell_cd45_19685	-7.5608	5.76385	C12	monocyte	monocyte	CR	5	expose	tcell	CR_PR	3.8127	2.19945	3.94824	1.00516	2.8901	2.74269	1.07936	0.983369	0.0032118	-0.00353383	0.817818	2.17443	-0.00399091	0.0998811	5.29205	3.81434	2.34959	0.522347	-0.0013573	-0.000867972	-0.00314412	1.79535	2.14535	0.00324359	0.785146	1.80623	0.733099	5.68846	2.95261	0.00347739	5.55721	0.0191946	0.719527	2.82263
CR_5_3_tcell_cd45_25008	21.9716	-16.4713	C5	Tcell	CD9_CD4	CR	5	expose	tcell	CR_PR	4.42904	0.187554	0.716656	2.65037	0.0630654	3.44199	0.00233243	2.13842	0.000419549	0.474761	3.66593	0.000601531	0.000961393	0.00172244	3.20546	2.02862	3.91117	0.609978	0.428183	0.0854542	0.00152639	1.02234	1.13583	0.614813	0.00275486	2.7085	4.68918	-0.00271223	-0.00182498	-0.000877137	0.000182194	0.000137928	2.40113	0.431884
CR_5_3_tcell_cd45_33838	-14.0512	-23.5512	C24	Tcell	Tcell	CR	5	expose	tcell	CR_PR	4.90787	1.31099	3.52903	1.81476	-0.000377857	0.0023202	2.79031	3.17416	-0.000345478	0.0533605	4.00931	-0.00236181	0.00278364	-0.00037738	4.45683	3.09027	1.04069	2.53977	0.00236801	-0.0026291	1.0365	1.57936	2.69426	1.86278	0.00185587	1.10506	4.26883	0.000472908	4.20124	0.725882	0.417714	-0.0040838	0.781091	0.626985
CR_5_3_tcell_cd45_32661	34.3489	-1.51277	C14	Tcell	CD9_CD4	CR	5	expose	tcell	CR_PR	4.3066	-0.000277642	2.64367	3.33152	-0.00113523	3.40335	3.67e-05	2.03295	0.336555	-0.000431832	3.89067	3.32617	-0.00363133	0.241662	4.50882	4.094	1.88161	1.81648	0.703105	0.100374	-0.000282074	1.0018	1.40934	2.28185	2.56486	0.00140326	4.08084	1.13831	-0.000135278	-0.000413098	0.56372	-0.00202533	0.449757	1.38113
CR_5_3_tcell_cd45_28999	-18.0462	-2.37789	C13	CD16NK	CD16NK	CR	5	expose	tcell	CR_PR	4.32262	2.3058	3.93551	0.710283	3.22974	0.000744039	1.37424	3.22996	0.0038196	1.3555	3.64643	1.4691	0.529022	0.108993	4.76431	4.1268	2.80224	-0.000861879	0.217936	-0.00175047	2.04075	2.73709	1.3229	0.266223	0.00314828	5.49625	-0.00250069	3.37027	4.33322	0.705171	1.62292	-0.0020821	1.77502	2.53607
CR_5_3_tcell_cd45_17711	-26.189	-11.1971	C13	CD16NK	CD16NK	CR	5	expose	tcell	CR_PR	4.23598	0.697485	3.39895	-0.00223306	0.837075	-0.000667763	2.59494	1.82863	-0.000346799	-0.000390408	2.16331	0.597597	0.00343883	-0.00203436	4.65097	3.54161	-0.0016587	0.00145668	0.368273	0.000484395	0.632779	-0.000173757	-0.000619379	-0.000967065	0.00145056	4.95719	0.00424865	-0.00400192	4.32038	-0.000471613	1.79623	0.344902	1.42376	3.27344
CR_5_3_tcell_cd45_7635	32.4551	3.01531	C14	Tcell	CD9_CD4	CR	5	expose	tcell	CR_PR	4.52588	0.67726	3.0765	2.95662	6.79e-05	3.55019	-0.00229059	-0.00121582	1.23912	0.216022	4.17882	0.63018	0.218044	0.000483073	4.51554	2.30035	3.1154	2.02781	0.00068804	0.0604454	0.00209523	1.69521	2.13523	-0.00177743	0.000808405	-0.00102193	3.75875	-0.000877563	0.00113115	0.282463	0.343424	0.00151072	3.58817	1.32321
CR_5_3_tcell_cd45_7789	28.5725	9.07965	C14	Tcell	CD9_CD4	CR	5	expose	tcell	CR_PR	5.4856	0.909593	3.40163	4.45048	0.750706	4.09617	0.00218377	2.0958	0.59426	-0.00249443	5.03217	3.18533	0.49336	0.936858	5.33133	3.59782	2.42588	3.68473	1.21064	0.000753354	0.00143417	0.905726	1.67585	0.789532	0.402207	-0.00286975	4.63569	1.15252	-3.37e-05	-0.00017791	-4.67e-05	0.000909065	3.51852	1.3767
CR_5_3_tcell_cd45_12447	-14.6415	25.9672	C12	monocyte	monocyte	CR	5	expose	tcell	CR_PR	3.67393	-0.000212111	3.17213	-0.000605083	2.38025	0.00108365	-0.00375379	-0.00152787	8.08e-05	0.670149	-0.00192054	2.6343	0.0021155	0.180836	3.83117	3.74059	2.19179	-0.000689206	0.00200523	-0.000107313	-0.000563966	1.65623	1.83087	0.00159762	0.345997	0.3885	-0.00189957	0.153755	-0.00292007	0.00144121	2.92007	0.000788408	-0.00141501	2.33625
CR_5_3_tcell_cd45_9020	-22.6363	-9.26759	C13	CD16NK	CD16NK	CR	5	expose	tcell	CR_PR	4.59458	1.32663	3.8636	-0.00127735	1.81119	-0.000228692	1.05023	2.22874	-0.00336303	0.532783	5.01901	0.924462	1.46357	0.000563038	4.55404	3.19633	1.44302	1.40094	-1.47e-05	0.000388495	0.00258222	0.0711486	2.03559	0.000182655	0.0767245	4.18042	1.03771	1.30304	5.40588	1.31756	0.661502	0.00157012	1.08539	2.68943
CR_5_3_tcell_cd45_30341	-15.2572	15.1651	C12	monocyte	monocyte	CR	5	expose	tcell	CR_PR	4.37617	0.909896	3.87475	-0.00125486	2.58138	0.3941	0.00347296	-0.00270804	-0.00282924	-0.000451302	1.54281	1.88254	0.00107827	0.00272932	4.53667	4.34929	2.71294	-0.00269647	0.35923	0.36011	0.00127566	1.538	2.82655	-0.00133771	0.00193074	-0.00167573	0.00205205	3.03126	0.000944053	1.37208	5.4355	0.00133483	-0.00159047	2.67479
CR_5_3_tcell_cd45_4298	28.5843	12.0777	C14	Tcell	CD9_CD4	CR	5	expose	tcell	CR_PR	5.35626	2.85837	4.07711	2.11811	1.42979	4.13368	1.37997	0.00120299	0.000712153	-0.00168133	5.01707	3.16131	0.00441096	0.00130004	5.273	3.3235	2.36319	3.0055	0.554055	0.00414318	-0.000193795	3.74682	1.11996	-0.00181353	2.13434	0.000516958	5.65345	1.32145	1.96654	0.115284	0.00102089	0.00075407	3.73601	2.59697
CR_5_3_tcell_cd45_25948	-12.5502	10.4517	C12	monocyte	monocyte	CR	5	expose	tcell	CR_PR	4.43174	3.50154	4.33835	0.361008	4.153	1.38835	0.000532656	-0.000290093	0.000492175	0.250061	-0.00294135	3.13117	-0.000372607	0.421	5.85595	4.99262	3.26913	1.09099	0.358663	-0.00176112	-0.000832992	2.12685	3.83935	0.00404519	-0.00145299	-0.00215438	0.00244438	3.91821	0.674233	-0.00113651	3.82185	0.000499534	0.175182	2.30862
CR_5_3_tcell_cd45_7348	5.03057	-14.1882	C25	Tcell	DN	CR	5	expose	tcell	CR_PR	4.2509	1.78484	3.20712	2.07471	-0.00060766	-0.000248794	4.5984	3.50293	0.00229936	0.00111104	4.62637	0.746442	-0.00141671	0.261307	3.63242	2.32235	1.60284	2.82884	0.00023314	0.00239748	3.31532	0.041125	1.60842	0.146164	0.00202646	1.11524	4.70885	0.000224864	0.00110936	0.104282	0.00239819	-0.00108264	3.2451	0.283952
CR_5_3_tcell_cd45_3167	12.7102	8.09545	C9	Tcell	CD9+CD4	CR	5	expose	tcell	CR_PR	5.69003	1.24228	4.00969	2.72653	1.80997	4.43878	0.00300957	2.26681	2.81371	-0.00389277	4.96318	3.85595	0.43044	0.544271	5.32288	3.82305	3.62166	3.70362	1.66963	-0.0025042	-0.00115391	3.62364	2.28949	3.55728	2.59921	-0.000170849	5.47335	7.01884	3.61979	0.579553	2.24254	0.00252402	0.00163778	2.84086
CR_5_3_tcell_cd45_27481	25.8559	11.6429	C14	Tcell	CD9_CD4	CR	5	expose	tcell	CR_PR	5.48062	2.20036	3.34385	3.56748	0.177141	4.16422	0.0118895	0.00243177	0.832068	0.0845628	5.09489	2.67144	0.420694	0.353516	4.96328	3.34417	4.03928	3.01635	0.503709	-0.00134856	2.42533	3.34839	1.60204	1.83652	1.65399	0.00246994	5.16728	-0.00114158	0.00221265	-0.00130434	1.0489	0.00158388	3.8353	0.860949
CR_5_3_tcell_cd45_756	11.4704	24.2788	C6	Bcell	Bcell	CR	5	expose	tcell	CR_PR	4.96635	1.95118	1.4327	-0.00105008	0.630254	0.000930899	0.000358318	0.000872012	-0.000315878	0.0030413	0.368874	0.000682611	-0.0013129	-0.00233781	5.03112	2.56006	4.25603	0.557496	0.00171736	1.1696	0.695758	-0.00619867	1.32565	-0.00139333	0.143599	5.14772	1.01326	1.565	0.15679	0.118816	4.72726	-0.000524821	0.00151614	1.87709
CR_5_3_tcell_cd45_13157	-26.668	-13.5497	C13	CD16NK	CD16NK	CR	5	expose	tcell	CR_PR	5.04646	2.68102	4.85236	0.445579	3.17226	0.0402689	3.38959	3.59689	0.00241872	0.434419	4.01693	2.76792	-0.00104433	0.00182194	5.38001	4.60743	1.8682	-0.00281702	-0.000585075	-0.0012603	0.0334859	2.19078	2.18606	0.00100323	1.9874	5.02917	0.590827	2.45145	4.57067	0.767539	0.000596366	0.0528087	0.00259468	2.27783
CR_5_3_tcell_cd45_28676	-22.8441	-5.92071	C13	CD16NK	CD16NK	CR	5	expose	tcell	CR_PR	4.44483	-0.000807182	2.96037	0.000143274	1.16726	0.00215259	0.306287	1.95862	-0.00305739	-0.00214089	4.44237	1.30301	0.556335	0.00196834	4.1223	3.17994	0.203942	2.14598	-0.000782124	-0.0005264	0.59403	-0.00407465	-0.00254387	0.00122684	0.264992	3.37698	0.0235712	1.20461	3.41839	0.162744	0.86984	0.000194698	-0.000169231	0.00220992
CR_5_3_tcell_cd45_15114	4.10959	-29.6894	C7	Tcell	HLADR_CD8	CR	5	expose	tcell	CR_PR	3.75771	0.0022037	2.13942	0.44048	0.942886	1.46697	3.91828	2.80086	0.179042	-0.00214189	4.3213	1.18452	0.63101	0.785506	4.01197	1.31239	1.96742	0.00214724	-0.00134943	0.0315578	0.000356448	0.858297	0.0018375	0.110362	-0.00226047	-0.00195129	3.47345	0.0021406	0.00299794	-0.000632675	0.00107793	-0.00177161	2.79879	1.57699
CR_5_3_tcell_cd45_36480	-21.9066	0.0326984	C15	CD16NK	CD16NK	CR	5	expose	tcell	CR_PR	4.29404	1.22811	3.53696	0.000188583	1.96448	0.333352	2.79014	3.14227	0.000971736	-0.000433344	4.34055	1.55009	0.352442	0.00239405	4.05377	3.39747	1.51403	-0.000244991	-0.000394855	-0.00159437	0.00108379	0.00379181	1.40797	-0.000135681	0.00271136	3.32164	0.00104948	4.89943	1.15257	-0.00189236	0.00193496	0.410397	0.709281	3.22818
CR_5_3_tcell_cd45_28419	-30.829	-5.13685	C13	CD16NK	CD16NK	CR	5	expose	tcell	CR_PR	3.70624	2.35613	4.17743	-0.00139418	3.03388	-0.000909469	0.557465	1.42198	-0.00323991	0.0024894	2.35055	1.7968	0.450472	1.08786	4.66178	3.76628	0.856419	0.00295582	0.00176013	-0.0021347	1.69346	-0.000241916	0.000899242	0.00226587	0.0020966	4.22438	-0.00119952	1.31057	3.8098	0.0430505	2.5522	-7.11e-05	0.893508	4.89624
CR_5_3_tcell_cd45_14600	-6.85681	-3.9712	C25	Tcell	DN	CR	5	expose	tcell	CR_PR	3.5151	-0.00269169	2.47755	1.84241	-0.00163891	-0.00159308	0.00211905	1.5971	-0.00305848	0.000619001	3.1802	0.00085101	0.00158758	0.838871	3.73821	1.62917	0.366308	-0.00157757	0.449985	0.00337876	0.00154617	1.23066	0.760274	-0.00279783	-0.00457753	1.54685	4.28284	-0.00154187	0.157368	0.00106706	-0.000498352	0.000682443	0.686919	0.475396
CR_5_3_tcell_cd45_27525	10.1876	-16.5503	C18	Tcell	DN	CR	5	expose	tcell	CR_PR	4.76745	1.53496	4.25275	2.74576	4.87821	1.74381	2.79231	1.49083	-0.00103188	-0.00492023	3.93704	2.49283	-0.00159044	0.145372	5.7834	4.56959	3.99827	4.62491	1.29583	-0.00198336	0.7305	1.17113	2.29756	3.8485	0.810087	5.66227	5.09207	-0.000472382	0.443667	0.0294102	2.69667	0.724706	-0.00222794	2.16376
CR_5_3_tcell_cd45_24934	-12.9688	10.9746	C12	monocyte	monocyte	CR	5	expose	tcell	CR_PR	3.93815	3.01014	4.25655	0.00207531	3.2858	1.1586	-0.000241402	0.00116712	0.00184801	9.86e-05	1.67981	2.44877	-0.00264228	1.24978	5.87809	4.43596	2.46283	1.59811	0.76127	0.679709	0.000954717	2.22271	3.29626	0.0033115	-0.00419879	0.483127	1.19546	3.27327	0.610742	0.00202514	4.09587	-0.000269518	1.43952	3.05875
CR_5_3_tcell_cd45_12546	-24.7476	0.114268	C15	CD16NK	CD16NK	CR	5	expose	tcell	CR_PR	4.89133	0.00104147	4.31468	0.000293261	1.93021	7.7e-05	1.73598	3.73335	-0.000658579	0.0022601	4.56265	0.83352	-0.000200644	0.451583	4.74737	3.90104	2.62349	0.000602484	1.59813	-0.000979036	0.930232	-0.00100126	0.927943	0.116149	-0.0017585	4.60295	0.0015418	1.91303	0.90682	0.000611193	1.2778	-0.00283059	-0.00241368	3.04758
CR_5_3_tcell_cd45_887	5.6293	-22.8885	C7	Tcell	HLADR_CD8	CR	5	expose	tcell	CR_PR	5.05395	2.67614	4.63561	3.18478	0.655732	-0.00113614	5.53268	3.41393	0.00159356	0.000216528	5.36469	2.31911	-0.00161293	1.86229	5.15544	3.70221	2.77264	2.56093	0.00287211	-0.00255974	-0.00104719	3.51518	2.911	2.75249	0.939724	0.995372	4.21974	2.10363	0.588123	0.00317188	0.00220735	0.469155	3.01345	1.13284
CR_5_3_tcell_cd45_28360	-22.9801	-9.02657	C13	CD16NK	CD16NK	CR	5	expose	tcell	CR_PR	5.3162	2.25496	4.42439	0.0594943	2.53783	1.08278	0.264173	1.94483	-0.00133739	-2.83e-05	5.05644	0.858603	0.63265	-0.00172024	5.07442	4.04663	1.1091	-0.00241561	0.00353009	0.00062704	-0.000816859	-0.000123409	-0.0019404	0.00542905	0.00207332	3.88163	0.000439792	0.330712	5.40531	1.36211	0.00285306	-0.00127529	0.0425246	3.57282
CR_5_3_tcell_cd45_914	1.05925	5.76242	C3	Tcell	CD9+CD4	CR	5	expose	tcell	CR_PR	5.12649	2.83707	4.51539	0.921614	3.91661	3.03236	0.692389	0.204767	0.00116585	-0.00157037	3.55776	2.77896	0.000194891	0.000988671	6.03451	4.74006	3.69504	0.978667	0.865852	3.04e-08	0.000876808	2.75872	3.50768	2.29408	0.00350375	2.641	3.70921	4.92144	1.28633	1.21615	4.1347	-0.000958188	1.95629	2.69556
CR_5_3_tcell_cd45_27422	-13.9223	10.8618	C12	monocyte	monocyte	CR	5	expose	tcell	CR_PR	5.1734	1.70295	4.19563	0.0025094	3.3289	1.32044	-0.00443288	0.00151191	-0.00253536	0.418267	1.90803	1.68573	0.00363352	0.00294293	5.64281	4.9083	3.19358	1.20681	0.00981043	0.00226781	-0.00200485	2.33707	2.58251	0.00160168	0.00116214	-0.000874883	-0.00117398	4.50278	1.1458	0.177708	4.91343	0.000683152	0.36327	1.84388
CR_5_3_tcell_cd45_14405	4.94404	-27.5544	C7	Tcell	HLADR_CD8	CR	5	expose	tcell	CR_PR	4.20403	-0.00295506	3.02844	2.55563	0.00226649	-0.000266879	3.96503	3.10524	-0.0018537	0.00285519	3.85744	1.56411	3.01e-06	0.370942	3.75437	2.85057	2.76513	1.68911	0.00138003	0.0022469	0.000984535	2.48894	0.00198599	1.58841	0.657675	5.62e-05	3.80608	0.533238	0.512402	-0.00128171	-0.00263323	2.61e-05	2.28022	1.23457
CR_5_3_tcell_cd45_27148	30.0023	6.66678	C14	Tcell	CD9_CD4	CR	5	expose	tcell	CR_PR	4.4656	0.720167	3.46837	2.59545	0.000721469	3.78502	0.000248827	1.49347	0.210571	1.5671	4.76426	1.59317	0.852	0.0016091	4.74824	2.27807	2.58499	3.29175	1.3874	0.00179394	0.00138608	3.09477	1.90677	0.11451	-0.00511485	0.481022	4.94891	0.174061	1.21666	0.00500869	0.344731	-0.000756649	4.61055	0.58612
CR_5_3_tcell_cd45_16385	16.4583	-13.5977	C5	Tcell	CD9_CD4	CR	5	expose	tcell	CR_PR	4.7667	0.0860627	2.51345	2.93774	1.1055	4.02111	0.891777	3.41091	0.00193005	0.00136739	4.00797	0.89116	0.00174427	-0.00140694	4.38543	1.99188	4.92578	2.87183	-0.000376996	0.00251732	-0.00112673	0.0013279	1.34117	1.56874	1.43033	5.03904	4.88598	1.79674	0.707995	-0.00136611	0.0033393	0.00228895	2.06188	-6.45e-05
CR_5_3_tcell_cd45_15198	17.403	-14.6927	C5	Tcell	CD9_CD4	CR	5	expose	tcell	CR_PR	4.75218	-0.00145722	2.59607	2.61225	1.35505	3.6892	-0.00155881	3.00944	9.87e-05	0.00372595	4.09333	0.653017	0.00282946	-0.00175366	4.21586	1.97247	4.29797	1.38185	-9.41e-05	1.38932	0.00366894	0.00236469	2.13223	1.80597	-0.00267987	3.05013	5.146	-0.000855986	0.569022	0.000524437	1.42e-05	0.234799	3.34997	2.29123
CR_5_3_tcell_cd45_31218	7.08764	22.9748	C6	Bcell	Bcell	CR	5	expose	tcell	CR_PR	5.0747	2.00301	1.21902	0.000975741	0.0473615	0.0105502	0.740074	-0.00249468	1.61913	-0.000456712	1.43177	-0.00216843	0.0011484	0.582705	4.74853	3.16146	2.61146	1.12805	0.000429436	0.578269	-0.002105	1.99464	1.2289	0.564674	-0.00374389	5.60555	0.00035229	3.95218	1.60426	0.000926626	4.47507	0.00354491	1.03381	2.6386
CR_5_3_tcell_cd45_36234	-24.3558	-10.3503	C13	CD16NK	CD16NK	CR	5	expose	tcell	CR_PR	4.53649	1.46052	4.8129	0.126569	3.18378	0.158227	-0.0015342	4.46029	0.729345	0.857546	4.98559	2.40499	0.00108337	-0.00153491	4.84825	3.6108	1.63677	0.147956	-0.00165311	0.00112327	-0.00299943	0.758318	1.42762	0.00481569	-0.00103283	5.04182	0.429431	0.00212298	3.6612	0.0432222	1.16181	0.00255291	0.730135	3.87151
CR_5_3_tcell_cd45_18176	-4.12959	4.65275	C16	others	others	CR	5	expose	tcell	CR_PR	5.33306	3.1077	3.9619	0.000822139	3.31801	1.07879	0.659994	-0.0046596	-0.00125929	-0.00253083	3.29617	1.29026	0.000489246	1.8036	6.00079	3.93112	2.66094	-2.67e-05	0.000746159	-0.000292703	1.04895	2.39653	1.41642	0.00263752	-0.000556728	4.54667	2.26887	6.24535	4.91545	0.631567	2.04832	-0.00103448	1.84415	3.11376
CR_5_3_tcell_cd45_27903	-6.75398	-13.5368	C20	Tcell	HLADR+CD8	CR	5	expose	tcell	CR_PR	4.50458	0.529623	4.08861	0.221579	1.86029	-0.00269135	3.45355	3.49039	0.00351824	0.00357647	5.20929	0.415855	0.000999636	0.352029	4.66864	3.84364	2.79825	0.00369647	-0.000396856	0.00449426	-0.00211982	1.63478	1.67944	0.00055373	0.00232322	4.07134	3.33428	5.82055	4.88647	0.84048	2.65955	0.00202758	0.00442536	3.08885
CR_5_3_tcell_cd45_5799	-10.8303	-21.0785	C24	Tcell	Tcell	CR	5	expose	tcell	CR_PR	5.48667	1.85809	4.50432	2.1591	-0.00313067	1.10505	3.88042	3.00744	0.0391908	-0.00276867	5.1637	1.88251	0.904049	2.09995	5.09419	3.92474	2.33048	0.0016714	0.260273	0.159176	2.80777	2.02176	3.33407	1.67763	0.941322	0.853678	5.01987	1.6248	5.02501	1.0782	0.754244	0.0746054	1.7064	2.72184
CR_5_3_tcell_cd45_25932	-26.0654	1.79913	C15	CD16NK	CD16NK	CR	5	expose	tcell	CR_PR	4.06923	0.0006418	2.79398	0.224486	3.9459	0.000282662	-0.00199909	4.05043	0.00297875	0.000319872	5.02247	1.21745	-0.00211149	0.480973	4.83762	3.49984	3.97836	-0.00391856	-0.00101233	0.424774	2.22396	0.524447	3.07878	-0.00172738	-0.000332185	4.58365	0.178249	1.29478	1.88408	-0.00161063	1.69728	-0.0013475	3.74274	2.50653
CR_5_3_tcell_cd45_20874	28.0361	6.74116	C14	Tcell	CD9_CD4	CR	5	expose	tcell	CR_PR	4.75236	1.79188	3.43732	3.87503	0.00413404	3.67165	0.31126	1.65895	1.80296	0.000290673	4.98368	2.29143	0.172265	0.00106654	4.69831	1.93115	3.03726	3.35203	0.471179	-0.00334207	0.00532383	3.10852	1.9419	0.570323	0.966983	0.366729	4.92275	0.00105269	-0.000732703	0.00215312	0.116152	0.451557	3.95668	0.429825
CR_5_3_tcell_cd45_18653	22.2109	-12.1869	C9	Tcell	CD9+CD4	CR	5	expose	tcell	CR_PR	4.48131	0.210717	1.85701	1.83319	2.62268	2.74891	0.328407	3.48912	0.00350303	-0.000947608	3.33354	1.10553	-0.000484932	0.000838073	3.59297	1.39911	4.026	1.91497	0.00392683	1.64849	-0.00204588	1.42432	0.00111889	2.11109	1.01895	3.89953	4.86841	4.75187	1.15398	0.329359	-0.00148744	-0.00150769	-0.000661469	0.772198
CR_5_3_tcell_cd45_20474	-25.3921	-14.4786	C13	CD16NK	CD16NK	CR	5	expose	tcell	CR_PR	4.67832	2.79306	4.36012	0.00194616	0.789478	0.000925219	1.00841	1.78332	-0.00381819	-0.0023624	3.16683	1.56517	-0.000214059	0.763413	4.78845	3.52933	0.687659	0.823292	0.230229	0.000544527	-0.000616093	1.22743	2.4572	0.00123948	0.566072	5.56474	2.18147	2.04942	2.81746	0.00122955	2.1302	0.800594	2.80006	2.59228
CR_5_3_tcell_cd45_14478	-26.693	-13.1305	C13	CD16NK	CD16NK	CR	5	expose	tcell	CR_PR	5.46898	3.28506	4.92691	0.658193	2.24159	0.00131194	2.60875	3.43213	-0.000723894	0.00120034	5.48644	1.18235	0.750345	0.00146445	5.41393	4.27778	2.43038	0.00140614	0.0725727	0.00204241	0.276861	1.12714	2.32791	-0.00271113	0.522496	5.28046	5.22e-05	-0.00277546	5.96267	1.24925	0.000782961	0.138239	0.704422	1.67284
CR_5_3_tcell_cd45_10943	19.4268	2.52352	C14	Tcell	CD9_CD4	CR	5	expose	tcell	CR_PR	5.31363	0.0671657	3.13958	3.74105	0.475832	3.73301	1.71579	2.74749	0.772271	-0.00379611	4.65891	3.08779	0.0736598	0.198896	5.17894	3.68673	3.59021	3.12562	0.674239	1.40938	0.00217826	3.41057	3.00712	0.00302849	0.648511	2.15781	4.9128	3.10563	0.0344962	-0.00150851	0.00262508	-0.00130616	2.9004	0.678292
CR_5_3_tcell_cd45_1789	30.338	2.03688	C14	Tcell	CD9_CD4	CR	5	expose	tcell	CR_PR	4.2215	0.591497	1.99007	3.12349	0.10182	3.18075	1.61688	2.36465	-0.000663476	0.000544326	4.13414	1.70189	0.764869	0.00242229	4.29111	1.94841	3.06458	1.76105	0.543455	-0.00301988	1.34809	2.88135	-0.00279582	0.683627	0.125941	-0.000179333	4.48828	0.000502842	0.483521	-0.00154552	0.000873654	0.401042	2.95412	0.000529126
CR_5_3_tcell_cd45_23506	-16.3121	13.6422	C12	monocyte	monocyte	CR	5	expose	tcell	CR_PR	4.09333	1.41437	4.10632	0.282277	2.59011	1.37388	1.59762	0.0028551	-0.000579264	0.00223196	1.49268	2.04209	-0.00110829	0.00106049	5.16638	4.10338	1.49624	-0.000236093	0.182743	0.53521	0.196843	3.47121	3.30228	-0.000772078	-0.000504313	1.8341	0.00328427	4.89567	1.07129	0.0654638	3.9445	-0.00265755	0.725544	2.23088
CR_5_3_tcell_cd45_28434	11.8018	23.9308	C6	Bcell	Bcell	CR	5	expose	tcell	CR_PR	4.66885	2.4014	0.232918	2.01731	1.02613	-0.00030699	0.000337817	0.278504	0.333104	-0.00219108	1.96219	0.595928	0.000848753	0.475848	4.90303	3.47787	3.79747	-8.65e-05	0.150811	1.38869	-1.87e-05	0.456383	1.49228	-0.00120261	0.0480431	4.70062	1.04304	2.59397	0.00175028	0.00243299	5.80281	0.00191707	1.15395	3.09488
CR_5_3_tcell_cd45_32638	15.3167	11.2834	C14	Tcell	CD9_CD4	CR	5	expose	tcell	CR_PR	5.49338	0.907355	3.02495	2.8139	7e-05	4.62785	1.15385	3.4541	3.73627	0.924945	4.01666	4.08178	0.000970263	-0.0018993	4.53021	4.13359	2.73198	3.57934	0.497602	0.553411	0.0179374	1.32864	2.14619	3.37031	1.43788	0.00280596	5.26547	3.52278	-0.00425105	-0.000306788	1.34598	-0.00136207	0.000193477	1.93786
CR_5_3_tcell_cd45_5483	-35.6693	-2.39842	C19	CD16NK	CD16NK	CR	5	expose	tcell	CR_PR	4.68422	1.17315	3.59586	0.310214	2.61938	0.774286	-0.00225802	3.50381	0.000894758	-0.00295208	0.859869	-0.00022067	0.00438717	0.30832	4.93096	3.3335	2.02643	1.4423	0.00181042	0.355047	3.19141	1.07865	1.74784	-0.00200589	0.0491041	3.36411	-0.000447611	0.00459204	3.00688	0.361186	1.03543	-0.00404938	-0.0015654	4.13514
CR_5_3_tcell_cd45_6847	25.274	11.7605	C14	Tcell	CD9_CD4	CR	5	expose	tcell	CR_PR	5.44861	1.30074	3.66551	4.06729	0.334981	4.3038	0.692963	0.000222787	0.458849	0.309466	5.05003	2.59805	-0.000214383	0.0402515	4.99214	3.20388	3.6807	2.78776	1.62842	-0.00376479	1.87482	3.3793	-0.000200982	0.000411481	0.715985	1.19481	5.11322	0.936227	0.9291	-0.00189219	-0.000634286	-0.00175692	4.02834	1.4482
CR_5_3_tcell_cd45_25618	-26.0686	-9.66087	C13	CD16NK	CD16NK	CR	5	expose	tcell	CR_PR	3.94977	2.38524	4.14755	0.228767	2.01966	-0.00264656	1.15376	2.90212	-0.00281957	-0.00031581	4.45872	0.0018319	-0.00247474	-0.00287724	5.21464	3.46545	2.46214	0.982953	0.00116971	-0.000764376	2.0879	0.940112	0.00164425	-0.000959768	0.0429308	5.90413	0.00173478	-0.000443765	4.30119	0.152914	2.68511	1.49283	1.61716	1.61299
CR_5_3_tcell_cd45_22849	30.8983	0.271445	C14	Tcell	CD9_CD4	CR	5	expose	tcell	CR_PR	4.57887	1.07663	2.08232	2.14338	-0.00227895	3.85765	0.160929	0.439826	1.93723	0.000293701	4.18563	2.18154	-0.00358589	0.667	4.08934	2.21395	4.20106	1.98211	0.498422	0.000975817	0.00327129	1.32243	1.80485	0.000518022	1.64779	0.00211136	5.32541	1.51832	-0.00197124	-0.00147619	-0.0015359	-0.00360587	1.9252	0.738115
CR_5_3_tcell_cd45_4961	-27.2899	-12.4679	C13	CD16NK	CD16NK	CR	5	expose	tcell	CR_PR	5.27735	0.115547	4.33198	-0.000986653	3.28235	0.117633	3.65777	4.03017	0.0031798	0.00181029	3.44408	2.05148	0.00514019	0.428276	4.95996	3.9045	1.02675	0.0467649	0.00103523	0.556168	0.000434959	0.686408	0.00121686	0.000900174	-0.00170368	4.59596	0.450416	-0.000429359	4.99431	-0.000706109	0.47475	-0.00104848	0.355667	3.99811
CR_5_3_tcell_cd45_11688	-25.633	-1.0402	C15	CD16NK	CD16NK	CR	5	expose	tcell	CR_PR	4.70923	1.41938	3.64178	1.01028	-0.00179438	0.000536025	5.1e-05	3.24577	0.0970713	-0.00179392	4.51514	1.38994	0.00264514	-0.00010057	5.10765	3.60105	0.00147447	-0.00195686	0.285137	-0.00174449	1.78827	0.107401	1.85642	0.000713	0.00234646	5.32407	0.00253696	-0.00177436	1.03909	-0.0022287	2.3868	0.322604	1.55393	2.39517
CR_5_3_tcell_cd45_19260	-22.1448	-2.44229	C15	CD16NK	CD16NK	CR	5	expose	tcell	CR_PR	5.18523	0.126273	3.83779	0.512394	1.8746	-0.00107811	-0.00244377	0.462757	0.00149391	0.00128919	4.52499	2.03395	0.732902	1.54761	4.74953	3.66115	1.50129	0.00169605	0.00156179	0.303978	1.4985	0.573343	2.90783	0.256787	0.000622733	4.35727	0.282251	1.49207	1.50529	-3.99e-05	3.35078	0.0018553	-0.000489841	3.65644
CR_5_3_tcell_cd45_8181	-11.931	-5.9388	C25	Tcell	DN	CR	5	expose	tcell	CR_PR	4.0701	0.569011	3.06144	1.0035	0.00145472	1.15552	0.00129972	3.56631	0.000510144	-0.00275665	3.93413	0.00058023	-0.000469372	0.216304	4.3837	3.37817	0.00537586	0.44452	0.00266179	9.39e-05	0.814437	0.544129	1.08591	-0.00327762	-0.000384181	2.78562	3.21681	0.00214508	3.70738	0.832616	-0.00234327	0.285887	1.75577	2.36788
CR_5_3_tcell_cd45_3004	-7.17055	31.3155	C17	CD16mDC	CD16mDC	CR	5	expose	tcell	CR_PR	4.87166	2.00005	4.56158	0.0652046	0.0965123	1.72681	-0.000389551	-0.000694741	0.00207169	-5.21e-05	1.33545	1.77781	0.00464844	0.0780545	5.68959	3.92379	1.96566	0.770032	0.467953	-0.00299733	-0.00148925	2.14346	3.22469	0.0211064	-0.00209541	3.07688	0.0517363	2.46575	-0.000749899	-0.000121949	3.89739	0.000701507	-0.000908362	4.56515
CR_5_3_tcell_cd45_8390	-22.9587	-8.27161	C13	CD16NK	CD16NK	CR	5	expose	tcell	CR_PR	4.60591	1.12021	3.45879	0.000448336	1.47826	-0.00100593	0.00337612	1.08332	-0.00245621	0.00141862	4.18639	1.79582	0.441516	0.00223597	5.01103	4.25194	1.28577	1.23025	-0.00206656	-0.000546029	0.524365	1.27156	-0.00317165	-0.00187663	0.165034	4.20749	-0.0054275	0.002225	4.72271	1.36348	2.52044	-0.00023488	1.60528	2.49461
CR_5_3_tcell_cd45_30774	-23.7582	-5.74326	C13	CD16NK	CD16NK	CR	5	expose	tcell	CR_PR	4.00712	0.370658	2.35908	-0.0017767	0.309564	0.336246	-3.81e-05	2.70175	-0.00288383	-0.00181059	3.58662	0.852688	0.00127518	0.0580927	3.88926	1.76897	2.25237	-0.00107752	0.0870741	0.22097	0.00133905	0.000763985	0.603135	0.611929	0.000998157	3.41039	0.965041	0.0874051	3.67403	0.00165599	0.314246	0.0357262	1.78849	3.24575
CR_5_3_tcell_cd45_25775	19.2957	-13.7687	C5	Tcell	CD9_CD4	CR	5	expose	tcell	CR_PR	4.36575	0.00111334	0.471838	3.29262	1.55218	3.54549	0.00253448	2.95721	0.62323	0.00348616	3.81888	-0.00221701	-0.00128314	-0.00019791	4.0756	1.93803	3.89286	1.73536	-0.00162152	-0.00100519	1.03482	-0.00246113	8.06e-05	1.4324	0.121537	4.77169	5.18904	1.45321	1.38809	0.000541596	0.0203204	0.00368633	2.4281	0.206175
CR_5_3_tcell_cd45_22642	17.7513	-10.0747	C5	Tcell	CD9_CD4	CR	5	expose	tcell	CR_PR	5.16447	0.606067	2.51153	2.10026	0.00177978	3.92248	-0.00111027	1.02662	0.285252	0.0887532	3.83293	0.780481	0.000781621	0.00289046	4.50887	2.82956	4.31935	3.20604	0.060231	-0.0014445	-0.00371614	0.228355	2.28041	1.29591	1.33829	3.92324	5.03069	3.68284	0.379579	0.197147	-0.00210934	-0.00186693	1.833	1.61126
CR_5_3_tcell_cd45_15017	-26.5583	-13.3811	C13	CD16NK	CD16NK	CR	5	expose	tcell	CR_PR	4.81281	2.05645	4.3775	0.176261	2.05609	0.0955802	3.7359	3.93855	1.41e-05	0.00189072	4.41689	1.47757	0.00396439	-0.00418191	4.6264	3.87881	2.13815	-0.00133093	0.504353	0.58338	-0.000404412	-0.000142294	2.09941	-0.000364846	0.00160818	4.59009	0.978359	2.11415	5.45804	1.46583	0.00223058	0.000814999	-0.00104047	3.1583
CR_5_3_tcell_cd45_1565	22.3509	-4.98392	C14	Tcell	CD9_CD4	CR	5	expose	tcell	CR_PR	4.6396	-0.000527236	2.57197	1.78616	1.3527	3.48472	0.150374	2.75512	0.446101	-0.00216868	3.70278	1.14801	0.647201	0.00283646	4.41517	2.09033	3.91571	2.49793	0.00146455	0.94208	0.1289	1.14196	1.71054	2.38028	-0.00129744	1.29732	4.45421	2.40814	1.49606	-0.00348316	0.644967	-0.000282764	1.44246	0.667203
CR_5_3_tcell_cd45_12248	30.9292	10.4799	C14	Tcell	CD9_CD4	CR	5	expose	tcell	CR_PR	5.12864	1.59107	3.80905	2.33827	1.19266	3.73362	0.465108	0.00179316	1.28937	-0.00181119	4.26347	2.00396	0.000699638	-0.000285134	4.76732	3.14644	0.12214	3.48868	0.982216	0.331322	-0.00111852	2.8362	1.51669	1.47886	1.93042	1.40614	5.31418	-0.000765705	0.445886	0.00112121	0.818965	0.00118446	4.3448	1.84826
CR_5_3_tcell_cd45_33037	-18.9986	-0.19305	C16	others	others	CR	5	expose	tcell	CR_PR	3.43604	1.12454	3.59529	0.1333	0.00431831	0.00209131	1.84654	2.1493	-0.00108404	-0.00194558	3.02308	-0.00170082	0.403012	0.00248148	3.8846	2.44322	2.42163	0.00225952	0.00045418	-0.0054002	1.38156	0.0947934	0.131385	-0.0049267	0.00134219	5.07147	0.001021	4.64009	4.25766	0.299773	-0.00383488	0.508977	0.538654	2.49343
CR_5_3_tcell_cd45_16876	-12.9593	20.7236	C12	monocyte	monocyte	CR	5	expose	tcell	CR_PR	4.81854	-0.000709144	4.5891	1.03638	4.09521	1.01517	0.997128	0.59704	0.00150067	0.851948	-0.00072001	2.66081	0.00271928	-0.00160374	4.81769	3.443	2.99262	0.337573	0.365045	-0.000671497	-0.000905444	0.588193	-0.000133228	0.00375958	-0.00205572	4.02059	0.00311269	3.44063	0.00132607	0.115787	3.8149	-0.00228801	0.202416	2.93649
CR_5_3_tcell_cd45_6534	27.8006	14.4647	C14	Tcell	CD9_CD4	CR	5	expose	tcell	CR_PR	5.73466	0.520308	3.78892	3.26244	0.636698	3.81968	-0.00385736	0.000806638	0.00376698	0.000761892	4.89962	0.516805	0.00211603	1.44423	4.64064	3.67155	2.02367	1.84348	0.00034984	-0.00161143	-5.33e-05	2.95485	2.01838	1.77081	0.899834	-0.00179855	4.8088	1.46544	-0.00419981	0.00106309	0.00318504	0.181301	1.75019	2.05847
CR_5_3_tcell_cd45_25082	-15.5975	-10.5493	C13	CD16NK	CD16NK	CR	5	expose	tcell	CR_PR	5.0706	1.87967	4.38879	0.287557	-0.000348899	0.0021991	2.64533	4.23068	-0.00112414	0.132896	4.83439	1.45649	0.000241075	-0.00131	4.60817	3.56461	0.0030332	-0.00274113	-0.000296372	-0.000165845	2.7736	1.13565	0.0024874	-0.00082036	1.50632	3.42302	3.05275	0.000319178	5.05204	1.24371	1.95221	1.34709	0.723974	2.51891
CR_5_3_tcell_cd45_34174	23.0431	9.73088	C14	Tcell	CD9_CD4	CR	5	expose	tcell	CR_PR	5.16645	-0.00286913	3.91988	3.92303	-0.00175441	4.11568	0.723545	2.70776	0.000768364	0.00103862	5.11573	2.32095	0.622708	0.348972	4.61857	3.33404	3.26723	3.33715	1.37593	0.456199	4.32458	2.73538	2.51193	0.00513135	1.24381	0.00268692	3.92806	-0.00244347	1.53444	0.00114733	-0.00043567	0.378137	3.26857	0.0297252
CR_5_3_tcell_cd45_2437	-6.68996	10.3872	C12	monocyte	monocyte	CR	5	expose	tcell	CR_PR	4.12629	2.87413	4.15507	0.00149989	3.92599	2.8852	0.176573	0.615081	-0.000142191	-0.00183423	2.16133	2.36453	-0.00250875	1.72392	6.28296	4.3522	1.74498	0.285652	-0.00208766	0.000334678	0.00290167	2.84525	4.64125	0.260306	0.000522189	2.24015	0.85004	4.1859	1.63029	0.0956764	2.31163	0.00129653	0.919074	2.5091
CR_5_3_tcell_cd45_26219	-26.3043	-13.8114	C13	CD16NK	CD16NK	CR	5	expose	tcell	CR_PR	5.18844	2.03968	4.78389	1.46492	0.881167	1.12742	2.62979	2.87307	0.00105446	0.000177033	5.06585	2.1262	0.163254	-0.00112316	4.68993	3.48209	0.892502	1.28431	-0.00165927	-0.000638614	1.72119	1.27752	1.85895	-0.000615598	-0.00089279	5.45011	1.56975	1.91188	5.00826	1.58683	0.382966	-0.00183538	-0.00260939	3.62652
CR_5_3_tcell_cd45_25593	-23.8328	-7.13847	C13	CD16NK	CD16NK	CR	5	expose	tcell	CR_PR	3.46377	0.938859	3.26841	-0.00257294	1.41842	0.000656588	-0.000703767	2.63459	0.000964244	0.670437	4.65794	0.190084	0.00295889	0.000949001	4.54874	3.02395	1.6529	0.89296	-0.00173831	0.135725	1.78785	0.0872784	-0.00110176	-0.000791239	0.00299902	3.64004	0.000790509	-0.00217792	4.02471	0.00066825	2.19168	1.16867	1.03689	2.87132
CR_5_3_tcell_cd45_18771	19.5325	4.04522	C14	Tcell	CD9_CD4	CR	5	expose	tcell	CR_PR	4.86364	2.35633	3.70142	3.70859	0.18073	3.70125	1.10241	2.42093	3.22e-05	-0.000933071	5.36177	2.1537	0.630762	0.000219733	4.91323	4.26849	2.74871	4.22987	0.00137454	1.12e-05	-0.000253696	2.4712	4.13819	0.734573	1.55068	-0.00149095	4.1113	3.17512	0.00316181	-0.00419024	-0.000819407	-0.00274264	3.00312	1.54909
CR_5_3_tcell_cd45_36623	-23.2482	-6.57984	C13	CD16NK	CD16NK	CR	5	expose	tcell	CR_PR	3.48279	1.39757	3.2989	-0.000615511	0.000355339	-0.000218057	0.00115914	0.894074	0.00405361	0.00246931	4.28604	-0.00113124	0.000489689	0.00391768	4.40466	3.07296	0.00237569	1.00831	0.0629754	-0.00235212	-0.00246714	-0.000747225	0.000922988	0.88291	-0.00191377	4.25231	-0.00183799	0.00416377	4.08983	0.700148	0.747413	0.00258387	0.143534	2.11649
CR_5_3_tcell_cd45_18671	28.0998	8.15069	C14	Tcell	CD9_CD4	CR	5	expose	tcell	CR_PR	5.25785	2.6921	3.96197	1.64357	0.750486	3.94073	1.3685	2.65354	1.56691	-0.00182413	4.66552	2.94789	0.00175062	0.540859	4.83799	4.23348	3.48572	2.79358	0.817947	0.00313641	0.11656	3.35421	3.05215	0.583266	1.66893	0.00136996	4.68745	1.19575	0.00349611	0.00744653	-0.000593357	-0.0017157	3.08222	1.75995
CR_5_3_tcell_cd45_35326	-25.1398	-0.0476126	C15	CD16NK	CD16NK	CR	5	expose	tcell	CR_PR	4.84542	2.582	3.43334	0.57805	-0.000999894	0.936141	1.88005	3.02352	-0.000105611	0.287827	4.70303	2.06667	1.11754	-0.00264418	5.20406	2.92847	2.33752	0.534278	0.000675026	-0.00234688	0.508154	1.62984	0.495859	0.867103	0.466986	4.17799	-0.00487628	0.000112401	0.00149494	0.00199395	0.647813	0.00267784	2.62044	3.07472
CR_5_3_tcell_cd45_21556	13.7056	-28.2302	C4	Tcell	HLADR_CD8	CR	5	expose	tcell	CR_PR	4.21003	-0.00160821	2.40242	2.93383	-0.000569233	0.00183857	4.19357	4.12498	-0.00118744	0.00062271	3.87832	1.77211	0.24879	-0.00129495	4.06627	1.74003	4.70402	2.22144	0.00238841	0.760153	-0.00170237	-0.00300652	0.000593445	2.46819	1.3612	4.76638	5.05048	2.99468	0.00179138	0.00143017	0.00279935	0.000186692	2.20134	0.00116145
CR_5_3_tcell_cd45_2315	-23.7747	-6.94875	C13	CD16NK	CD16NK	CR	5	expose	tcell	CR_PR	4.0771	0.355984	3.6267	0.619878	2.03917	-0.00154363	0.62214	2.02266	0.00082353	0.000346107	4.03964	0.958758	0.000165115	0.0849637	4.60881	3.51222	1.58013	0.0106858	-0.000758481	0.00163661	0.0014664	-0.00295464	-0.000168995	0.417724	0.0020303	3.71529	0.0022259	-0.00129284	3.50446	0.14232	0.29514	0.00336344	-0.00088783	3.19602
CR_5_3_tcell_cd45_5459	13.3341	27.8097	C6	Bcell	Bcell	CR	5	expose	tcell	CR_PR	4.40904	2.69411	1.60018	0.000691752	2.73471	-0.000525896	-0.000851519	-0.00349826	0.0494265	0.000832836	-0.00159348	-0.00300645	-0.00342505	-0.000903715	4.63165	3.08775	4.12207	0.00111829	0.00551656	2.0244	-0.000218589	-0.000525475	1.59959	-0.00174493	0.00133197	4.61525	-0.00334786	0.503406	-0.00180181	0.00230868	4.04828	-0.000191056	1.00815	0.301828
CR_5_3_tcell_cd45_12305	-25.8909	-8.7349	C13	CD16NK	CD16NK	CR	5	expose	tcell	CR_PR	4.64182	0.790569	4.06834	-0.00386929	2.62511	-0.00386024	0.000228368	3.58376	0.14942	0.00261498	4.43488	2.4857	0.493893	0.0014387	4.72626	3.50219	2.19479	0.349931	-0.00096237	0.000221819	1.94305	0.527445	0.000791435	-0.000834683	0.000545196	4.66507	0.690669	0.00139472	4.67247	-0.00156405	1.5307	-0.000602006	2.37488	3.30929
CR_5_3_tcell_cd45_5576	-12.1895	-5.44289	C13	CD16NK	CD16NK	CR	5	expose	tcell	CR_PR	3.84146	0.00230921	2.66059	0.00342766	0.0606532	0.00203236	0.144687	1.21451	-0.00175265	-0.00152931	3.40968	0.00175283	-7.42e-05	-0.00135277	4.01162	3.19921	1.98491	1.17109	0.000821622	-0.000435075	0.0011332	0.0540221	2.32391	0.000250649	0.00186207	3.62459	2.16693	1.65427	3.09841	-0.00183143	0.38399	-0.00053081	0.557946	1.66031
CR_5_3_tcell_cd45_4176	-30.1394	-11.1991	C13	CD16NK	CD16NK	CR	5	expose	tcell	CR_PR	5.63292	0.317219	4.61109	1.12854	3.69995	1.12e-05	3.17413	4.62556	0.000837551	1.71232	4.95894	2.4072	0.00243263	0.712568	5.31456	4.36153	2.38384	0.425923	-0.00225267	-0.00120886	3.28357	1.21976	-0.00195903	0.810581	0.789174	4.54539	1.66912	-0.00182075	4.56673	0.698496	2.2573	0.989921	1.48138	4.6831
CR_5_3_tcell_cd45_33598	7.35499	26.9062	C6	Bcell	Bcell	CR	5	expose	tcell	CR_PR	4.06903	-0.00129107	0.881377	0.38941	1.35261	0.00347854	0.00108825	0.00160595	-0.00113266	-0.00106968	0.850398	0.000166488	0.000895217	1.3504	3.1809	2.05496	2.72866	0.869432	0.403561	0.00175481	0.00159054	0.000683799	-0.000824237	-0.000409202	-0.00193706	3.27019	1.31512	2.39531	0.00413724	0.000185306	3.60024	-0.000615759	0.00167612	-0.00173873
CR_5_3_tcell_cd45_38741	-13.4336	-8.89803	C25	Tcell	DN	CR	5	expose	tcell	CR_PR	5.22551	0.130879	4.11171	1.1102	1.81519	-0.000852029	0.977607	4.02709	0.0012871	0.0253665	5.2553	2.10356	-0.00164724	0.000189145	5.19371	4.40048	2.17078	-0.000319977	-0.0026423	0.334177	4.0936	1.7932	3.06127	0.19317	6.62e-05	5.07059	3.88244	0.000312848	3.85545	-0.00100584	2.05125	1.21476	-0.00161429	3.12484
CR_5_3_tcell_cd45_24730	-12.8681	-8.97268	C25	Tcell	DN	CR	5	expose	tcell	CR_PR	5.05938	1.89772	4.17559	1.12701	1.13355	1.57562	1.52434	3.39942	0.00144685	0.00156584	4.30344	1.73074	-0.000993695	0.480807	5.06504	3.89825	2.54002	-0.00153093	0.00342383	0.671895	3.05245	1.691	0.307569	-0.000553751	0.629907	5.28844	4.52659	2.57428	3.9765	-0.00176502	0.00305666	1.57796	1.53032	3.61915
CR_5_3_tcell_cd45_20570	6.95002	-0.241724	C3	Tcell	CD9+CD4	CR	5	expose	tcell	CR_PR	4.97267	1.32648	4.6265	2.82185	2.96184	3.76618	1.41517	2.30848	0.768936	-0.00154688	3.68192	0.295182	-0.00205533	0.00046026	4.93534	3.6888	4.75315	2.66959	0.00965366	0.73758	0.000514377	0.159316	0.731443	2.41495	1.21484	3.90802	5.30829	0.00265633	-0.000407869	0.669595	5.28335	0.513547	3.21832	0.881606
CR_5_3_tcell_cd45_12921	0.777862	-3.29595	C22	Tcell	DP	CR	5	expose	tcell	CR_PR	5.89069	1.79412	4.77966	4.09139	3.74444	4.20138	3.1329	3.84293	0.00238663	0.707242	5.4955	2.29922	1.0407	2.13053	5.54521	4.55248	3.25472	0.507825	1.34167	-0.00128982	-0.00108461	3.38789	1.6502	-0.00183585	1.16489	4.71108	5.37347	2.67466	5.40265	0.00376981	2.47839	0.00196994	1.10004	3.09782
CR_5_3_tcell_cd45_29278	-15.0819	25.7962	C12	monocyte	monocyte	CR	5	expose	tcell	CR_PR	4.622	-2.48e-05	3.48343	0.202547	2.76345	0.00120868	1.35301	-0.000467716	-7.12e-05	0.00130792	-0.000902333	2.28899	-0.00235976	0.232951	4.38747	3.50255	1.69505	1.54356	0.00102837	-0.00209892	0.976886	3.23351	0.572889	0.165721	0.358621	0.533519	5.25e-05	0.436659	1.38169	0.00436086	3.85272	0.00381527	0.236627	3.67486
CR_5_3_tcell_cd45_352	-26.2789	-14.4055	C13	CD16NK	CD16NK	CR	5	expose	tcell	CR_PR	5.56302	2.36536	4.30217	0.00385075	-0.00108761	1.33945	2.98874	2.95499	0.000596066	0.666366	5.31998	-0.00117659	0.190307	0.266442	5.32836	4.34612	1.58676	1.63226	0.821036	0.00294521	2.77771	0.000473583	1.33877	-0.00043562	-0.00269822	4.39824	2.59561	0.723758	3.98041	0.197581	1.09985	-0.000504261	0.71974	3.48674
CR_5_3_tcell_cd45_384	0.952046	-4.57036	C22	Tcell	DP	CR	5	expose	tcell	CR_PR	4.84992	1.42887	4.30602	2.16529	3.10599	3.09302	2.28179	3.22697	1.18488	0.00106422	4.76738	3.34837	0.600797	0.00371535	5.49275	4.13942	2.68348	1.52094	-0.00142902	0.00020168	-0.00116661	0.579283	-0.00255357	-0.00255851	0.712605	4.98566	4.63266	-0.000307736	4.31975	0.00298058	0.936442	0.0548519	2.9725	2.63344
CR_5_3_tcell_cd45_24163	33.7198	-3.68175	C14	Tcell	CD9_CD4	CR	5	expose	tcell	CR_PR	4.45818	1.81396	0.000537173	2.11424	0.00105823	3.4991	1.3728	1.6119	3.17987	-0.000859131	4.05545	1.57234	0.00308542	0.149809	4.84315	3.99439	2.88182	2.70958	1.23493	0.00303311	0.395645	1.58121	2.19766	0.696456	0.888806	2.59763	4.25972	2.19583	1.77758	0.0034529	1.05517	-0.00231433	0.414068	0.975151
CR_5_3_tcell_cd45_32763	-28.4767	-10.3594	C13	CD16NK	CD16NK	CR	5	expose	tcell	CR_PR	5.04256	1.84177	3.89293	0.138925	2.64633	-0.000986815	2.9516	2.6633	-0.000302565	0.000777661	4.44477	1.69845	6.21e-05	0.0125157	4.57578	3.8863	2.10406	0.757717	0.000720555	0.000355428	3.50203	-0.00109744	-0.000198521	0.00609637	0.00243817	5.6803	0.00159554	2.7727	4.36396	-0.000557988	0.464103	0.504944	0.568882	2.89202
CR_5_3_tcell_cd45_26283	14.9312	-11.933	C5	Tcell	CD9_CD4	CR	5	expose	tcell	CR_PR	4.29454	0.598601	2.53119	3.61843	2.76293	3.77685	1.71323	2.21434	-0.00330852	0.134414	3.95689	0.156031	0.123941	0.151874	4.55116	3.12215	4.83981	2.91672	0.196911	-0.00114561	0.0350092	0.0694172	1.31667	2.50613	1.77085	4.44713	5.26359	2.59486	-8.04e-05	0.000689331	0.848247	-0.00133522	0.199181	1.98645
CR_5_3_tcell_cd45_1191	-19.4836	-1.25498	C13	CD16NK	CD16NK	CR	5	expose	tcell	CR_PR	5.25514	1.97283	4.4281	0.228595	3.73374	0.00504759	-0.000255725	3.78549	0.00379621	-0.0012443	4.37367	1.4786	-0.000916116	0.432231	4.997	3.75581	2.16231	-0.00216109	0.00112865	0.00340191	2.45311	1.39925	-0.00151967	0.000559381	0.00111313	5.70318	0.677802	4.43336	5.02421	0.373823	2.30291	0.00185071	-0.00138545	3.66875
CR_5_3_tcell_cd45_32496	16.6947	-9.91824	C5	Tcell	CD9_CD4	CR	5	expose	tcell	CR_PR	4.34421	1.59788	2.51868	3.32882	-0.00022143	3.59455	0.00351189	3.15833	0.939083	-0.00035023	4.61251	1.51636	0.000320713	0.0379603	4.30267	2.64695	4.60211	2.79822	0.0021195	0.00176839	-0.000524862	0.0221332	1.81732	2.18735	0.345328	3.42092	4.44034	1.62191	0.000855746	0.00210438	0.39646	0.235126	3.04539	1.38561
CR_5_3_tcell_cd45_22660	11.531	-26.6075	C4	Tcell	HLADR_CD8	CR	5	expose	tcell	CR_PR	4.65573	0.137829	2.27345	2.84715	-0.000368332	0.00202126	4.2968	3.3966	0.00276867	-0.000616693	4.07305	0.942902	0.00419423	1.22014	4.82267	3.08037	3.81987	2.68854	0.000678111	1.06468	0.0451702	0.824782	0.000891973	1.69954	1.78e-05	4.49268	5.30428	0.00194174	0.514363	-0.000361868	0.00143493	0.000662629	2.05894	1.41938
CR_5_3_tcell_cd45_30006	20.4985	4.63894	C14	Tcell	CD9_CD4	CR	5	expose	tcell	CR_PR	5.23438	1.26777	2.96318	4.24461	0.391378	3.71688	0.186412	2.33588	0.752407	0.00118199	4.70647	2.16811	-8.37e-05	0.0864614	5.00282	4.0697	3.1526	2.91073	-0.00100611	0.228573	1.69959	3.43643	1.91784	0.88738	2.74737	2.29945	4.54351	2.25783	-0.00302498	-0.0017897	-0.00296001	0.00324338	3.06066	0.67161
CR_5_3_tcell_cd45_16707	-27.0482	-12.4643	C13	CD16NK	CD16NK	CR	5	expose	tcell	CR_PR	4.07485	0.76196	4.39322	0.00156968	3.07436	0.358834	3.71269	2.94465	-0.00144849	-0.000429635	2.87169	0.183807	0.191452	0.000912878	4.35245	3.58023	1.55706	1.82881	0.00155747	0.0770276	0.0049964	0.92321	0.00215965	-0.00168525	-0.000934743	5.03565	0.449514	-0.00413283	4.5146	0.430562	-0.00152601	-0.000209435	0.931285	2.33269
CR_5_3_tcell_cd45_30933	24.2569	9.28282	C14	Tcell	CD9_CD4	CR	5	expose	tcell	CR_PR	5.28717	0.365272	3.66178	3.45951	0.0964631	4.17476	0.901247	2.45545	0.218603	0.000629923	4.74934	2.94945	1.36008	0.400572	4.67669	3.02348	3.82942	3.60094	0.760849	0.000300427	2.08872	3.24771	1.99197	-3.52e-06	0.158323	1.85305	4.8887	0.000848006	-3.03e-05	0.00315002	0.000144188	-0.0012729	3.95711	1.51727
CR_5_3_tcell_cd45_17832	20.5793	3.48169	C14	Tcell	CD9_CD4	CR	5	expose	tcell	CR_PR	5.44602	1.14551	3.25411	4.01767	0.463958	4.05197	1.44933	2.76341	0.61554	1.5416	4.78973	2.05997	-0.00192761	1.44619	5.38113	4.90594	2.10625	3.54123	0.221908	2.39906	0.00128044	2.6114	3.13392	0.157974	0.898488	0.000715476	4.47394	2.64945	-0.00107298	1.02196	-0.00225894	0.00313298	3.1552	0.899447
CR_5_3_tcell_cd45_4588	-23.2028	-12.3587	C13	CD16NK	CD16NK	CR	5	expose	tcell	CR_PR	5.27292	2.06829	3.21045	5.01e-05	1.20225	-0.000471561	1.55715	3.90725	0.425119	-0.00452364	3.98889	1.33259	0.183212	0.000319755	5.33803	4.34903	3.09479	1.76675	-0.00313453	1.42183	1.37447	2.03617	2.12019	0.0154416	0.719248	5.45301	0.00031914	0.00282535	4.94736	1.20216	3.25589	-0.00107539	0.000480532	3.23657
CR_5_3_tcell_cd45_24135	-7.48277	11.1219	C12	monocyte	monocyte	CR	5	expose	tcell	CR_PR	4.36374	0.914474	4.10789	0.276548	3.54981	2.4528	-0.00267612	0.108877	0.00349023	0.000895013	2.01356	2.99234	0.000215859	0.534855	4.39066	4.23869	2.96117	0.144621	1.05462	0.000503567	0.00227976	2.16236	4.23009	1.05908	-0.00146992	2.66506	-0.00190609	4.53772	1.3223	0.00313236	3.39721	0.00181312	1.23117	3.50505
CR_5_3_tcell_cd45_2304	-19.8633	-1.5421	C13	CD16NK	CD16NK	CR	5	expose	tcell	CR_PR	4.58023	-0.00209866	4.10325	0.611425	2.22064	1.91344	0.000190942	3.71037	0.00115021	0.308192	3.26974	1.30213	0.000867834	-0.00186973	4.35316	3.72992	0.915975	1.81176	-0.00339375	-0.00251793	2.06475	1.90004	1.35018	0.00137886	0.213073	4.87851	0.0844767	3.86402	5.17188	1.21999	0.847165	0.152446	0.841941	3.857
CR_5_3_tcell_cd45_21771	26.2816	5.05762	C14	Tcell	CD9_CD4	CR	5	expose	tcell	CR_PR	5.47434	1.96021	2.49728	3.5842	0.721045	4.48959	0.0943543	2.38668	0.928962	0.00100821	4.53411	3.2315	0.229851	1.09942	5.2228	2.2282	4.40506	2.72865	0.110053	0.763291	0.00114534	2.91355	1.22156	2.63203	0.00143059	3.09666	5.07693	0.000829002	0.00202758	0.00575097	-0.00228776	-0.000371155	4.21729	1.78166
CR_5_3_tcell_cd45_33442	18.6586	12.878	C14	Tcell	CD9_CD4	CR	5	expose	tcell	CR_PR	4.65527	1.5413	3.3175	4.06333	5.0178	4.05963	1.15012	2.979	1.77758	0.00374757	4.49035	4.34518	0.0016872	0.00355884	4.62698	3.49191	4.16851	4.60395	0.339214	1.16575	-0.00195938	0.13473	1.9526	3.04016	4.16179	2.17255	4.55941	-0.000740801	-0.00230671	0.821897	0.000677168	0.00169325	-0.000279846	2.50177
CR_5_3_tcell_cd45_3277	20.6995	-0.326087	C14	Tcell	CD9_CD4	CR	5	expose	tcell	CR_PR	4.83455	0.0012749	2.82101	4.18302	2.42907	4.17963	1.72428	3.28664	0.0508772	0.000454253	4.06687	1.39946	0.213444	0.00465511	4.62381	3.51017	4.38998	3.21412	1.24488	0.06443	0.00230058	1.70491	2.23642	1.93108	1.91858	0.000332239	4.34203	1.99214	0.859344	0.000208691	-0.00168333	-0.00268514	2.903	0.103543
CR_5_3_tcell_cd45_38179	24.1531	3.52797	C14	Tcell	CD9_CD4	CR	5	expose	tcell	CR_PR	4.86264	-0.000177086	3.02831	2.58498	0.0415333	3.72089	1.50848	2.34013	1.91521	0.000321659	4.74958	1.2505	-0.00136519	0.841683	5.05286	3.4511	3.86741	2.79279	0.0531558	0.614873	-0.00125409	1.38894	2.43897	2.29371	0.85209	0.0020952	5.14698	1.13978	0.646427	0.000333023	-0.000639189	0.00285178	3.39098	1.17942
CR_5_3_tcell_cd45_33979	-4.36281	-5.7124	C25	Tcell	DN	CR	5	expose	tcell	CR_PR	5.32588	1.32693	4.07703	1.70529	0.0637454	0.000123207	-0.00405214	2.97612	0.172458	0.387106	4.5307	1.1288	-0.00198466	0.729943	4.72909	3.67038	0.0197761	1.60972	-0.000236707	1.50997	3.80969	2.26104	1.57805	0.488437	0.969522	2.90096	5.79615	-0.00309257	0.00098726	0.0249556	0.442286	-0.00404999	1.03595	0.00182284
CR_5_3_tcell_cd45_30536	20.1398	7.53273	C14	Tcell	CD9_CD4	CR	5	expose	tcell	CR_PR	4.70837	3.30765	4.22638	3.31268	0.612162	4.4228	0.975222	-0.00506921	1.38875	-0.00121146	5.75352	2.78521	-0.000261396	0.579155	5.75166	4.0142	1.38451	3.72264	1.36098	0.000767102	3.09972	3.25517	4.03829	1.71245	1.28013	0.899559	4.59493	3.40672	-0.000168835	0.00264409	0.000695337	2.83e-05	4.49978	0.812165
CR_5_3_tcell_cd45_29444	-26.2521	-10.8672	C13	CD16NK	CD16NK	CR	5	expose	tcell	CR_PR	4.1157	2.7032	3.83308	-0.00116024	1.85838	-0.00121973	-0.0015476	2.11508	0.00035724	0.00224904	3.1701	0.00160886	-0.00244797	0.529022	5.31883	4.21726	2.01105	-0.0024394	0.00263879	0.000460314	-0.00053568	1.79137	0.00400058	-0.00322667	6.36e-05	5.62827	-0.00141688	0.0178731	4.44097	0.264667	0.141485	2.65e-05	-0.00259773	0.957857
CR_5_3_tcell_cd45_303	14.3537	26.1946	C6	Bcell	Bcell	CR	5	expose	tcell	CR_PR	4.40871	1.71488	1.85322	0.890876	2.96819	-0.00134039	-0.00241182	0.986281	-0.000600131	0.00112727	-0.00188786	0.638501	-0.00276733	0.000981377	4.88029	3.33261	4.15141	0.553939	-0.00197811	2.2084	0.00259742	1.91526	1.84344	-0.000549452	0.00446901	5.12863	0.758234	1.48603	1.73212	0.803702	4.17805	-0.00060076	0.00212373	2.12732
CR_5_3_tcell_cd45_26638	15.7819	-15.0825	C5	Tcell	CD9_CD4	CR	5	expose	tcell	CR_PR	4.54684	0.502491	2.49834	3.32041	2.11217	3.85949	-0.000468433	4.08018	0.688084	0.097166	3.8881	1.05165	0.000766681	0.00115012	4.3098	0.0355971	4.08895	2.7514	0.909656	0.445489	0.150298	0.683402	2.29175	2.8542	0.920683	5.18933	5.01577	-0.000503225	1.18386	0.00143784	0.1368	0.00154733	3.65366	2.17108
CR_5_3_tcell_cd45_32817	-18.3002	0.735536	C16	others	others	CR	5	expose	tcell	CR_PR	4.69328	1.89674	4.14101	-0.000859691	1.78107	0.139499	1.31734	3.11838	-0.00196897	0.00179316	4.94488	1.44123	0.55596	1.04812	4.15743	3.53318	-7.91e-05	-0.00163268	-0.000710219	-0.000971427	3.1647	0.000489582	2.17083	0.00199788	-0.00159883	3.34741	0.857534	6.03772	4.21872	0.223978	1.65252	-0.000343618	0.19238	2.50922
CR_5_3_tcell_cd45_13637	-23.9319	-8.0474	C13	CD16NK	CD16NK	CR	5	expose	tcell	CR_PR	4.83889	2.39879	4.20995	0.00257095	0.0561082	9.29e-06	0.000738702	3.54263	-0.000459506	0.00180022	4.48044	0.139707	0.00208806	1.47178	5.41607	4.31325	2.20556	-0.00262253	0.00309819	0.000669442	0.890895	0.816616	0.00129424	0.738032	0.00157496	4.78889	-0.00133803	0.00447701	5.53327	0.855862	2.30906	0.00367577	1.85757	2.77635
CR_5_3_tcell_cd45_20696	7.8136	12.8285	C8	Tcell	CD9_CD4	CR	5	expose	tcell	CR_PR	4.74031	2.23426	3.02296	2.01605	6.82e-05	3.46935	0.00103629	-0.0029847	0.000413797	0.432985	4.85433	-0.00201915	0.000945215	2.05568	4.77524	3.30566	1.45445	0.0581364	0.00192629	-0.00384411	0.716418	3.15027	0.62389	-0.00331984	1.49828	0.0931514	4.75181	0.000955022	3.43802	-0.00232719	0.000846273	-0.000925081	-0.00155891	1.23113
CR_5_3_tcell_cd45_20624	-4.21462	9.82334	C12	monocyte	monocyte	CR	5	expose	tcell	CR_PR	4.62748	2.66306	4.51203	1.49693	3.93658	1.46491	0.0835982	0.632415	-0.000240192	0.00504479	2.40154	3.12056	0.00220245	0.231006	5.66052	4.95428	2.60565	1.7629	0.856344	0.315881	0.00230397	2.90853	4.10774	0.000291576	0.15516	2.37956	-0.00032045	4.62621	1.31669	0.142635	3.77576	0.000653749	1.47397	1.36999
CR_5_3_tcell_cd45_31566	-8.40429	-5.01185	C25	Tcell	DN	CR	5	expose	tcell	CR_PR	3.53615	-0.00305346	3.10239	0.207413	0.002672	-0.000994887	1.37167	2.54916	-9.7e-05	-0.00371931	4.32589	0.320831	0.460948	0.489547	4.34056	3.59372	1.44287	0.457909	-0.00373136	-0.00218008	1.4274	0.000932974	0.00153465	-0.000339546	-0.00120269	2.63458	3.38133	4.02168	0.169399	0.000450729	1.22431	0.527496	0.383997	1.96095
CR_5_3_tcell_cd45_1003	25.9107	15.967	C14	Tcell	CD9_CD4	CR	5	expose	tcell	CR_PR	4.93835	1.02775	3.64218	3.92371	1.18336	3.15329	0.47625	0.00613152	-0.00203511	0.000758666	5.00869	2.24573	0.425844	1.55546	5.03981	3.50811	2.66646	0.10752	-0.0046936	0.476489	0.000181127	3.77823	2.59027	0.473612	1.80286	0.743305	4.6042	0.951677	0.00196523	-0.000492145	0.00102447	0.00105513	3.54189	1.73963
CR_5_3_tcell_cd45_15390	4.03125	-7.66976	C22	Tcell	DP	CR	5	expose	tcell	CR_PR	5.4934	1.20689	4.42105	2.7211	3.17613	2.93989	3.27654	3.73173	0.653368	-0.00247603	4.10111	1.68306	1.18358	0.618252	4.93176	4.06854	4.67623	1.50314	1.07382	-0.00019688	-0.000342128	0.942059	2.28512	2.37691	0.445865	4.46029	5.02462	2.12875	3.54828	-0.000502945	0.991915	1.12427	2.18821	4.00773
CR_5_3_tcell_cd45_19373	-25.9093	-14.2121	C13	CD16NK	CD16NK	CR	5	expose	tcell	CR_PR	5.17261	1.23542	4.05852	-0.00281326	-0.00281089	-0.00201054	2.25443	3.02427	-0.00077967	-0.00205273	5.21221	1.13778	0.422105	0.856708	5.0214	3.68299	0.146743	0.00103071	0.00164824	0.000831121	0.711648	0.521291	2.45783	0.00373132	0.00325405	4.47718	0.000257135	1.60628	2.50408	0.000362937	0.611702	0.486911	1.11181	2.66761
CR_5_3_tcell_cd45_4676	18.7737	1.47263	C14	Tcell	CD9_CD4	CR	5	expose	tcell	CR_PR	4.59341	0.455153	2.96524	2.07718	2.02898	3.58669	1.38552	2.44459	1.98014	0.00115233	4.31454	1.96135	0.0414977	0.000113968	5.17328	3.11555	3.89649	2.53909	0.85365	0.717318	-0.00106673	3.35993	2.49287	1.77303	0.986048	1.42191	5.38171	2.17894	0.000139227	-0.000276182	0.000310754	-0.000141381	3.4962	0.00461772
CR_5_3_tcell_cd45_37984	-24.4522	-8.19404	C13	CD16NK	CD16NK	CR	5	expose	tcell	CR_PR	4.57281	2.39901	4.23601	-0.00064127	0.00302048	0.393175	0.00117113	2.28862	0.046368	0.000502435	4.61582	2.53161	0.00280168	0.00139126	4.97325	4.13039	2.19747	-0.000668978	0.00461044	0.000432145	1.45352	-0.000214095	-0.000256105	-0.0022668	0.00317704	5.29199	1.15755	1.26056	4.46345	0.13443	0.543538	0.00100881	0.000398591	2.32302
CR_5_3_tcell_cd45_21973	17.7852	-14.9715	C5	Tcell	CD9_CD4	CR	5	expose	tcell	CR_PR	4.61077	0.410715	2.47378	3.16917	-0.00157321	3.80473	1.81078	2.33185	-0.0030542	0.000700057	3.79148	0.00186271	0.00206505	-0.000179768	4.90882	2.97002	4.5587	1.31911	1.23418	-0.0043637	-0.00014052	0.00440267	2.10672	1.91671	-0.000493895	3.65114	5.01113	0.000899312	0.685969	-0.00117162	0.383952	0.00128357	3.53997	-0.000889711
CR_5_3_tcell_cd45_14632	28.8143	12.652	C14	Tcell	CD9_CD4	CR	5	expose	tcell	CR_PR	5.09158	1.25021	3.51904	3.22674	0.860073	4.22498	0.00082106	-0.00227965	0.181708	0.828443	5.14012	3.37302	0.832526	2.64811	4.88423	3.61716	2.03361	2.26863	1.39848	0.500213	-0.000182257	3.18772	0.00298388	0.464745	1.65755	0.00290538	5.06765	-0.00342788	0.801768	0.00088532	0.611449	0.00225826	2.63021	1.52774
CR_5_3_tcell_cd45_24226	-15.2565	26.4595	C12	monocyte	monocyte	CR	5	expose	tcell	CR_PR	3.46026	0.00251386	2.61481	0.00093124	2.42499	1.63238	-0.00122711	0.00163958	0.00170361	0.000740372	1.83288	2.11142	-0.000264293	-0.00184228	4.11949	2.85237	2.4157	0.00392949	0.000187071	0.000319967	0.0804502	1.03807	1.77165	-0.00407879	-0.00180585	1.64811	0.00073471	0.00211752	1.36171	0.00118155	2.74997	-0.000120545	0.0014854	2.55799
CR_5_3_tcell_cd45_9008	17.8331	5.14355	C14	Tcell	CD9_CD4	CR	5	expose	tcell	CR_PR	4.80417	1.71273	3.89283	3.40244	-0.000280208	3.9256	-0.0011135	0.995557	1.21894	-0.00461527	5.06136	2.57306	0.333717	0.0012891	4.94398	3.98185	3.87048	3.67636	0.0498811	0.0259235	-0.000990771	3.90621	4.46479	1.42515	1.19087	0.00167414	4.94398	2.78887	0.744682	-0.00240952	0.00208605	-0.00106087	3.20645	0.00177962
CR_5_3_tcell_cd45_22784	13.3978	3.77007	C9	Tcell	CD9+CD4	CR	5	expose	tcell	CR_PR	5.20575	1.5685	3.20188	3.22293	0.00146905	3.9084	0.00108284	2.33447	0.000313354	-0.0022913	4.77904	0.00265249	0.674511	-0.000504669	4.78524	2.93654	4.18959	3.72996	1.66831	0.00372038	3.22502	2.50793	2.09599	1.48338	1.08346	0.00331906	5.17565	5.07643	2.34437	0.000382829	-0.00210094	0.00033014	4.00499	2.15689
CR_5_3_tcell_cd45_9348	17.1604	9.34661	C14	Tcell	CD9_CD4	CR	5	expose	tcell	CR_PR	5.77496	0.810638	3.91005	4.69618	1.33278	4.61973	0.00397139	3.59363	0.662387	-0.00204582	5.16527	3.122	-0.00240195	1.69175	5.54514	4.02636	4.09406	3.4057	0.936285	0.326824	2.36047	2.97721	2.9807	2.78015	2.27805	1.65812	5.76795	0.00156292	2.22356	0.381011	2.58561	-0.000329174	3.83085	0.365493
CR_5_3_tcell_cd45_16090	-22.1729	-8.77334	C13	CD16NK	CD16NK	CR	5	expose	tcell	CR_PR	4.87725	1.2166	3.80913	0.000412823	3.04074	0.000856604	0.0024157	2.35518	0.0516998	0.158768	4.34599	0.000709857	0.00364459	-0.00197905	4.37927	3.29146	2.24295	0.610175	-0.000951627	0.501094	0.230565	0.234114	0.00183395	0.00187279	0.28141	4.5234	-0.00204379	2.83381	5.19896	1.51654	0.672374	-0.00230992	1.88868	4.05062
CR_5_3_tcell_cd45_25681	-26.5007	-12.8658	C13	CD16NK	CD16NK	CR	5	expose	tcell	CR_PR	5.23829	1.53581	4.25696	0.00515353	2.02914	0.232242	3.55677	2.7728	0.00246268	0.53384	4.87267	-0.000959308	0.000444848	0.724209	4.70363	3.27414	1.47856	0.00170864	-0.000712679	0.00334167	3.99e-06	1.04812	1.29651	0.00252669	-0.00115441	4.46064	0.000978579	0.00226136	5.28911	0.00241466	-0.000886639	0.00358518	1.90776	2.41172
CR_5_3_tcell_cd45_36573	-13.6281	-26.0793	C24	Tcell	Tcell	CR	5	expose	tcell	CR_PR	3.6556	0.712868	2.97573	2.85724	0.00335333	0.447021	4.51535	2.89471	-0.000337289	0.00115495	4.48179	0.831578	-0.00151921	0.427369	3.89777	2.99608	-0.00102365	0.000731691	-0.00350486	0.157653	0.207451	2.70091	2.23867	0.00138977	0.665833	1.39167	4.03127	1.17733	3.13732	0.0585242	0.00275134	0.0016326	1.26515	2.26116
CR_5_3_tcell_cd45_35113	-12.4502	25.0079	C12	monocyte	monocyte	CR	5	expose	tcell	CR_PR	4.70679	0.0548822	3.96365	0.000257685	2.96768	0.784432	1.26783	-0.000433031	-0.0022735	-0.00117948	1.58009	2.8565	1.1089	0.406677	5.17075	4.30599	3.07508	0.00354841	1.18766	-0.00148961	-0.00178319	1.9965	1.53138	0.11505	-0.00331041	1.93284	0.00128238	-0.000807796	0.592044	0.00224939	4.139	0.0911985	-0.000621272	3.09342
CR_5_3_tcell_cd45_17955	21.7392	-16.7992	C5	Tcell	CD9_CD4	CR	5	expose	tcell	CR_PR	4.01249	0.00145921	0.934107	2.51724	0.000656326	2.36854	0.00108503	2.77422	-0.00403288	-0.000977169	3.4434	-0.000183544	0.214913	0.252584	3.6357	1.42185	4.07328	-0.00229774	0.0011322	0.432329	-0.00563892	0.304146	0.000428215	1.49305	-0.000979624	3.14394	5.14542	-0.0010946	0.00186537	0.805316	-0.00121773	0.172723	3.12013	-0.000580056
CR_5_3_tcell_cd45_36091	21.2579	1.89654	C14	Tcell	CD9_CD4	CR	5	expose	tcell	CR_PR	5.43228	2.19927	2.69467	2.11558	0.0121709	4.04617	0.0122337	1.22038	2.72904	0.000284282	4.734	0.000448762	0.294147	-0.000820995	5.09847	3.45364	1.92974	3.64632	0.000674469	-0.00234598	0.00457475	2.2191	2.41712	1.71946	0.3488	5.94e-05	5.34866	3.90258	-0.00109186	-0.00165976	-8.55e-05	-0.000698384	2.89595	1.83497
CR_5_3_tcell_cd45_37039	-26.553	-9.8303	C13	CD16NK	CD16NK	CR	5	expose	tcell	CR_PR	4.78084	1.62589	3.18931	0.843306	2.91904	-0.00312088	0.885811	2.57018	0.000959517	0.00113746	4.35579	1.1427	-0.00236469	1.76735	5.18103	3.75762	0.540719	-0.00205372	0.00203931	0.0041557	2.07295	1.71568	2.06757	0.236297	0.00122504	4.54085	0.00120445	2.00574	4.82175	0.486193	1.20307	0.575545	0.00379579	3.26733
CR_5_3_tcell_cd45_5392	-28.0169	-13.2952	C13	CD16NK	CD16NK	CR	5	expose	tcell	CR_PR	4.52406	2.01389	4.46557	0.240863	3.17469	-0.000544002	2.68966	3.43777	0.464822	0.137531	3.96225	1.57169	0.00275655	-0.000109018	4.92741	3.90881	1.7897	0.453828	-0.000402152	-0.000221504	1.4537	2.5088	0.736645	-0.00269071	-0.00076335	4.84779	2.34996	1.7148	4.76397	1.43819	-0.000941095	0.250355	1.64633	2.57346
CR_5_3_tcell_cd45_9563	26.9387	6.48925	C14	Tcell	CD9_CD4	CR	5	expose	tcell	CR_PR	5.20408	1.75089	3.19779	3.17447	1.43036	4.00781	0.937984	1.86627	1.14089	-0.00190554	4.86188	2.44323	0.435898	1.29866	4.89086	3.45973	3.93382	3.53865	0.0417001	0.751898	0.00146007	2.62479	0.782932	1.34802	1.81444	1.65661	5.58007	0.00152352	1.1741	0.00126711	1.54e-05	-0.000704894	4.36959	1.47603
CR_5_3_tcell_cd45_31880	7.75204	19.4816	C23	Bcell	Bcell	CR	5	expose	tcell	CR_PR	4.89224	1.82085	0.00438221	-0.0017552	2.17249	-0.003224	-0.00235195	0.00279929	0.874199	-0.00168511	-8.11e-05	0.754344	-0.00283277	0.109127	4.95705	3.70091	3.41922	-0.00193466	0.00316168	1.71148	-0.00118107	0.00265541	2.77935	1.45864	0.12014	4.86635	1.80177	5.18204	1.76085	-0.000326724	4.05652	-0.00423851	0.00151479	0.618587
CR_5_3_tcell_cd45_32710	31.7596	4.12363	C14	Tcell	CD9_CD4	CR	5	expose	tcell	CR_PR	4.22178	1.2566	2.3949	1.28883	0.10942	2.70222	1.52651	0.292773	0.001196	0.00225996	4.14447	1.8618	0.718814	-0.000488752	4.48819	2.36718	2.97503	1.47868	0.510912	0.0909306	0.000235405	2.22381	2.26901	0.00225893	0.109124	0.0006952	4.79831	0.84518	0.000416857	0.00146631	0.00145037	0.156801	3.44882	-0.00134864
CR_5_3_tcell_cd45_24790	-23.3433	-10.3677	C13	CD16NK	CD16NK	CR	5	expose	tcell	CR_PR	4.28196	1.30837	4.96869	0.104601	2.47208	0.5851	1.05352	2.7393	-0.000326589	-0.00157479	3.83746	0.977707	-0.000243885	1.10718	4.56056	3.8355	2.63137	0.00199194	0.000967541	-0.00163868	0.00110705	-0.000501188	2.29765	0.3532	-0.00194264	4.91	1.58505	-0.00164156	4.92227	0.860937	2.20361	0.146671	1.28174	3.76384
CR_5_3_tcell_cd45_4869	28.5478	8.24719	C14	Tcell	CD9_CD4	CR	5	expose	tcell	CR_PR	5.11402	3.62344	3.82141	1.77801	0.00163272	3.94505	0.178782	2.44216	0.802294	-0.00173295	5.3171	0.703626	0.995232	-0.00114933	5.0861	3.89098	3.13695	3.04628	0.00383979	0.164139	-0.00125858	3.32569	3.45508	7.47e-05	0.00114684	1.81256	4.73211	0.0933062	-0.00100392	0.00380744	0.00356504	0.00215071	3.37746	1.60039
CR_5_3_tcell_cd45_28650	-26.6643	-13.7242	C13	CD16NK	CD16NK	CR	5	expose	tcell	CR_PR	5.33102	1.7962	4.19645	0.00018462	1.81889	0.228773	2.03815	3.07493	-0.00126946	0.25853	5.08015	0.513772	1.02762	0.855728	5.03462	3.95577	2.20728	-0.000782739	-0.000538904	-0.00191073	2.10393	0.822408	2.71815	0.000674943	0.815674	4.07502	1.80213	0.599751	4.92205	1.10345	2.33934	1.56164	0.274783	3.05815
CR_5_3_tcell_cd45_2473	-9.47029	24.8324	C12	monocyte	monocyte	CR	5	expose	tcell	CR_PR	4.87509	1.36295	4.37328	1.58681	3.93674	2.13231	0.205701	0.408766	-7.55e-05	0.000579399	1.93693	2.65233	-0.000998791	-5.82e-05	4.90946	4.09601	3.22332	1.25096	0.00107137	-0.000496519	-0.00230835	2.43013	3.22409	-0.000504953	0.362516	2.92677	1.21173	0.74686	1.82874	0.541644	3.86589	0.00191515	0.00326156	3.19002
CR_5_3_tcell_cd45_10549	-6.52723	22.5188	C12	monocyte	monocyte	CR	5	expose	tcell	CR_PR	4.23467	2.74285	3.86839	1.09437	3.68395	2.81382	1.45058	0.943665	0.00293816	-0.00423169	4.02292	2.23985	0.873615	0.723207	5.61121	4.58327	3.14829	1.94407	-0.000459251	-0.0029705	0.0848992	1.41692	2.27597	-3.88e-05	0.186261	2.22672	2.42774	0.930589	1.17601	-0.00100737	5.32024	0.000584423	-0.00104003	0.0927802
CR_5_3_tcell_cd45_18937	-25.8701	-14.2668	C13	CD16NK	CD16NK	CR	5	expose	tcell	CR_PR	5.43715	2.46585	3.74217	0.0025375	0.00132846	0.00281312	2.45307	3.51332	-0.00184971	-0.00148778	4.71367	0.00386333	0.662053	0.11503	5.39321	3.87762	1.90243	0.00332839	0.00176441	0.00105172	2.04044	0.000487442	2.42061	-0.00143307	0.00298034	3.7446	0.00260566	2.01018	3.74212	0.00323372	2.48234	-0.000114521	-0.000466687	3.03344
CR_5_3_tcell_cd45_16886	-13.5582	-6.65753	C24	Tcell	Tcell	CR	5	expose	tcell	CR_PR	5.7306	1.56972	4.69036	0.864614	0.55622	-0.000860461	2.33536	2.9882	0.0570153	0.00080342	5.14564	2.19023	0.583915	0.520361	4.85755	3.97754	1.44034	0.00068137	0.694704	-0.00268403	-0.00159176	0.290752	1.69309	0.176321	1.96133	2.83853	3.38891	3.05075	5.48782	0.466317	1.65507	-0.000702222	0.00141927	2.90847
CR_5_3_tcell_cd45_17562	-25.8401	-10.092	C13	CD16NK	CD16NK	CR	5	expose	tcell	CR_PR	3.57221	2.7515	4.10103	2.17e-05	3.02401	-0.00268913	0.469963	3.44468	0.00157584	0.00156536	3.80682	1.55683	-0.000433991	-0.00127674	4.69932	4.32774	2.0511	0.633787	0.000570134	-0.00173433	-0.00124736	0.595604	0.000488461	0.377459	-0.00197796	5.3134	-0.00195333	0.415392	3.68858	-0.00166119	1.86472	1.05334	0.0011155	3.07801
CR_5_3_tcell_cd45_31072	-28.2747	0.264539	C15	CD16NK	CD16NK	CR	5	expose	tcell	CR_PR	4.89188	3.30753	4.06937	1.41254	3.63596	1.26561	2.13635	4.89935	1.10718	4.45e-05	4.52533	0.725452	-0.00123793	0.0377916	5.36494	3.52741	1.95162	0.00677995	-0.00129896	0.89104	3.42031	-0.000155721	1.91442	-0.000640035	0.0530244	4.3466	0.00261564	0.000976464	0.000919069	-0.00119308	-0.00256336	0.000140666	0.0852786	1.29363
CR_5_3_tcell_cd45_10174	-27.7953	-12.8604	C13	CD16NK	CD16NK	CR	5	expose	tcell	CR_PR	4.85564	0.329319	3.31776	0.000775314	2.78797	0.353141	3.66311	2.77429	0.00251704	0.599346	3.27408	0.643854	0.35108	-0.000612783	5.28567	4.17801	0.60424	0.00112703	4.91e-05	0.00126633	1.31491	9.83e-05	2.14009	0.995586	0.00532248	4.53655	2.58081	-0.00200076	4.83008	0.93929	-0.000500592	0.040163	-0.00444196	3.88235
CR_5_3_tcell_cd45_16021	-18.583	0.458578	C16	others	others	CR	5	expose	tcell	CR_PR	4.88439	1.33072	3.92535	0.00468041	1.85141	1.15689	0.000976917	3.15121	0.669749	-0.000538762	4.22304	0.93064	0.00155082	0.41569	4.77749	3.40927	0.727519	1.63856	0.00118328	0.324315	2.80122	-0.0027793	0.417175	-0.00121602	-0.00183236	5.29437	0.0018155	5.44925	4.55577	1.14333	1.90508	-0.00129593	0.394978	3.8258
CR_5_3_tcell_cd45_13939	20.7754	-17.8429	C5	Tcell	CD9_CD4	CR	5	expose	tcell	CR_PR	4.2254	0.564118	0.645223	2.12903	1.21175	3.75248	1.46186	2.33179	0.508591	-0.00293159	3.89822	0.314767	0.00127257	-0.000594744	4.02729	0.000475111	4.63054	2.62619	0.00167636	0.00266249	-0.00237434	1.09865	-0.00179	2.68475	1.33349	4.19035	5.01047	0.000912265	0.613149	0.000768822	0.00154308	0.458788	2.16904	-0.00108808
CR_5_3_tcell_cd45_23569	5.38244	-27.6071	C7	Tcell	HLADR_CD8	CR	5	expose	tcell	CR_PR	4.69082	0.00118855	3.11937	0.52577	-0.00226172	-0.00273782	4.50536	2.83134	0.000414457	-0.00108806	4.7151	1.08368	0.00040218	0.688496	4.3162	3.00109	2.30536	2.49216	-0.00131601	-0.00192267	1.53738	1.44662	0.65983	0.0630666	1.22178	0.113044	4.04023	0.626941	2.47971	0.314263	-0.00383901	0.240728	2.45969	-0.00331064
CR_5_3_tcell_cd45_2910	-3.62382	-4.27511	C25	Tcell	DN	CR	5	expose	tcell	CR_PR	5.21598	1.65607	3.72259	3.02601	0.0842359	1.40911	0.0904114	3.85976	0.635664	0.000226993	4.77634	0.638128	0.00141004	0.641297	5.38512	3.75012	2.18769	-0.000693475	-0.00268729	0.0787205	2.24362	2.22751	2.35095	1.68244	-0.00064221	-0.000869651	4.45443	2.34334	1.50132	0.0019944	0.36616	-0.00024133	2.20599	0.931285
CR_5_3_tcell_cd45_37272	31.7911	5.27017	C14	Tcell	CD9_CD4	CR	5	expose	tcell	CR_PR	4.70738	1.29199	3.8033	1.20244	-0.00433809	3.20857	0.00347416	1.01095	0.00173539	-0.00266549	4.74568	2.52583	0.000853431	0.60123	4.4138	3.47556	1.13996	1.6834	0.619589	0.0144433	1.08378	2.09508	1.65679	0.410913	0.361337	0.407368	5.07317	-0.00232572	2.46539	0.00145047	0.000727816	-0.00130701	2.01883	0.00117275
CR_5_3_tcell_cd45_35544	-17.7057	-2.72017	C16	others	others	CR	5	expose	tcell	CR_PR	5.19022	2.13932	4.58424	0.441133	3.06282	0.00160956	2.53543	3.5464	-0.000744948	0.000618594	3.57357	1.89222	0.0770017	0.000557702	5.38428	4.3085	2.25142	-0.00104909	0.000393541	0.00216198	1.35896	0.00320776	2.29028	0.00111101	1.00095	5.4844	-0.000449635	3.04264	4.29364	0.155357	3.43711	0.000809461	0.00020769	4.18863
CR_5_3_tcell_cd45_21079	-29.353	2.31008	C15	CD16NK	CD16NK	CR	5	expose	tcell	CR_PR	5.21001	1.57572	3.20371	0.00108509	3.14181	-0.00139737	3.05549	4.12066	0.12052	0.776475	3.12906	1.2195	-0.00121905	0.700754	5.24259	3.9676	1.32944	0.41603	0.000349661	-0.00218217	3.52652	0.00065924	-0.000755516	0.000685734	0.00214521	4.72273	-0.00334981	2.48229	1.27767	-0.00128502	0.000403007	0.000195064	1.8502	4.59487
CR_5_3_tcell_cd45_12334	-10.0979	0.147689	C25	Tcell	DN	CR	5	expose	tcell	CR_PR	4.21516	0.000435295	2.2651	-9.06e-05	0.00329371	0.000279677	-0.00497816	2.04833	-0.000228628	-0.00347304	4.55725	1.0639	-0.00230818	0.866534	4.50594	3.20802	1.47263	1.07732	0.111805	0.0013513	2.83389	1.71067	1.67441	-0.000612292	1.24118	1.48167	4.95973	6.00145	3.26078	-0.0011444	1.18648	0.318582	1.99216	0.275068
CR_5_3_tcell_cd45_30092	6.2869	-0.636203	C3	Tcell	CD9+CD4	CR	5	expose	tcell	CR_PR	4.82552	2.44321	3.15004	2.75664	3.03031	1.85328	1.12185	2.62001	0.0394514	-0.000442436	2.38662	1.41815	-3.51e-05	1.75207	4.65266	3.50484	4.33582	0.00191484	0.00041933	1.9941	-0.00286249	0.829992	2.36581	1.72894	1.6489	4.50042	4.67674	2.38284	0.777636	0.0462363	3.28482	0.00385317	1.87384	0.0743503
CR_5_3_tcell_cd45_13448	-13.6151	-6.76086	C24	Tcell	Tcell	CR	5	expose	tcell	CR_PR	5.36228	1.98617	4.0333	0.00400823	-0.00136905	1.47323	2.09761	4.23639	0.345653	-0.00186689	5.04424	0.344187	-0.0014545	0.0431366	4.88667	3.69204	0.944598	1.20145	0.00166529	-0.000881056	1.12589	0.00395218	2.86746	0.920525	1.07175	4.03606	3.03181	1.24346	4.85644	0.457614	3.35843	0.00332599	2.90896	1.03726
CR_5_3_tcell_cd45_9046	-17.062	0.16896	C16	others	others	CR	5	expose	tcell	CR_PR	4.40435	0.698784	3.48979	1.04147	2.82945	0.779109	1.53709	3.12337	-0.00130738	-0.00020184	3.52758	0.0104466	-0.00350192	0.000269811	4.33974	3.48294	1.91931	-0.00133036	0.101418	0.00144956	0.00118924	0.342473	-0.00292267	-0.00206302	0.000152701	4.30185	0.00110079	5.25341	4.58408	0.925695	3.87221	0.00177111	2.23918	4.12848
CR_5_3_tcell_cd45_29573	10.0827	27.1263	C6	Bcell	Bcell	CR	5	expose	tcell	CR_PR	4.0923	3.54786	0.0479646	0.643641	0.821262	0.649444	0.00156617	0.00272068	0.350857	0.000808545	0.000127331	1.89674	-0.00120163	-0.000754974	4.44416	2.19442	2.88678	0.00141603	0.00493852	1.40314	0.00164933	0.0030115	-0.00285115	-0.00165295	0.484396	3.54578	0.00159987	1.50936	1.65634	0.000365237	5.85753	1.09592	0.367922	0.478144
CR_5_3_tcell_cd45_16461	-21.1111	-9.51291	C13	CD16NK	CD16NK	CR	5	expose	tcell	CR_PR	4.80716	0.00389193	3.76765	0.667977	2.14995	-0.00265859	1.58316	0.42265	0.00100999	-0.00204405	4.63917	1.96919	-0.000789638	0.36921	4.63595	3.2548	2.54128	-0.00119081	-0.00249968	0.701429	1.31175	1.85643	2.37405	-0.000810844	0.178831	4.28915	-0.00122481	2.40246	3.3916	0.00128676	1.13772	0.625683	1.26915	3.22915
CR_5_3_tcell_cd45_10847	-22.7522	-7.37802	C13	CD16NK	CD16NK	CR	5	expose	tcell	CR_PR	3.81266	0.501652	3.36108	0.486821	-0.00218242	0.642961	0.492759	-0.000560172	-0.00128285	0.304239	4.22563	0.464417	-0.000917868	0.16107	4.29343	2.51702	2.70017	-0.000137698	-0.00181579	5.12e-05	-0.00287739	1.70409	1.851	0.226036	-0.00179151	3.69794	-0.00214353	-0.001071	4.47521	0.000202198	1.5375	-0.00428314	0.571159	3.40574
CR_5_3_tcell_cd45_10260	-25.495	-3.71047	C13	CD16NK	CD16NK	CR	5	expose	tcell	CR_PR	3.71879	0.841467	3.42932	0.00230209	1.87855	-0.0019163	0.00315751	2.96888	0.00273175	0.00021536	3.72244	-0.00137752	-0.00155328	0.00416732	4.38807	3.01172	1.56214	-0.0026155	-0.00106946	-0.000584769	1.25124	0.962287	0.000420768	-0.00047607	-0.00221692	3.62579	0.00129219	0.00184859	1.99446	0.000354942	-0.00608197	0.00105521	0.00224504	2.81213
CR_5_3_tcell_cd45_29397	-7.01684	15.5814	C12	monocyte	monocyte	CR	5	expose	tcell	CR_PR	4.66714	2.58242	4.452	1.38328	3.5786	1.46207	1.16983	1.06317	0.000426271	0.20002	0.0013865	2.7395	0.000545814	0.94574	5.68175	4.28597	2.99105	1.58203	0.194491	0.00185281	-0.00166416	0.886942	3.16598	-0.00132139	0.00339859	3.8088	-0.000220511	2.50057	0.0824749	0.0810217	3.86777	-0.00387701	-0.00107468	2.09665
CR_5_3_tcell_cd45_9471	-24.7217	-4.64964	C13	CD16NK	CD16NK	CR	5	expose	tcell	CR_PR	4.8809	0.00152368	4.10493	0.810332	-0.00106351	-0.0032473	1.84721	3.33337	0.000279023	-8.71e-05	4.36902	-0.000394482	0.0557567	0.0018803	4.24645	3.44151	0.856638	0.703328	0.156393	-0.00265429	1.59966	0.235253	0.296837	-0.00291826	0.608338	3.39303	3.15e-05	2.89964	3.23057	1.0018	0.910231	0.755439	0.00116556	0.667513
CR_5_3_tcell_cd45_33714	-25.3975	-14.341	C13	CD16NK	CD16NK	CR	5	expose	tcell	CR_PR	4.41058	2.72798	4.51285	-0.000428556	0.605401	0.00238666	0.390113	1.27902	-0.000237502	-0.000822349	5.16617	0.517793	0.788489	0.446269	5.27917	3.968	1.51585	1.97343	0.00160161	-0.00014235	0.000782798	1.80676	1.76951	0.00126202	0.00160485	4.98003	0.00081447	3.98639	4.79109	0.631339	1.91836	1.04974	0.0902618	2.78938
CR_5_3_tcell_cd45_3649	7.19887	-20.4563	C7	Tcell	HLADR_CD8	CR	5	expose	tcell	CR_PR	4.71314	0.00320435	3.30081	1.88083	0.799333	0.00118879	4.56567	3.43013	-0.00113676	0.0133212	4.99736	1.70708	0.00231511	1.23379	5.12162	2.82812	1.95851	0.479323	-8.74e-05	-0.000693028	-0.00395932	0.935599	0.35364	1.34631	0.410245	0.195932	4.91697	3.87649	1.03682	1.68937	0.00225144	0.000183605	3.4806	5.49e-05
CR_5_3_tcell_cd45_14539	16.4088	15.8321	C14	Tcell	CD9_CD4	CR	5	expose	tcell	CR_PR	5.07613	0.32682	2.74589	2.60423	1.89031	3.9898	1.29598	2.07574	4.38762	0.919313	4.88099	4.1354	0.00556576	-0.00275326	4.84085	4.97621	3.42501	3.43036	3.3506	0.360612	0.00375204	2.94805	-0.000131378	0.00166683	2.06056	0.351642	5.12804	2.24151	0.00224024	-0.00115592	3.66823	-0.000917818	-0.003268	0.0882056
CR_5_3_tcell_cd45_17521	-24.5105	-9.11647	C13	CD16NK	CD16NK	CR	5	expose	tcell	CR_PR	3.91085	1.35994	3.72126	0.000551294	2.39505	-0.000214173	0.301761	3.28919	0.00288764	-0.0011326	3.80517	1.29581	0.00272562	-0.00011347	4.2943	2.97848	1.41463	0.00383284	0.00211768	0.00194267	0.000343119	0.400829	-0.000185089	1.04134	1.1e-05	5.09726	1.10879	0.554998	4.20829	0.189225	0.669084	0.238558	0.968365	3.41664
CR_5_3_tcell_cd45_12530	25.6188	11.9915	C14	Tcell	CD9_CD4	CR	5	expose	tcell	CR_PR	5.12089	2.4015	3.18839	4.28727	1.25603	4.5132	0.896849	-0.0027373	-0.00148366	-0.00290865	5.07895	2.62011	0.173704	0.00176001	5.31186	2.30886	2.97301	1.68329	1.24004	0.00102596	2.79648	2.91612	1.57145	1.08236	1.72989	1.54457	4.25669	0.000922081	0.00223738	-0.00143054	-0.00290096	0.000980878	4.5432	0.00250381
CR_5_3_tcell_cd45_15886	19.1893	3.28217	C14	Tcell	CD9_CD4	CR	5	expose	tcell	CR_PR	5.35908	3.38096	3.92319	2.92916	0.000363992	4.24931	0.00102603	0.838475	0.774649	0.000415527	5.60056	0.569563	0.393041	0.00195822	5.45231	3.73243	2.55625	3.86089	0.538479	0.291266	1.24672	1.5105	3.19288	2.86028	-0.00322827	1.82498	4.85496	2.6929	0.000688709	0.970288	-0.00356043	0.000581094	3.77708	2.1263
CR_5_3_tcell_cd45_232	15.8331	-10.5624	C5	Tcell	CD9_CD4	CR	5	expose	tcell	CR_PR	4.99507	0.000306748	2.60179	3.45469	2.36247	4.21482	0.397374	3.57445	-0.000603239	0.0502373	3.84217	0.517395	-0.00221741	0.000148385	4.03209	2.20449	5.49777	2.50113	0.338822	0.575183	0.0116591	-0.000939754	1.9248	2.68033	1.43922	3.1437	5.02507	2.61651	0.00165014	0.170246	0.00261274	0.000579737	3.0865	2.37647
CR_5_3_tcell_cd45_28709	28.2073	11.8552	C14	Tcell	CD9_CD4	CR	5	expose	tcell	CR_PR	5.28763	2.42501	3.20529	3.37017	2.33074	4.0031	0.310433	-0.00075922	0.0134636	0.00243696	4.3893	1.70642	0.00499081	0.707036	5.39165	3.71062	4.12308	2.92166	0.0703841	1.57979	-0.000551025	3.26685	0.495651	0.00115958	2.49516	0.533519	5.026	1.1024	1.2846	0.00173284	0.00107162	0.261983	3.08711	1.55462
CR_5_3_tcell_cd45_12893	7.59059	-22.1677	C7	Tcell	HLADR_CD8	CR	5	expose	tcell	CR_PR	4.30408	1.22787	2.36716	2.57069	-7.38e-05	0.903046	3.41068	2.98044	0.248297	0.000704552	4.53475	1.86599	0.00219899	-0.00284543	4.01271	2.8395	1.77479	2.53249	-1.99e-05	0.553097	0.760015	1.39898	0.573685	-0.001229	-0.00151223	2.02869	3.62148	2.14975	0.000284073	0.106503	0.000626166	0.000853491	3.48816	2.66592
CR_5_3_tcell_cd45_16433	0.275526	-22.2584	C24	Tcell	Tcell	CR	5	expose	tcell	CR_PR	5.08274	2.6502	4.06762	0.353618	0.00370835	0.192115	5.03852	-0.00196474	-0.000970494	-0.00106295	4.38869	0.917338	0.019324	0.920372	5.05472	3.4763	1.89572	2.41e-05	-0.00122811	0.149081	-0.000766578	1.29448	2.92213	0.12835	-0.00229044	4.36613	4.99455	0.00614015	1.80743	0.000256123	0.000398249	0.272085	0.00140051	0.00081127
CR_5_3_tcell_cd45_37831	-16.4759	-0.0250277	C16	others	others	CR	5	expose	tcell	CR_PR	5.30452	2.01926	4.05316	-0.00129572	1.49316	0.000588472	3.19227	3.50639	0.153102	0.17014	4.84266	1.63958	0.480197	-0.004685	5.18136	3.97002	1.67965	0.274856	-0.00392204	-0.00290805	0.62592	1.29576	0.00144897	-0.000200569	0.00080249	4.96682	0.937067	6.14026	3.96646	0.0014942	1.20612	0.0685751	1.60398	3.59406
CR_5_3_tcell_cd45_37856	14.8401	2.5518	C9	Tcell	CD9+CD4	CR	5	expose	tcell	CR_PR	5.11256	1.71856	2.77979	3.89839	1.28711	4.05166	0.142358	1.42398	0.329385	0.403262	4.8238	2.04542	-0.000212153	0.453605	5.16125	3.22038	4.57546	3.16578	0.00245634	0.000460068	0.00107976	1.96323	1.05368	0.197692	-0.000903338	1.65948	4.89214	5.37845	1.39442	0.00172922	0.00261212	-0.00450565	4.31893	3.4709
CR_5_3_tcell_cd45_14610	-23.4296	-3.6039	C13	CD16NK	CD16NK	CR	5	expose	tcell	CR_PR	3.44979	1.29264	3.12953	-0.00234027	1.41081	0.00110317	1.81612	2.19936	0.171179	-0.00286804	4.0833	0.364763	0.030703	-0.000245537	3.28482	1.91425	1.8024	-0.00287153	-0.00302635	-0.00187213	-0.000592126	0.000930717	1.72338	0.496932	-0.000700523	2.19377	0.00109257	1.53562	2.78426	0.00177777	0.0385349	0.172801	0.0125875	2.70631
CR_5_3_tcell_cd45_11455	-11.6687	-28.4623	C24	Tcell	Tcell	CR	5	expose	tcell	CR_PR	4.23143	1.658	3.84041	1.13954	0.00153453	-0.00193319	2.12977	0.00128816	3.59e-05	0.0106814	4.13606	1.43732	0.00089135	0.228959	4.38033	3.75446	0.00110929	1.25678	-0.000666612	-0.000802895	0.00168797	2.50649	2.51883	2.11807	0.00132304	1.45872	3.83193	0.000312286	3.02126	-0.00229036	0.836963	0.000398266	0.00049292	0.879912
CR_5_3_tcell_cd45_13092	-20.6049	-3.30138	C13	CD16NK	CD16NK	CR	5	expose	tcell	CR_PR	4.62571	0.810133	3.94582	0.489532	2.45943	1.45937	0.00346979	3.12635	0.000116867	0.00135896	4.42571	1.81954	0.391597	0.308711	4.30001	3.70068	2.25195	0.433846	0.000138232	0.808996	2.24194	0.432112	0.000198863	-0.00125796	1.01128	4.75528	0.096747	2.60151	4.13491	-0.00039571	1.28546	0.347876	1.54426	3.94642
CR_5_3_tcell_cd45_31389	-6.98075	14.7981	C12	monocyte	monocyte	CR	5	expose	tcell	CR_PR	4.35635	2.47017	4.00762	0.610107	3.2418	0.343825	1.67113	-0.0015386	0.00019392	-0.00290569	1.90364	1.01369	0.00297401	-0.000590578	5.74784	4.53494	2.74086	0.00483815	0.0597426	0.000554371	-0.00145838	2.83387	3.45728	0.00134556	0.00277976	1.65458	-0.000895193	3.99358	1.48345	0.00201871	4.83128	0.000794654	1.80148	2.12148
CR_5_3_tcell_cd45_38927	21.5214	2.76883	C14	Tcell	CD9_CD4	CR	5	expose	tcell	CR_PR	5.0541	0.632019	2.97499	4.12641	0.000491882	4.0532	0.751501	2.73458	0.686264	1.57753	5.17571	2.40075	0.176043	1.47916	4.85754	2.5402	2.50729	3.24027	0.228122	-0.000298035	0.000204412	0.0108806	2.52902	0.420071	0.00363387	0.00214242	4.75901	1.88984	0.596347	-0.00197976	-0.0026516	0.000979257	4.38367	0.902119
CR_5_3_tcell_cd45_10666	7.88403	-24.3622	C7	Tcell	HLADR_CD8	CR	5	expose	tcell	CR_PR	5.14678	2.22515	3.38899	1.9276	0.576803	-0.000379583	4.87735	3.34526	0.487225	0.000264581	5.28061	1.64508	0.849361	1.10583	5.01879	3.53925	3.26779	2.05962	0.00287243	0.00138235	0.351959	1.02319	1.54485	1.91125	0.539315	2.42039	5.02529	0.778978	-0.000979963	-0.00322384	-0.00162083	0.608653	3.75375	-0.00421095
CR_5_3_tcell_cd45_8374	-23.1896	14.7928	C11	CD16NK	CD16NK	CR	5	expose	tcell	CR_PR	3.92135	0.364239	1.70687	-0.000631085	4.26933	0.384899	0.00416334	1.99792	1.07982	0.547975	2.31694	1.61901	0.381261	0.00223994	4.54346	3.15323	1.71157	0.0035488	0.00325021	0.514175	0.91867	1.84408	1.62659	1.27696	0.000730553	1.62744	0.000293789	6.67598	3.64761	1.16785	1.25053	-0.000550135	1.04944	3.2917
CR_5_3_tcell_cd45_674	-26.162	-13.8308	C13	CD16NK	CD16NK	CR	5	expose	tcell	CR_PR	4.42507	0.759357	3.81052	-0.000381308	0.00158571	-0.00505493	2.67646	2.79942	0.255114	0.189125	4.17586	1.39298	0.000708132	0.686901	4.45568	3.35811	1.91567	0.114889	-0.00069155	0.00137751	0.000321805	1.53352	1.92605	0.465385	-0.000187741	4.7147	0.967252	-0.000630305	5.02092	1.23661	1.09525	-0.00159365	0.161788	2.06258
CR_5_3_tcell_cd45_17674	15.6241	-11.1116	C5	Tcell	CD9_CD4	CR	5	expose	tcell	CR_PR	5.17229	1.23575	2.89001	3.34383	1.97327	4.162	-0.00343517	2.63189	0.000936615	0.00302338	4.13911	0.000798445	0.00202526	0.476347	4.43741	2.9444	4.93964	2.60308	1.24399	0.526504	0.163146	0.00130199	1.99936	2.03357	0.751462	3.23409	5.44642	2.06663	1.00021	-0.000591117	0.000547528	0.00118415	3.6313	0.980951
CR_5_3_tcell_cd45_26234	-25.9119	-12.2665	C13	CD16NK	CD16NK	CR	5	expose	tcell	CR_PR	5.33989	-0.00179623	4.2649	1.29347	2.09143	-0.00260885	2.32815	3.12077	-0.00453224	0.122649	4.90186	2.13485	0.000190297	0.775938	5.01939	4.0952	1.77713	0.00180757	-0.00137655	-0.00528014	0.717486	0.717186	-0.000398629	0.599787	0.00030216	4.24183	-0.00396174	0.282027	5.5345	1.86182	1.66341	1.59411	0.117947	2.86856
CR_5_3_tcell_cd45_25855	-22.8406	6.51204	C16	others	others	CR	5	expose	tcell	CR_PR	5.54329	2.3254	4.18497	0.576047	2.63954	1.3583	2.55789	3.38939	-0.00134469	-0.000756647	4.68878	1.8485	0.00144272	-0.000126957	5.58613	3.95515	3.64032	-0.000332628	0.775723	1.21527	3.23474	1.83384	2.93688	0.832457	0.00486453	5.19401	1.37455	2.30647	1.04183	1.24346	3.41069	0.535577	0.200654	3.37483
CR_5_3_tcell_cd45_3211	26.8385	5.84403	C14	Tcell	CD9_CD4	CR	5	expose	tcell	CR_PR	5.63767	1.04516	3.42577	1.46491	0.139354	4.12888	0.898742	3.43727	2.37904	0.00377152	4.84345	0.750023	0.00202794	1.15916	5.62549	4.25282	3.55085	3.75906	0.138822	0.824691	0.548338	1.20965	2.32257	1.1712	1.28598	1.44949	5.45222	0.00161795	1.40457	0.000390769	-0.00226069	-0.000975942	4.41124	2.4066
CR_5_3_tcell_cd45_7103	-26.5326	-9.13684	C13	CD16NK	CD16NK	CR	5	expose	tcell	CR_PR	3.73993	2.95544	3.59778	-0.000913222	1.05311	0.000631004	0.942348	2.30223	-0.00370925	0.000717124	4.17845	1.26e-05	0.0846879	1.83844	4.78875	3.3567	0.666626	0.000572427	0.00177225	0.00211957	2.30304	1.17388	1.16357	-0.000170322	0.000424012	5.27723	0.32051	-0.000705018	3.59219	-0.00162196	0.00243363	0.15663	1.60195	2.71878
CR_5_3_tcell_cd45_20665	26.8984	3.84007	C14	Tcell	CD9_CD4	CR	5	expose	tcell	CR_PR	4.69353	1.2483	3.23999	2.53611	0.147291	3.92953	1.56565	2.51291	0.637652	1.00436	4.55962	1.38075	0.00185628	0.000459965	4.82806	3.16243	3.69463	1.94484	0.386485	0.00207289	0.000648498	2.06249	1.18939	2.19121	1.71486	0.682073	5.12074	0.208833	0.000800639	0.00249385	0.527812	0.00177226	2.31267	1.45551
CR_5_3_tcell_cd45_19743	-26.3239	-11.3065	C13	CD16NK	CD16NK	CR	5	expose	tcell	CR_PR	4.71232	0.667023	4.03665	0.166201	1.42952	-0.00111296	1.81308	2.89402	0.00149988	-0.00190568	4.52188	0.402239	0.00145215	0.0018972	4.51872	3.66657	0.215358	0.000688333	0.000920721	0.00106181	1.66492	1.94425	1.71274	0.0318024	0.00673612	3.51685	-0.00167079	0.00146527	4.38709	0.806233	1.39931	0.170293	1.38393	1.75496
CR_5_3_tcell_cd45_1762	-24.1488	-8.72623	C13	CD16NK	CD16NK	CR	5	expose	tcell	CR_PR	4.23821	1.43759	4.1799	0.000735604	2.30173	0.000788825	0.0212528	2.89634	-0.000300828	0.00222454	3.59568	0.0329382	-0.000270785	-0.00147683	4.7615	3.22954	0.843726	-0.000768904	0.19117	0.483557	0.143287	0.000153823	-0.000681722	0.00131746	-0.000818994	4.85878	0.00102034	2.55072	4.15983	0.0354956	0.00182551	0.0501132	0.00119524	2.49248
CR_5_3_tcell_cd45_27251	8.06322	10.6766	C8	Tcell	CD9_CD4	CR	5	expose	tcell	CR_PR	4.26514	1.98158	3.7929	3.99106	0.893956	4.02481	1.32433	-6.65e-05	-0.00113221	-0.00146393	5.21869	1.85265	0.484284	1.87132	4.05054	3.13677	1.86461	-0.00075183	-0.000208924	0.00164674	0.00122992	3.85468	2.91148	-0.000634786	1.27768	-0.00194225	3.93151	2.89342	4.78008	0.692219	1.28788	0.160066	0.813397	1.78886
CR_5_3_tcell_cd45_4425	15.65	10.136	C14	Tcell	CD9_CD4	CR	5	expose	tcell	CR_PR	5.13003	3.23753	3.02885	2.91277	2.22318	3.37737	-0.000171461	2.94573	3.19468	0.465369	3.38861	2.4542	0.82186	0.58514	5.21832	4.36329	1.64466	2.53639	0.373433	0.00164065	0.068671	3.53855	1.05958	1.12806	2.24063	1.97657	4.71582	2.66656	0.00230158	-0.00130851	-0.00158602	0.0033043	1.41998	2.65513
CR_5_3_tcell_cd45_23162	-6.75312	1.84495	C12	monocyte	monocyte	CR	5	expose	tcell	CR_PR	4.17272	2.14027	3.94954	1.51004	3.79928	1.26245	1.61e-05	2.87745	-0.00158251	0.0986712	3.63396	2.21433	0.00443143	1.45334	5.96406	4.61777	3.13488	0.0700254	0.1588	0.172055	0.000137468	2.02176	-0.000154352	-0.00119493	0.418339	3.04554	3.38296	1.21992	4.04952	0.41417	5.53331	0.133766	0.035742	2.26188
CR_5_3_tcell_cd45_13344	-26.4285	-9.98339	C13	CD16NK	CD16NK	CR	5	expose	tcell	CR_PR	5.5369	2.09693	3.95606	-0.00148429	2.64632	0.10268	0.854488	2.83558	0.00234147	-0.000393047	4.11179	2.043	0.0008371	0.0415169	5.55392	3.8699	1.55701	0.103053	0.00204109	0.0027575	1.41244	1.70282	0.0768033	-0.00145584	0.000114813	5.40957	0.367883	0.510176	5.08758	0.000347397	-0.000350015	-0.0019967	0.000356217	3.72541
CR_5_3_tcell_cd45_18420	17.5249	4.77989	C14	Tcell	CD9_CD4	CR	5	expose	tcell	CR_PR	5.34556	3.38053	4.19587	4.51564	0.772824	4.40899	1.88402	2.83457	1.40647	0.631225	5.84736	2.70685	0.322798	0.542918	5.22386	4.07192	3.77401	4.11298	1.06704	0.0360524	0.00371222	3.29988	4.13427	1.16312	2.4542	-0.00159186	4.78186	2.99778	1.54559	0.00272676	0.0043474	-0.00376358	4.5209	1.17312
CR_5_3_tcell_cd45_32385	6.31987	12.1719	C8	Tcell	CD9_CD4	CR	5	expose	tcell	CR_PR	4.34568	1.35787	3.50305	3.53044	-0.00182113	3.401	2.50723	-0.002874	0.00246005	0.18144	4.69165	1.37063	0.487568	0.00129218	4.36924	2.49602	1.24508	0.000385147	0.00117924	5.47e-06	0.939229	0.148153	2.20235	0.52302	1.28702	3.04291	5.81718	2.04634	4.06967	-0.00167127	0.00213921	0.000600721	0.259474	2.31424
CR_5_3_tcell_cd45_14407	15.5826	14.1757	C14	Tcell	CD9_CD4	CR	5	expose	tcell	CR_PR	4.52509	1.00535	2.69091	2.32911	0.545033	3.5259	0.459865	2.11188	2.22144	0.767521	4.13	3.5988	0.00380084	0.400337	4.7712	3.31025	2.47879	2.66661	0.764642	-0.00224663	-0.000964408	2.65207	0.0572855	1.18173	2.72837	0.923669	4.41819	2.00511	-0.000305225	-0.00108189	2.85719	-0.00124817	0.000735047	2.1306
CR_5_3_tcell_cd45_1607	19.8315	2.74216	C14	Tcell	CD9_CD4	CR	5	expose	tcell	CR_PR	5.17202	0.123599	2.74072	2.14159	1.84437	3.73477	0.557133	2.32136	1.54609	0.298897	5.08753	1.91143	-0.00141493	1.39618	4.74743	2.73629	1.67018	3.07996	-0.00287234	0.00113906	-0.00219129	3.18637	2.19452	-0.000475609	0.791686	0.0941536	4.45498	2.79866	-0.000610436	0.00362094	0.0564091	0.00115757	4.62975	2.4311
CR_5_3_tcell_cd45_14303	-16.792	0.0996874	C16	others	others	CR	5	expose	tcell	CR_PR	4.68715	1.71845	3.94326	0.00221203	3.54854	0.963624	2.38072	3.35224	0.00149103	0.000165778	3.67503	2.67639	0.114352	0.684295	5.25111	3.4614	1.56034	-0.00133627	0.00167338	0.00317179	0.00152805	-0.00246323	2.38e-05	0.00188532	0.476224	4.32319	0.157549	5.36874	4.84841	1.4653	0.391997	0.00138819	0.0916514	3.73756
CR_5_3_tcell_cd45_1611	-28.0573	-13.8915	C13	CD16NK	CD16NK	CR	5	expose	tcell	CR_PR	5.03821	2.53887	4.21881	1.74885	1.86928	1.88749	3.94921	4.296	2.12553	0.00106846	5.30398	1.43408	0.00439764	-0.001671	5.46378	4.48731	3.07788	0.873112	-0.00142365	0.264911	2.28526	1.71049	2.59331	1.18417	0.00203388	4.74903	1.76519	0.407846	5.58229	0.611638	0.55773	1.7662	2.5954	2.02277
CR_5_3_tcell_cd45_34337	5.37253	-18.7402	C7	Tcell	HLADR_CD8	CR	5	expose	tcell	CR_PR	5.17096	1.42329	3.5478	2.46602	-0.00254125	0.427959	4.50165	2.86631	0.000512209	5.9e-05	5.11137	3.08109	0.723143	1.64426	4.8831	3.59075	3.24184	2.38332	0.000301613	0.455855	-0.00184069	2.61578	0.69242	2.31868	0.558432	1.2182	4.92578	4.9629	3.30672	-0.000592898	2.51572	2.79e-05	0.570025	1.86772
CR_5_3_tcell_cd45_24825	-23.8336	-7.04985	C13	CD16NK	CD16NK	CR	5	expose	tcell	CR_PR	4.33094	1.80812	2.85354	-0.00232293	0.00538077	0.000923464	0.00219121	3.39986	0.716225	0.0451053	4.20953	0.627778	0.0308545	-0.00152711	4.49683	3.16107	1.62377	-0.00273968	-0.000525986	0.239429	0.638296	0.102789	1.92621	-0.00187339	0.455576	3.1031	1.11171	-0.00115981	4.00647	0.00276812	0.242855	-0.00128021	0.000905916	2.69024
CR_5_3_tcell_cd45_9813	27.8583	14.5311	C14	Tcell	CD9_CD4	CR	5	expose	tcell	CR_PR	5.33566	-0.00179199	3.47557	2.02239	1.22009	3.25602	0.00174405	-0.00491324	0.0004148	-0.00265703	4.76762	0.408692	-0.000553935	-0.00128862	3.92087	4.06644	2.2215	1.83742	1.26109	-0.00242601	0.00204066	3.15901	2.14916	1.44698	-0.00140188	0.00223899	4.88473	-0.00271168	-0.00239311	0.0585044	1.20244	-0.000720709	0.729527	1.94905
CR_5_3_tcell_cd45_36839	-11.2639	-5.84741	C25	Tcell	DN	CR	5	expose	tcell	CR_PR	3.4256	0.206966	2.6331	0.236033	1.04299	0.00145613	0.749431	2.44372	0.0030249	0.000503891	4.01048	0.000948055	-0.000212834	0.000569564	4.59841	2.9755	1.45956	0.00170872	-0.00607451	-0.00336725	0.788696	-0.000255197	1.45553	0.642523	1.21889	2.6145	4.62178	0.00153792	3.27825	0.0531698	0.163598	0.0031571	1.377	3.07462
CR_5_3_tcell_cd45_33778	-26.7118	-9.46597	C13	CD16NK	CD16NK	CR	5	expose	tcell	CR_PR	4.83502	2.52223	4.32179	0.228554	1.57655	-0.00139842	0.0274897	2.49349	-0.00263144	0.00173297	4.80225	0.450521	0.000664388	0.00945027	5.11757	3.83819	2.11887	0.000247167	-8.31e-05	6.1e-05	3.25271	2.20946	1.39663	0.00226865	0.000771088	5.68149	0.000621898	-0.00122465	4.96471	0.292967	-0.00308709	0.00148825	1.22704	2.13173
CR_5_3_tcell_cd45_11855	-19.3026	12.9571	C12	monocyte	monocyte	CR	5	expose	tcell	CR_PR	3.57402	0.00332618	3.6113	0.00244603	2.41097	1.51699	-0.00186477	-0.00111361	0.00333069	0.00242922	0.855527	-0.00318791	0.000295472	-1.41e-05	4.02306	3.25058	2.40389	0.0525354	-0.000711301	0.000475649	0.001583	2.4983	2.28234	0.00112562	-0.00481904	0.393762	-0.00268163	5.60385	2.44682	-0.0016726	4.91413	0.000856022	-0.000767701	0.000516583
CR_5_3_tcell_cd45_3271	28.5214	10.037	C14	Tcell	CD9_CD4	CR	5	expose	tcell	CR_PR	5.27123	1.77078	4.15449	3.06711	-0.000409717	4.38056	-0.000824253	1.23937	1.47002	0.428699	5.03393	2.83036	-0.000371352	2.02993	5.52887	3.38432	2.652	3.02246	0.538946	-0.00138093	0.270869	1.57239	2.43614	0.711287	0.723079	0.206088	4.73923	-0.00249275	1.55904	0.000366676	0.525823	0.00190427	3.47131	0.00230984
CR_5_3_tcell_cd45_6506	5.58038	-24.5484	C7	Tcell	HLADR_CD8	CR	5	expose	tcell	CR_PR	5.29707	0.00230696	3.63456	4.13044	2.41296	-0.00184951	5.18187	2.87769	1.75288	0.0869412	5.30052	2.95981	1.07976	0.00134438	5.01331	3.5304	3.92344	3.45502	-0.00194972	0.00216772	-0.00113319	3.2837	1.81464	1.00648	1.6249	1.14944	4.40953	-0.00036241	1.35508	-0.00403271	0.000941355	0.145211	3.85475	0.920841
CR_5_3_tcell_cd45_25392	3.63311	-13.9984	C25	Tcell	DN	CR	5	expose	tcell	CR_PR	4.93382	0.00240345	3.85463	0.660711	0.512982	0.641508	4.96085	3.43428	-0.00392312	0.00320968	5.09749	0.00165778	0.331361	0.520908	4.8439	3.13877	-0.00137676	2.85095	-0.000472495	0.663389	2.57836	0.145016	2.47321	-0.00178008	0.691102	2.45685	4.54259	2.49	0.0627005	-0.00129957	0.26018	0.101889	3.66254	1.50307
CR_5_3_tcell_cd45_10557	-27.7331	-6.57266	C13	CD16NK	CD16NK	CR	5	expose	tcell	CR_PR	4.78977	0.543602	4.67762	-0.0017956	2.87688	1.42521	-0.000377169	3.60967	0.00145474	0.00656974	4.91334	-0.00025688	0.00220895	0.000245273	4.87314	2.96149	1.35796	0.862116	0.00177468	-0.00061463	3.23775	0.0821675	0.00133219	0.000858104	0.00385235	4.10467	1.46215	1.28302	4.47253	0.000389812	0.788822	-0.00168082	0.467626	3.36064
CR_5_3_tcell_cd45_19807	-14.3581	-9.03528	C24	Tcell	Tcell	CR	5	expose	tcell	CR_PR	5.15286	3.36355	4.21623	0.00129856	1.00025	0.00100287	1.53059	3.83694	0.00575968	-0.00171898	1.46792	1.54655	0.00110535	0.476063	5.50805	4.14296	3.78778	0.80332	0.11558	1.82338	4.48076	0.388166	2.48812	-0.000958642	1.15456	5.72998	5.14767	1.55074	4.72124	0.588437	3.36629	0.384124	1.99931	2.58893
CR_5_3_tcell_cd45_26367	-10.0042	33.4652	C17	CD16mDC	CD16mDC	CR	5	expose	tcell	CR_PR	4.53529	1.40073	4.81509	0.965494	1.45906	2.16197	0.00182111	1.75896	0.00173622	-0.000625375	0.302654	2.26939	0.00117112	0.773209	5.85344	4.42991	2.79037	1.00139	0.0983864	0.00153998	0.00285512	0.693668	1.2411	0.00126104	0.923468	3.27991	-0.0013892	-0.000711621	1.2387	0.480473	3.85795	0.123915	0.00148649	4.03102
CR_5_3_tcell_cd45_8155	-11.3394	24.0182	C12	monocyte	monocyte	CR	5	expose	tcell	CR_PR	4.11266	2.74261	4.53839	0.368732	3.3663	1.17601	0.00177944	0.277848	-0.00341757	-0.00117944	0.00281274	1.96877	-0.000955306	-0.00250957	5.73008	3.99486	2.3276	0.00345068	0.534737	-0.00150835	0.00145729	1.29659	0.950095	0.00216048	-0.00130033	1.21338	-0.00240719	1.03431	-0.000834476	-0.00169528	3.89016	0.108869	-0.00106051	1.28971
CR_5_3_tcell_cd45_28623	16.9827	-9.41734	C5	Tcell	CD9_CD4	CR	5	expose	tcell	CR_PR	4.70282	-0.000887719	2.84081	2.40153	1.27938	3.79317	0.197249	2.56868	0.173564	0.906958	4.05138	-0.00183587	-0.0011264	0.00226965	4.44283	3.09709	4.1493	2.30287	0.484712	1.58396	-0.00194533	0.675619	-0.00263423	1.7353	1.88609	2.83341	4.95716	3.54859	0.000236454	-0.00154418	-0.00461389	-0.00199214	2.6946	1.56317
CR_5_3_tcell_cd45_29417	28.3314	-7.97036	C14	Tcell	CD9_CD4	CR	5	expose	tcell	CR_PR	3.69756	0.835905	1.2516	2.08115	1.52063	3.31412	0.000458749	2.69144	1.60709	-0.000432945	3.64824	-0.00109401	0.00317384	-0.00206586	4.4484	2.46887	3.80492	0.812938	1.21821	0.0851863	0.0617058	1.39377	1.87704	0.773974	-0.00193447	0.00264587	4.68263	0.938323	0.876521	0.00122991	0.000469657	0.50824	1.98429	-0.000141496
CR_5_3_tcell_cd45_27955	16.0752	12.7322	C14	Tcell	CD9_CD4	CR	5	expose	tcell	CR_PR	4.51935	1.35828	3.30697	1.85535	-0.000419347	3.50902	0.905634	1.3663	2.87731	0.000293277	4.21934	2.44695	0.00304365	0.00437828	4.71155	3.60825	2.17624	2.33642	0.000287994	-0.00385811	0.00113331	3.45594	1.24697	2.68058	2.51111	2.04517	4.49376	0.244958	0.00233731	0.00102079	2.13861	0.00250821	0.000143576	0.000354053
CR_5_3_tcell_cd45_3302	-24.1455	-6.90123	C13	CD16NK	CD16NK	CR	5	expose	tcell	CR_PR	4.09967	0.38988	3.35303	0.00113175	0.708832	0.666152	-3.24e-05	2.78339	-0.00492872	-0.00181333	3.10117	0.87195	0.0026659	-0.000320962	4.53249	2.74121	0.71793	0.439626	0.00208803	0.00133191	0.783362	1.76771	-0.00134402	-0.00122105	-0.000622717	3.81056	0.386816	0.515952	3.58612	0.00232626	0.00459051	0.00152608	-0.00293587	3.77322
CR_5_3_tcell_cd45_30526	29.2332	1.79465	C14	Tcell	CD9_CD4	CR	5	expose	tcell	CR_PR	3.89231	0.20775	2.21205	2.30255	1.30105	3.59257	-0.000561889	2.33648	-0.00408363	0.00236419	3.64915	-0.000662564	-0.00237853	-0.00111566	4.21529	2.19269	4.04735	3.00031	0.400913	1.34698	-0.0055453	3.03675	1.54721	1.02299	0.274271	0.000165663	4.07945	1.31436	0.00220424	0.000764783	0.0040431	0.00102311	3.95403	0.681329
CR_5_3_tcell_cd45_1847	19.8132	2.10773	C14	Tcell	CD9_CD4	CR	5	expose	tcell	CR_PR	5.06489	1.73618	3.40184	2.39862	0.946486	3.33331	0.587279	3.02369	1.79436	0.837768	4.79339	1.92954	0.00149963	-7.15e-05	3.83831	3.18082	3.81307	3.19782	0.891233	-0.00169337	0.00065995	1.98288	2.07912	-7.09e-06	0.679531	1.67821	4.84093	2.70242	0.586855	-0.00556059	-0.000990773	0.00112183	3.36672	1.34112
CR_5_3_tcell_cd45_11276	-4.98529	30.9697	C17	CD16mDC	CD16mDC	CR	5	expose	tcell	CR_PR	5.29013	2.28268	4.39767	0.00130105	1.77046	0.540525	0.337202	0.00159912	2.17394	0.00115009	-0.00416993	1.84108	0.00180225	0.818664	5.05708	4.30799	2.43888	-0.000194423	0.271712	0.630815	-0.000773654	-0.003714	3.18327	0.000340775	0.000399225	5.47881	0.00251303	3.89561	1.24697	0.491871	4.66445	-0.00313718	0.386218	3.55684
CR_5_3_tcell_cd45_8412	-17.9482	-0.242195	C16	others	others	CR	5	expose	tcell	CR_PR	3.76709	5.41e-05	2.6878	0.963579	2.20593	1.14492	1.13098	3.14493	0.00421744	0.00182667	3.2208	0.517534	0.0135908	0.00378007	4.14023	3.32814	2.3464	0.00124512	-0.000791193	0.0040996	-0.00138495	0.00385652	2.11005	0.0567493	0.17362	4.27557	-0.00407677	6.34105	4.52378	0.0902654	0.842846	0.752707	1.89882	2.89365
CR_5_3_tcell_cd45_1201	-23.5513	-7.62356	C13	CD16NK	CD16NK	CR	5	expose	tcell	CR_PR	4.60865	0.724045	4.2405	0.00300541	0.00115516	-0.00212551	0.0562437	3.62652	0.000697976	0.460414	4.83689	0.00396484	-0.00185636	0.561659	4.32785	3.49759	1.7866	-0.000196736	0.00185589	0.000716035	0.131883	0.458151	-0.000453381	-0.0022519	0.00206541	4.08985	0.480748	-0.000294077	4.64152	0.00198322	2.74579	-0.00168576	0.00511718	2.40909
CR_5_3_tcell_cd45_18535	27.2207	10.8786	C14	Tcell	CD9_CD4	CR	5	expose	tcell	CR_PR	4.23322	2.37878	3.51913	3.38944	1.49215	3.9914	0.00257752	1.26732	1.01222	-0.00151246	4.61012	2.13817	0.385751	1.30924	4.72295	3.00479	3.00992	3.24846	0.000530578	0.00112066	-0.000499141	3.06529	3.23175	2.64362	0.00335916	0.433485	4.80185	-0.000893838	0.198846	-0.00131741	-0.00149849	-0.00241224	3.72572	-0.000263322
CR_5_3_tcell_cd45_7111	4.98627	-3.18483	C22	Tcell	DP	CR	5	expose	tcell	CR_PR	4.96489	-0.00139922	4.05025	2.83921	2.11255	2.32387	0.902994	4.03513	0.00101361	0.612072	4.41636	1.84209	0.573797	1.55727	4.52387	4.06145	2.87616	1.15791	0.000639907	1.30004	2.62684	1.99376	0.261356	-0.00101464	0.260597	3.49216	3.92687	5.49529	2.4925	1.0304	0.955658	0.218663	3.12377	3.96639
CR_5_3_tcell_cd45_6764	30.0038	-6.93509	C14	Tcell	CD9_CD4	CR	5	expose	tcell	CR_PR	3.76186	0.00112996	2.47291	3.17262	0.748509	2.53788	-0.00181112	-0.000424436	0.00234936	0.00399254	3.4821	0.00049988	1.19276	0.00169655	3.4905	3.22138	2.2406	2.41106	0.783363	-0.00153551	-0.000300988	2.25194	0.134614	0.00160436	0.00115307	-0.00262101	4.15939	1.80431	1.44199	-0.00209063	-0.00314196	0.0317589	1.79644	0.000478542
CR_5_3_tcell_cd45_20024	-23.8734	-7.00441	C13	CD16NK	CD16NK	CR	5	expose	tcell	CR_PR	4.43616	9.57e-05	3.36348	0.235212	0.253233	-0.000780751	0.723134	2.54717	0.000291089	0.00263422	2.92214	0.253501	0.535293	-7.61e-05	3.84616	3.46462	2.59783	0.286656	-0.000522502	0.000499898	-0.00153514	0.00237892	-0.00179933	0.000161369	0.00238865	3.7851	0.0659492	0.00227585	4.6416	0.749904	0.56421	0.177323	0.268993	3.35085
CR_5_3_tcell_cd45_3366	1.85429	-25.8748	C7	Tcell	HLADR_CD8	CR	5	expose	tcell	CR_PR	5.47186	2.5512	4.48396	4.35459	0.896547	-0.00110187	5.20672	2.5136	-0.0031932	-0.000155343	5.10836	2.16329	-0.000656403	1.53428	5.51485	3.55343	2.53928	0.00514876	0.500259	0.0156836	8.13e-05	4.09324	2.96172	2.78235	0.000455018	-0.00093506	4.3744	1.68868	0.00172009	0.136718	-0.000653983	0.0005697	0.47848	1.21983
CR_5_3_tcell_cd45_1448	19.8139	-1.61809	C5	Tcell	CD9_CD4	CR	5	expose	tcell	CR_PR	5.35438	0.580283	3.09211	2.97009	0.596652	4.36981	1.8375	2.96084	-0.00121557	0.527419	4.22843	1.21325	-2.73e-05	0.136434	5.01086	3.25662	4.32716	3.07336	-0.00063424	-0.00128664	0.516825	0.986595	2.11153	2.17542	1.34677	2.02646	5.039	1.6956	-7.58e-05	0.00326415	0.170204	-0.000195137	3.52251	0.00220334
CR_5_3_tcell_cd45_21542	-18.728	-3.05967	C13	CD16NK	CD16NK	CR	5	expose	tcell	CR_PR	5.23341	1.98181	4.41203	0.920022	3.42067	0.00085539	0.270983	3.7797	-0.000145394	0.0025052	4.05401	2.65485	0.00145624	0.999373	4.85847	3.89109	2.26237	1.0779	0.0005471	0.000842309	0.00260774	1.65711	2.16477	0.198723	-0.000719079	4.65065	-0.000180469	2.70694	4.06654	-0.00119447	3.34929	0.00223046	1.84962	4.39932
CR_5_3_tcell_cd45_12083	15.5794	-17.4876	C5	Tcell	CD9_CD4	CR	5	expose	tcell	CR_PR	4.71888	0.553249	2.02253	2.4942	1.46407	3.89267	1.35918	2.38831	0.000604882	-0.00176472	4.16231	0.655806	-0.00123306	0.745468	4.37546	2.84161	4.93399	2.95669	1.54854	-0.0013223	-0.00244544	-0.000995279	0.393378	2.31581	1.38865	4.43535	4.81935	0.000455718	0.00162444	0.000274272	0.000121736	0.12204	1.96836	1.13235
CR_5_3_tcell_cd45_30549	-0.121616	-24.3864	C21	Tcell	HLADR+CD8	CR	5	expose	tcell	CR_PR	3.93742	0.466468	2.89536	2.16166	-0.000288764	-0.00109825	3.43529	1.98475	-0.000117558	-0.00142986	4.60321	0.00118672	0.000842109	-0.00580775	3.92323	3.01843	2.39213	0.000171744	0.0016747	0.00307845	1.24229	0.000732647	0.000392671	0.164449	-0.00126746	1.89149	3.95552	0.0036656	0.123795	-0.00117997	2.34374	0.000569339	0.000951867	1.87969
CR_5_3_tcell_cd45_16087	9.72319	32.8945	C6	Bcell	Bcell	CR	5	expose	tcell	CR_PR	4.52936	1.5694	1.74567	0.000191734	0.00312828	-0.00194485	0.000752146	0.0185797	1.26504	0.00273816	0.00180791	2.2148	0.00332557	0.000247695	4.67092	2.29245	1.93137	0.000872357	0.00112117	0.682371	0.863792	1.41223	3.00677	0.718601	0.306121	4.57227	0.386693	3.01297	1.52539	0.000612946	3.89578	-0.00189953	0.518059	2.31656
CR_5_3_tcell_cd45_18970	-26.2997	-7.80885	C13	CD16NK	CD16NK	CR	5	expose	tcell	CR_PR	4.99574	2.8844	3.96183	0.524114	0.0010545	-0.00119219	0.485558	3.52688	0.388773	-0.00042419	3.89859	0.264685	0.000494205	-0.000911233	5.35561	4.10299	1.34223	1.01182	-6.79e-05	-0.000257029	1.51192	1.53276	-0.000205251	0.311942	-0.000714237	5.05266	0.743628	0.000283431	3.41568	0.127597	0.021309	-0.00133562	-0.00432581	3.55605
CR_5_3_tcell_cd45_15483	-23.9953	-8.86123	C13	CD16NK	CD16NK	CR	5	expose	tcell	CR_PR	4.35745	0.495334	3.96	-0.00160044	2.55563	0.000964781	-0.00254004	3.6998	-0.00158999	0.00227592	3.90126	0.790882	-0.000266682	0.00308003	4.1557	2.94008	1.70344	1.45439	0.000718244	0.0514315	1.18752	0.00169089	1.68617	0.000711472	0.00211082	4.31832	-0.00182457	0.225429	3.82383	0.727916	1.70638	0.104701	1.6557	3.48285
CR_5_3_tcell_cd45_22312	-20.2451	-3.16814	C13	CD16NK	CD16NK	CR	5	expose	tcell	CR_PR	5.02638	1.16099	4.36246	0.792169	2.821	0.00105561	0.381609	2.72688	0.00144957	0.108853	4.71142	0.953476	0.503768	0.00288452	4.32576	3.91549	1.87696	0.00206623	-0.000744769	0.689213	3.0567	0.000227709	-0.00190437	-0.000567219	0.00148682	4.76831	0.00285472	2.5397	5.14524	0.000890352	1.73155	0.000753237	-0.00082158	2.979
CR_5_3_tcell_cd45_8260	25.9594	4.02508	C14	Tcell	CD9_CD4	CR	5	expose	tcell	CR_PR	4.78676	0.83933	2.75669	3.29845	0.170813	4.02654	0.600112	2.71024	0.0998138	0.00134805	4.12029	2.37618	0.310644	0.702878	4.45904	3.17146	2.15555	2.99295	0.00270368	1.39994	0.00391208	2.01242	1.41699	2.57542	0.852957	0.00188659	5.36694	0.244571	0.25914	-6.94e-05	-0.00365678	0.278541	2.61048	2.31562
CR_5_3_tcell_cd45_1308	-13.4876	0.408781	C25	Tcell	DN	CR	5	expose	tcell	CR_PR	4.40933	2.15219	3.99433	5.78e-05	1.00184	1.28727	0.699817	3.49088	-0.00208348	0.00135111	4.66893	0.349264	-2.6e-05	0.320409	5.08702	3.5716	2.28465	0.839289	0.524161	-0.000902178	1.10163	1.25594	3.11836	0.122688	0.0913286	4.9728	3.27553	5.8857	4.79143	0.40501	0.589834	-0.00257604	0.38857	1.90095
CR_5_3_tcell_cd45_16951	24.4129	11.0408	C14	Tcell	CD9_CD4	CR	5	expose	tcell	CR_PR	5.32922	0.787111	2.79668	2.6314	1.96474	4.22686	3.02262	0.980511	1.2871	-0.000656916	5.01278	1.57195	-0.00340265	1.08503	5.11274	3.6633	2.8545	3.11319	1.32569	-0.00231777	2.83802	2.63699	2.94043	0.122148	0.721212	1.49e-05	5.37065	0.000610072	-9.8e-05	0.0013556	0.720843	0.00352319	4.40182	1.14182
CR_5_3_tcell_cd45_20439	15.8123	4.61596	C14	Tcell	CD9_CD4	CR	5	expose	tcell	CR_PR	5.47782	1.08967	3.26588	3.38958	0.91888	3.97621	0.0025345	-1.11e-05	1.91027	-0.000667495	4.84486	3.30281	0.00206938	5.6e-05	5.06508	4.38411	3.58161	3.26466	0.000398983	-0.00373036	-0.0023927	3.53174	2.40897	0.890808	0.000671107	0.00265909	4.73946	3.88993	1.72527	0.465815	1.15122	0.0031034	3.98716	1.09255
CR_5_3_tcell_cd45_2002	-19.5289	-4.00699	C13	CD16NK	CD16NK	CR	5	expose	tcell	CR_PR	4.48592	1.40003	4.60788	1.16212	3.59291	1.13467	0.951582	3.54708	0.418932	-0.00450633	4.57785	0.238298	0.182396	0.0719507	4.87372	4.30505	1.99569	-0.000442385	-0.00080844	-0.00154609	2.99919	1.08685	1.97825	0.112603	-0.000273791	5.13749	1.49663	1.81222	4.64782	0.00214188	2.14206	2.0521	0.973407	3.10279
CR_5_3_tcell_cd45_29708	6.14299	-0.465067	C3	Tcell	CD9+CD4	CR	5	expose	tcell	CR_PR	5.50396	1.6004	2.18827	3.0433	2.47237	3.29579	2.24608	2.38635	0.0444677	0.00270253	3.98441	1.852	0.493791	0.000970996	4.68289	3.66984	4.69357	2.66522	0.163636	0.227473	0.00139569	0.280073	1.97311	1.89188	0.757531	5.32726	5.2355	2.8571	0.00268478	0.13579	4.65816	0.223668	0.395231	2.15451
CR_5_3_tcell_cd45_3288	7.77002	-19.3218	C7	Tcell	HLADR_CD8	CR	5	expose	tcell	CR_PR	4.32713	0.297273	1.48796	2.65415	0.294936	-0.0021006	3.52894	3.22117	1.20049	-0.00249506	4.20577	0.376298	-0.000801811	1.09014	4.29445	3.31559	3.10227	-0.00115915	-0.000494043	0.00105328	-0.00027108	-1.46e-05	1.46005	0.0314314	0.000930932	0.00144674	4.79377	5.98141	3.07514	0.16764	1.55062	-0.00100057	3.92445	1.2715
CR_5_3_tcell_cd45_32984	-24.2305	-2.19467	C13	CD16NK	CD16NK	CR	5	expose	tcell	CR_PR	3.62396	0.451622	3.42437	0.491551	2.44859	0.00468951	1.2805	0.826263	0.233101	0.000644605	4.14947	-0.000160221	-0.00258426	0.00143493	3.83282	3.2403	1.3207	9.1e-05	0.000846038	-0.0004274	1.3771	0.638017	-0.00472554	-0.00103188	0.00657529	3.8859	0.394452	1.4599	1.34095	0.00221507	0.926924	0.00387451	0.844953	3.52961
CR_5_3_tcell_cd45_11159	-18.2777	-0.53966	C16	others	others	CR	5	expose	tcell	CR_PR	3.66749	-0.00372013	2.93482	0.00227308	1.16327	0.430831	2.37794	2.66911	0.00322193	-0.000786227	4.47847	-0.000871695	-0.00169342	-0.00252088	4.48148	2.89249	1.15139	0.318818	-0.00238004	0.00244187	-0.00351356	-0.00206879	1.63881	0.000452717	0.0747705	3.42219	0.000169465	5.51891	2.82705	0.746489	2.08389	1.0853	2.46384	3.05295
CR_5_3_tcell_cd45_7242	1.6278	0.0970563	C22	Tcell	DP	CR	5	expose	tcell	CR_PR	5.81052	1.55919	4.76927	2.46213	1.93455	3.84275	1.81263	1.88429	2.93897	1.05032	5.48478	3.53687	0.00533398	0.00230008	5.54288	4.83815	2.77048	2.10886	0.831374	-0.00149316	0.000403975	0.840518	1.27744	3.00724	2.48208	4.81198	5.19231	4.65348	4.87	-0.00113291	4.22219	0.474236	1.5414	3.14607
CR_5_3_tcell_cd45_35716	-25.7853	-6.1082	C13	CD16NK	CD16NK	CR	5	expose	tcell	CR_PR	4.50255	0.635186	3.94039	-0.00203968	1.99607	-0.00195953	2.80618	2.83966	0.000515899	-0.00337249	4.78934	1.49244	0.00168414	0.00436015	4.24716	3.06164	1.23497	0.001225	0.443546	0.0693576	2.52702	0.835892	-0.00111765	-0.000571075	-0.00298481	3.54621	0.00257407	0.00284149	2.8841	-0.00343442	2.42626	-0.00156604	1.03751	2.45935
CR_5_3_tcell_cd45_27644	-11.9785	-12.4483	C24	Tcell	Tcell	CR	5	expose	tcell	CR_PR	5.75804	0.264682	4.51099	2.95094	3.40385	0.2307	4.49608	4.11189	1.1268	0.387881	5.13259	3.0283	0.00149434	-0.00130095	5.3439	4.31785	3.63453	2.17579	-0.000360589	1.4943	2.42202	2.63402	1.16199	-0.0029138	0.898532	5.25993	4.62198	2.62518	4.99098	0.697263	1.49169	0.886384	2.49616	4.30361
CR_5_3_tcell_cd45_15611	20.8533	-9.14296	C5	Tcell	CD9_CD4	CR	5	expose	tcell	CR_PR	5.07549	0.00105327	1.74165	2.61841	-0.000498427	3.86316	6.81e-05	1.75907	1.14745	-0.000491354	4.32523	0.834642	-0.000620186	0.0816584	4.28203	2.99127	4.52314	2.90994	1.67177	-0.00231888	-0.00284407	1.6468	0.395061	2.70845	0.000153003	1.84791	4.77063	2.52444	0.00335415	-0.00142668	-0.00326965	0.169362	0.725547	1.8285
CR_5_3_tcell_cd45_12467	-25.1297	-0.436315	C15	CD16NK	CD16NK	CR	5	expose	tcell	CR_PR	4.9746	0.918087	4.55559	9.75e-05	2.70269	0.00181655	2.8653	2.58894	-0.00198744	0.144033	4.8163	1.66642	-0.000224726	0.739561	4.73718	3.61186	1.67432	0.00052267	0.0402547	-0.00281192	0.486668	0.0268994	0.943688	-0.0011027	-0.000313896	4.60438	-0.00174598	-0.00240477	1.86962	0.000715721	2.46529	0.716083	0.758015	2.85875
CR_5_3_tcell_cd45_21336	-27.1449	-12.7565	C13	CD16NK	CD16NK	CR	5	expose	tcell	CR_PR	4.61619	2.5889	5.0236	0.000826212	3.26879	1.00011	3.67596	3.79797	0.00253439	0.000170945	3.50249	0.832973	0.00199004	-0.00168692	4.8197	3.49157	1.59061	-0.000656073	0.00147947	0.296893	0.00233911	0.00119206	0.00207402	0.117828	-0.00295731	5.31292	0.510438	1.51318	5.3026	0.38538	-0.00242029	-0.000681642	0.460127	3.76977
CR_5_3_tcell_cd45_328	-33.3418	0.918663	C15	CD16NK	CD16NK	CR	5	expose	tcell	CR_PR	4.15541	1.71098	4.01051	-0.00097214	4.27168	0.117008	3.31977	3.7389	0.000511925	-0.000716729	0.00630954	0.16854	-0.000569075	-0.00270906	4.4202	3.32488	0.282316	1.16311	0.000446145	0.000428347	3.1669	0.000359123	-0.00215141	0.000781618	0.00275255	4.03513	0.00165644	1.7825	0.00133699	-0.000501851	0.982829	-0.00244014	0.560688	2.17106
CR_5_3_tcell_cd45_34622	-17.9033	-2.56262	C16	others	others	CR	5	expose	tcell	CR_PR	4.63232	2.27	4.13741	-0.00116241	2.48079	0.406028	2.1702	2.26696	-0.000750382	-0.00421868	3.83526	1.77161	0.00218831	-0.00273986	5.15005	4.2607	2.86218	-0.00238972	0.00134192	0.00152769	2.83911	1.62767	1.85342	0.00530795	-0.00231123	4.74269	-0.00255474	2.24594	4.20477	0.421107	3.03425	0.0981874	1.129	3.42075
CR_5_3_tcell_cd45_15127	-27.8865	-0.680027	C15	CD16NK	CD16NK	CR	5	expose	tcell	CR_PR	4.51497	0.84137	3.47159	-0.00119435	3.68218	0.00351882	0.00142656	4.48785	0.0704309	0.00187615	3.40087	0.944691	-0.000801934	-0.000135494	4.18181	3.4257	-0.00254282	0.968985	0.232736	1.41044	0.998848	0.133632	2.92e-05	-0.000818622	-0.00414455	4.76511	0.000825479	0.229442	0.0897471	-0.00291572	0.00373236	0.00304151	-0.000854466	3.73571
CR_5_3_tcell_cd45_5190	-23.8153	-7.02353	C13	CD16NK	CD16NK	CR	5	expose	tcell	CR_PR	4.26279	0.0616248	3.38044	-0.00139407	0.154867	0.0770158	0.000395879	2.82404	-0.00224935	-0.00389339	3.70617	-0.00232041	0.00226333	0.00180507	3.98455	2.91227	2.07248	-0.00161695	0.00115304	0.0301137	-0.000514281	1.38825	0.00102334	-0.00103101	-0.00181832	4.72231	0.00177862	-0.000714074	3.86852	0.00040228	1.45387	1.43827	1.00714	2.81228
CR_5_3_tcell_cd45_36313	-26.4749	-11.4988	C13	CD16NK	CD16NK	CR	5	expose	tcell	CR_PR	4.775	1.82621	4.08113	-0.00238464	2.89376	0.886853	2.08416	2.07631	0.00248309	0.000552855	3.42043	0.770171	0.00044994	0.469485	4.64219	3.65388	0.918866	1.14613	-0.000864312	4.54e-05	1.50812	-0.00223896	0.000820342	-0.000410496	0.00305287	4.38158	0.468205	0.000901183	4.77614	0.257196	0.00266413	1.7432	0.0487865	-0.000911222
CR_5_3_tcell_cd45_13835	-26.8552	-12.479	C13	CD16NK	CD16NK	CR	5	expose	tcell	CR_PR	3.94009	2.12881	4.13161	0.000699524	3.25813	0.40419	3.45931	2.99134	-0.00192849	-0.000755906	3.89664	1.78623	-0.000475073	-0.00286002	5.02823	3.96429	1.16767	0.698059	-0.000712861	0.00703155	-0.00110132	1.59984	-0.00321762	0.028901	5.8e-05	4.723	-0.000107612	0.71224	4.40851	0.00144143	0.824681	0.479528	1.0517	2.75505
CR_5_3_tcell_cd45_4798	-25.0468	-4.13917	C13	CD16NK	CD16NK	CR	5	expose	tcell	CR_PR	5.17149	0.287954	4.11764	-0.00143022	0.956788	-0.00148121	1.92267	2.60562	0.715155	-0.000912114	5.0115	-0.00198134	-0.00132711	0.00142397	4.39535	3.45183	1.05652	0.000665901	-0.00088972	-0.00269188	2.56624	-0.00233843	0.489402	-0.00128343	0.272228	2.17317	-0.000636454	0.386841	2.21958	-0.000505415	-0.000936808	0.0410329	0.735609	2.34637
CR_5_3_tcell_cd45_10247	-24.3436	-9.95197	C13	CD16NK	CD16NK	CR	5	expose	tcell	CR_PR	5.10392	1.83671	4.15931	0.857357	2.79767	-0.000753852	0.000947702	3.13222	-0.000562717	0.00153828	3.45667	2.10954	0.000172951	0.856061	4.72964	3.74408	0.784831	1.22904	0.00316795	0.457423	-0.000493304	1.18933	0.000780834	0.0128374	0.815639	4.5644	0.000644742	0.00205799	4.91621	0.966154	1.53885	0.0908912	1.71122	4.23045
CR_5_3_tcell_cd45_4809	8.48946	-23.9186	C7	Tcell	HLADR_CD8	CR	5	expose	tcell	CR_PR	4.94273	-0.00308916	3.75866	0.00149781	0.00241552	0.824118	5.12779	3.9679	0.000626702	0.000692577	4.90167	2.24557	0.00285634	1.51638	4.92513	3.28483	1.69795	2.29935	0.00139199	-0.000118237	-0.000804393	0.0018958	2.33459	1.97962	-0.0023491	4.01508	5.18769	0.529428	0.271581	0.00405473	0.0745627	0.0011871	3.48171	1.53429
CR_5_3_tcell_cd45_23948	-22.0531	-4.86674	C13	CD16NK	CD16NK	CR	5	expose	tcell	CR_PR	3.75582	-0.000764068	2.86317	-0.00169839	1.7326	0.65801	0.64372	3.0292	0.0985635	0.000193938	3.29533	0.0265795	-0.00102968	0.611901	4.01002	2.77823	0.840258	0.403001	0.00295008	0.0465937	2.07333	1.10941	0.00197064	0.0011273	-0.00151616	3.90819	1.42025	1.3823	3.02418	1.04774	1.46624	-0.000391725	0.000414244	0.434339
CR_5_3_tcell_cd45_30457	30.4916	-9.36308	C14	Tcell	CD9_CD4	CR	5	expose	tcell	CR_PR	3.62877	0.00154389	1.66904	2.34954	0.000224669	2.62275	0.000459378	2.48547	0.538012	-0.00165569	3.5584	0.775118	-0.00522596	-0.000214034	4.34715	1.52972	3.23179	1.10705	-0.00177303	0.855771	-0.0019145	0.00138517	0.00513905	1.73531	0.889165	-0.000544586	3.96688	0.454616	0.00187697	0.00332069	0.000457122	-0.000142661	2.26151	1.47996
CR_5_3_tcell_cd45_4343	-22.928	-8.96352	C13	CD16NK	CD16NK	CR	5	expose	tcell	CR_PR	5.17253	0.925089	4.50084	0.00028011	2.00968	-0.00153925	0.973655	1.37755	0.00175467	0.00343131	4.80779	0.703304	0.00203592	-0.00147525	4.72368	3.78577	1.581	0.000389671	-0.00237672	0.00243	0.00190815	0.0328861	0.842069	-0.00135491	0.00298319	3.86516	1.82e-05	0.184529	5.27892	1.55889	0.00166351	0.000229074	0.0890578	3.20573
CR_5_3_tcell_cd45_15571	12.938	29.5476	C6	Bcell	Bcell	CR	5	expose	tcell	CR_PR	4.35902	2.54541	0.00139366	-0.000441701	0.17666	0.00125443	0.00475225	-0.000408086	0.000999624	-6.66e-05	1.0065	0.00209156	0.0016679	0.0021956	4.42018	2.94696	3.00579	-0.00179087	-0.00156045	0.72282	-0.000517327	-5.94e-05	1.86304	0.00148461	-0.00169816	5.5832	-0.00236002	0.000772551	0.000759388	0.000924078	3.5299	-0.00102428	-0.00280652	3.10646
CR_5_3_tcell_cd45_27682	-25.9437	-5.91241	C13	CD16NK	CD16NK	CR	5	expose	tcell	CR_PR	4.99261	0.341395	3.80365	-0.00270726	2.31372	-0.0014709	2.39286	2.82379	-0.000251473	0.00196151	4.13291	0.00058092	0.000942905	0.000791799	4.68479	3.67977	0.950793	-0.00353865	-0.00328711	0.09695	2.80747	0.00015865	-0.000304146	0.0146089	0.00142321	3.51373	0.00130839	2.2564	3.69026	0.00015881	2.08748	0.223725	0.456981	2.4992
CR_5_3_tcell_cd45_17226	-17.5849	19.7279	C12	monocyte	monocyte	CR	5	expose	tcell	CR_PR	4.44289	0.000637416	3.87325	0.185047	2.62179	2.37064	-0.00313978	0.000417718	0.00170622	0.0622612	1.45229	0.763072	0.00333546	0.002562	3.64782	3.90949	1.57653	0.000785173	-0.000995315	0.211654	0.00121779	3.03672	1.91879	-0.00299647	1.13895	-0.00196689	0.00155095	1.8466	-0.00381072	0.000334912	4.23365	-0.00259764	0.0585931	2.95294
CR_5_3_tcell_cd45_37450	33.7547	2.57236	C14	Tcell	CD9_CD4	CR	5	expose	tcell	CR_PR	4.07066	0.000988986	2.23861	1.90699	0.0446196	3.91527	0.935945	0.646781	1.18808	0.791237	4.51666	3.29426	1.04233	-0.00038096	4.1458	3.8853	0.824772	3.04718	-0.000371826	1.10863	-0.000961933	2.21199	2.04278	0.50739	0.00307814	-0.000402945	4.66173	-0.00186124	-0.00102645	0.00293969	0.000407905	0.00407701	2.65632	-0.00246528
CR_5_3_tcell_cd45_26818	-11.5134	9.05776	C12	monocyte	monocyte	CR	5	expose	tcell	CR_PR	4.7003	2.50644	4.5311	1.97242	4.0121	1.49109	0.0783153	0.00276215	0.00234049	-0.000620272	-0.000338502	1.82615	-0.000532959	0.913239	5.69684	4.54278	2.33194	1.06639	0.0441359	0.0153984	0.000575905	2.73212	3.47102	-0.000572452	-0.000825516	0.787466	0.000357003	4.97731	1.95047	0.535422	4.14619	0.000281159	0.495398	3.22089
CR_5_3_tcell_cd45_30856	-4.19673	-27.0343	C21	Tcell	HLADR+CD8	CR	5	expose	tcell	CR_PR	5.1641	0.741743	4.13032	0.45936	2.84129	-0.00181197	5.03987	3.19877	-0.00071226	-0.0022011	4.2444	3.13879	-0.0022768	1.71988	4.80719	3.56431	2.0761	2.52446	-0.000608483	-0.00104043	-0.00132209	3.23691	1.09035	1.55868	1.84249	-2.67e-06	4.88687	1.78518	1.4516	-0.00424912	3.99553	0.122219	0.212263	1.555
CR_5_3_tcell_cd45_16225	-0.292493	-9.86764	C20	Tcell	HLADR+CD8	CR	5	expose	tcell	CR_PR	5.23427	3.02445	4.63164	1.27077	3.64378	2.94822	3.20153	2.83433	0.000889536	-0.00284204	4.52252	2.84637	-0.000470383	1.71084	6.13293	4.31713	3.0455	1.07756	0.000858106	0.00288069	0.000179355	3.16531	3.71675	0.868907	0.00247107	4.07471	3.58033	4.37361	1.38994	0.120217	4.54598	0.00182788	0.0239169	3.21946
CR_5_3_tcell_cd45_30552	-26.7648	0.104238	C15	CD16NK	CD16NK	CR	5	expose	tcell	CR_PR	4.49996	1.06902	4.13816	0.00408729	1.73852	-0.00281314	1.38606	3.90701	1.12e-05	0.00240874	3.89599	0.00107657	0.00269965	1.02518	4.99369	3.67113	0.0283188	0.0029266	0.000481865	1.1902	3.13774	0.132605	1.4107	-0.00204674	-0.000515326	4.41163	-0.00428183	0.412316	0.000934696	0.000901011	2.8933	-0.000834134	0.138632	3.23452
CR_5_3_tcell_cd45_528	-26.4964	-11.9257	C13	CD16NK	CD16NK	CR	5	expose	tcell	CR_PR	3.64962	2.59769	4.33344	0.000424414	2.51109	-0.00101211	1.80483	3.31327	0.00268476	0.00246658	4.27723	0.00367965	-0.000990852	-0.00211149	4.90188	3.94453	1.90967	0.881382	-0.000922442	0.0023607	0.00154261	0.286569	0.894417	0.00163894	-0.000653392	4.03179	0.166784	0.00221378	4.74789	1.27587	0.003726	0.000994915	0.0027433	0.708877
CR_5_3_tcell_cd45_24743	9.01305	10.8634	C8	Tcell	CD9_CD4	CR	5	expose	tcell	CR_PR	4.55199	2.22545	2.66618	3.46218	0.10298	3.77132	0.77305	1.02398	-0.00323903	0.00235742	4.58324	0.308914	-0.00258831	1.54474	4.84816	2.47356	2.02165	1.80337	0.415697	0.000615161	1.79469	3.04339	2.4882	0.0021298	-0.00395285	2.08635	4.95458	0.000384146	3.10353	0.000585571	-0.0023073	-0.00379381	2.53494	0.684777
CR_5_3_tcell_cd45_9150	8.63547	25.4304	C6	Bcell	Bcell	CR	5	expose	tcell	CR_PR	4.87659	1.6027	0.00194863	0.530383	1.55406	1.1569	0.665731	-0.00158267	0.00103624	0.00282128	0.00178747	0.000280766	0.00352098	0.00240532	4.34929	2.60592	3.66378	0.000692417	-0.000510227	0.356094	0.512	0.564007	-0.00176114	0.657042	0.0017519	3.81598	0.00148153	2.8875	-0.0020498	-0.00167421	4.55002	-0.00180109	1.09486	1.06272
CR_5_3_tcell_cd45_663	1.2782	-10.4439	C20	Tcell	HLADR+CD8	CR	5	expose	tcell	CR_PR	4.67594	1.84363	3.5384	1.83635	2.91145	0.6117	4.04022	3.1189	1.27509	0.0687877	4.6164	3.10944	0.00348487	1.01915	5.3146	4.42824	3.21089	2.77216	0.509434	-0.00324155	0.00362556	2.17194	2.47331	0.950533	1.85076	0.790018	4.94773	3.78382	-0.000793952	-0.00364788	5.04822	0.00135483	3.17381	1.19768
CR_5_3_tcell_cd45_30867	-9.26661	-17.7339	C24	Tcell	Tcell	CR	5	expose	tcell	CR_PR	4.72191	2.57327	4.41628	1.44891	2.32702	0.571652	5.02456	2.60581	0.000297886	0.00065965	4.70977	2.06833	1.1497	1.65593	5.1281	4.6511	2.09884	0.737543	0.747169	0.00255822	0.00105034	1.37769	2.58728	-0.00026459	-0.00341124	3.86869	4.59833	3.20261	5.18741	1.43629	1.92406	0.0626015	2.14975	2.68936
CR_5_3_tcell_cd45_35730	25.7089	3.76399	C14	Tcell	CD9_CD4	CR	5	expose	tcell	CR_PR	4.93275	6.91e-05	3.54891	1.82279	1.04157	3.45456	1.57855	2.62704	1.28004	0.00276036	4.63622	2.60225	-0.000767677	0.00388721	4.77769	3.58295	3.26928	2.46691	-0.00264972	0.0893078	0.000144562	2.6098	2.19956	1.68597	0.131043	2.99579	4.86275	-0.000869159	0.00167614	-0.00317248	0.000617246	0.472614	2.60313	1.35623
CR_5_3_tcell_cd45_20475	16.2702	-14.2292	C5	Tcell	CD9_CD4	CR	5	expose	tcell	CR_PR	4.23719	1.08403	1.98066	3.3133	0.133514	2.90933	1.60566	2.37459	-0.00173577	0.539112	3.44009	0.412375	7.21e-05	-0.000766054	4.04512	2.99305	4.21586	1.94645	0.433548	0.000234486	0.00054262	1.73567	2.76269	2.1231	2.10482	3.44381	5.00635	0.788492	0.813625	0.00095708	1.06875	0.00208645	2.09862	3.13578
CR_5_3_tcell_cd45_30481	28.4733	11.4689	C14	Tcell	CD9_CD4	CR	5	expose	tcell	CR_PR	4.86637	-0.00189255	3.3937	2.56633	-0.00143153	3.65449	1.06975	0.000891978	0.000622838	-3.82e-05	4.74449	3.00047	0.00122418	0.000497869	4.58739	2.79995	3.94315	2.70698	-4.43e-05	0.000603996	-0.00390924	3.47687	2.37488	1.69477	0.232465	-0.000348561	4.82892	0.000624077	-0.00103938	-0.00148303	0.000181697	0.00270357	2.91669	0.00375254
CR_5_3_tcell_cd45_793	-5.76099	-16.7416	C20	Tcell	HLADR+CD8	CR	5	expose	tcell	CR_PR	3.87589	0.0265413	2.21517	1.53465	1.50977	0.740168	2.40857	1.6739	0.000374538	-0.00389165	4.43972	-0.00150313	0.00255334	0.142103	3.47873	2.46434	7.42e-05	0.253711	-0.000178009	1.09898	0.00287554	0.974359	1.41615	1.76957	0.950494	0.995372	3.83341	6.28346	3.00817	0.00105263	-0.00131024	0.00221251	2.79495	-0.00479399
CR_5_3_tcell_cd45_39019	27.3755	7.89871	C14	Tcell	CD9_CD4	CR	5	expose	tcell	CR_PR	5.4907	1.24172	2.99077	3.64987	0.00120686	4.43459	0.957112	2.91574	1.33994	0.253454	4.80617	2.31343	0.473863	1.04192	5.44741	3.44512	4.04309	3.45239	-0.000931384	-0.0013131	0.00998883	3.07729	2.07833	0.00617301	0.429654	-0.000778338	4.37568	0.00123316	-0.000285186	0.246804	1.14844	0.000811866	4.08581	0.42097
CR_5_3_tcell_cd45_28476	2.98914	-27.6931	C7	Tcell	HLADR_CD8	CR	5	expose	tcell	CR_PR	4.92098	1.91804	3.1437	0.172591	0.000437888	-0.000402952	4.32545	2.75364	-0.00131602	0.000939814	4.5273	1.85263	0.152144	0.170306	5.29176	3.20169	2.46714	0.596197	-0.00186827	0.415967	0.00383429	2.13384	2.39471	-0.00471816	-0.000340428	0.00217675	3.81513	-0.000607001	0.0350286	-0.000654365	1.63762	0.00550166	2.20356	1.45489
CR_5_3_tcell_cd45_22232	28.2265	8.81046	C14	Tcell	CD9_CD4	CR	5	expose	tcell	CR_PR	4.98045	2.89102	3.52939	3.84266	-0.0034416	3.7812	0.000456497	1.56434	0.129308	-0.00110242	5.10648	3.12781	0.509152	-0.000419503	5.05486	4.23093	3.42207	3.93449	-0.000179543	-0.00461162	-0.00107497	3.2491	3.9839	-0.00282905	-0.00120693	0.70522	4.44322	-0.00096157	-0.00280149	-0.0034022	0.00112962	0.00100807	4.0041	-0.00157309
CR_5_3_tcell_cd45_25036	-2.8424	-30.5064	C21	Tcell	HLADR+CD8	CR	5	expose	tcell	CR_PR	5.02889	-7.85e-05	3.73621	3.13907	0.743825	0.522333	4.32958	-0.00242353	-0.000945822	-0.00133926	4.91111	1.47567	0.190341	1.81662	4.28792	2.3612	1.24265	0.129509	-0.00113962	0.00308979	0.00339408	2.82249	0.339923	0.36973	-0.000103675	1.26238	4.387	0.00113667	-0.000943901	0.00150724	2.52849	0.00247588	0.0317089	-0.00273189
CR_5_3_tcell_cd45_32489	-21.8539	-4.10192	C13	CD16NK	CD16NK	CR	5	expose	tcell	CR_PR	3.92549	0.00298245	3.2415	0.844906	2.44415	-0.00127399	0.559907	2.69021	-0.000503536	-0.000851268	2.86276	0.000456402	0.000270092	0.60653	4.58705	2.74932	2.17763	0.262985	-1.24e-05	0.0803443	0.00236783	0.45772	0.706583	-0.00469674	-0.00027502	3.93118	1.43234	1.74248	4.15389	0.00300508	2.41127	1.27911	1.95404	2.95647
CR_5_3_tcell_cd45_25605	-17.2893	-2.77416	C13	CD16NK	CD16NK	CR	5	expose	tcell	CR_PR	5.08229	2.76114	4.6017	0.243912	1.04842	0.00166792	4.02212	3.20255	0.00156122	-0.00374321	5.26433	2.14814	0.00347603	0.000438947	5.47358	4.36215	2.61272	0.168758	-0.000464646	0.72936	0.0523327	1.6827	2.92879	0.000695314	0.00328042	4.97078	1.42285	2.29977	4.77386	0.553444	4.47287	0.467672	1.4415	3.42759
CR_5_3_tcell_cd45_34867	-14.2816	21.4999	C12	monocyte	monocyte	CR	5	expose	tcell	CR_PR	4.09062	1.35505	4.05315	0.000673538	3.47716	-0.00183289	-0.00116555	0.00104966	-0.00154276	0.00142611	-0.00202556	2.49639	-0.00115793	1.14195	4.85549	4.23755	2.56121	0.347999	0.63458	-1.6e-05	0.00163781	2.47431	-0.000610456	-0.00365325	0.132929	2.71239	1.58345	2.54343	0.355452	-0.000532071	3.18797	-0.000579025	7.45e-05	1.87517
CR_5_3_tcell_cd45_16007	-16.8836	1.70176	C16	others	others	CR	5	expose	tcell	CR_PR	4.02218	0.63194	4.39616	-0.000276107	3.37383	0.00149098	0.567972	1.80812	0.000632028	0.00177761	3.44155	1.51911	0.00204786	1.77084	5.00045	4.04364	2.11053	0.1517	0.000208707	-0.00375537	2.27089	1.55852	2.17921	0.000469717	-0.000667838	4.52763	0.00252397	6.75113	4.74982	1.73042	1.88714	-0.000467538	0.343311	2.91659
CR_5_3_tcell_cd45_3802	18.3054	-15.5155	C5	Tcell	CD9_CD4	CR	5	expose	tcell	CR_PR	4.56621	0.249917	2.15834	2.58521	0.672344	3.72243	-0.00434593	2.96966	-0.0021199	0.129388	3.9657	0.0614948	-0.000830848	0.15421	4.26943	3.02664	4.95795	1.81825	0.787867	0.0014992	0.00429908	1.14211	2.53579	0.102905	0.822552	4.4534	4.94153	-0.00114058	0.158441	-0.00166271	0.000371507	0.758139	2.79202	0.471329
CR_5_3_tcell_cd45_3632	-25.6067	-11.5476	C13	CD16NK	CD16NK	CR	5	expose	tcell	CR_PR	4.83043	1.17047	4.39767	0.636578	2.0069	0.335495	2.52049	2.74447	-0.000938182	-0.00107589	4.91844	1.50787	-0.00165867	0.000118265	4.26402	3.36369	1.13293	1.22854	-0.000351777	-0.00306323	1.94487	-0.000424349	0.636811	0.531311	0.00539167	4.56842	0.00190014	-2.5e-05	3.85357	0.018197	2.30378	0.767596	1.8849	3.30632
CR_5_3_tcell_cd45_38026	-26.9544	-12.6732	C13	CD16NK	CD16NK	CR	5	expose	tcell	CR_PR	5.20697	0.577029	3.611	0.718603	3.42379	-0.00021227	2.80331	3.40726	-0.00424717	0.000962268	3.56092	0.1251	-0.00386693	0.00389208	4.9781	3.79746	2.39021	1.69976	0.239776	-0.00210199	0.00293682	2.57307	1.02012	-0.00378847	0.495361	4.46214	0.00131668	0.000655037	5.17488	0.383747	1.17759	0.204627	0.555466	3.24833
CR_5_3_tcell_cd45_22300	15.5996	11.4586	C14	Tcell	CD9_CD4	CR	5	expose	tcell	CR_PR	4.70698	1.26675	2.39667	2.88828	0.587452	3.96333	1.26506	2.39759	2.01928	0.159834	4.45565	2.26668	-0.00127273	0.00221301	4.26785	3.91948	2.5142	2.25481	0.176787	-0.00310067	-0.00115175	2.30934	2.44041	2.68513	2.15667	-0.00219909	4.79709	1.99393	0.000711968	0.675691	-0.00123459	-0.00375188	1.57878	-0.00269269
CR_5_3_tcell_cd45_16648	-25.5558	-0.491574	C15	CD16NK	CD16NK	CR	5	expose	tcell	CR_PR	5.29809	1.48856	4.70857	-0.00245341	1.90146	0.137569	4.09044	3.04361	0.43833	0.000111904	4.81261	-0.00143118	0.00128563	0.018198	5.4091	4.16998	0.622819	0.000240654	0.00346821	0.138037	1.47054	-0.00193371	1.00136	-0.0030607	0.0015691	4.79696	-0.000556961	-0.00161316	1.82822	0.00157833	2.33173	-0.000746634	0.0190664	2.82499
CR_5_3_tcell_cd45_29532	11.607	23.1481	C6	Bcell	Bcell	CR	5	expose	tcell	CR_PR	4.64707	2.6958	1.0819	0.0183384	1.68897	1.10857	-0.00166701	-0.00128944	-0.00252402	0.0972192	0.000399371	0.000279674	0.000860602	0.28059	4.67833	2.83623	4.18471	1.15833	0.000316225	2.58239	0.000100209	0.000816658	2.67087	0.00201539	-0.000170899	5.07522	-0.00382337	2.21537	0.307854	0.00343117	4.71004	-0.000204545	0.417431	2.08051
CR_5_3_tcell_cd45_13054	-14.8618	-10.9015	C24	Tcell	Tcell	CR	5	expose	tcell	CR_PR	5.04525	2.18766	4.31298	1.3522	3.31916	0.0003757	1.8008	4.16655	0.000272035	0.0935246	3.40812	0.861229	0.0038133	1.85494	5.17009	4.18601	2.87502	0.906345	0.000945876	8.36e-05	0.207311	0.651881	1.31759	-0.000375016	0.00192158	4.74648	4.24868	0.000679958	5.25465	0.608189	1.61348	-0.00367111	0.0314404	3.8807
CR_5_3_tcell_cd45_22253	-27.1053	-12.6528	C13	CD16NK	CD16NK	CR	5	expose	tcell	CR_PR	5.17243	2.13218	4.76497	1.33813	3.76532	-0.00362054	4.26688	3.3535	0.0012462	-0.00239569	3.65019	0.750171	0.002167	0.0952186	4.8877	3.86226	0.692645	0.000897105	0.00223292	-0.0028156	-0.00221442	1.01404	-0.000374245	0.969253	-0.00131367	5.65926	-0.000758835	0.00233337	4.88397	0.181374	1.61474	1.02506	0.907588	3.76689
CR_5_3_tcell_cd45_6502	-23.9163	-6.54247	C13	CD16NK	CD16NK	CR	5	expose	tcell	CR_PR	4.39595	-7.1e-05	3.83565	-0.000765003	1.8817	-0.00344843	0.863359	1.65875	0.000440404	-0.0024925	4.40033	0.525573	0.00471789	-0.00123788	3.99722	3.01683	1.25456	-0.000426892	0.00144643	0.00163178	0.954655	-0.00103648	1.87956	0.00220662	-0.00363123	3.77756	0.00122296	0.00100745	3.08025	-0.00619625	-0.000386969	1.44991	-0.00207084	1.24193
CR_5_3_tcell_cd45_3103	11.1883	2.13519	C9	Tcell	CD9+CD4	CR	5	expose	tcell	CR_PR	5.0884	3.3831	3.2462	1.81463	1.29934	4.26316	2.44159	2.85114	1.99706	2.11042	5.14765	1.74324	-0.00075381	1.13786	4.65475	3.95361	3.58467	4.11543	0.714855	0.176624	1.07553	2.87046	3.5816	2.92592	1.3702	1.74084	4.53767	6.54983	3.90339	-1.05e-05	0.311324	0.22502	3.77906	0.907292
CR_5_3_tcell_cd45_38913	-26.9193	-12.5893	C13	CD16NK	CD16NK	CR	5	expose	tcell	CR_PR	4.8176	1.07494	3.64133	0.806887	3.26897	0.130928	2.69215	2.83794	0.038905	-0.00133258	3.0285	0.568479	-0.00193414	0.722738	5.1957	3.89646	1.28796	5.63e-05	-0.00254692	0.485548	0.00191072	1.31404	2.34698	0.000675928	0.00273396	3.98832	0.172988	0.555622	4.42662	0.0303541	0.622568	0.0792002	0.854888	3.16071
CR_5_3_tcell_cd45_32411	13.5121	14.7518	C14	Tcell	CD9_CD4	CR	5	expose	tcell	CR_PR	4.49218	0.65303	3.23601	3.18646	2.56718	3.07364	-0.00167609	0.00160938	0.00123085	0.00317527	4.76645	2.73926	0.00199392	-0.000945644	4.96709	3.49143	3.36326	2.43458	-0.00121113	0.19605	-0.000349106	2.04301	1.30445	2.21254	0.578783	0.865167	4.7569	1.59987	1.03617	-0.00132151	3.51782	-0.00103424	0.00343899	0.000147906
CR_5_3_tcell_cd45_11080	-23.1754	-8.17855	C13	CD16NK	CD16NK	CR	5	expose	tcell	CR_PR	4.4812	0.333541	3.75869	0.484293	2.78022	0.00220268	0.00111365	2.55966	5.15e-05	0.566087	4.53182	1.00185	0.00023166	0.899162	4.63121	3.53273	1.17246	0.407713	-0.00296699	0.0248606	0.00164356	2.02669	0.000188264	0.00167561	0.0955161	4.05238	0.00156226	0.61427	4.99953	0.340725	2.35808	-0.000587614	1.58052	3.62906
CR_5_3_tcell_cd45_20992	1.87611	-25.8259	C7	Tcell	HLADR_CD8	CR	5	expose	tcell	CR_PR	5.33459	2.66149	4.50119	3.07323	0.79962	-0.000497635	4.72924	1.55794	-0.000386978	-0.00398473	5.24384	2.23818	0.0939804	1.57592	5.33874	4.13766	2.02057	2.78689	0.00322266	-0.00153775	-0.00226831	4.14517	2.86448	3.40185	0.407869	0.00212781	4.54433	1.80289	0.300164	-0.000456465	1.69471	0.00141591	1.768	1.77763
CR_5_3_tcell_cd45_20316	-35.7705	-4.97923	C19	CD16NK	CD16NK	CR	5	expose	tcell	CR_PR	5.15013	1.66485	4.44716	0.634858	3.84289	1.22285	2.81403	4.1895	-0.00212616	-0.00170208	-0.000952135	1.43945	-0.00392152	0.643206	4.75146	4.13799	1.98339	0.580204	0.00213998	0.0239951	2.86514	0.583108	2.63898	0.0638654	0.00128703	4.97129	0.265272	2.01156	3.87264	-0.00165552	-0.00169326	0.00353803	0.943708	4.56887
CR_5_3_tcell_cd45_16680	-29.319	-10.2566	C13	CD16NK	CD16NK	CR	5	expose	tcell	CR_PR	5.06268	1.72745	4.21087	0.00314544	2.91777	0.000493892	2.64077	3.3384	0.3348	0.750334	4.65523	0.688863	0.000803704	0.670052	5.01407	3.74442	0.673495	0.000380373	0.000515816	-0.000549036	3.34101	0.184298	1.83837	1.99e-05	-0.000291613	4.65609	0.481481	-0.00147479	4.2106	0.138653	-0.0026099	1.01398	0.523631	3.49791
CR_5_3_tcell_cd45_38890	-10.7519	12.8667	C12	monocyte	monocyte	CR	5	expose	tcell	CR_PR	3.80682	1.93039	4.23293	0.51395	3.20273	0.773309	-0.000207603	1.14668	-0.0015597	0.0228472	0.808807	2.71881	-0.000278746	1.09933	5.41751	4.36238	2.03408	1.49295	0.482759	-0.0039485	-0.000164138	2.65299	3.64289	0.00121163	0.00108945	1.50567	0.00222436	3.31728	1.71112	2.78e-05	2.40958	-0.00237711	-0.00692141	1.40192
CR_5_3_tcell_cd45_17194	11.2284	-5.46361	C9	Tcell	CD9+CD4	CR	5	expose	tcell	CR_PR	4.29722	0.199236	2.03071	3.21774	2.23931	3.82696	-0.00229858	2.50265	0.00172716	-0.00285357	3.82327	0.000389658	-0.00134149	0.00411458	4.20819	3.07245	4.41221	1.8729	0.484324	-0.00340786	0.00134635	0.355119	1.22703	2.11885	1.05395	4.48642	4.2786	5.31723	1.07557	0.00422388	0.00116683	-0.0015901	1.71637	1.03486
CR_5_3_tcell_cd45_19310	-17.8518	-1.54726	C13	CD16NK	CD16NK	CR	5	expose	tcell	CR_PR	3.5181	1.21072	4.00452	0.00306691	2.68348	-0.00149303	2.50456	3.35327	0.00221646	-0.000580051	2.53517	0.555735	-0.00102091	-0.00130567	4.44652	3.4618	1.50418	-0.00317194	-0.00035312	-0.00051011	1.48e-05	1.69691	-0.00387842	-0.00258495	0.00103075	4.19803	-0.00209403	3.82409	4.78793	0.347627	1.62732	-0.000915609	-0.00343693	0.274483
CR_5_3_tcell_cd45_9291	-20.7057	2.13717	C16	others	others	CR	5	expose	tcell	CR_PR	3.98532	0.473081	3.43	0.620479	2.97473	0.749302	-0.000783304	3.99328	-0.00157087	0.00247048	1.97923	0.00104013	0.000592708	0.766034	4.83317	3.48915	1.0028	0.727029	-0.0006617	0.275096	2.15007	0.0619007	1.09569	0.243325	0.00321078	3.72488	0.402726	6.39728	4.16858	0.00182584	0.00131173	0.000641216	0.62572	2.90447
CR_5_3_tcell_cd45_20627	27.7057	10.7884	C14	Tcell	CD9_CD4	CR	5	expose	tcell	CR_PR	5.19732	0.664032	3.06819	2.3272	0.879189	4.28584	2.24153	0.798406	-0.000235383	1.69605	4.32213	2.06952	0.000792474	-0.00338503	5.36567	4.00781	3.3186	3.01532	0.000154951	-0.000838748	0.00200011	2.52386	2.91098	1.70335	1.96593	1.80957	4.60208	0.00491924	-0.000504051	-0.00174862	0.00195525	0.0951066	3.13958	2.13417
CR_5_3_tcell_cd45_30402	-28.1631	-11.4615	C13	CD16NK	CD16NK	CR	5	expose	tcell	CR_PR	4.83578	1.37074	4.15791	0.779439	3.26964	0.000887387	2.61756	3.41123	-0.000888734	0.984242	3.63605	1.27843	0.804631	1.24381	4.94138	4.22005	1.67901	0.279908	0.213964	0.000742791	1.53772	0.489867	0.935176	7.83e-05	0.364474	4.24061	0.0481332	2.24836	4.22861	-0.00372306	-0.00142029	-0.00112329	0.519501	3.84947
CR_5_3_tcell_cd45_34565	10.8444	-16.1752	C18	Tcell	DN	CR	5	expose	tcell	CR_PR	4.74264	0.735009	3.16596	3.6938	3.9952	3.63823	0.00312303	0.159542	0.403163	0.00278756	4.40769	3.38969	0.00206284	-0.00201417	5.02828	3.27295	3.49856	3.56263	1.02767	-0.00024088	-0.00116266	-0.000611808	0.485581	2.42724	1.71226	6.34455	5.72172	-0.00464415	1.67179	0.00170942	0.000497044	0.18337	-0.000493449	0.413956
CR_5_3_tcell_cd45_17670	-26.5638	0.0812068	C15	CD16NK	CD16NK	CR	5	expose	tcell	CR_PR	4.62968	1.57243	4.02031	0.174029	2.26449	0.0354816	0.154191	4.37694	0.00163276	0.000890446	4.72622	1.46175	0.403217	0.437801	5.05627	3.33054	-0.000357147	0.000186641	-0.000446606	0.00409359	2.11483	0.787104	2.3466	0.00543596	-0.00167894	4.07242	0.481284	0.395243	0.595622	-0.00149405	1.60677	0.21233	0.173459	2.82753
CR_5_3_tcell_cd45_15569	-14.3448	-12.754	C24	Tcell	Tcell	CR	5	expose	tcell	CR_PR	5.35696	-0.000713118	3.8569	1.80956	4.2534	-3.33e-05	2.00405	3.58394	-0.0023609	-0.000450617	4.94158	0.479905	0.00512207	0.00289261	4.80715	3.37906	3.38821	3.22645	0.251985	0.000576823	2.06195	1.83683	1.58763	1.8387	0.000763168	5.04224	4.13441	0.00109037	3.92104	0.000638176	3.74839	0.257502	-0.00140125	2.15828
CR_5_3_tcell_cd45_21634	20.883	-17.7004	C5	Tcell	CD9_CD4	CR	5	expose	tcell	CR_PR	3.85925	0.000555619	1.51776	2.3257	1.62765	3.56695	1.02314	2.14655	0.561928	0.000516363	3.70693	-0.00047607	0.00229652	0.185304	3.52822	0.495942	4.57878	2.34385	0.336142	0.227417	0.000570439	0.000795428	-0.000641704	1.7382	0.0824324	4.00554	5.19477	-0.00117014	0.00533082	0.00044448	-0.00126171	0.130385	1.38894	0.00240513
CR_5_3_tcell_cd45_11722	14.6688	27.7009	C6	Bcell	Bcell	CR	5	expose	tcell	CR_PR	5.09486	0.654018	0.504702	0.129317	2.34385	7.97e-06	-0.000161212	1.9987	0.0482507	0.105409	0.00236439	-0.000206469	-0.000899873	-0.00038683	4.7549	3.7105	3.43373	0.000258997	0.00134197	3.22618	0.0027545	0.00110243	3.23625	0.0379595	0.503757	5.04269	0.0684012	0.909152	0.117492	-0.00101294	3.96562	0.00167724	0.000224868	1.97495
CR_5_3_tcell_cd45_5083	-27.2248	-12.7794	C13	CD16NK	CD16NK	CR	5	expose	tcell	CR_PR	4.77408	3.0883	4.80904	-0.000531794	3.36855	-0.00129324	3.76058	3.69272	-0.00029279	-1.37e-05	4.12454	1.73161	0.149775	0.274059	5.45325	3.79553	1.6978	-0.00155133	-0.00125605	-0.000248289	1.29752	0.148407	1.79005	0.00378911	0.319588	4.9622	0.000844051	-0.00301797	5.26467	0.638721	0.836631	0.00165147	0.00074118	3.17618
CR_5_3_tcell_cd45_36008	-13.5486	-6.69843	C24	Tcell	Tcell	CR	5	expose	tcell	CR_PR	4.55468	0.756016	4.18583	-1.77e-05	1.0126	0.228158	2.08761	3.651	-0.001517	0.000177464	5.00315	1.97002	-0.00529654	0.00329663	4.51425	3.66549	-0.0010427	0.00218452	0.954052	0.00100122	0.00274318	1.73e-05	2.94855	0.00221709	-0.00148049	4.1731	2.99463	3.32806	4.23327	-0.00486691	1.91911	0.000628323	0.233887	1.57988
CR_5_3_tcell_cd45_32798	2.92887	-4.49531	C22	Tcell	DP	CR	5	expose	tcell	CR_PR	5.44943	0.871903	4.21998	2.76113	3.99105	3.92349	-0.000869528	4.62758	1.63267	0.00224737	3.91902	1.8096	1.05826	1.06988	5.26031	3.04737	3.30391	2.50584	-0.00356276	1.27633	3.14506	2.24741	1.0364	2.70083	2.15306	3.9087	5.39504	2.06309	3.08619	0.442397	-0.00288628	0.00200032	1.27635	4.24226
CR_5_3_tcell_cd45_6025	16.2499	12.3171	C14	Tcell	CD9_CD4	CR	5	expose	tcell	CR_PR	5.30379	2.01728	3.8426	2.57659	0.000527182	4.39172	-0.000759458	2.73677	2.2406	0.000499104	4.46578	3.18328	0.016663	2.03e-05	4.68643	3.64017	1.84912	2.4948	0.00305137	-0.00205809	0.11741	2.75804	2.40128	2.57867	1.33916	1.71086	5.27091	0.00270432	0.840516	0.00390886	0.0026123	-0.00263321	-0.00150318	0.000378863
CR_5_3_tcell_cd45_10075	19.0696	2.22994	C14	Tcell	CD9_CD4	CR	5	expose	tcell	CR_PR	5.40941	0.164679	2.86616	3.46788	-0.00273293	4.36087	0.738298	2.03338	2.59232	1.45427	4.74257	2.63106	-0.00113306	0.941885	5.03501	4.08525	4.35324	3.63336	1.36433	-0.00190338	0.067812	2.02136	2.38917	1.93684	0.00447038	1.75543	5.39086	2.29103	0.59281	7.22e-05	0.00108126	0.00123668	3.94854	2.01342
CR_5_3_tcell_cd45_12781	-20.0763	-3.09092	C13	CD16NK	CD16NK	CR	5	expose	tcell	CR_PR	5.02672	0.736081	4.64831	0.382072	3.33655	-0.00213392	1.03842	3.24292	0.00152659	-0.000527208	4.85208	1.681	0.000132246	0.000655802	4.76503	3.94552	1.77659	0.385753	0.00208567	-0.00349902	3.70482	0.0886351	-0.000283257	0.0545993	0.802904	4.87569	0.0012183	2.10279	4.74408	0.682277	3.45098	0.667157	0.596572	3.78744
CR_5_3_tcell_cd45_10185	16.7738	2.37513	C9	Tcell	CD9+CD4	CR	5	expose	tcell	CR_PR	4.68421	1.38275	2.90229	2.44288	0.974997	4.28017	1.73718	1.31075	1.17885	0.208553	5.05645	1.95574	0.509629	0.00292384	5.20379	3.24219	3.39143	2.60987	0.287101	-0.0012373	1.83441	1.34334	2.81486	2.39157	1.01311	1.74333	4.98485	4.34073	0.148778	-0.000650246	0.00281268	-0.00386683	3.40072	1.32545
CR_5_3_tcell_cd45_27056	6.52134	20.3046	C23	Bcell	Bcell	CR	5	expose	tcell	CR_PR	3.67425	1.73021	0.230009	0.00392392	0.366103	-0.000729858	-0.00128582	0.78762	0.00161209	-0.000419376	0.000871543	1.74583	0.00143738	-0.000249056	4.68721	3.72209	1.24499	0.000132004	0.00220763	0.255491	-0.000573544	0.00208338	1.13541	-0.00208875	0.00146642	4.94083	2.19e-05	4.99079	2.04772	-0.000122747	4.4988	-0.00147405	0.562861	1.04671
CR_5_3_tcell_cd45_36904	-20.3081	5.95154	C16	others	others	CR	5	expose	tcell	CR_PR	5.0593	1.10606	4.7689	1.38387	4.38308	2.93826	-0.00210853	5.19742	-0.00102473	0.00191892	-0.00393448	2.44194	0.00120951	-0.00229154	6.03893	4.71838	3.7417	-0.0013011	0.671494	1.47408	3.73179	0.773403	2.31873	0.00114211	0.00139249	4.933	1.8675	2.46159	3.67403	0.397003	4.05283	0.000211324	0.900967	4.93958
CR_5_3_tcell_cd45_12606	-25.5264	-6.8763	C13	CD16NK	CD16NK	CR	5	expose	tcell	CR_PR	4.95559	1.30246	3.62154	0.810749	2.07146	-0.00255534	0.000329264	1.09264	-0.00260452	-0.000889012	4.01139	2.54654	-0.00071989	-0.000739924	5.11609	4.1315	-0.00322223	0.544398	0.00502092	0.00143023	2.532	1.06177	0.168239	-0.000747935	-0.00142538	4.15411	-0.00190204	0.000374452	3.86206	-0.00215008	-0.000837658	1.01655	0.00267953	2.51225
CR_5_3_tcell_cd45_15238	-3.93364	15.9094	C12	monocyte	monocyte	CR	5	expose	tcell	CR_PR	3.94863	2.34934	4.28147	0.690692	3.90912	0.000856823	0.489637	-0.00353505	0.00107314	-0.00292857	2.1815	2.34103	-0.00126914	1.71182	5.51146	4.40764	3.07031	0.983427	0.412108	0.177376	1.01469	0.0936176	3.08972	0.00306827	-0.000299764	3.95779	0.921582	3.48194	1.457	-0.00211562	4.08423	0.0014236	0.00159736	2.85548
CR_5_3_tcell_cd45_28438	-16.2475	2.42812	C16	others	others	CR	5	expose	tcell	CR_PR	5.07309	1.77064	4.24668	1.9552	3.40356	1.80341	1.70229	3.9067	0.109286	1.69584	4.88025	0.925915	0.712634	0.443173	5.09311	3.96293	2.42846	0.0012201	0.429939	0.276569	1.32165	1.80345	2.05124	-0.000364756	-0.00346553	5.45624	1.99113	8.1042	5.51757	0.363376	1.55275	-0.00352261	0.00123536	2.99303
CR_5_3_tcell_cd45_20260	22.5825	5.96346	C14	Tcell	CD9_CD4	CR	5	expose	tcell	CR_PR	5.41076	-0.000550611	3.60509	4.40654	0.00150114	4.34628	0.00195409	3.1039	0.107095	-0.00297948	4.53813	2.20625	0.0022539	0.00320646	3.77885	0.744498	4.46973	3.54972	-0.00305051	1.19936	2.3315	3.09052	1.50488	2.75799	1.16277	-0.00327742	4.96155	2.51681	-0.000735303	0.00145985	-0.00255149	-0.00422882	2.90594	1.92817
CR_5_3_tcell_cd45_34888	7.5228	18.8498	C23	Bcell	Bcell	CR	5	expose	tcell	CR_PR	4.5107	2.11837	1.5152	0.00312569	0.070501	-0.00283912	0.00114908	0.340788	0.19997	1.36893	0.000421407	0.426757	-0.00208323	0.00287972	4.78649	3.08216	3.51957	0.557873	0.275981	1.83578	-0.00383608	0.182551	0.232166	0.000346437	0.608708	4.5225	1.43884	5.23536	2.69586	0.63936	5.60351	0.479514	0.835706	1.36936
CR_5_3_tcell_cd45_29782	20.325	1.64271	C14	Tcell	CD9_CD4	CR	5	expose	tcell	CR_PR	4.76947	3.00031	2.41297	3.17863	0.00235468	3.68481	1.06175	1.90937	1.17477	0.00115567	4.52196	1.92534	1.11392	0.866515	5.69201	3.97927	3.50869	1.76845	1.42465	1.28309	0.000383417	2.29584	1.98087	2.1889	0.451257	-0.00150314	4.73637	2.75383	0.000190725	0.000546081	0.00363282	-0.00322756	3.75375	2.29332
CR_5_3_tcell_cd45_2038	-23.3432	-8.40645	C13	CD16NK	CD16NK	CR	5	expose	tcell	CR_PR	4.37629	0.00238669	3.92554	0.00171298	1.42543	0.000227299	-0.00182531	3.72971	0.00341558	0.00125707	4.68727	0.52649	0.548699	1.52079	4.23601	3.41894	1.77314	0.504395	-0.00469843	0.000251114	0.00188046	-0.00138576	2.50319	0.421668	-0.00120211	4.39085	0.00106569	9.82e-05	4.75116	1.10851	1.68186	0.229385	1.43962	1.3202
CR_5_3_tcell_cd45_5081	-23.734	-7.16694	C13	CD16NK	CD16NK	CR	5	expose	tcell	CR_PR	4.47531	0.000901079	3.74823	0.613163	0.616545	0.00410077	0.371345	3.30079	0.00108133	0.178053	4.95204	0.000683	0.000584316	0.00415782	4.32733	3.30257	1.89874	1.11626	-0.000740625	0.367716	-0.00183833	0.0902214	-0.00232145	0.00320226	-0.00110391	3.54533	0.358639	-0.00331704	4.49321	0.861597	0.570023	-0.00146654	1.03256	2.5578
CR_5_3_tcell_cd45_6403	14.4573	-12.0203	C5	Tcell	CD9_CD4	CR	5	expose	tcell	CR_PR	4.76567	0.802081	3.43117	3.06589	2.4852	4.24312	1.09188	3.83671	0.153274	-0.000539333	4.00262	0.000753825	0.155908	0.00187718	4.91057	2.90783	4.80709	2.44105	-0.00263674	0.00163669	0.000769696	0.000901076	1.83811	2.87894	0.0234426	5.38002	5.68632	2.44799	0.884078	0.118044	0.000894346	0.00104271	1.3932	0.465761
CR_5_3_tcell_cd45_9386	-4.55273	-5.30914	C25	Tcell	DN	CR	5	expose	tcell	CR_PR	4.51739	0.000183673	3.39371	0.00111298	0.00150808	0.000539696	-0.00390509	3.93518	0.152341	0.00414203	4.51724	-0.00154499	0.0265035	-0.000105744	4.65431	2.90405	1.67078	1.77664	-0.00234453	1.60519	2.62539	2.26597	1.295	-0.00243935	0.00169919	2.37447	5.03913	-0.00237326	1.4774	-0.0012354	0.00168023	0.0018418	2.73948	1.7055
CR_5_3_tcell_cd45_37023	-27.4781	-6.39509	C13	CD16NK	CD16NK	CR	5	expose	tcell	CR_PR	4.94024	0.175127	4.27142	0.0562625	2.77458	-0.0013146	0.986967	3.32003	-0.00200455	0.353352	4.57532	1.43036	-0.000854541	0.00379349	4.79868	3.72951	1.12321	0.00133734	0.244033	-0.00165478	3.27894	-0.00322231	1.89921	-0.00108253	-0.000864755	4.26031	0.00290097	2.22021	4.00298	0.159768	0.97088	-0.000769796	1.05633	3.73064
CR_5_3_tcell_cd45_25197	3.5984	-13.6058	C25	Tcell	DN	CR	5	expose	tcell	CR_PR	4.32821	0.0891785	2.79901	0.0479213	0.268774	0.00101097	4.17899	2.61546	0.00236499	0.000317111	4.33148	1.44729	0.925688	-0.000934909	4.4862	2.81308	-0.00268675	2.81884	-0.00109029	-0.00549575	3.13091	0.909138	0.637883	0.0014879	-0.0010427	0.000381717	4.40159	2.24836	1.09791	-0.00288616	0.540057	-0.000892232	3.64545	1.98008
CR_5_3_tcell_cd45_6813	25.1588	11.3772	C14	Tcell	CD9_CD4	CR	5	expose	tcell	CR_PR	5.46311	2.41748	4.43062	1.53681	0.000339488	4.05982	1.72579	1.63748	0.00033463	0.0012867	5.27538	2.42638	-0.00139129	2.29229	5.66639	3.5207	1.22571	2.6903	1.35391	0.00165312	3.09698	2.82751	2.41319	0.00125767	0.225942	0.101117	5.09533	0.52593	0.000469635	0.00236732	0.04896	0.000776601	3.04437	-0.000228898
CR_5_3_tcell_cd45_19460	16.8558	-4.72288	C22	Tcell	DP	CR	5	expose	tcell	CR_PR	4.87774	2.7975	3.23721	3.12544	2.49368	4.34507	0.619483	3.36818	0.589483	-0.00306021	4.51423	1.90706	0.000865383	0.759711	5.14269	3.84434	4.01905	3.43762	0.367356	0.00140792	-0.00129729	1.70331	3.51777	2.70371	1.25526	3.63898	5.10882	-0.00222071	-0.00227836	0.000325564	1.36446	-0.000959139	2.03791	1.55299
CR_5_3_tcell_cd45_10355	17.0189	-4.9201	C5	Tcell	CD9_CD4	CR	5	expose	tcell	CR_PR	5.22352	2.00866	2.70184	2.31617	0.00143007	3.97404	-0.00184957	3.71016	0.000899109	-0.00326188	4.392	1.84566	0.0014348	0.168816	4.83943	3.13604	4.69666	2.98411	0.000555259	-0.000414761	7.73e-05	1.4086	2.50163	3.63181	1.15561	3.586	5.65439	0.00204777	-0.000931845	-0.00237135	0.379643	0.413759	3.04398	0.31676
CR_5_3_tcell_cd45_12199	-25.723	-14.1768	C13	CD16NK	CD16NK	CR	5	expose	tcell	CR_PR	4.48866	2.7891	4.11165	0.732346	1.02888	0.995818	2.42297	2.33323	0.666412	-0.00124319	4.37907	2.4664	-0.00171839	-0.000633074	4.92995	4.18791	1.6131	1.37384	0.00100896	0.000724356	1.24639	0.734421	0.00364115	0.24828	-0.000574654	4.78905	0.00288469	2.94332	3.67963	-8.09e-05	0.879299	0.418955	0.924194	1.64589
CR_5_3_tcell_cd45_33557	-26.7661	-12.7064	C13	CD16NK	CD16NK	CR	5	expose	tcell	CR_PR	4.88764	1.11358	3.89737	0.714307	3.3034	0.15574	3.4855	2.77081	0.00211772	-0.00150345	3.44564	0.339553	-0.0020376	0.0901046	5.18109	4.20854	2.19445	1.05991	0.000389303	0.000215431	-0.00116754	2.20954	1.80573	0.0994993	0.0377165	5.30009	0.193431	0.000982325	4.31095	0.00261505	2.4664	-0.00206848	1.78406	4.46728
CR_5_3_tcell_cd45_22054	12.2828	27.7576	C6	Bcell	Bcell	CR	5	expose	tcell	CR_PR	4.88016	1.82303	1.2811	0.447896	2.05757	-0.00126	-0.00276019	0.000284255	0.379977	-0.00117352	0.000855077	-0.00295865	0.000326592	0.00132792	4.24704	3.3969	2.80188	0.561604	0.527904	1.5188	0.000790242	-0.00112388	0.763045	0.000170552	-0.00202933	4.53556	0.000980961	0.00229268	0.000468092	0.000131207	6.11811	0.632173	-6.82e-05	0.402845
CR_5_3_tcell_cd45_26365	17.5801	14.6639	C14	Tcell	CD9_CD4	CR	5	expose	tcell	CR_PR	5.33216	1.90268	2.90005	3.82607	3.11992	4.59813	0.299011	3.06425	1.05286	2.09758	5.06413	4.45058	-0.00303983	0.778359	5.14479	4.42785	3.28063	3.94164	1.92128	-0.00121968	-0.00259923	3.56149	-0.000466898	3.0419	4.65298	1.04447	5.50092	3.59057	1.6121	0.000727831	2.35835	-0.00225917	-0.00248369	3.68135
CR_5_3_tcell_cd45_10021	-24.8904	-5.05931	C13	CD16NK	CD16NK	CR	5	expose	tcell	CR_PR	3.73212	0.460613	3.52846	0.395306	0.485548	-0.000300439	0.00209541	1.37769	-0.00230443	0.00184664	2.59517	0.408692	0.00033464	0.00212	4.39216	3.29365	2.23931	0.817	0.000759396	-0.00150987	2.04495	1.28045	0.000890376	-0.000947672	-0.00102826	4.19583	0.000753732	0.000768002	2.66363	-0.000922423	0.00100249	-0.00245551	1.04246	2.3577
CR_5_3_tcell_cd45_33415	-16.7215	0.111022	C16	others	others	CR	5	expose	tcell	CR_PR	4.5163	1.08144	3.49749	-0.00135444	2.67503	-0.000567146	2.18477	3.33974	0.000421454	0.43472	3.611	1.49703	-0.00348098	-0.00329013	4.60669	3.41701	1.87188	-0.0021626	0.000832453	0.144907	-0.00425168	0.291097	-0.000383872	0.37964	0.001877	5.23909	1.44173	6.14811	4.69953	0.735931	2.02669	0.218666	0.000855466	4.2353
CR_5_3_tcell_cd45_10870	-30.3724	-10.9569	C13	CD16NK	CD16NK	CR	5	expose	tcell	CR_PR	4.64926	1.98768	4.9027	0.21894	4.25227	-0.0033226	3.60129	4.5084	-0.00204066	0.00287458	4.59257	1.13259	0.00112569	0.000247911	4.6566	4.48514	2.61698	0.00308049	0.867932	0.0036827	3.38903	0.211325	-0.00114144	-0.00440996	0.000253738	5.70892	1.8708	0.00307299	5.27944	0.896163	2.16199	0.119192	0.9595	5.1636
CR_5_3_tcell_cd45_2946	-26.9752	-13.6768	C13	CD16NK	CD16NK	CR	5	expose	tcell	CR_PR	5.36411	2.50109	4.4158	0.00147916	1.60806	-0.00254057	2.09174	3.20599	-0.00198921	-0.00223746	5.04901	2.28145	0.00125955	-0.00230979	5.22269	4.06391	0.358494	-0.00123846	-0.00280709	0.381938	2.39137	0.194583	2.82277	0.0023518	1.15941	4.492	1.42111	0.00319998	5.33912	2.16648	0.145287	0.00218672	1.18567	2.58151
CR_5_3_tcell_cd45_30603	13.3604	-10.6758	C5	Tcell	CD9_CD4	CR	5	expose	tcell	CR_PR	5.04635	2.05517	2.6765	3.8199	1.59148	3.99064	0.00151313	3.51535	-0.00204121	0.0463021	4.49371	1.59015	0.00095522	-0.00213697	4.62239	2.99366	4.7952	3.42839	0.445557	0.347319	0.0023394	0.00330399	2.58056	2.5439	1.47579	5.79666	5.62221	4.89271	0.00258769	-0.00131489	0.00206445	-0.00538302	3.08711	1.2917
CR_5_3_tcell_cd45_6440	21.8366	-13.3579	C5	Tcell	CD9_CD4	CR	5	expose	tcell	CR_PR	3.94802	0.00151323	0.89432	2.12517	-0.000783702	2.23628	-0.00423008	3.1925	0.000737086	0.00189171	2.98012	-0.000764641	-0.00232878	0.120984	3.76359	0.612265	3.1573	0.36914	0.00297401	0.00219063	0.000822836	0.91241	0.444829	1.6227	-9.63e-05	3.05779	3.67262	4.67176	0.158662	-0.00107726	-0.00417262	0.000587957	2.37572	1.39938
CR_5_3_tcell_cd45_30213	18.672	13.2765	C14	Tcell	CD9_CD4	CR	5	expose	tcell	CR_PR	3.8945	0.732157	2.52515	2.90358	3.91918	3.41773	0.692381	2.38606	0.29879	0.000611305	4.07462	1.908	0.00348451	0.0321315	4.32484	3.52143	3.23485	3.35401	1.5024	0.000190029	-0.00239709	2.29805	1.84	2.02604	3.18507	1.61047	4.63938	0.773612	0.00252202	-0.00287864	0.923239	-0.000232118	-0.000193809	0.453092
CR_5_3_tcell_cd45_11621	3.64138	-22.1149	C7	Tcell	HLADR_CD8	CR	5	expose	tcell	CR_PR	4.94889	1.2126	4.51386	3.93352	1.98849	-0.00278496	4.92006	3.95039	-0.00126248	0.0001495	5.6692	1.8281	0.558454	0.0367187	4.95346	4.05198	2.63751	2.18194	-0.000615194	0.373815	-0.00101687	3.0894	2.92687	3.12435	1.8169	1.59994	4.82859	2.2588	0.000833541	-0.00249743	2.54177	0.00156393	0.245782	2.09296
CR_5_3_tcell_cd45_17089	-17.1309	-1.88133	C13	CD16NK	CD16NK	CR	5	expose	tcell	CR_PR	4.63496	2.03943	4.29314	-0.00157962	2.53356	-0.00057184	2.63211	3.3941	-0.00138521	-0.000586813	4.88914	0.638337	0.160319	0.480482	4.45189	4.20894	3.03405	-0.00269323	0.00227518	0.00244316	1.11008	1.08401	1.96268	0.00526475	-0.00184121	3.97814	0.0011014	3.49341	5.24209	0.995272	2.80414	0.0656702	1.46332	2.29965
CR_5_3_tcell_cd45_4738	7.89138	-22.2634	C7	Tcell	HLADR_CD8	CR	5	expose	tcell	CR_PR	5.09333	0.174472	2.73256	1.2665	0.314988	2.19733	5.02022	3.36262	1.41588	-0.00152166	4.95317	1.2371	0.277357	0.00346306	4.91695	3.20666	2.16082	2.20449	-0.000229702	0.752387	-0.00166084	0.620429	1.16025	0.078296	0.0348965	2.47345	5.06565	2.0157	0.1844	-0.00246205	0.0042426	-0.00101984	3.50631	1.43513
CR_5_3_tcell_cd45_743	-28.4588	-7.66805	C13	CD16NK	CD16NK	CR	5	expose	tcell	CR_PR	3.97169	0.455559	4.07611	0.634365	3.51586	1.16891	0.869344	3.09409	0.571013	0.000657536	4.06849	0.00458085	1.14283	1.69e-05	4.01283	3.325	0.247838	1.25715	-0.00113251	0.000648634	3.27775	0.936122	2.03422	-0.00230511	-0.00265613	4.77883	5.82e-05	3.96e-05	4.53596	0.00124299	1.02534	0.00181341	0.186098	3.35746
CR_5_3_tcell_cd45_17890	-23.6568	-6.48374	C13	CD16NK	CD16NK	CR	5	expose	tcell	CR_PR	4.22429	0.419459	3.02926	0.808393	0.00110677	1.0518	1.6566	3.38345	-0.000787184	0.00260101	3.45298	-0.00275743	-0.000558553	0.000925223	4.19047	3.12599	0.728522	-0.000467346	0.00127771	0.101479	-0.000549297	0.766348	-0.00266878	0.798265	0.001497	4.17732	1.90703	0.00388861	3.99735	0.000601193	1.1742	0.00119463	0.902833	1.62433
CR_5_3_tcell_cd45_11683	-2.61947	-4.1342	C25	Tcell	DN	CR	5	expose	tcell	CR_PR	5.04965	1.27158	3.46284	2.5364	0.740025	0.164117	1.81112	3.88874	-0.00121401	0.0020199	4.55302	1.51935	0.00400941	0.00637737	5.0155	3.52925	2.64493	2.76078	0.00362615	0.301269	1.41721	2.09756	4.19e-05	1.11116	1.4229	0.302265	5.66635	3.54358	0.191449	-0.00265051	-0.000507253	0.000249058	3.49761	1.32012
CR_5_3_tcell_cd45_35532	34.6465	-2.84187	C14	Tcell	CD9_CD4	CR	5	expose	tcell	CR_PR	4.11517	0.0573939	1.69096	1.33601	0.249301	2.93909	0.00209422	1.68432	3.10587	0.00581297	4.18218	3.02529	0.00230491	-0.00162066	4.9335	3.8398	2.54368	1.22109	0.00295321	0.275295	0.0001915	1.9729	0.0016504	1.18693	1.40295	2.00606	4.35188	-0.000339921	1.41231	-4.08e-05	2.08034	0.000260923	0.236883	0.00365999
CR_5_3_tcell_cd45_8328	-26.791	-12.2175	C13	CD16NK	CD16NK	CR	5	expose	tcell	CR_PR	4.48109	2.97608	3.97264	5.33e-05	3.607	0.166963	2.25764	2.42813	0.00139778	0.00277493	2.94318	-0.00290705	-0.000154988	0.680458	5.32161	4.12957	2.40611	0.628841	-0.00144065	0.00400739	-0.00133253	0.81245	-0.00238411	-0.000383828	1.80884	4.75921	0.00169502	-0.00418011	4.72786	-0.000911426	0.000257109	0.00185984	0.859626	2.22988
CR_5_3_tcell_cd45_10857	-13.4308	-27.7047	C24	Tcell	Tcell	CR	5	expose	tcell	CR_PR	4.57177	-0.00235939	3.24401	-0.00121721	0.443541	0.000358678	4.49596	0.96989	-0.00278234	-0.000845612	4.43932	0.000108637	0.310041	1.13706	4.36519	2.46389	-8.9e-05	2.14664	-0.00114995	0.000319136	-0.00135784	1.75995	2.26809	0.00204215	0.192891	1.79954	4.9436	1.50143	3.22247	-0.000597104	2.42206	-0.00056494	0.000304413	1.30991
CR_5_3_tcell_cd45_9332	-26.1464	-14.0296	C13	CD16NK	CD16NK	CR	5	expose	tcell	CR_PR	4.36514	1.58885	3.4831	-0.00115744	0.436151	-0.00461554	2.47226	1.16789	0.000302881	-0.00242555	4.22303	1.33171	0.000721975	0.25068	4.81206	3.17992	0.99903	0.419664	-0.000729361	-0.000486239	-0.00208671	2.01325	2.64082	0.48767	0.00163283	3.7502	-0.000376236	-0.00513521	4.24618	-0.0014051	0.00315535	0.640179	0.416899	1.34023
CR_5_3_tcell_cd45_1873	-22.9753	-2.93989	C13	CD16NK	CD16NK	CR	5	expose	tcell	CR_PR	3.4706	1.29934	3.25656	-0.000135091	1.20824	0.116764	0.658711	3.30791	-0.0011948	0.000686715	3.37896	2.28159	0.00212946	-0.000870261	3.62846	1.26696	0.8458	0.00108671	0.000348787	-0.000766922	0.00349108	1.74152	0.598106	0.00127434	-7.38e-05	4.83151	0.34685	0.438838	2.26397	9.5e-05	2.11723	0.842516	1.81075	2.35481
CR_5_3_tcell_cd45_29127	20.8812	-12.9011	C5	Tcell	CD9_CD4	CR	5	expose	tcell	CR_PR	3.79378	-0.00196831	1.75582	2.43486	0.903786	3.38835	0.836503	0.939328	0.446766	-0.0022629	3.97686	0.232838	-0.000398618	0.706078	4.33069	1.39954	2.54429	0.395185	0.130299	1.22556	-0.00168029	0.00227197	-0.000287043	2.56478	0.0032972	3.94759	5.27632	2.3525	0.179832	0.00339106	0.0022462	0.00193466	2.29288	0.00186333
CR_5_3_tcell_cd45_23053	16.8588	-2.1231	C14	Tcell	CD9_CD4	CR	5	expose	tcell	CR_PR	5.89713	2.74621	3.76088	4.40284	2.00146	4.57437	1.01366	3.55807	1.42002	0.349707	5.61642	2.8058	1.29818	0.168768	5.48168	3.69587	4.75601	3.57698	-0.00317356	0.915942	-0.00138629	2.59897	3.10327	1.26957	0.00168095	3.43203	5.09475	2.57478	0.00139593	-0.000350625	0.012927	0.29418	4.18724	3.83545
CR_5_3_tcell_cd45_20876	25.5633	5.29081	C14	Tcell	CD9_CD4	CR	5	expose	tcell	CR_PR	4.9576	0.537968	3.08657	2.98889	0.962504	3.81253	1.32517	2.53611	0.497995	0.00140109	4.45332	1.6626	0.00215599	0.0295007	4.73197	3.5831	4.40883	3.30848	0.824451	0.482337	-0.000976902	2.75205	1.90278	3.01365	1.16996	0.00282393	5.758	0.000421793	3.42e-05	0.00143255	-0.00270282	0.0021197	4.1679	-0.000919624
CR_5_3_tcell_cd45_38288	17.7601	-15.8722	C5	Tcell	CD9_CD4	CR	5	expose	tcell	CR_PR	4.09518	0.823623	2.40018	2.36227	2.08263	3.93024	0.648836	2.2355	-0.000264012	0.0958249	3.59162	1.11162	-0.00144133	-0.000911793	4.07364	2.6823	4.48719	2.39911	0.000964911	0.805903	7.06e-05	-0.000123672	1.47207	0.835587	0.406137	4.08083	4.84512	0.00408246	0.290511	0.000886427	0.00176289	0.840514	3.46821	-0.000567595
CR_5_3_tcell_cd45_27336	14.9013	22.9826	C6	Bcell	Bcell	CR	5	expose	tcell	CR_PR	4.04763	1.96554	-0.000425111	-0.00069676	0.744611	0.0011868	2.51833	-0.000114401	-0.000951325	-0.00191236	3.4464	0.000745151	-3.79e-06	0.000659978	4.56262	2.73901	3.20556	0.00129253	-0.000970373	1.35254	0.000623361	0.0265435	1.21905	0.00182418	0.00199226	3.92208	3.98596	-0.00345939	2.82878	-0.00537857	4.93501	-0.0002808	0.00400825	2.13061
CR_5_3_tcell_cd45_32727	19.1553	16.749	C14	Tcell	CD9_CD4	CR	5	expose	tcell	CR_PR	5.41658	0.79365	4.57894	3.88581	1.4235	4.07667	1.90618	0.60664	-0.000739448	-0.00336127	4.45834	3.55255	0.000713179	0.590841	5.15355	4.53424	3.57072	2.91132	-0.00198244	0.000488787	1.46005	2.48987	0.0018049	0.00115931	3.57685	2.3063	4.47945	0.349276	1.49045	0.000431967	4.31317	-0.00402128	1.16192	1.90903
CR_5_3_tcell_cd45_22510	-26.5491	-13.3672	C13	CD16NK	CD16NK	CR	5	expose	tcell	CR_PR	5.29078	0.00197587	3.85068	0.00150564	0.287237	8.67e-05	3.32104	3.34752	0.00132745	0.00087093	3.5302	1.03567	-2.82e-05	0.0009579	4.17541	3.09604	2.13138	0.303675	-7.54e-05	0.0028909	0.997641	0.455866	1.22771	0.202684	-0.000484653	4.42194	1.30925	0.354089	5.10902	1.66556	0.000219359	-0.00209792	0.390327	3.89047
CR_5_3_tcell_cd45_19508	19.1587	-18.2566	C5	Tcell	CD9_CD4	CR	5	expose	tcell	CR_PR	4.43621	-0.00370389	0.41299	2.16565	0.508483	3.46754	-0.00200718	2.43929	0.769062	-0.0012939	3.75487	-0.00164807	0.00129836	0.30061	4.07864	2.22958	4.0035	2.02901	0.00162318	-0.000158064	-0.00139669	0.00226368	0.00380154	1.95423	1.37274	1.65492	5.08239	0.532707	1.13255	0.00138652	-0.00140298	0.268424	3.0693	-6.61e-05
CR_5_3_tcell_cd45_37135	-24.548	-5.35017	C13	CD16NK	CD16NK	CR	5	expose	tcell	CR_PR	4.00665	0.754596	1.76177	0.000849327	0.65617	2.29e-05	0.018473	3.55449	-0.00229804	0.0862004	3.60796	0.565362	0.123377	0.838063	4.41379	3.24036	1.7526	0.751418	0.00089311	-0.00146539	1.6972	0.972009	0.00248809	0.00138744	-0.00288589	4.31631	0.000699487	-0.000982595	2.27752	-0.000152238	1.30774	0.719288	1.50335	2.2126
CR_5_3_tcell_cd45_6877	-20.8064	-9.26182	C13	CD16NK	CD16NK	CR	5	expose	tcell	CR_PR	5.21446	2.27839	4.6996	-0.000922338	2.31623	0.542708	-0.000309064	2.47824	-0.00395471	1.1648	4.94002	1.55114	0.814103	0.0043705	5.42878	3.72445	1.72153	0.414592	0.53085	0.00264984	2.32257	1.26647	2.3701	-0.000760649	0.000854826	3.59815	0.211614	3.16656	3.45956	0.000999782	0.00102707	1.06827	1.33293	2.446
CR_5_3_tcell_cd45_10956	-2.9246	14.5432	C12	monocyte	monocyte	CR	5	expose	tcell	CR_PR	4.38856	2.75537	4.43454	0.00109829	3.18757	1.33459	1.40406	0.000801433	-0.00250647	0.000874464	0.674613	2.81766	0.00218297	1.53802	5.76721	4.25249	2.29059	1.06321	-0.00201312	0.00292991	0.00100051	-0.000170996	2.1737	0.531576	0.00263906	2.46727	0.00395102	4.85286	2.65177	0.00127075	4.92746	0.390147	-0.000242927	1.84892
CR_5_3_tcell_cd45_7753	28.3435	8.16323	C14	Tcell	CD9_CD4	CR	5	expose	tcell	CR_PR	4.35707	2.44326	3.16588	4.36586	1.47714	3.93366	-0.00182984	2.29947	2.11442	-0.000907923	4.52659	2.15077	0.249287	0.832993	4.3757	4.48658	2.88626	3.55352	-0.000659426	0.000441508	0.000752688	2.5794	3.87469	-0.00174204	0.886524	1.76036	4.14261	1.28432	0.00137066	2.7e-06	2.02044	-0.00339296	2.79299	1.75963
CR_5_3_tcell_cd45_27949	-13.39	0.851826	C20	Tcell	HLADR+CD8	CR	5	expose	tcell	CR_PR	5.49812	1.51464	4.16741	-0.00460665	0.453978	-0.00260542	2.0591	4.19404	0.000590914	0.00123855	5.30669	2.30494	0.00116816	0.125396	5.19912	4.44859	3.80952	0.685303	-9.36e-05	1.47218	2.81664	1.17051	2.88394	0.00199207	-0.00054381	5.08546	3.48347	5.78699	5.30265	0.752025	4.36598	-0.00348481	0.901013	3.2062
CR_5_3_tcell_cd45_30696	-34.592	-2.15114	C19	CD16NK	CD16NK	CR	5	expose	tcell	CR_PR	4.22682	1.06003	3.88466	0.00408901	3.41232	0.000357756	0.00274294	3.71642	0.0032296	-0.000877704	1.38874	0.201891	0.00195125	0.0828271	4.70333	3.50746	0.276883	0.260827	-0.0014345	1.02437	2.20442	-0.00163526	0.725969	0.358034	-0.000418216	4.35226	0.589791	0.00336192	3.42323	-0.000529468	0.234437	0.000391259	1.7859	3.39818
CR_5_3_tcell_cd45_11978	31.5731	4.86535	C14	Tcell	CD9_CD4	CR	5	expose	tcell	CR_PR	4.85487	1.26201	2.13145	2.80176	-0.000573846	3.91199	0.829092	1.23338	1.83785	-0.00137265	4.98033	0.0264489	0.00109976	-0.00129411	4.73277	3.30539	2.10148	2.76025	0.000192469	-0.000338836	0.512307	2.92509	2.08612	0.000611121	-0.000221226	0.00171169	5.00481	0.00177523	-0.000750559	0.000269277	0.0025104	0.00245334	3.50334	1.01214
CR_5_3_tcell_cd45_970	7.38406	23.1519	C6	Bcell	Bcell	CR	5	expose	tcell	CR_PR	4.2866	2.51974	2.02097	0.00283791	1.01672	0.00221437	0.758289	-0.000130493	0.00177244	-0.00209929	-0.00334809	-0.00269354	0.00129958	0.905435	4.63639	3.96189	3.90246	0.000949119	0.000569003	1.96324	-0.000798799	-0.00191751	-6.95e-05	0.00263402	0.00189287	4.10967	0.70251	3.20548	1.056	-0.0012439	4.80518	0.48655	-0.000425997	1.73092
CR_5_3_tcell_cd45_6668	19.4737	1.98342	C14	Tcell	CD9_CD4	CR	5	expose	tcell	CR_PR	4.91842	-0.000410583	2.86728	3.26281	0.002386	3.78521	1.92828	3.37032	2.37587	-0.00010885	4.30718	3.38084	0.00181635	0.00738852	4.87455	3.38329	3.09061	2.45031	0.0021199	-0.00054678	1.28232	2.49099	1.90926	0.987034	0.0304447	1.62633	5.24979	2.91574	0.550893	0.000131148	0.000971472	0.00268559	3.11002	2.26366
CR_5_3_tcell_cd45_34648	-26.1756	-12.3025	C13	CD16NK	CD16NK	CR	5	expose	tcell	CR_PR	4.63801	-0.00274808	3.76739	-0.00180185	0.00178477	0.441982	3.29085	2.30505	-0.000888241	0.000741071	2.93922	2.19108	-0.00085457	-0.0031706	4.92191	4.0858	1.23362	0.455256	-0.000631766	0.448964	0.000377871	1.44301	0.00474424	-0.00140088	-0.00229122	4.94463	6.3e-05	-0.00187488	4.51456	0.216463	0.00438011	0.206433	1.40319	3.96207
CR_5_3_tcell_cd45_7748	-25.9041	-13.6377	C13	CD16NK	CD16NK	CR	5	expose	tcell	CR_PR	4.60765	2.25371	3.91879	-0.00209734	1.84187	0.00166081	2.32227	2.95462	0.00231626	0.00198892	3.52287	2.2734	0.000453389	-0.000726976	4.8814	3.34737	0.63623	0.338609	0.0984077	0.00237834	-0.000220601	0.237028	1.60828	0.487473	0.302215	4.3834	0.000990423	1.38669	4.8684	1.38283	2.26188	0.00268452	0.851676	2.95641
CR_5_3_tcell_cd45_36194	-26.163	-14.059	C13	CD16NK	CD16NK	CR	5	expose	tcell	CR_PR	4.34529	2.42059	4.23417	-0.00147722	0.00115681	0.00342768	3.13529	3.00028	0.000604776	0.000234602	5.0054	1.19388	0.541856	-0.00137653	4.9993	4.25758	1.95855	-0.000760054	0.00195972	0.00224387	0.000593094	1.5866	2.29718	-0.0048657	0.00157902	5.04701	1.48024	0.340958	4.10429	0.00097889	1.27917	0.947303	0.000727412	1.97219
CR_5_3_tcell_cd45_28865	-23.3598	-8.08402	C13	CD16NK	CD16NK	CR	5	expose	tcell	CR_PR	4.24083	-0.0052894	3.99308	-0.00217221	1.07658	-0.00207624	-0.000129305	2.48666	-0.00128377	-0.00106564	4.34779	1.05103	0.0718354	-3.91e-05	4.34583	3.07835	1.88749	0.000387831	0.495307	-4.31e-05	0.00093027	0.698869	2.1136	0.00144238	0.000891912	3.70189	0.00165662	-0.000252792	4.36453	1.10345	1.7575	0.00189834	0.763797	3.04639
CR_5_3_tcell_cd45_30247	-24.6809	-13.0022	C13	CD16NK	CD16NK	CR	5	expose	tcell	CR_PR	5.26141	0.795007	3.89122	1.51298	1.68726	-0.00240959	3.54688	0.000780267	-0.000311705	0.274633	4.50818	2.3357	0.00107233	0.614327	5.18532	3.78783	2.06846	-3.23e-06	-0.00105458	-2.1e-05	1.81772	0.334167	1.89726	-0.000235561	0.00039885	4.92108	0.000160842	0.00271054	3.17572	0.388366	1.31937	-0.000813553	0.714315	3.68745
CR_5_3_tcell_cd45_18907	25.6854	9.62016	C14	Tcell	CD9_CD4	CR	5	expose	tcell	CR_PR	5.34731	1.98752	2.63959	3.3398	-0.00343307	4.33215	1.09825	2.51067	2.43807	2.38083	5.13632	2.89747	-0.00104997	0.812766	4.92245	3.0256	3.50118	3.81523	0.908741	-0.00143601	1.77435	3.18786	2.66981	-0.000297491	0.495681	0.607753	5.78215	0.000190764	0.755234	0.00297992	0.447717	-0.000994361	4.77772	1.50322
CR_5_3_tcell_cd45_24581	-26.0886	-14.301	C13	CD16NK	CD16NK	CR	5	expose	tcell	CR_PR	4.32724	2.94586	4.24113	1.89764	0.322182	-0.00117322	3.72176	2.62145	0.00121952	-0.000776429	5.16888	1.23032	0.461856	0.0018795	5.07171	3.94252	1.34349	0.00715843	0.000779405	0.000152688	2.47013	0.569453	2.03911	0.000202292	0.807888	5.6097	0.00171346	0.809814	3.90475	-0.000227582	1.73157	-0.00151034	0.334163	0.0951054
CR_5_3_tcell_cd45_27049	-25.7538	-13.9617	C13	CD16NK	CD16NK	CR	5	expose	tcell	CR_PR	4.85393	1.15569	4.04734	-0.00180243	0.246336	0.615416	3.23369	3.10169	-0.00236545	0.000510981	4.79715	0.00248009	0.0082623	0.00129552	4.75634	2.99535	2.00842	-0.00178282	0.146643	0.000258683	0.920055	0.354853	2.04015	0.00264651	-0.000422345	4.31768	-0.0017116	2.78636	4.68254	0.744562	0.910461	-0.00478957	0.965979	2.84335
CR_5_3_tcell_cd45_18421	-20.5927	1.92088	C16	others	others	CR	5	expose	tcell	CR_PR	4.76624	0.0973141	3.96802	1.14573	2.99688	0.407113	3.22537	3.12071	0.000290878	0.4426	2.55918	-0.00176873	-0.000307286	0.00386149	4.65593	3.22968	2.42845	1.91629	-0.00223278	-0.00317788	1.56824	2.54971	1.60406	0.39924	-0.000152231	4.25898	-0.000339446	6.26048	4.55878	-0.00337203	1.00649	0.00134931	-0.00135755	3.71102
CR_5_3_tcell_cd45_37679	-25.6019	-14.0399	C13	CD16NK	CD16NK	CR	5	expose	tcell	CR_PR	5.11431	1.09896	3.78037	-0.00111804	1.12376	-0.00230527	3.46073	3.04281	0.300293	-6.77e-05	5.01344	0.301452	0.227869	1.12848	3.96205	3.0003	1.22657	-0.00134726	-0.00043434	-0.00281535	0.617562	1.06443	0.307286	0.00191984	-0.00031811	4.03372	-0.00149615	2.78753	3.67325	-0.000570792	2.26073	-0.000568927	0.820265	2.77219
CR_5_3_tcell_cd45_23770	-23.8243	-8.95604	C13	CD16NK	CD16NK	CR	5	expose	tcell	CR_PR	5.11611	0.442857	4.36969	-0.000862658	2.38224	-0.000106223	0.000309483	3.01697	-3.68e-05	0.00112949	4.71836	1.64716	0.000581459	0.360039	4.6827	3.74092	1.68223	0.573016	0.00649495	0.439936	-0.00212802	0.334634	1.11322	-0.000791604	0.0745918	4.35827	1.27595	-0.00219423	5.2943	0.133357	0.903034	0.000256374	0.00135773	2.80186
CR_5_3_tcell_cd45_26438	-25.5378	-14.26	C13	CD16NK	CD16NK	CR	5	expose	tcell	CR_PR	4.29004	2.81882	3.43	1.54824	1.40747	0.499332	3.20049	3.00162	0.225456	-0.0017642	4.04934	0.000204019	-0.00228987	1.2863	5.11805	3.55383	0.549112	-0.000968023	0.00014828	0.0003458	0.28781	0.482364	0.688423	-0.000156782	-0.00167786	5.29093	1.12095	4.12707	3.37793	-0.00476141	1.73384	0.00137039	1.05918	3.03457
CR_5_3_tcell_cd45_4288	10.6052	33.9637	C6	Bcell	Bcell	CR	5	expose	tcell	CR_PR	4.9664	3.89527	2.49243	0.000664786	0.570284	0.00184261	0.00186957	0.00045448	0.00361926	-0.00283241	0.263191	2.95284	-0.000229327	0.334432	5.35645	3.81622	1.47787	0.462935	0.000204897	2.04352	-0.00327607	1.74209	3.35902	0.000518369	0.0773253	5.92094	0.0050715	1.7701	0.000737961	0.17015	3.8794	0.103739	-0.000900706	1.42705
CR_5_3_tcell_cd45_20303	17.1381	2.12483	C9	Tcell	CD9+CD4	CR	5	expose	tcell	CR_PR	4.93911	0.277642	3.28283	3.30791	0.00268894	3.59619	0.000518609	3.21586	0.557124	1.57205	5.00339	1.93595	0.0867179	1.19295	4.92892	2.33149	2.36521	3.41693	-0.00131692	0.976399	0.00228858	3.00781	2.45864	1.30198	0.818867	1.9422	4.74758	4.00761	2.90664	0.00115545	0.000779148	-0.00265698	4.5253	1.05732
CR_5_3_tcell_cd45_38269	-30.5046	-9.34121	C13	CD16NK	CD16NK	CR	5	expose	tcell	CR_PR	4.60159	0.832382	4.07651	-0.00054776	2.72297	0.000262307	3.11021	3.58482	-0.000238101	-0.00171217	3.1504	0.000246115	0.0031005	-0.00505824	4.80921	3.71612	1.90817	1.82824	0.179981	0.000771133	3.13623	0.897839	-0.00145051	0.00192674	0.439639	4.29071	0.000570898	0.00139463	4.43977	0.00173989	0.492622	1.16068	0.00120464	3.76155
CR_5_3_tcell_cd45_613	16.4044	-4.50366	C22	Tcell	DP	CR	5	expose	tcell	CR_PR	5.54989	2.18026	3.60763	2.79461	1.35755	4.53635	1.70543	4.24045	0.17079	-0.000484403	5.06609	2.38556	0.00325163	1.84818	5.54074	3.86924	4.52142	2.7787	1.82132	0.588894	0.140192	2.90549	2.72818	2.03032	2.1891	3.95064	5.44349	0.00187664	0.428093	1.60536	-0.000147731	0.945908	3.70366	1.60732
CR_5_3_tcell_cd45_30529	-34.5971	1.39375	C15	CD16NK	CD16NK	CR	5	expose	tcell	CR_PR	4.86863	1.43993	4.05183	0.00104584	3.26475	-0.00188931	-0.000814383	3.97672	0.000516629	0.000702564	0.117636	-0.000203523	0.00105532	0.857622	4.63273	3.51076	0.645088	-0.00558508	-0.0015684	0.00067373	2.01771	0.272582	1.75058	0.00164261	0.000885021	4.88764	-0.000599347	0.345082	0.737944	-0.00217571	1.14787	0.00472099	0.00113898	1.68111
CR_5_3_tcell_cd45_30504	20.3159	-18.0371	C5	Tcell	CD9_CD4	CR	5	expose	tcell	CR_PR	4.98853	0.181428	2.34563	2.54321	1.02178	3.91092	0.0150108	3.23947	1.67838	0.00129573	4.20019	0.0660887	0.566225	-0.00221864	4.2172	2.68926	4.99146	2.74556	1.43985	-0.00198557	0.00346695	0.980242	0.157323	0.150505	-0.000844606	2.46777	5.41501	0.193064	-0.00623835	-0.00256133	-0.0011463	-0.000176762	3.2091	-0.00230891
CR_5_3_tcell_cd45_26286	17.4892	4.8611	C14	Tcell	CD9_CD4	CR	5	expose	tcell	CR_PR	5.21577	0.144883	3.79529	2.96936	-0.00319855	4.1502	1.0269	1.56244	0.678789	-0.00263326	4.89653	3.13493	0.986574	1.44456	5.21425	3.34222	3.63491	3.39209	1.57965	0.00252551	0.299479	3.57808	2.83623	2.29916	1.66287	0.964515	5.29651	3.57152	0.134266	-0.000195414	0.709439	0.00233826	3.31678	0.631454
CR_5_3_tcell_cd45_36517	12.9727	31.6106	C6	Bcell	Bcell	CR	5	expose	tcell	CR_PR	5.23912	2.89879	2.12822	0.131513	0.0627448	0.00148214	-0.00031772	-0.00247495	0.465313	0.00219528	0.000332323	0.00125603	-0.00101423	0.00475263	5.11594	3.40256	4.3247	0.108377	0.00413778	0.394453	-0.00118599	0.323951	1.82142	0.825077	0.000299493	5.75364	1.01939	0.585305	0.112722	-0.000930961	4.11483	0.00045022	0.00192842	1.43003
CR_5_3_tcell_cd45_4824	-25.6311	-10.2919	C13	CD16NK	CD16NK	CR	5	expose	tcell	CR_PR	5.20361	0.00203773	4.2277	-0.00111567	2.11553	1.31505	1.50849	3.40369	0.000657017	0.00070739	4.6824	2.00027	0.833228	0.737843	4.95718	3.77904	1.36475	-0.00264774	0.0430875	0.00365147	0.512393	1.52096	1.10277	-0.000685739	0.00118306	5.01184	1.40586	0.000939312	4.20041	-0.00130479	0.00190828	0.00182022	1.35353	2.91571
CR_5_3_tcell_cd45_25361	22.8623	-4.9755	C14	Tcell	CD9_CD4	CR	5	expose	tcell	CR_PR	3.64911	0.000845842	2.61553	3.12476	0.0543606	3.44817	1.88491	2.43333	-0.00262876	-0.00269322	4.39189	2.33813	0.000914928	-0.00104883	4.05398	2.45042	3.67774	1.66708	0.00318812	0.121695	0.935227	0.688396	1.08399	1.66873	0.202295	2.65218	4.91085	1.7489	1.56445	-0.00548954	-0.003675	0.000931947	3.61322	1.26971
CR_5_3_tcell_cd45_8561	-26.5732	-11.8943	C13	CD16NK	CD16NK	CR	5	expose	tcell	CR_PR	4.08007	2.29563	3.29347	1.07464	1.86254	1.08758	2.69166	3.18673	-0.0031779	1.32831	2.88374	0.344756	-0.0013024	0.164495	4.61354	3.20852	1.6388	0.0927177	0.00321026	-0.00236914	1.11416	0.44696	-0.000338212	0.000667921	1.08711	5.19844	-0.000667876	0.00107019	4.73033	1.39577	0.648077	-0.00389145	0.000829655	1.28383
CR_5_3_tcell_cd45_25356	31.7738	6.12416	C14	Tcell	CD9_CD4	CR	5	expose	tcell	CR_PR	4.81527	2.95571	3.70471	1.84838	1.45221	4.08555	1.77184	0.000498791	0.335033	0.020405	5.46517	2.74285	0.000860868	-0.00115739	5.08083	3.49152	2.3954	3.81986	0.853411	0.00184924	0.58321	0.556567	1.75047	-2.75e-05	1.05283	-0.000404159	4.52115	0.902601	0.00493689	-0.000919327	0.00352745	-0.000437839	4.24405	-0.000913953
CR_5_3_tcell_cd45_24056	18.2139	-19.7783	C5	Tcell	CD9_CD4	CR	5	expose	tcell	CR_PR	4.78884	0.00155494	2.38536	2.55957	0.00274942	3.65273	1.15488	3.29218	1.99642	0.621502	3.67068	-0.00370909	0.00385271	0.00263617	3.93226	2.0381	4.10929	2.16915	0.0035814	0.000874331	0.0040757	0.84804	1.64612	1.01351	1.58377	4.50524	5.51664	0.59824	0.513348	0.000651389	-0.000286621	1.54917	1.3374	1.64662
CR_5_3_tcell_cd45_14130	-23.37	-8.66965	C13	CD16NK	CD16NK	CR	5	expose	tcell	CR_PR	4.90994	1.24871	4.14456	4.4e-05	1.62742	0.0026097	0.0029629	2.38415	0.000734009	-0.000579252	4.58277	1.62431	-0.00236737	0.00303981	5.21003	3.83808	2.69014	1.85345	-0.00152817	-0.00153946	0.00107813	1.22803	0.00295415	0.00237685	0.523159	5.73809	-0.000489667	0.974926	4.39917	0.145355	1.71803	0.00358067	0.730783	2.16973
CR_5_3_tcell_cd45_24755	-26.1431	-14.5284	C13	CD16NK	CD16NK	CR	5	expose	tcell	CR_PR	5.34477	2.91993	3.80762	0.234887	0.00012379	0.00129353	2.72176	3.50254	0.00342673	-0.001139	4.67255	0.946703	-0.00573452	0.00240799	5.51775	3.79949	1.93679	-0.000264785	-0.00270699	0.311402	3.04642	2.27933	2.01971	0.00268152	0.000240118	5.61709	0.448601	-0.00227414	2.33101	0.00387289	0.000366645	0.345464	1.81308	3.14458
CR_5_3_tcell_cd45_36997	-8.02224	-17.9894	C24	Tcell	Tcell	CR	5	expose	tcell	CR_PR	5.32944	2.0876	4.76004	1.25243	1.23574	-0.00127327	4.15933	3.51253	-0.00207672	0.317806	5.79207	2.0325	1.53162	-0.000515282	5.42166	4.48825	2.91075	-0.00314947	0.00398968	0.00319141	-0.00239062	0.569288	2.28432	1.4719	1.41365	5.30026	4.51796	2.54879	4.4529	0.636407	2.27762	0.000346911	-0.00351357	3.80362
CR_5_3_tcell_cd45_24247	-14.9639	-19.0308	C24	Tcell	Tcell	CR	5	expose	tcell	CR_PR	5.36656	1.0711	4.49107	0.00361987	-0.00212681	1.20331	3.71683	4.79247	-0.00178256	-0.000759254	4.96837	1.69511	0.00256526	0.0355585	5.00364	2.52499	0.144043	0.00441413	-0.000728876	-0.00196145	-0.00189505	0.0430207	2.2363	-0.00482127	-0.00262213	2.95652	3.25547	-0.00183632	5.01247	0.198311	0.877685	-0.000683718	1.0717	1.62756
CR_5_3_tcell_cd45_33596	17.3634	-16.3646	C5	Tcell	CD9_CD4	CR	5	expose	tcell	CR_PR	4.07313	0.159376	2.72965	3.12292	1.90183	3.38686	0.000375537	2.3115	-0.00162096	0.00092982	3.9553	-0.0020592	-0.00539009	0.000916693	4.1134	2.39111	4.06246	2.56172	-5.28e-05	0.30827	0.00116837	0.00201792	0.893791	1.82598	0.424798	4.55593	5.17707	0.00225945	0.00167326	0.00147096	0.000246563	0.00140231	2.41679	0.65512
CR_5_3_tcell_cd45_26602	5.34958	-19.1529	C7	Tcell	HLADR_CD8	CR	5	expose	tcell	CR_PR	3.85556	2.31888	3.19941	1.10512	-0.00380807	0.461923	4.29233	0.801233	0.00268151	0.0567278	4.54192	1.15537	0.000305212	-0.00399527	4.32382	3.55536	2.33141	2.18662	0.0900883	0.00330009	0.726187	3.10152	2.80108	2.65009	0.000766602	-0.00279555	3.56321	5.44149	2.55662	0.0346705	0.0031722	0.0027974	0.897485	3.67558
CR_5_3_tcell_cd45_17161	-27.0687	-12.211	C13	CD16NK	CD16NK	CR	5	expose	tcell	CR_PR	4.23799	1.86951	4.0648	-3.92e-05	2.95202	0.00091453	2.24247	3.85996	-0.00279601	-0.000562636	3.5925	0.00101365	-5.72e-05	1.282	4.22776	3.68006	1.65957	0.508938	0.00162465	-0.000320613	1.25554	1.93175	-0.00253393	0.000854041	0.000391412	4.95844	-0.000101285	-0.00111476	4.49801	-0.000937821	0.946368	0.00300068	0.0619458	3.04306
CR_5_3_tcell_cd45_13073	28.8217	6.55647	C14	Tcell	CD9_CD4	CR	5	expose	tcell	CR_PR	4.77747	2.10799	0.833379	2.96566	0.00249247	3.85682	0.527689	3.21815	1.61464	1.37366	5.06297	0.588078	0.000246506	0.000172685	5.19619	3.96162	3.56689	3.66065	0.572323	0.00199498	0.0889325	2.89659	3.39136	0.919843	0.484984	0.960556	4.52484	3.49e-05	0.618829	0.0819094	0.133729	0.00212509	3.21173	1.68999
CR_5_3_tcell_cd45_17770	-6.55896	-3.92801	C25	Tcell	DN	CR	5	expose	tcell	CR_PR	4.14583	0.721966	2.65066	1.47298	-0.00187971	0.383552	0.00230637	2.48922	0.000408354	0.000870196	3.75773	-0.00127878	-0.00134294	0.419381	4.11343	2.71995	1.39568	0.446782	0.00130134	0.00188805	1.17828	1.789	1.15997	1.42803	-0.00109963	0.117434	5.09107	-0.0034374	0.729645	0.521442	0.167788	-0.000530056	0.0159301	-0.000870506
CR_5_3_tcell_cd45_2405	-24.7828	-7.5633	C13	CD16NK	CD16NK	CR	5	expose	tcell	CR_PR	4.06879	-0.000719219	3.52298	0.92374	2.05787	1.67847	1.49085	3.22615	0.00134573	0.00217693	2.73748	1.09294	0.229685	-0.000653013	4.12963	3.20524	2.34528	1.59751	0.154736	0.00184997	0.00230809	1.29527	0.0257558	0.343508	0.00173894	4.17668	1.92982	0.00118502	4.1187	0.420261	0.287182	1.05237	0.0012629	4.03591
CR_5_3_tcell_cd45_26557	25.4755	11.0762	C14	Tcell	CD9_CD4	CR	5	expose	tcell	CR_PR	5.26736	1.0843	3.62429	2.2363	0.0440548	4.34672	1.16696	2.22522	1.90766	-0.000619784	5.57444	2.34815	0.512164	1.19127	4.85718	3.11477	1.24396	3.29764	0.251963	-0.0049313	1.6764	3.44633	3.21767	1.33064	2.20285	-0.00261861	5.09786	-0.00156669	-0.000993468	-0.00111391	0.00154274	0.000800685	3.63057	0.00277991
CR_5_3_tcell_cd45_13596	-20.2433	-3.08597	C13	CD16NK	CD16NK	CR	5	expose	tcell	CR_PR	5.13863	1.26482	4.3569	-0.00330183	1.69201	0.23266	-0.00154838	3.60243	0.00187709	-0.00410432	4.04444	0.467844	0.00316908	1.10451	5.24313	3.871	1.91735	-0.00213257	0.695907	1.08259	2.64601	-0.000806299	0.00362326	0.00270475	0.00146623	5.28501	-0.00181394	2.58747	4.92206	0.752644	2.13704	0.421694	0.0122031	4.03017
CR_5_3_tcell_cd45_21727	-25.6779	-5.17043	C13	CD16NK	CD16NK	CR	5	expose	tcell	CR_PR	4.25056	0.000608028	3.45264	0.243953	1.73856	0.00058258	1.04262	1.81767	0.00389868	0.308058	3.63216	1.63696	0.000350118	0.864774	3.9702	3.02798	0.982568	-0.00081047	0.000680924	0.00268837	2.63152	1.36197	0.63705	0.00337983	-0.00361074	4.50605	0.0547902	1.73549	2.85365	0.00339796	0.0190343	0.49843	0.224596	2.59305
CR_5_3_tcell_cd45_24799	-25.7272	-0.0382732	C15	CD16NK	CD16NK	CR	5	expose	tcell	CR_PR	4.67368	2.65703	3.76354	1.30911	0.867481	0.00185293	3.4791	3.13543	0.0010042	0.000313382	4.51554	1.78847	0.00126458	1.30224	5.39915	4.22112	1.59792	0.00162389	-0.00138394	-0.000662849	2.02861	0.190621	-0.00298779	-0.00124433	0.000171062	4.48915	0.00111344	0.00208889	-0.00248921	0.044813	2.53685	0.00254708	0.000520757	2.84142
CR_5_3_tcell_cd45_6493	-14.816	-13.7169	C21	Tcell	HLADR+CD8	CR	5	expose	tcell	CR_PR	5.16643	2.60638	4.98366	0.000108041	1.09183	2.10718	4.79798	3.69292	-0.00226048	1.2505	4.03129	1.86151	0.165742	0.414615	5.33281	4.33517	1.89431	-0.00114216	0.984392	0.171364	3.58159	0.397563	0.644412	0.169617	0.0211436	5.57035	5.10534	-0.00139398	5.17324	0.048812	3.3448	-0.00313598	1.02562	2.52013
CR_5_3_tcell_cd45_9737	17.1786	15.9699	C14	Tcell	CD9_CD4	CR	5	expose	tcell	CR_PR	5.20855	1.20557	2.94972	3.13607	3.40073	3.80112	-0.00190457	0.645823	2.4425	-0.00376043	4.94819	4.33361	0.389864	0.957248	4.75696	3.9915	2.51423	4.0152	2.03964	0.000910514	0.00132553	4.43166	-0.000887517	0.594216	3.95538	0.0360056	5.15807	0.875172	0.00202853	-0.000840034	4.46347	0.00031029	0.321091	-0.00405613
CR_5_3_tcell_cd45_17477	8.94819	22.3494	C6	Bcell	Bcell	CR	5	expose	tcell	CR_PR	4.16803	1.42476	-0.00245092	1.17848	3.94124	-0.00103171	0.00173595	1.06388	0.00375712	0.0851722	0.00431731	6.96e-05	-0.0028786	0.0112522	4.31002	2.77293	0.81988	-0.00281152	-0.00428331	2.12635	1.35623	0.66188	1.71407	-0.000915008	-0.00219606	4.62404	0.523454	3.37316	-0.000408939	0.599225	4.49034	-0.00330677	1.19527	1.48062
CR_5_3_tcell_cd45_2873	-23.9533	-6.88923	C13	CD16NK	CD16NK	CR	5	expose	tcell	CR_PR	4.1832	0.84342	2.865	-0.000573425	1.02821	-0.00435183	-0.000466806	2.26415	0.00180803	0.00183933	3.84195	1.27849	0.000979987	0.00169008	4.08298	2.6881	1.63943	0.00391241	0.000417061	0.00031785	1.35107	0.351363	-0.00199678	-0.00109624	0.574741	4.46276	-0.00173584	-0.00314232	4.41813	0.00194516	-0.000581546	0.00183716	-0.000472018	2.68155
CR_5_3_tcell_cd45_11181	19.5411	-12.5037	C5	Tcell	CD9_CD4	CR	5	expose	tcell	CR_PR	4.29801	1.0453	2.13614	1.53416	0.252989	3.95241	0.458988	3.72741	0.00111205	-0.0035156	3.92289	-0.00145767	0.000967476	-0.00296203	4.47044	1.99674	3.83168	2.38517	0.385926	0.324552	-0.000885556	0.338754	0.310566	1.20299	0.490647	3.3718	5.01609	2.20362	0.153066	0.00246218	-0.00236867	0.15803	2.69365	0.32662
CR_5_3_tcell_cd45_25554	-23.7766	-7.45301	C13	CD16NK	CD16NK	CR	5	expose	tcell	CR_PR	4.66051	0.143284	3.84377	-0.000238457	1.13182	0.465479	0.071289	2.17916	-0.00106733	0.00310037	4.6332	-0.00181558	-0.00198832	0.000170195	4.43067	3.36749	2.1402	0.672601	0.000435396	0.741547	-0.00423521	1.76971	0.0022077	-0.000860504	-0.00015097	2.72597	1.13744	0.000121246	5.60639	1.63786	0.302338	0.000277475	1.96032	3.23421
CR_5_3_tcell_cd45_5291	-25.9382	-6.42347	C13	CD16NK	CD16NK	CR	5	expose	tcell	CR_PR	5.09942	-0.000880027	3.64321	-0.000911932	1.33472	0.00242304	0.560469	2.7829	-0.00109433	-0.00018482	4.35632	0.761984	-0.000109725	-6.78e-05	4.46031	3.01035	1.11459	-0.00029336	0.00187536	-0.00162158	3.24563	0.00253463	6.1e-05	0.000137915	-0.00167972	5.30642	0.00202286	0.000424791	3.5415	-5.57e-05	-0.00340274	0.0905474	0.822626	2.88135
CR_5_3_tcell_cd45_36719	12.0001	-2.23648	C9	Tcell	CD9+CD4	CR	5	expose	tcell	CR_PR	4.3523	0.398658	2.22468	2.27531	1.16866	3.82863	0.823086	1.68348	0.744235	0.00177313	4.06892	-0.00226175	0.00179868	1.15212	4.80846	3.40751	4.25175	2.66949	0.805284	0.00086528	0.00328989	-0.00275033	-0.000640521	0.229633	0.00274537	2.09091	4.97108	6.01424	2.79594	-0.000445019	0.690949	0.546124	2.74531	1.6408
CR_5_3_tcell_cd45_18575	9.95583	25.1381	C6	Bcell	Bcell	CR	5	expose	tcell	CR_PR	4.85554	1.28917	0.00236054	-0.00649183	0.720098	0.0706362	0.263658	0.00923687	0.160794	0.000799886	0.379665	0.00225086	-0.00608905	0.000899682	5.02798	3.7103	3.15537	-0.000793397	-0.00653529	0.0256812	0.415692	0.145407	1.99077	-0.000648798	-0.00110296	5.06024	1.39087	2.16244	0.00105582	-0.00374132	4.06576	0.000636572	-0.000193491	0.000147191
CR_5_3_tcell_cd45_25961	-24.1762	-7.15198	C13	CD16NK	CD16NK	CR	5	expose	tcell	CR_PR	3.8115	0.00210397	3.50555	-1.24e-05	0.888167	0.00237419	2.37173	2.79862	0.00272966	-0.00252685	2.31964	-0.00128676	0.00124527	0.000817909	3.91176	2.74814	1.75859	1.35724	0.000404029	-0.000695924	9.39e-05	0.00217663	-0.00118152	-0.000922056	-0.00460025	4.15996	-0.00220245	-0.00167252	4.3843	0.163617	1.94811	0.712989	0.199181	3.23155
CR_5_3_tcell_cd45_28528	-0.147346	4.33509	C20	Tcell	HLADR+CD8	CR	5	expose	tcell	CR_PR	3.86177	2.12898	3.95783	2.5042	2.75312	1.17325	3.35451	2.63569	-0.00333268	0.749941	2.36111	2.54861	0.50568	0.0003662	5.41563	3.82924	3.51697	-0.00102627	0.00148967	1.2502	0.000686991	1.95861	2.165	1.54522	1.35668	3.71283	2.84836	4.01075	1.9656	-0.000998511	2.82662	0.492998	2.08985	1.93803
CR_5_3_tcell_cd45_20029	28.2301	3.18595	C14	Tcell	CD9_CD4	CR	5	expose	tcell	CR_PR	3.92361	1.02577	2.27655	2.39788	0.56011	3.81848	0.427349	3.30431	1.78257	1.34829	4.29615	-0.00266671	0.542698	-0.00217064	4.52788	2.90472	2.29593	3.10898	0.519282	0.00398492	-0.000112512	2.10316	1.05755	1.58318	1.24668	2.00624	4.73612	0.661437	0.353329	-0.00260961	0.0002229	-0.000657755	3.57403	1.49731
CR_5_3_tcell_cd45_15492	-36.1987	-2.36502	C19	CD16NK	CD16NK	CR	5	expose	tcell	CR_PR	4.492	0.000786134	3.65172	0.124909	4.03236	-0.000207657	-0.00016483	3.64284	-0.00221887	-0.00105449	1.125	1.53641	0.00313299	0.510062	4.75527	3.70463	1.83728	0.617814	0.00108917	0.0806406	1.02823	0.716329	0.290596	0.00065783	-0.000841262	4.12019	1.13152	1.47968	4.32251	1.05795	-0.000208014	0.00030746	-0.00237885	3.42259
CR_5_3_tcell_cd45_6045	18.3503	-17.2938	C5	Tcell	CD9_CD4	CR	5	expose	tcell	CR_PR	4.11642	0.102383	2.26395	2.92913	1.40909	2.67312	1.26703	2.52861	0.00150354	-0.00287946	3.55329	1.44896	-0.00179208	0.94611	4.10526	2.48621	4.09816	1.33481	9.91e-05	0.570156	0.000914194	-0.000945576	1.39915	2.29554	-0.00275536	4.9595	5.08294	0.00304324	-0.000160574	-0.000210689	0.00134192	0.933726	1.40644	2.17157
CR_5_3_tcell_cd45_9042	20.0271	6.67139	C14	Tcell	CD9_CD4	CR	5	expose	tcell	CR_PR	5.26939	2.51759	3.7479	3.07948	0.0615637	4.21114	0.8852	2.86584	0.333216	0.00107949	4.85792	1.64112	-0.00126658	-0.00180464	5.4891	3.3324	3.19831	2.64328	0.593524	-0.00202227	2.07454	3.06103	1.77448	0.719239	0.451682	2.49043	4.74342	2.82595	0.746156	0.070513	-0.00172458	0.000179029	4.69397	2.17686
CR_5_3_tcell_cd45_6145	-26.5394	-5.49728	C13	CD16NK	CD16NK	CR	5	expose	tcell	CR_PR	4.25238	0.762943	2.95694	0.00106705	1.99448	-0.00250741	0.16419	2.71723	-0.000563047	-0.000998813	4.25669	0.740595	1.58782	0.00407696	4.73804	3.67267	1.21017	-0.000364552	-0.00546619	-0.000172091	2.41279	0.00254357	-0.00204351	-0.000351622	-0.000765267	4.25148	-0.00103347	2.90264	4.3763	0.0019925	0.205247	-0.000921436	0.259046	2.84458
CR_5_3_tcell_cd45_24008	17.2177	8.22005	C14	Tcell	CD9_CD4	CR	5	expose	tcell	CR_PR	5.73447	1.82544	4.17215	4.07202	1.32575	4.65642	1.87716	2.8081	1.47996	0.538576	5.45166	3.53139	0.539724	1.4928	5.60052	4.92422	3.33646	3.41251	1.32662	1.35631	3.10118	3.78144	3.05637	1.0008	1.46908	1.40267	5.16511	0.944514	2.95824	-0.00253229	-0.000510349	-0.000337332	3.99833	2.71863
CR_5_3_tcell_cd45_25102	25.1962	5.92874	C14	Tcell	CD9_CD4	CR	5	expose	tcell	CR_PR	5.71434	1.26287	3.82408	2.49238	1.62906	4.11873	1.12535	2.79214	-0.000483951	-0.000918516	4.8588	2.4158	-0.00139113	0.145486	5.06508	3.62034	3.85848	2.41754	1.21055	-0.000879966	0.461721	2.60239	2.70447	2.35603	0.712489	0.494303	5.36064	0.000707592	-0.00174428	0.000756367	-0.00169901	0.0335767	4.5825	0.43325
CR_5_3_tcell_cd45_35080	8.706	23.2641	C6	Bcell	Bcell	CR	5	expose	tcell	CR_PR	4.01135	2.05473	-0.00093978	0.85794	3.42699	1.63031	0.0604875	1.02983	-0.00106825	-0.00268885	0.00176796	-0.000235523	-0.000644722	0.172473	5.00495	3.86088	2.13447	-0.00315847	-0.00219213	2.0055	-0.00144644	-0.006676	0.0017239	0.0004583	0.000409032	4.07928	0.00320321	2.60378	-0.000184512	0.123066	4.70983	-0.00180856	-6.28e-05	1.34483
CR_5_3_tcell_cd45_4159	7.9234	3.3068	C3	Tcell	CD9+CD4	CR	5	expose	tcell	CR_PR	5.39903	1.08366	3.8801	3.75057	3.1511	4.05212	0.00232818	3.42495	1.85825	0.292976	4.86314	4.41314	1.39523	2.38498	4.8164	4.16546	4.57113	4.02062	1.05813	1.7126	-0.00211206	3.63304	2.64768	3.79705	3.39194	3.04791	5.63204	5.07115	2.50237	0.712655	3.6454	0.221279	3.16982	0.148022
CR_5_3_tcell_cd45_30699	25.3598	6.22088	C14	Tcell	CD9_CD4	CR	5	expose	tcell	CR_PR	4.66863	0.408449	2.84725	3.76309	1.0661	3.69004	1.20499	3.29475	0.492312	-6.43e-05	4.327	2.91233	-0.000481389	0.0536283	5.30583	4.29647	3.75699	3.18021	-0.00128622	0.000112926	-0.00264394	3.38425	2.3378	2.05348	2.67276	-0.00399402	4.36042	-0.00130999	-0.00013424	-0.00168131	1.18962	-0.00125771	2.60004	0.978067
CR_5_3_tcell_cd45_12837	-13.301	-13.0345	C24	Tcell	Tcell	CR	5	expose	tcell	CR_PR	5.57248	2.27988	4.63147	2.22439	2.7949	-0.00329651	4.97256	3.26173	0.000275256	0.674207	5.14812	2.1983	0.00172737	1.94976	5.78242	4.4186	2.57785	0.699566	0.000273409	1.11723	2.17335	1.6543	2.37469	0.00296633	-0.00224909	5.72837	5.036	-0.00119881	5.43178	1.14329	1.38928	0.388263	1.09062	3.86385
CR_5_3_tcell_cd45_5251	-27.1023	-12.3135	C13	CD16NK	CD16NK	CR	5	expose	tcell	CR_PR	4.92353	0.225021	3.7826	-0.00205453	2.76294	-0.00235817	3.16836	3.32126	-0.00433364	0.00315519	3.56508	1.10042	0.000473118	0.302456	4.66364	3.82942	1.20274	0.00199328	0.181493	0.00104969	-0.00165782	1.7e-05	0.00152279	0.00163879	-0.00319357	4.65932	-0.00268833	0.00172542	4.48371	0.263921	0.48932	0.00150299	1.22339	3.74038
CR_5_3_tcell_cd45_12387	-18.554	-0.840984	C16	others	others	CR	5	expose	tcell	CR_PR	4.87133	1.99817	4.46857	0.000170499	2.63352	0.00252454	0.000452955	3.70396	0.00297354	9.1e-05	5.14175	1.65688	0.00224572	-2.35e-05	4.5963	4.07678	1.2277	0.307404	0.000361343	0.348831	-0.00274913	0.61641	1.70704	0.00138773	0.252645	4.53301	0.000275666	5.50679	1.94069	-0.00218482	2.23801	1.36872	1.2149	3.11698
CR_5_3_tcell_cd45_28283	19.2543	5.10278	C14	Tcell	CD9_CD4	CR	5	expose	tcell	CR_PR	4.59607	-0.00178495	3.78112	1.74851	-5.97e-05	4.08185	0.76539	0.577225	2.12511	9.07e-05	4.91633	2.90996	0.548923	0.961635	4.97114	3.64431	3.82563	2.77177	1.35645	0.0886285	-0.00186461	2.88351	2.53551	0.00320441	1.26644	2.15602	4.38927	3.66388	-0.00469483	0.116399	0.000701475	0.48692	3.23299	1.90821
CR_5_3_tcell_cd45_12285	-12.233	-13.9953	C24	Tcell	Tcell	CR	5	expose	tcell	CR_PR	5.38039	1.91971	4.07881	3.25144	1.04078	-0.00381292	4.30713	3.03757	0.423543	1.60057	5.43284	2.64182	0.663851	0.000417578	5.45394	4.15759	3.94273	1.94109	0.000962199	0.802799	0.564274	2.3563	1.66898	-0.00049258	1.81826	4.1097	4.61951	-0.00153255	4.55918	0.882868	0.677681	0.0356393	3.37929	3.27036
CR_5_3_tcell_cd45_3203	-15.8185	-19.9679	C24	Tcell	Tcell	CR	5	expose	tcell	CR_PR	4.46862	0.200492	3.59983	1.50601	1.15694	0.00175837	2.91979	3.8195	-0.00311836	-0.000142958	4.61193	0.739329	-0.000940725	0.719112	4.81019	3.6135	2.85422	1.07091	0.00158965	0.393812	0.0125031	1.21611	0.474784	0.0314314	0.774896	3.9715	3.94198	1.16298	4.2576	0.432136	0.661584	-0.00133714	0.442817	1.82565
CR_5_3_tcell_cd45_17158	28.7693	4.87729	C14	Tcell	CD9_CD4	CR	5	expose	tcell	CR_PR	3.85501	0.736396	2.09589	3.83271	0.802065	3.19621	1.04526	2.19596	-0.000626705	0.00408287	3.98004	2.3244	0.230988	-0.00298819	3.78637	3.04745	3.51852	2.83231	0.886728	0.0495591	0.00277724	2.28734	1.8411	0.678437	1.42078	-0.000158968	3.98438	0.00362356	-0.00134814	0.965683	0.00116603	-0.000512232	3.6497	-0.00343233
CR_5_3_tcell_cd45_25295	8.60303	11.2162	C8	Tcell	CD9_CD4	CR	5	expose	tcell	CR_PR	5.29686	-0.000316038	4.08527	2.30037	0.988771	3.94319	1.15041	-0.000213316	-0.00020565	0.000544881	5.25069	2.0102	1.81068	1.45843	4.72679	2.48569	1.94566	1.80227	1.01501	0.0156554	1.75806	3.392	3.07487	0.0514533	2.09331	0.529426	5.22288	2.26364	4.73567	0.231764	0.534209	-0.000488164	1.02004	2.32521
CR_5_3_tcell_cd45_5087	23.5069	-0.109163	C14	Tcell	CD9_CD4	CR	5	expose	tcell	CR_PR	3.97184	1.56626	2.24804	1.18466	0.00257364	2.90719	2.16531	0.00368942	0.894705	0.00478499	3.5272	2.01607	-0.00526027	-0.00091628	4.14545	3.23461	2.66331	2.19847	1.28727	1.11104	0.00332188	1.65616	2.78252	1.95011	0.168175	2.22252	4.87698	1.99419	0.000572418	0.00152815	-0.00302986	-0.00131344	3.27558	-0.000355861
CR_5_3_tcell_cd45_29587	11.7193	3.40617	C9	Tcell	CD9+CD4	CR	5	expose	tcell	CR_PR	5.06515	2.22328	3.35537	2.2696	2.96168	4.31439	1.65272	0.741575	0.211302	0.00128987	4.90973	3.34036	0.118994	0.109166	4.80107	2.93827	2.97056	2.25106	0.646724	3.05e-05	0.00351915	3.22766	2.25998	0.00100431	-0.0011575	0.0187207	4.62155	6.89002	3.86302	0.00352399	1.93739	0.0028486	3.1462	1.26082
CR_5_3_tcell_cd45_9315	12.3885	8.3974	C9	Tcell	CD9+CD4	CR	5	expose	tcell	CR_PR	4.76354	0.336264	2.56501	1.67693	2.96955	3.15063	-0.00286674	0.767304	3.19933	0.000971314	4.63152	3.93089	0.50927	0.0390611	5.11645	4.25905	3.87454	3.63194	3.06175	0.489786	0.000632438	3.62225	-0.00366254	0.00110107	2.72283	0.00063532	4.80639	6.87554	3.76572	0.816012	5.14477	-0.00052083	0.0265115	2.14845
CR_5_3_tcell_cd45_1936	-26.2367	-11.1862	C13	CD16NK	CD16NK	CR	5	expose	tcell	CR_PR	4.97733	1.21188	3.61863	-0.000699409	1.2606	0.119246	3.42669	2.50438	9.12e-05	-0.000925313	4.84793	0.513357	0.786626	-0.00240915	4.78294	3.52132	-0.00170624	0.0035499	0.132057	0.0023187	1.75448	0.105373	-6.34e-05	0.518177	0.380327	3.29211	1.1345	7.4e-05	3.82962	-0.00138998	1.28376	-7.88e-06	1.4954	2.52618
CR_5_3_tcell_cd45_14987	15.5854	-13.2494	C5	Tcell	CD9_CD4	CR	5	expose	tcell	CR_PR	4.44471	9.74e-05	2.32569	3.23895	2.62211	3.62183	0.81495	3.90313	-0.00137736	-0.00440616	4.14039	0.00170722	0.000426388	0.227627	4.05252	0.983253	4.37731	2.34531	1.16183	1.3819	0.32422	-0.00198609	2.14462	2.71932	0.952598	5.08675	4.78973	1.55846	0.00116098	-0.000107312	0.00171378	0.00284552	3.26789	0.214927
CR_5_3_tcell_cd45_12492	6.44898	-23.4307	C7	Tcell	HLADR_CD8	CR	5	expose	tcell	CR_PR	4.91101	2.10269	3.70186	3.56062	1.1194	0.124435	5.25162	3.04983	-3.35e-06	0.00106837	5.22709	2.01446	0.543883	0.0635871	5.29797	3.25865	4.4392	3.44517	0.0027439	0.0748788	-0.00016997	2.71563	2.74439	2.86005	0.000766143	-0.00100638	4.7858	2.27691	1.61816	-0.00153277	-0.0010245	-0.000656725	4.27319	0.000894117
CR_5_3_tcell_cd45_20318	-27.1176	-12.6631	C13	CD16NK	CD16NK	CR	5	expose	tcell	CR_PR	4.99206	1.38492	4.30815	0.105257	2.98727	-0.000804821	3.41929	3.76451	0.00274999	0.00146784	3.01121	1.8011	0.60812	1.19561	4.96388	4.01768	2.26958	0.0331913	0.482111	0.00163914	-0.00266902	0.261491	1.37771	-0.00210042	0.00157656	5.09004	-0.00341371	0.000104288	4.89349	0.705907	0.134531	0.40685	0.651549	3.64515
CR_5_3_tcell_cd45_22549	9.90429	28.5606	C6	Bcell	Bcell	CR	5	expose	tcell	CR_PR	3.89443	0.00905828	1.18355	-0.00214943	0.814706	1.45638	0.948553	0.00343365	-0.000751015	0.00179951	1.03395	1.48009	0.000959368	0.373965	4.52198	3.18059	4.37885	0.0019058	0.0908291	1.91438	0.231877	1.03909	0.0681004	-0.000227171	-0.000424333	3.46809	0.00142858	0.520768	0.00132707	0.000553474	4.66457	0.00358782	0.00244969	1.09992
CR_5_3_tcell_cd45_18559	7.22238	-10.564	C3	Tcell	CD9+CD4	CR	5	expose	tcell	CR_PR	6.03376	0.346984	4.90852	4.66694	4.27327	4.17002	4.57649	3.43635	-0.00420969	0.718703	5.62816	3.44139	0.358398	-0.000632375	5.53118	4.2686	3.40851	2.77285	0.587794	0.438751	-0.0028923	3.39031	2.57264	-0.00121814	1.55603	2.79998	5.84032	1.88489	0.408272	0.369973	4.64122	-0.000732536	3.65801	1.64329
CR_5_3_tcell_cd45_8980	18.3638	4.48453	C14	Tcell	CD9_CD4	CR	5	expose	tcell	CR_PR	4.36983	2.353	3.14348	3.89475	0.610977	4.01548	0.628766	3.44684	2.22216	0.00240858	4.39062	2.40784	-0.00131491	0.000540922	4.83158	4.33304	3.62082	3.85463	0.440137	2.15433	-0.000793678	2.86368	3.72718	2.79786	1.89422	0.000978946	4.21945	2.13916	-0.000965828	-7.94e-05	0.711453	0.00176785	3.24011	1.2944
CR_5_3_tcell_cd45_4399	12.8699	7.07799	C9	Tcell	CD9+CD4	CR	5	expose	tcell	CR_PR	5.15583	0.417295	3.29206	2.41302	0.788284	3.44702	2.64704	2.99517	2.95761	1.27318	4.15105	3.12785	-0.00135751	0.961909	4.78034	4.62468	3.73529	3.3928	0.963603	0.000378737	0.948867	3.16717	1.44762	2.66149	1.83089	3.09259	4.80274	6.93524	3.95842	1.13696	1.64801	0.00374084	2.08045	0.00222881
CR_5_3_tcell_cd45_32485	-34.0877	2.59089	C15	CD16NK	CD16NK	CR	5	expose	tcell	CR_PR	3.72613	-0.00119093	3.20311	-0.000741692	1.44693	1.89e-06	0.00140933	4.23651	0.0029194	-0.00272198	1.99634	0.0020899	-0.000924285	-0.000358703	3.89801	3.45238	0.974515	-0.00141554	0.116707	-0.00422417	2.34313	-0.000906778	1.52817	9.81e-05	-0.00160981	3.9313	0.184047	3.02694	0.0018102	0.0025301	1.25536	-0.00137553	1.89257	2.95663
CR_5_3_tcell_cd45_2959	-26.9505	-12.8989	C13	CD16NK	CD16NK	CR	5	expose	tcell	CR_PR	4.80478	2.97357	4.10515	1.70402	2.65401	0.00313056	2.76985	2.89101	-0.000188802	-0.00124402	3.28284	-0.00135803	0.150324	-0.000689478	5.59289	3.60735	1.93145	0.189787	0.000608051	0.377608	0.00252836	0.591914	1.83112	-0.000970963	0.112412	4.72128	0.66255	-0.00268762	5.00946	0.808772	-0.00154505	0.00344727	0.00440999	3.57057
CR_5_3_tcell_cd45_2136	-25.4242	-5.45519	C13	CD16NK	CD16NK	CR	5	expose	tcell	CR_PR	4.03607	-0.00110148	3.7271	0.345985	-0.000858181	0.0014967	2.02726	2.82402	0.000279523	0.00164179	3.97882	1.34324	0.692614	-0.00164654	4.4593	2.70094	1.44371	-8.9e-05	-0.0021627	0.00341098	2.77643	0.00145777	0.00014765	-0.00146113	-0.000366118	4.07138	0.00336902	0.548243	3.13216	0.00192803	0.39572	0.176266	-0.000648066	1.08376
CR_5_3_tcell_cd45_27818	29.6026	4.45867	C14	Tcell	CD9_CD4	CR	5	expose	tcell	CR_PR	4.30629	0.00428239	0.92734	3.53422	0.588773	3.51023	0.00123442	2.66711	1.28677	0.0457097	4.26573	2.03809	-0.00101607	0.442769	4.59981	2.61068	3.38728	2.71374	-0.00217706	1.34023	0.000436821	2.69257	1.86231	0.246524	0.727641	-0.00511166	4.99743	-9.68e-05	-0.00180036	0.00286978	0.397579	0.00429289	3.39639	0.00345445
CR_5_3_tcell_cd45_9940	-27.1982	-6.09502	C13	CD16NK	CD16NK	CR	5	expose	tcell	CR_PR	3.74454	0.00143904	4.03096	-0.000132437	3.10344	-0.00102684	0.00117408	3.28126	-0.00139054	-0.00644672	3.85709	1.38362	-0.0010685	1.75572	5.16872	3.67941	1.87619	1.49921	0.00269353	-0.00313889	2.99146	0.000860104	1.77135	0.044396	0.000177852	5.24344	0.261678	2.55586	3.65897	-0.00094648	1.32966	1.64284	0.000155473	2.83214
CR_5_3_tcell_cd45_21650	-21.8058	5.32921	C13	CD16NK	CD16NK	CR	5	expose	tcell	CR_PR	5.61096	1.22691	5.13597	0.000639948	4.52146	-0.00301659	1.68327	4.54745	0.000717464	0.00174487	4.91568	2.15748	0.170173	-0.000792009	5.24338	4.65148	2.30712	-0.00159331	-0.00130018	0.958618	3.57476	1.48703	1.2283	0.00055948	1.47634	6.05105	0.705553	2.73757	3.29258	0.960994	1.47618	0.0855982	2.46898	4.63711
CR_5_3_tcell_cd45_27655	7.80946	18.3804	C23	Bcell	Bcell	CR	5	expose	tcell	CR_PR	4.08598	2.80384	1.8733	0.592954	0.253159	0.424056	0.00349432	1.07066	-0.00172199	0.000783614	-6.01e-05	0.263621	-0.00199699	0.851804	5.01734	3.51405	3.5872	0.478004	-0.00337343	1.16735	0.00202729	1.01095	2.76924	0.426724	-0.00395629	3.69794	-0.000248634	6.02748	3.20704	0.00676994	4.87441	0.0336616	0.93591	1.93336
CR_5_3_tcell_cd45_13800	-35.401	-3.05695	C19	CD16NK	CD16NK	CR	5	expose	tcell	CR_PR	4.02413	0.56867	3.9288	0.00156432	3.57631	0.33487	0.000556745	3.54656	0.155051	0.206599	0.00177645	0.00203541	-0.00403054	0.392454	5.15475	4.09113	2.15366	0.520765	-0.00169863	-0.000475058	3.24957	0.00156645	1.46776	-0.00173432	0.0984793	5.4515	0.00212387	0.790958	4.04588	0.000332582	-0.00350993	0.00324095	0.324039	3.41452
CR_5_3_tcell_cd45_29169	-15.6975	-9.88291	C25	Tcell	DN	CR	5	expose	tcell	CR_PR	4.62179	1.86901	4.09918	0.522058	0.984663	0.00175762	1.21085	3.81952	0.205265	0.00385239	4.28431	2.23146	0.358135	0.000607464	5.14352	3.88233	0.00265974	-0.000510794	-0.00209653	0.000307717	0.924783	1.69588	2.14544	-0.000887837	0.000755497	2.96863	3.29969	2.09622	3.88761	-0.00256903	0.466316	0.00252932	-0.000344312	2.54255
CR_5_3_tcell_cd45_5456	13.9022	1.22238	C9	Tcell	CD9+CD4	CR	5	expose	tcell	CR_PR	4.28821	0.632176	2.36443	2.17464	0.175827	2.89747	1.50805	2.63456	0.00151636	-0.00102003	4.37996	2.36335	0.223979	0.562256	5.0959	2.78837	2.69262	2.87539	0.407799	-0.00154885	1.17586	2.20776	2.19273	1.98335	0.729929	1.81029	4.65394	5.21854	2.00726	0.0623777	0.00218943	0.000188969	3.35297	0.242405
CR_5_3_tcell_cd45_2021	-25.5762	-13.956	C13	CD16NK	CD16NK	CR	5	expose	tcell	CR_PR	5.04994	-0.00180695	4.62803	-0.00154657	0.424241	0.00104167	2.97858	3.22993	0.00160447	-0.000815951	4.995	0.697166	0.000958486	3.85e-05	4.62219	3.29837	1.71667	0.0020284	0.00010777	0.000239516	-0.000798148	1.5824	-0.00369267	-0.000482067	0.000427744	4.97656	-0.00344151	2.11405	4.40733	0.0010548	1.83178	-0.00105507	-0.00146035	2.61333
CR_5_3_tcell_cd45_7432	27.5464	7.74103	C14	Tcell	CD9_CD4	CR	5	expose	tcell	CR_PR	5.30283	3.13216	3.41508	4.21245	-5.36e-05	4.63844	1.21061	3.20514	2.15725	0.823175	5.51673	2.73615	-0.00155006	1.1536	6.05264	4.47529	3.37754	2.99089	0.00242902	0.940596	0.00401712	2.30912	1.67243	-0.00189739	0.468343	0.0028577	4.70996	0.000240663	-0.00182534	-0.00375034	-0.00139347	-0.000156931	4.5166	2.08492
CR_5_3_tcell_cd45_11274	16.8676	-11.3601	C5	Tcell	CD9_CD4	CR	5	expose	tcell	CR_PR	5.02437	0.631394	2.36891	2.93177	1.87615	3.93865	-0.00281922	2.96581	0.721154	0.00244061	3.86869	0.00430836	0.0240675	0.00103482	3.79226	2.32742	4.73128	1.73838	0.667957	0.000467687	0.361216	1.42013	2.10771	1.94598	0.766438	4.24892	5.10171	1.82696	0.000804823	-0.000979081	-7.2e-05	0.912991	3.17258	2.39496
CR_5_3_tcell_cd45_3527	-13.3038	-6.6135	C25	Tcell	DN	CR	5	expose	tcell	CR_PR	5.28054	0.6067	4.03885	0.619417	0.216588	-0.0010098	1.1305	3.45016	-0.000231314	-0.00183074	4.54723	2.11136	0.00193491	1.42511	4.78811	3.57536	1.83715	0.000357863	-0.00348306	0.689626	-0.00235288	0.000873972	2.64625	-0.00182838	0.000631129	4.00142	4.44781	3.08196	4.66273	0.00198587	1.60648	0.0483098	0.653577	2.98862
CR_5_3_tcell_cd45_9293	12.4215	2.29899	C9	Tcell	CD9+CD4	CR	5	expose	tcell	CR_PR	5.22029	2.17383	3.53173	3.25453	0.0269561	4.28816	0.745646	2.28974	0.000715881	-4.9e-05	4.81414	1.73625	0.000790977	0.376879	5.33389	3.66237	4.5682	3.25525	1.72176	1.07866	1.59444	2.81486	0.974727	2.15802	1.41786	2.55373	4.64461	6.33913	2.69913	0.000449426	0.0572973	-0.00139683	4.27774	0.102976
CR_5_3_tcell_cd45_2173	16.1159	-14.6437	C5	Tcell	CD9_CD4	CR	5	expose	tcell	CR_PR	4.22711	0.200878	2.52761	3.12718	1.37082	4.20999	1.48889	3.04798	1.09878	-7.35e-05	4.45756	-0.0031775	-0.0013399	8.42e-05	4.06752	2.03176	4.42724	3.03227	0.000905567	0.202542	0.00148458	0.000370547	1.9675	1.41875	0.669722	4.06771	4.88881	0.000302675	0.000607689	0.00280818	1.55568	0.0793387	3.51565	1.91291
CR_5_3_tcell_cd45_28362	3.26908	3.71502	C3	Tcell	CD9+CD4	CR	5	expose	tcell	CR_PR	5.95262	3.52257	4.91893	2.17159	4.48003	1.96493	0.390739	3.09189	0.90638	0.000960063	4.17902	3.37318	-0.000949401	0.608544	6.21836	5.0365	3.72537	3.2708	0.0030598	-0.000727463	3.56952	2.38545	3.19903	1.81227	0.322626	3.00053	5.8453	4.51253	1.30818	0.00038191	4.5198	0.000121356	2.48098	2.49325
CR_5_3_tcell_cd45_21587	11.5826	-4.87818	C9	Tcell	CD9+CD4	CR	5	expose	tcell	CR_PR	4.6675	0.00100569	2.72039	3.20705	1.30007	3.79052	1.10607	3.10492	0.00661795	0.00085268	3.94285	0.000748732	0.17737	0.00164371	3.9489	2.41856	4.27339	2.65979	1.41635	1.49903	-0.000626881	-0.000123732	1.48646	1.79504	-0.00117194	2.91208	4.72467	5.31367	2.4503	0.166293	0.00141619	-0.000685982	2.13672	1.39737
CR_5_3_tcell_cd45_6207	17.9292	-7.06247	C25	Tcell	DN	CR	5	expose	tcell	CR_PR	5.01116	1.93866	2.71054	2.16685	1.09281	0.000382856	0.0025933	3.41128	1.73291	0.00526525	4.42578	2.67953	0.0457025	0.971823	4.70564	3.27718	3.82636	2.781	0.000270017	0.837581	-0.00137545	1.86051	2.46425	1.78094	0.426614	1.98527	4.12467	2.14752	0.591903	-0.000296455	-0.00102703	-0.000809338	3.55581	0.00267912
CR_5_3_tcell_cd45_15786	31.3679	0.47044	C14	Tcell	CD9_CD4	CR	5	expose	tcell	CR_PR	4.11667	-0.00184428	1.9843	1.07986	-0.000400104	2.69565	0.00357602	1.37432	0.952046	0.00150327	3.65501	1.48013	0.0304553	-0.00414679	3.95445	1.62242	3.20736	1.47679	-0.00241786	0.147745	0.00140122	2.02917	2.17804	0.907142	0.637276	-0.00187444	4.33424	0.000151918	0.368349	-0.00034697	0.00177086	0.000417976	2.41736	0.000542672
CR_5_3_tcell_cd45_18608	-15.4324	-17.874	C24	Tcell	Tcell	CR	5	expose	tcell	CR_PR	4.76738	2.08204	4.49112	0.00608076	1.30172	-0.00448823	3.68419	4.08176	0.000671915	-0.000102489	5.03471	0.825679	-0.00687564	1.70854	5.42939	4.16073	2.97763	0.000602954	-0.00149232	0.526504	0.000328026	2.3568	1.59413	1.8455	1.21311	5.24406	3.60385	-0.00389959	4.62043	0.00149335	-0.000308509	0.0692975	2.26288	3.57265
CR_5_3_tcell_cd45_26198	8.45316	11.3739	C8	Tcell	CD9_CD4	CR	5	expose	tcell	CR_PR	5.14546	1.10449	3.34712	2.77237	1.35207	3.80568	0.393263	2.17942	-0.00083151	0.00095939	4.96513	2.44857	0.186806	1.10915	4.5521	3.5214	0.500804	0.782131	0.0538132	-0.00101957	1.90062	2.85615	2.59794	1.29484	2.05667	2.44144	5.13983	-0.0016485	3.84627	-0.000481507	1.57042	0.5642	0.246828	-0.000292785
CR_5_3_tcell_cd45_5301	-26.8439	-13.5297	C13	CD16NK	CD16NK	CR	5	expose	tcell	CR_PR	4.70729	4.70564	4.34392	-0.000685943	2.47145	-0.00271966	1.67131	2.94334	0.000670029	-0.00285981	3.42232	1.36125	0.467626	0.364451	4.94455	4.24394	1.20362	0.247145	0.00225745	0.00208488	-0.00312466	0.434272	1.07077	-0.00295449	0.000261046	5.18029	1.8928	2.22777	5.19198	0.400961	-0.00141563	-0.000150776	1.22992	3.71072
CR_5_3_tcell_cd45_11918	-15.0524	-9.92491	C24	Tcell	Tcell	CR	5	expose	tcell	CR_PR	4.91687	2.49884	5.15509	1.14633	3.49723	0.431196	0.00160703	2.57772	9.42e-05	-0.00187528	5.61364	1.44904	0.554205	1.80779	5.17552	4.26683	1.07011	0.0185977	0.843945	-0.00391867	0.000852786	2.32803	3.11126	-0.00150219	0.922303	4.69076	3.59885	-0.00113843	5.36096	1.87876	2.48556	-0.00181717	0.000542418	2.74024
CR_5_3_tcell_cd45_3493	-26.4975	-12.8332	C13	CD16NK	CD16NK	CR	5	expose	tcell	CR_PR	4.84846	2.77472	4.80376	0.19093	1.44561	-0.000826795	2.22954	3.58722	-0.00163345	0.00141045	5.17119	2.30881	0.000498328	0.136459	4.81233	4.21143	2.31785	0.309538	-0.00226969	-0.000630003	-0.00114556	1.42569	-0.000515888	0.099365	0.00330429	4.77451	-0.00361427	0.0824773	5.67014	1.4644	-0.000483002	0.634119	0.00195129	0.906216
CR_5_3_tcell_cd45_11860	24.0079	10.3803	C14	Tcell	CD9_CD4	CR	5	expose	tcell	CR_PR	5.39874	1.4495	2.93128	3.90619	1.71069	4.31305	1.35143	2.1631	0.0026501	-0.00233045	4.62791	1.45731	-0.00133354	0.373559	4.86915	3.17533	4.6684	3.76316	0.00186495	0.287734	2.56843	3.49211	1.70461	0.463852	-0.000424754	-0.000829954	4.83316	-0.00464614	-0.00186095	0.00017389	0.732417	0.000732293	3.69862	1.73623
CR_5_3_tcell_cd45_34454	-0.453386	11.696	C12	monocyte	monocyte	CR	5	expose	tcell	CR_PR	5.54292	1.18754	5.26112	-0.000337986	4.07769	3.02746	1.62406	0.00345703	0.369814	0.00176992	1.64029	3.78645	0.00231607	1.66921	5.92245	5.08934	3.66889	2.12776	1.88305	0.0662401	0.00973684	3.17239	3.49141	0.000659764	-0.00187773	3.29477	1.13756	3.03872	0.0405045	1.06631	4.83458	0.170307	0.920115	5.34644
CR_5_3_tcell_cd45_8314	-21.8818	-7.44446	C13	CD16NK	CD16NK	CR	5	expose	tcell	CR_PR	5.05434	1.19942	3.83252	0.181467	0.698036	0.00152547	0.516394	0.00213483	-0.000404362	0.197678	3.60254	0.188292	1.18519	0.268723	4.96777	3.7639	2.33232	0.218353	-0.00198796	0.00179573	2.47832	0.357747	0.000791232	0.4557	-0.00169594	4.78234	0.143828	0.0014184	4.37109	3.93e-05	2.96131	0.000323923	1.62429	2.78154
CR_5_3_tcell_cd45_16123	-25.1419	-0.153315	C15	CD16NK	CD16NK	CR	5	expose	tcell	CR_PR	4.93325	1.79476	4.25619	0.47213	1.4296	0.00325121	2.47141	3.54839	-0.000754998	-0.00179406	3.41316	1.45831	-0.00132364	0.541396	4.91983	3.96362	0.806273	0.0044277	0.156575	0.0451007	0.0373377	0.365775	1.5567	-0.000225776	0.0021405	5.93248	-0.00186518	1.40882	0.794192	-0.00176143	2.85958	0.0507676	0.0589656	2.41838
CR_5_3_tcell_cd45_10729	-26.9738	-12.9223	C13	CD16NK	CD16NK	CR	5	expose	tcell	CR_PR	4.32387	1.35085	3.51875	0.00143745	2.18741	0.616457	2.18637	2.66317	0.00122036	0.254493	3.01932	1.03856	0.00251176	0.219486	5.25095	4.2332	2.36582	0.00111139	-0.00033318	-0.000697595	-0.0028387	0.544364	1.86637	0.00083831	-0.000680096	4.68323	1.40529	7.67e-05	5.55711	1.33375	0.00122005	1.37897	0.0256672	2.53659
CR_5_3_tcell_cd45_37223	-26.3498	-13.5671	C13	CD16NK	CD16NK	CR	5	expose	tcell	CR_PR	5.04232	1.88394	4.25198	1.24538	1.91261	0.00122312	2.77757	2.67068	0.000907203	-0.000221147	3.838	1.6468	-0.00102999	0.971391	5.01393	3.29925	2.17122	1.14932	0.000720707	-1.62e-05	-0.00128492	0.849946	2.16316	0.247381	0.000157598	4.53956	1.58765	2.82246	4.23189	1.28514	0.488993	-0.00212765	0.000682096	4.0307
CR_5_3_tcell_cd45_22340	-26.8767	-12.1017	C13	CD16NK	CD16NK	CR	5	expose	tcell	CR_PR	3.85946	2.71192	3.93996	0.211858	3.85519	0.00217296	2.41085	2.84796	0.000203561	-0.00151127	2.67021	1.70467	0.00152753	0.0757324	4.33383	3.46104	2.39016	0.211232	0.000115277	0.000484296	1.00504	0.00192683	1.70169	-0.00241449	-0.00277143	4.64245	0.00102264	0.00247099	3.66686	0.635071	1.22078	0.674596	-0.00054509	2.25934
CR_5_3_tcell_cd45_27772	19.3267	-12.8102	C5	Tcell	CD9_CD4	CR	5	expose	tcell	CR_PR	4.52455	-0.00200555	1.17202	2.18898	1.65477	3.92533	0.949274	3.73226	-0.000150131	0.00113698	3.87031	1.28023	0.000859689	1.02564	4.10394	2.5406	4.35647	2.02502	0.603772	0.285578	8.89e-05	0.851322	0.00208283	1.84854	1.09764	4.44272	4.78859	2.76785	1.17936	0.486627	-0.00224851	-0.00162764	1.85305	0.00119015
CR_5_3_tcell_cd45_14174	-14.9837	-18.3413	C24	Tcell	Tcell	CR	5	expose	tcell	CR_PR	4.75608	1.97168	4.57534	-0.00168415	1.85956	0.724118	3.38013	4.07933	0.00634837	0.00171179	4.9357	0.788066	-0.00191619	0.561133	5.09281	4.20816	1.35907	0.000791326	0.00137776	-0.001506	0.000819758	-0.000372735	2.10908	-0.000211361	0.487378	4.83597	3.80122	-0.00141446	3.73715	-0.00126171	0.00157912	0.329146	1.70822	0.000286198
CR_5_3_tcell_cd45_10597	-16.5329	10.1474	C12	monocyte	monocyte	CR	5	expose	tcell	CR_PR	3.84487	0.798491	3.92255	-0.00246726	1.19841	0.274878	1.36936	0.000917968	0.00369494	0.000505162	0.804198	0.96184	0.001412	0.952146	5.10496	4.54416	2.7386	0.530771	0.000109059	0.00134236	-0.00354296	1.67778	1.48689	0.938338	-0.00143676	0.631109	0.817539	6.84554	3.788	-0.00029969	4.22234	0.000323117	1.51902	3.21668
CR_5_3_tcell_cd45_15656	-21.6736	-8.85815	C13	CD16NK	CD16NK	CR	5	expose	tcell	CR_PR	4.21966	1.9053	4.28845	0.00259941	4.08582	0.00168793	0.165756	2.11461	0.00255866	-0.00186717	2.84125	1.73399	0.00119413	0.210115	4.31538	3.54168	1.99341	1.04568	-0.00147436	-0.000138745	0.216877	0.00232555	0.00311447	-0.00121616	0.00138421	5.29738	0.879122	3.48963	4.74895	1.25552	-0.000783792	0.000112005	0.289865	1.27525
CR_5_3_tcell_cd45_21811	-27.2553	-6.11714	C13	CD16NK	CD16NK	CR	5	expose	tcell	CR_PR	4.15639	1.08256	3.58953	0.525756	3.17673	0.00139865	0.0014596	2.35173	0.00117368	0.00245325	3.87071	0.615077	-0.00279254	0.516	4.41534	3.32161	1.6049	-0.00605037	0.0662805	0.0012806	3.0945	0.0381781	1.18279	0.00115712	-0.00110794	4.28992	0.000462624	2.19357	4.44467	0.351697	0.313058	0.109511	0.00087376	3.6438
CR_5_3_tcell_cd45_38360	20.6483	2.34066	C14	Tcell	CD9_CD4	CR	5	expose	tcell	CR_PR	5.02152	0.909498	2.97634	3.03094	-0.00421	4.16989	2.2585	3.05428	0.891405	0.00233346	4.93509	1.26526	1.19532	0.00332959	5.22599	3.33999	3.15909	3.58118	1.6495	0.0827483	0.217806	1.97496	2.46699	2.42285	-0.00022581	0.654358	4.98856	1.71783	0.00211932	-0.000375515	0.000920655	0.00536151	3.9647	0.961514
CR_5_3_tcell_cd45_8062	21.2844	-7.78555	C14	Tcell	CD9_CD4	CR	5	expose	tcell	CR_PR	4.50513	1.07785	2.80953	2.93299	0.801072	4.08258	0.304053	1.75209	0.0331811	0.128754	4.35522	0.232737	-0.00109698	0.873323	4.62265	3.84777	4.0455	2.04305	1.54273	0.000228009	0.0022215	1.34084	2.59266	1.64279	1.59118	1.42491	5.03812	-0.00317167	0.000430544	-0.00115809	0.000404479	0.00086967	3.21064	1.62646
CR_5_3_tcell_cd45_32864	4.5476	-2.96685	C22	Tcell	DP	CR	5	expose	tcell	CR_PR	5.72039	1.30565	4.36816	0.451122	3.45474	4.10386	2.90683	4.32372	0.00229305	0.131816	5.08502	2.85493	1.32279	0.970406	5.6261	4.19993	3.18305	3.36512	0.67028	0.193816	3.5675	2.3706	2.32217	0.00124315	0.000905484	4.6733	5.19047	7.1691	4.10523	0.476267	2.28614	0.216588	3.98866	4.04335
CR_5_3_tcell_cd45_15850	-21.1205	-2.13096	C13	CD16NK	CD16NK	CR	5	expose	tcell	CR_PR	4.53176	-0.000514826	3.73706	0.11896	2.80244	0.397871	-1.85e-05	4.2059	-0.000588331	0.00187874	3.6612	0.657202	-0.00095516	0.000414993	4.27554	3.73295	1.21713	0.000387142	0.000824418	0.00400452	0.000354693	1.84233	0.746598	0.000639491	0.00130562	4.95849	0.000206703	3.46319	3.2962	-0.000972721	2.39454	0.269534	1.28886	3.01312
CR_5_3_tcell_cd45_9013	7.88327	-22.6879	C7	Tcell	HLADR_CD8	CR	5	expose	tcell	CR_PR	4.97448	1.45818	3.2841	3.2348	0.000798008	0.00161571	5.06232	3.47472	0.0487918	-0.00200159	5.2593	1.34969	-0.00275127	0.999028	5.34172	3.87842	2.56516	2.50907	0.000308592	0.218705	1.79651	-0.000531318	2.28222	0.00341268	-0.0023428	2.31473	4.25044	2.3911	-0.00147945	-0.00505389	0.0012589	0.068914	3.78373	2.25737
CR_5_3_tcell_cd45_6140	19.3242	-17.6795	C5	Tcell	CD9_CD4	CR	5	expose	tcell	CR_PR	4.52432	0.261494	0.850981	2.81436	1.40777	3.40661	-0.00297207	3.14791	-0.00123474	0.00397796	3.68208	0.000932836	0.00148183	0.00410558	4.25871	2.27099	4.52361	2.34163	0.000397085	0.101374	0.00176	0.000375783	0.00191178	1.75905	-0.00048301	3.22031	4.74877	0.00142679	0.00168909	-0.00315986	-0.00132411	-0.00113443	1.75466	0.222272
CR_5_3_tcell_cd45_25882	26.996	6.2862	C14	Tcell	CD9_CD4	CR	5	expose	tcell	CR_PR	4.7884	3.36419	2.78369	3.42555	0.680146	4.1221	0.884901	2.12324	1.49692	0.00334584	3.95161	0.749811	0.437653	0.744116	5.41867	3.22051	4.54057	3.17582	8.49e-05	0.000766631	-0.00101652	2.19848	2.08772	1.15222	1.25023	0.000792593	4.4293	0.72262	1.57501	-0.000456105	0.00174923	-0.00319578	3.18292	0.000110983
CR_5_3_tcell_cd45_14964	-25.372	-5.47598	C13	CD16NK	CD16NK	CR	5	expose	tcell	CR_PR	4.48167	0.00232135	3.4784	0.000372049	0.000381401	-0.000194379	1.36737	2.73065	-0.00310057	-0.00162115	4.24369	-0.00208539	0.00104582	0.51463	4.55564	3.17559	0.938332	0.00255695	0.00048015	-0.00105096	2.357	1.04223	0.0021152	-0.00283703	-0.000146226	3.86523	-0.000193061	0.00100023	3.55138	1.0175	0.00102973	0.00353832	0.000872616	2.05549
CR_5_3_tcell_cd45_33497	16.0656	-11.2508	C5	Tcell	CD9_CD4	CR	5	expose	tcell	CR_PR	4.70941	-0.00157563	2.1559	3.49465	2.14816	3.49434	7.38e-05	3.03206	0.000801441	0.00157655	4.20784	0.000441515	0.000457613	0.876972	4.05486	1.84203	4.44909	2.71469	1.60898	1.32287	0.00511142	0.343772	0.0494255	2.66737	0.973252	4.034	4.95904	2.91398	0.00421697	-0.000371519	1.58176	-0.000931571	3.22282	0.392241
CR_5_3_tcell_cd45_39078	-20.3879	-3.90075	C13	CD16NK	CD16NK	CR	5	expose	tcell	CR_PR	4.58257	2.00423	4.68095	-0.00170977	2.87154	0.00313334	-0.00224006	3.4637	0.000272903	0.0884201	4.65832	2.79164	0.000675964	0.00270156	5.22115	4.18249	2.13097	0.829575	0.533093	0.000609134	3.61951	0.0473022	0.0976941	0.00185643	-0.00515447	5.00301	0.754153	2.69165	3.67749	-2.69e-05	1.49192	0.000707816	1.81929	1.766
CR_5_3_tcell_cd45_2539	14.2175	25.2896	C6	Bcell	Bcell	CR	5	expose	tcell	CR_PR	4.89627	2.99636	0.859908	-2.87e-05	0.828853	0.00122615	0.0048776	0.000622999	0.000363909	-0.00468328	-0.00247804	-0.00205754	-0.000219729	0.00210341	4.6306	3.69921	3.62946	1.16943	-0.000846174	0.383741	-0.000302802	0.976464	2.87187	0.469248	0.279865	5.51986	1.1043	0.00260185	-0.000305225	0.000511257	4.75057	-0.00178345	2.06688	3.13403
CR_5_3_tcell_cd45_1055	6.90442	-23.9569	C7	Tcell	HLADR_CD8	CR	5	expose	tcell	CR_PR	5.77587	1.4491	4.47537	2.02369	2.6713	0.000674142	5.20381	4.25145	0.473505	-0.000565039	5.14461	2.65293	0.247512	1.5155	5.20404	3.67036	3.04588	1.84699	0.00131467	0.431684	-0.00144749	2.51246	1.54181	0.000340541	1.50778	1.74305	5.49126	0.00156898	0.395142	-0.000741264	-0.00356628	0.776056	3.26232	2.03769
CR_5_3_tcell_cd45_5751	29.3186	4.61218	C14	Tcell	CD9_CD4	CR	5	expose	tcell	CR_PR	4.94855	2.03093	3.22974	1.08018	0.905488	4.12493	0.606398	1.95138	0.00123134	1.59248	4.78438	1.94817	0.767208	-0.000430392	4.88194	3.04286	4.09864	1.99512	0.457893	1.12218	0.49192	0.00188612	2.53676	-0.00323886	1.09914	-0.00229649	5.25829	0.000967902	0.00232147	-0.00203707	0.59283	-0.00262708	3.60809	-0.00182615
CR_5_3_tcell_cd45_22262	8.03366	10.7036	C8	Tcell	CD9_CD4	CR	5	expose	tcell	CR_PR	5.27561	1.2678	3.7378	4.01474	1.3942	4.01108	-0.000334989	-0.000757475	-0.0031108	0.0016573	5.00975	1.73584	0.00109175	1.94736	5.16898	3.58568	1.37222	-0.00444078	0.21988	-0.00207083	0.00329804	3.43132	2.67978	1.02694	0.890783	-0.00144153	4.43052	3.34763	4.60633	0.15302	-0.00165924	0.00273261	0.944098	1.78962
CR_5_3_tcell_cd45_20390	9.31441	24.1957	C6	Bcell	Bcell	CR	5	expose	tcell	CR_PR	4.6704	-0.00339765	2.02542	-0.0005189	1.14305	0.0022194	0.00291996	0.00294523	0.152647	0.00210229	-0.00165005	0.347141	-0.00294816	-0.000121159	3.8491	2.36415	2.77819	1.64094	-0.000156544	0.865566	0.0534519	0.235708	1.72436	1.75e-05	-0.00262366	4.88599	2.0829	2.55227	0.532295	0.260444	3.20286	-0.000279937	0.00340424	0.416274
CR_5_3_tcell_cd45_34250	-0.916684	0.737358	C3	Tcell	CD9+CD4	CR	5	expose	tcell	CR_PR	5.62637	3.0318	4.84247	0.796889	3.08908	1.71564	-0.00117271	3.13394	0.000798983	0.00144416	3.10024	2.35686	-0.000393741	0.860175	5.82116	4.92515	3.56859	0.435062	-0.000520632	-0.00112563	3.92064	1.05258	2.85567	0.00266155	3.27e-05	5.45473	5.21947	3.16328	4.76714	0.284259	4.04998	0.950539	0.775052	3.27214
CR_5_3_tcell_cd45_38248	-25.9897	-14.1828	C13	CD16NK	CD16NK	CR	5	expose	tcell	CR_PR	4.77755	0.7641	4.84569	-0.000545759	1.0427	0.00244635	3.56654	3.77962	-0.0014805	0.104953	5.29226	2.02271	0.000701357	0.804692	5.55974	4.39983	2.52377	-0.00168453	0.00164483	0.000168351	0.000617529	0.700934	2.64476	0.000449806	-0.00122124	4.5017	0.000796952	2.66603	2.60514	-0.000685309	-0.00118159	1.03231	0.879081	1.85278
CR_5_3_tcell_cd45_35546	-18.9706	-3.1348	C13	CD16NK	CD16NK	CR	5	expose	tcell	CR_PR	4.64897	1.57197	4.41878	0.780045	1.80069	1.82429	-0.00219086	2.26695	-0.000995678	0.000922978	3.42701	2.32525	0.000823177	-0.00180226	4.98556	3.82881	2.55614	0.000281941	0.596965	-0.000212721	0.00133363	0.618559	1.25699	0.00209071	-0.00211394	4.10175	-0.000356926	1.66283	4.69973	0.803281	3.77844	0.171682	1.51824	4.8986
CR_5_3_tcell_cd45_21846	18.2169	3.7591	C14	Tcell	CD9_CD4	CR	5	expose	tcell	CR_PR	5.66921	3.04439	3.34053	3.655	1.27866	4.29313	0.250995	3.053	-0.00136475	0.434794	5.22798	2.48511	0.116342	0.942265	5.97282	4.36812	4.06677	3.01176	-0.000453433	1.45379	-0.00154139	3.54028	3.29205	1.08751	1.83206	2.10719	5.44665	2.38322	1.36649	-0.000308685	0.0023844	-0.000895904	4.70881	1.93417
CR_5_3_tcell_cd45_27771	-19.056	20.6518	C12	monocyte	monocyte	CR	5	expose	tcell	CR_PR	4.5157	-0.00151591	3.91638	-0.00243617	2.13529	1.73652	0.187113	-0.00115417	0.000887984	-0.000417186	1.66247	1.77414	1.18482	0.00361742	5.29504	3.94404	1.98729	0.176014	0.000671654	0.000687637	0.00233492	1.98097	-0.00106796	-0.0014583	-0.00126995	-0.000923107	0.962043	2.72586	-0.00401529	-0.00357288	4.95901	-0.00227551	1.05113	3.16826
CR_5_3_tcell_cd45_2859	0.938668	-4.54412	C22	Tcell	DP	CR	5	expose	tcell	CR_PR	5.20481	2.11281	4.27932	3.23049	1.51494	3.56743	3.02747	3.95042	0.954132	0.940552	4.82659	2.36936	1.51716	1.3532	5.29185	4.04579	3.23562	0.980594	0.148161	0.683406	0.260479	2.68063	0.00103488	0.650253	0.459183	5.31047	4.56653	-3.05e-05	5.06389	1.1013	0.648292	0.00130977	3.87061	2.47691
CR_5_3_tcell_cd45_26024	-29.4624	-11.1678	C13	CD16NK	CD16NK	CR	5	expose	tcell	CR_PR	4.95217	0.564189	4.3697	0.0019393	3.39922	0.000531194	3.05458	2.92143	0.00036083	0.00116476	3.47709	1.91128	0.172446	-9.85e-05	4.92687	3.76106	1.94557	0.807364	0.00130313	-0.000946065	3.03014	2.02085	1.41012	0.00221863	0.00243617	4.56977	1.23871	0.603124	4.57054	0.00252171	0.426897	0.00111386	1.74498	3.77892
CR_5_3_tcell_cd45_38246	5.47342	-5.97123	C22	Tcell	DP	CR	5	expose	tcell	CR_PR	4.85439	2.62939	4.60063	3.92581	4.54975	4.05478	4.37881	3.35856	0.197432	1.43623	4.24252	2.3735	0.918494	1.71694	5.18247	3.66725	4.30408	3.07318	1.64555	0.499309	1.94869	3.42092	3.3948	2.24525	2.1009	3.0711	4.93261	9.03521	6.1836	-0.0018482	3.16524	0.00216537	3.37411	3.59425
CR_5_3_tcell_cd45_474	1.1683	-4.71662	C22	Tcell	DP	CR	5	expose	tcell	CR_PR	4.42522	1.51021	3.2625	3.40491	2.64644	3.09402	1.9001	2.2906	0.481679	-0.00123266	4.1766	2.38787	0.00112803	0.00141623	4.55402	2.71571	2.29643	2.67132	0.358849	-0.00288858	0.754342	1.92164	1.81271	0.00279364	0.821014	3.04819	4.57874	0.00168012	3.81141	0.430786	0.000803905	-0.00235745	4.35422	4.3723
CR_5_3_tcell_cd45_4846	-14.8905	26.2568	C12	monocyte	monocyte	CR	5	expose	tcell	CR_PR	4.47173	0.00272933	3.8064	0.00216828	3.03435	0.0379093	0.0811666	0.00289793	0.0014737	0.00108772	1.06239	1.99466	-0.00195909	0.164815	4.50827	2.65388	2.39058	1.78762	-0.0012306	0.201446	-0.00032806	1.78838	-0.00253383	0.00227189	-0.000490834	2.99011	-0.000444283	0.000448266	0.00151156	0.00491057	2.77841	0.00113864	0.304902	3.19493
CR_5_3_tcell_cd45_37425	-26.7586	-12.2758	C13	CD16NK	CD16NK	CR	5	expose	tcell	CR_PR	4.75734	1.85528	4.12172	-0.00232814	2.79834	-0.00013015	1.48111	3.05417	-0.000992701	0.00135979	3.28632	0.741824	-0.00103826	-0.00270693	5.02896	4.37087	2.78094	0.184977	-0.00199495	0.00274281	0.35413	0.355855	1.29273	0.00251792	-0.00451532	5.77544	-0.00201147	0.192036	4.98827	0.000768111	0.000710513	-0.000147981	1.05466	3.48724
CR_5_3_tcell_cd45_22781	33.5028	3.57408	C14	Tcell	CD9_CD4	CR	5	expose	tcell	CR_PR	4.38683	0.501392	2.51526	2.00762	0.000673469	3.66467	0.0256728	6.44e-05	0.346794	4.07e-05	4.81284	1.24906	0.00147254	0.342082	4.18752	2.69598	1.51515	1.99301	1.35488	0.00236237	2.23467	2.54943	1.21363	1.10189	0.000157813	1.63296	4.07522	-0.00110039	1.2094	8.47e-05	-0.00115927	0.000994464	3.32655	0.0775828
CR_5_3_tcell_cd45_34845	11.7044	2.4954	C9	Tcell	CD9+CD4	CR	5	expose	tcell	CR_PR	4.67822	2.06703	3.56435	3.45646	1.98337	3.98382	2.16187	2.76091	-0.00255216	0.00111445	4.90068	1.74006	0.000362054	0.00277543	4.58378	3.81508	3.00013	1.79917	0.864623	0.000850073	0.00249983	3.71205	2.3621	0.799911	0.561477	0.000775743	4.10289	6.3862	3.16475	0.396751	0.00159218	-0.00190418	2.48457	2.24263
CR_5_3_tcell_cd45_33445	-26.2319	-13.9418	C13	CD16NK	CD16NK	CR	5	expose	tcell	CR_PR	3.966	2.63146	3.41902	1.0495	1.21823	-0.00176441	2.10136	1.81276	0.00267196	0.649752	4.46109	0.000330977	1.25815	-0.000376064	4.64889	3.41068	1.6971	0.000906281	0.000466855	-0.00108614	0.271939	1.103	1.43728	0.700928	-0.000819813	3.95502	0.00180326	0.0687967	4.17855	-0.000894366	0.00133924	0.613702	0.0130492	1.78381
CR_5_3_tcell_cd45_37175	-24.8091	-9.65447	C13	CD16NK	CD16NK	CR	5	expose	tcell	CR_PR	5.39569	2.70541	4.67578	0.00137834	2.70029	0.00141837	0.0984626	3.68709	-0.000895323	-8.14e-05	5.11339	1.68912	1.50793	0.328948	5.51127	3.58404	2.57118	-0.000941733	6.75e-05	-0.000599241	0.000520652	9.1e-05	0.189361	0.00299922	-0.00235316	5.31767	2.50159	-0.00241749	4.28583	-0.000338902	0.00030055	0.00083006	0.830995	3.02717
CR_5_3_tcell_cd45_316	-26.6391	-9.37066	C13	CD16NK	CD16NK	CR	5	expose	tcell	CR_PR	4.38164	1.33252	4.21366	1.26456	2.1608	-0.00163634	1.25043	3.59281	-0.0003116	0.00524102	4.31661	1.50448	-0.00237831	0.760762	4.87049	3.62463	1.98296	-0.000531059	0.495311	-0.000957091	2.08499	-0.00168598	1.49144	0.281293	-0.00297526	4.97184	0.422716	0.00190723	4.53567	-6.63e-05	0.00171496	0.00175793	-0.00289756	2.82121
CR_5_3_tcell_cd45_26454	-18.326	-0.764549	C16	others	others	CR	5	expose	tcell	CR_PR	4.98229	1.08797	4.09552	0.00112893	1.46045	0.00134098	-6.9e-06	2.15234	0.00233303	0.00208789	4.66018	0.376696	-0.000876034	0.109973	4.45294	3.40821	1.79311	-0.0031841	-0.00191532	0.170309	0.000122671	0.973401	0.601566	-0.000104714	-0.00421078	4.81894	-0.000356004	5.565	3.52469	0.444415	2.09289	0.00100141	0.000238284	1.88927
CR_5_3_tcell_cd45_8807	11.4704	33.6705	C6	Bcell	Bcell	CR	5	expose	tcell	CR_PR	4.74523	2.12547	1.34368	0.000185638	1.78691	1.03989	-0.000775328	-1.07e-05	-0.00109331	-0.000596021	0.555331	2.42099	0.00408443	0.00212965	4.34418	3.30831	3.30794	-0.00157131	-0.00188033	0.00170608	0.707203	0.00220966	3.01767	0.649609	0.256125	5.69079	0.348313	0.00361884	1.68117	0.00447678	4.00656	0.476702	0.00554697	1.35898
CR_5_3_tcell_cd45_33190	-26.521	-13.086	C13	CD16NK	CD16NK	CR	5	expose	tcell	CR_PR	4.36565	1.81205	4.88054	-0.00277728	1.50063	-0.00125752	2.55949	3.1134	0.00045396	-0.000746831	5.09057	0.90926	-0.0011865	-0.00181325	5.27861	3.51233	2.22323	0.400592	-0.00274535	-0.00175874	0.00333558	0.00944126	2.46288	0.0244554	-0.00386508	4.35656	0.130458	-0.00217162	5.08533	0.195436	-0.00133392	-0.0010685	0.966185	2.70564
CR_5_3_tcell_cd45_16402	19.757	1.27088	C14	Tcell	CD9_CD4	CR	5	expose	tcell	CR_PR	5.20111	1.83993	3.35436	3.02628	0.00137112	3.69799	1.20237	2.23707	-0.000660973	0.00198754	4.36961	1.56591	0.000419215	-0.0024853	5.56555	3.88567	4.26954	2.48895	-0.000729319	0.000700457	-0.000703176	2.69993	2.30133	0.00137305	0.00322189	4.0366	5.61585	1.81863	1.13189	0.0650603	2.49618	0.00243972	4.25663	0.765107
CR_5_3_tcell_cd45_18669	-31.9909	-0.895738	C13	CD16NK	CD16NK	CR	5	expose	tcell	CR_PR	4.9755	-0.000612845	3.74503	-6.63e-05	3.4993	0.700154	1.07444	3.83707	1.43344	0.360426	1.69179	1.33795	-0.00196293	0.66451	4.88171	3.34716	0.267546	1.03186	0.741476	-0.000278007	2.48944	0.000554572	0.725348	0.00300001	0.315476	4.15037	-0.00340554	3.36108	2.0108	1.26819	1.01248	-0.00339443	0.614896	4.38293
CR_5_3_tcell_cd45_22345	-25.4343	-3.48971	C13	CD16NK	CD16NK	CR	5	expose	tcell	CR_PR	4.1005	0.690731	3.40609	-0.00227903	3.00003	0.186123	-0.00120794	3.73815	-0.000265611	0.577558	4.32815	0.00142239	0.000948901	0.00187118	4.36075	3.27838	1.15837	0.00111711	0.00124607	0.00110433	0.198006	0.0443832	-0.00149549	0.0310522	-0.00183075	3.67046	0.00134756	0.00231983	2.17968	0.00115813	-0.00123534	0.00145996	-0.00159832	2.09178
CR_5_3_tcell_cd45_19935	15.6075	-15.148	C5	Tcell	CD9_CD4	CR	5	expose	tcell	CR_PR	4.89444	0.725566	2.55207	3.70153	2.26368	3.92623	-0.0020098	3.48912	0.549184	0.00046395	4.27316	0.00391335	-0.00114336	0.000782582	4.43967	3.00531	5.15446	1.82974	0.000222335	-0.00229602	0.00290398	0.000133337	2.18122	2.11352	0.616597	5.31774	5.40239	-0.0017461	0.460113	-0.00274019	-0.00090437	0.573803	2.15509	-0.00394458
CR_5_3_tcell_cd45_18585	-17.7295	-0.778755	C16	others	others	CR	5	expose	tcell	CR_PR	4.8441	1.62253	3.69516	-0.00268437	1.62965	0.0393906	2.20594	2.08601	0.000876934	0.00063859	3.42717	1.85243	-0.00273624	-0.000497187	4.86436	3.76752	0.30284	0.00112956	-0.00223468	-5.69e-05	0.00090257	1.53535	0.00366403	0.000263622	5.07e-06	4.59288	0.689541	6.2306	4.25872	0.000888521	0.116881	-0.00214649	-0.000527872	0.971831
CR_5_3_tcell_cd45_14892	4.83273	-3.92849	C22	Tcell	DP	CR	5	expose	tcell	CR_PR	5.38198	0.464623	4.1631	2.97442	3.64143	4.01533	0.718213	4.62576	1.67429	-0.00104109	4.09507	1.64566	0.0417687	-0.00259555	4.50316	3.1979	4.87362	2.62024	0.537151	1.06401	2.3031	0.401058	2.69794	2.54771	-0.00160291	3.93871	5.28124	5.37369	2.98471	6.3e-05	0.446275	-0.000979838	3.12132	4.58524
CR_5_3_tcell_cd45_30677	20.7207	-16.3734	C5	Tcell	CD9_CD4	CR	5	expose	tcell	CR_PR	3.73962	0.000966965	1.85299	2.14897	0.605028	2.60933	0.00224269	3.61485	-0.000771598	-0.00209951	2.7198	0.930116	0.000673518	1.35141	3.56195	1.33097	3.49298	0.203584	-0.00242987	0.00111008	-0.00243285	0.387459	1.4836	1.5224	-0.000646806	4.38817	4.08406	0.582077	0.00448405	-0.0049557	0.00274814	0.00150228	2.07513	1.43822
CR_5_3_tcell_cd45_9546	-25.8641	-13.9732	C13	CD16NK	CD16NK	CR	5	expose	tcell	CR_PR	5.43317	2.19529	4.6963	0.395678	0.490892	-0.00241291	2.50273	3.9237	1.0096	0.116502	5.23996	2.30998	0.381165	0.721319	5.52331	3.69501	0.153686	0.000120626	0.00303229	-0.00248431	-0.000546563	1.36675	2.57955	-0.0019584	-0.00169419	4.89074	0.106462	1.26706	4.79067	1.85048	2.25817	1.28696	0.000369183	2.56871
CR_5_3_tcell_cd45_27695	-5.34163	-4.53488	C25	Tcell	DN	CR	5	expose	tcell	CR_PR	4.73668	0.503041	3.45793	2.10839	-0.000931814	0.000112317	1.51452	3.0992	0.000888795	-0.00115982	3.81912	1.19608	0.207803	-0.00130736	4.52515	3.3906	1.54325	1.08105	0.00792371	0.00243713	2.83547	0.810383	0.00019207	1.07221	0.799402	-0.00208164	5.16807	2.32713	-0.00276615	-0.000350255	0.201455	0.00315032	0.667271	2.88255
CR_5_3_tcell_cd45_6531	14.7674	-16.2286	C5	Tcell	CD9_CD4	CR	5	expose	tcell	CR_PR	4.96672	0.975217	2.36202	3.37493	1.78534	4.07202	0.331902	3.38957	0.000959838	-0.00191913	3.97841	0.423498	-0.00312575	1.51962	4.69117	3.45665	4.69224	2.87806	0.449135	2.13736	-0.000333785	1.03803	0.774163	2.34719	1.46002	4.60885	4.33626	-0.000208335	-0.00135001	0.000187562	0.00248045	0.00106599	2.28715	1.21032
CR_5_3_tcell_cd45_17072	-19.7884	5.27513	C16	others	others	CR	5	expose	tcell	CR_PR	5.30881	1.21094	4.37422	0.000556921	3.4722	-0.00442682	2.53196	3.66363	0.000214905	0.000729554	0.0027026	1.0847	0.00528681	0.112266	4.94225	3.90803	3.64061	0.64244	0.000867694	1.05469	3.2649	0.000682404	1.69531	-0.000860646	1.08717	5.02728	1.16344	5.54542	4.9759	-0.000375758	4.24238	-0.000700273	1.5956	5.21958
CR_5_3_tcell_cd45_38317	7.14349	0.634386	C3	Tcell	CD9+CD4	CR	5	expose	tcell	CR_PR	5.40522	1.97053	3.05985	2.87613	1.64753	3.84386	0.404661	2.62297	1.53296	-0.00130192	4.20548	0.527713	-0.00110764	0.000733033	5.15317	3.52327	4.58132	2.88586	0.864858	0.38992	-0.000867516	3.3923	1.48503	0.788597	0.462992	3.89531	4.95942	-0.00264191	0.480773	0.000782394	4.02289	0.496128	4.03445	0.753327
CR_5_3_tcell_cd45_6431	-15.4624	-0.492975	C16	others	others	CR	5	expose	tcell	CR_PR	5.38128	2.5026	4.71664	1.10032	1.33913	-0.00345355	2.22353	4.62977	-4.14e-05	-0.00198642	5.00794	2.75073	0.00115113	-0.00190897	5.30558	3.6771	0.886024	1.07327	0.00177833	0.194528	0.526769	1.17434	3.16646	0.00158135	1.01381	4.40176	2.7773	3.53536	4.64379	1.75959	2.16952	0.00174354	3.10056	2.91502
CR_5_3_tcell_cd45_12724	15.6861	6.84743	C14	Tcell	CD9_CD4	CR	5	expose	tcell	CR_PR	4.57485	0.841982	3.50121	3.09417	1.41253	3.83917	1.82633	-0.00229482	0.640359	1.20282	4.57004	3.15306	0.395741	2.06365	4.76958	3.85761	2.33927	3.18137	0.211778	-0.00224932	-0.0023987	2.09826	1.36584	1.62438	2.48383	1.2571	5.24907	2.43685	1.03315	-0.00443497	1.47	0.000171815	2.39621	2.30844
CR_5_3_tcell_cd45_1004	-34.6327	1.59905	C15	CD16NK	CD16NK	CR	5	expose	tcell	CR_PR	3.80175	0.190156	3.4611	1.38674	2.70914	0.00248097	-0.00385078	3.42743	0.425745	0.00263171	-0.000339403	0.902528	0.0235022	0.00250855	4.07057	2.5266	1.13303	0.426693	-0.00118118	0.691145	2.669	0.000181235	0.00354273	-4.57e-05	0.00132858	3.53491	-0.000850711	-0.00554645	0.000743384	0.000212697	1.2553	0.000262403	0.000371338	2.57659
CR_5_3_tcell_cd45_20294	20.5555	12.5008	C14	Tcell	CD9_CD4	CR	5	expose	tcell	CR_PR	5.14799	1.38949	3.04985	3.57844	2.68177	4.29646	1.00385	2.38577	-0.00237261	1.1047	4.23753	3.87186	0.278872	2.3573	5.41425	4.14446	4.15038	4.44032	0.709471	0.293299	4.40834	3.78456	0.049495	1.25244	2.21128	0.00198817	4.84763	1.5135	0.0282734	-0.000780728	1.63902	0.00176029	1.76346	0.000804878
CR_5_3_tcell_cd45_36840	10.4985	32.7954	C6	Bcell	Bcell	CR	5	expose	tcell	CR_PR	3.59472	0.00119006	2.31381	-0.00113186	0.002356	0.00385917	0.000855412	-0.00042722	0.0556794	0.00147561	-0.00221795	1.61737	0.00163508	0.708412	4.82546	3.47323	2.09975	-0.00207517	0.000456973	0.123282	0.00175747	0.000733107	1.72374	3.49646	0.000162474	4.2872	0.00212583	1.74035	0.00238372	-0.00145688	2.89567	0.00144874	-0.00395223	0.948855
CR_5_3_tcell_cd45_33878	-10.3257	17.4191	C12	monocyte	monocyte	CR	5	expose	tcell	CR_PR	4.59544	1.67129	3.84408	0.00319466	2.82884	1.51463	0.00133321	-0.00179589	0.0369098	-0.00266269	1.67872	1.84724	0.00357722	0.000841459	4.59553	3.97547	1.68899	1.02815	0.000974938	-0.00277552	0.000485383	2.60621	1.63058	0.00291933	0.000622415	1.82328	0.000514745	3.31606	1.49113	0.00353644	4.15693	0.000373877	-0.0010161	1.00108
CR_5_3_tcell_cd45_33338	-5.16214	-6.2674	C25	Tcell	DN	CR	5	expose	tcell	CR_PR	5.54273	2.2348	4.10626	2.8427	-0.00125714	0.00129609	-0.00172872	3.78774	0.000335217	0.162715	5.08027	0.941545	0.00467725	1.18797	5.43888	3.95894	3.13199	1.01498	0.00024263	0.0175949	2.83338	1.13545	0.00974385	1.91954	0.00219905	2.58584	5.96367	1.03304	0.628489	-0.00147712	-9.89e-05	-0.00143379	0.340058	1.27615
CR_5_3_tcell_cd45_16491	21.0571	1.9671	C14	Tcell	CD9_CD4	CR	5	expose	tcell	CR_PR	5.2562	0.238156	3.27423	3.28503	-0.000264895	3.14939	1.43685	2.4445	0.0323246	-0.00106383	4.89655	1.71063	0.159133	-0.000459532	4.45846	2.01124	3.18026	2.89358	-0.000875195	-0.00209769	-0.000432169	2.19919	2.2866	0.106441	0.00154777	6.35e-05	4.75631	2.72428	1.37734	-0.00326271	0.000629686	-0.00126687	4.53499	0.119176
CR_5_3_tcell_cd45_4392	-24.1978	-9.0848	C13	CD16NK	CD16NK	CR	5	expose	tcell	CR_PR	4.68401	2.04636	3.77156	0.00149168	1.68992	-0.00323457	0.00280293	3.56541	0.00145226	0.00264715	4.56241	1.47802	0.0669917	0.904515	5.10746	3.60076	1.29683	0.346488	-0.00203747	-0.00143672	-0.00140677	0.567905	1.05312	0.119788	0.00397893	4.50247	2.16958	-0.000898566	4.80905	0.000477446	-0.000678434	0.00100312	1.16783	3.72477
CR_5_3_tcell_cd45_29649	-26.9329	-13.0278	C13	CD16NK	CD16NK	CR	5	expose	tcell	CR_PR	4.87816	1.9611	3.78313	0.0315792	2.13124	0.515584	2.78401	3.24219	-0.000727862	0.000981878	3.93068	-0.00129219	0.00138434	0.000319582	5.15676	3.69528	2.36146	-0.00141476	-0.00344711	0.113275	0.00235042	2.06722	2.77431	-0.00132971	0.000239517	4.68312	1.4898	0.00268315	4.49093	0.544443	1.13896	0.118126	0.546086	3.93708
CR_5_3_tcell_cd45_13741	-24.3863	-10.0756	C13	CD16NK	CD16NK	CR	5	expose	tcell	CR_PR	5.45779	1.36313	4.12092	1.25421	2.3956	-0.00257239	0.895567	2.87435	-0.000326424	0.134561	3.51064	2.2548	0.000815243	-0.0012252	5.79146	3.91567	2.28834	0.365131	1.56959	-0.00109933	-0.000561601	-0.00285912	-0.00272902	0.00131521	0.00116936	5.18751	-0.00201923	0.000304806	5.01058	1.00312	-0.000571217	0.00344686	2.43298	4.06519
CR_5_3_tcell_cd45_35153	13.1036	32.02	C6	Bcell	Bcell	CR	5	expose	tcell	CR_PR	5.3114	2.22789	1.3888	-0.00042769	-0.00209702	0.003021	0.333115	-0.00201491	1.30522	0.000342901	-0.00325475	-0.000577186	-0.00274577	-0.00164298	5.08919	3.14251	2.03874	0.000444942	-0.00321537	-0.000575338	-0.00145473	1.10867	3.29371	-0.00173445	0.00153218	6.25769	2.25447	-0.000289703	1.5351	0.180699	4.50715	0.000118291	-0.000533824	2.40086
[truncated: 39,005 more rows]
