# Supplementary material for: Deciphering the Multifaceted Immune Landscape of Unresectable Primary Liver Cancer to Predict Immunotherapy Response
Source: Adv Sci (Weinh). 2024 Oct 28;11(47):2309631. doi: 10.1002/advs.202309631 (PMC11653612; doi:10.1002/advs.202309631)
Supplement: Supplementary file 2 — Supporting Information [file ADVS-11-2309631-s002.zip › TableS8_cluster_cell_percentage_Panel2.xlsx]

## Sheet: TableS8_cluster_cell_percentage
TableS8_cluster_cell_percentage_panel2
id	response	patients	exposure	panel	Bcell	CD16mDC	CD16NK	monocyte	others	Tcell	cluster_1	cluster_2	cluster_3	cluster_4	cluster_5	cluster_6	cluster_7	cluster_8	cluster_9	cluster_10	cluster_11	cluster_12	cluster_13	cluster_14	cluster_15	cluster_16	cluster_17	cluster_18	cluster_19	cluster_20	cluster_21	cluster_22	cluster_23	cluster_24	cluster_25	cd9cd4	cd9_cd4	hladr_cd8	hladrcd8	DN	DP	CD4	CD8
CR_5_3_tcell_cd45	CR_PR	5	expose	tcell	5.9	0.8	35.6	4.7	5.4	47.6	0	0	1.2	0.7	8	5.1	3.6	0.9	2.1	0	0.1	4.7	31.1	18.8	3.4	5.4	0.8	0.4	1	1.6	0.5	2.1	0.8	3.9	3.8	3.3	27.7	8.2	2.1	4.2	2.1	31	10.3
PR_10_1_tcell_cd45	CR_PR	10	naive	tcell	1.9	2.3	13.4	20.5	2.8	59.1	0.5	0	1.5	2.3	5.6	1.6	3.5	1.7	3.5	0.1	4.6	20.4	5.2	18.4	3.3	2.3	2.3	0.1	0.3	2.1	2.3	2.4	0.3	11.3	4.4	5	25.7	17.1	4.4	4.5	2.4	30.7	21.5
PR_10_2_tcell_cd45	CR_PR	10	expose	tcell	4	7	17.2	12.1	2.4	57.3	0.1	0	1.4	3.7	3.1	3.6	3.7	1.2	3.8	0.2	2.9	11.9	9	21.3	4.8	2.3	7	0.8	0.5	1.7	2.2	2.6	0.4	7.3	4.5	5.2	25.6	14.7	3.9	5.3	2.6	30.8	18.6
PR_105_1_tcell_cd45	CR_PR	105	naive	tcell	7.8	3.1	14.3	15.9	0.1	58.8	0	0	0	4.2	7.9	7.8	4.9	0.9	0.6	12.9	1.6	3	6.4	11	5.2	0.1	3.1	0.1	1.1	0.3	2.1	0	0	18.5	8.3	0.6	19.8	27.6	2.4	8.4	0	20.4	30
PR_105_2_tcell_cd45	CR_PR	105	expose	tcell	6.4	2.5	17.2	17.5	0.2	56.2	0	0	0.1	5.1	9.8	6.4	4.1	1	0.7	14.5	12.4	3	3	12.1	1.8	0.2	2.5	0.1	0	1	3.2	0	0	11.4	7.6	0.8	22.9	20.6	4.2	7.7	0	23.7	24.8
PR_17_1_tcell_cd45	CR_PR	17	naive	tcell	3.7	2.6	10.4	24.1	3.1	56.1	0.1	0.1	1.5	1.1	0.8	2.9	5.5	1.9	2.5	0.3	0.3	23.8	6.7	8.4	2.7	3	2.6	0	0.7	4.4	5.2	1.6	0.8	16.3	6.8	4	11.1	22.9	9.6	6.8	1.7	15.1	32.5
PR_17_2_tcell_cd45	CR_PR	17	expose	tcell	11.4	4.8	15	15.6	2.8	50.4	0	0	1.8	0.5	1.8	9.8	2.4	1.3	0.8	0.1	2.4	15.5	8.1	7.1	3.2	2.8	4.8	0	1.3	5.4	3.5	2.1	1.6	16.6	7.1	2.6	10.2	19.5	8.9	7.1	2.1	12.8	28.4
PR_45_1_tcell_cd45	CR_PR	45	naive	tcell	1.7	1.7	4.8	36.1	0.9	54.8	0	0.1	2.4	1.7	10.6	1.4	2	0.9	3.5	0.3	3	35.8	0.8	23.8	0.8	0.9	1.7	0.3	0.2	2.2	1.2	1.9	0.3	2	2.2	5.9	35.3	5.7	3.4	2.5	2	41.2	9.1
PR_45_2_tcell_cd45	CR_PR	45	expose	tcell	11.3	1.3	6.9	5.7	2.4	72.4	0	0.3	2.3	1.3	8.2	10.7	2.2	1.8	5.4	0	0.2	5.7	4.2	25.4	2.1	2.4	1.3	0.4	0.4	3.6	4.4	2.9	0.6	8.8	5.4	7.7	35.4	12.3	8	5.8	3.2	43.1	20.3
PR_50_1_tcell_cd45	CR_PR	50	naive	tcell	2.3	6.2	11.4	25.3	5.7	49.1	0	0.1	4.4	2.1	7.4	1.5	1.9	0.6	5.8	0	0.2	25.3	6.1	6.3	1.8	5.7	6.2	0.4	3.3	4.6	0.1	3.7	0.8	8.8	2.9	10.2	14.3	12.8	4.7	3.3	3.8	24.5	17.5
PR_50_2_tcell_cd45	CR_PR	50	expose	tcell	1.8	1.9	8.4	1.6	0	86.3	0	0	0.1	5.3	35.9	1.8	1.2	0.5	1.6	1.4	0.1	0.2	3.8	20.8	4.3	0	1.9	0	0.2	0.6	5.8	0	0	10.7	3.8	1.7	57.2	17.2	6.4	3.8	0	58.9	23.6
PR_51_1_tcell_cd45	CR_PR	51	naive	tcell	2	3.9	6.2	40.9	0.6	46.4	0	0.3	0.5	0.6	8.9	1.8	2.3	0.2	2.3	0.4	0.4	40.5	2.9	23.6	1.9	0.6	3.9	0.3	1	1	1.1	0.8	0.2	1.4	3.1	2.8	32.7	4.3	2.1	3.4	1.1	35.5	6.4
PR_51_2_tcell_cd45	CR_PR	51	expose	tcell	4.2	4.8	27.9	14.3	3.3	45.5	0.6	0.1	0.4	0.8	9.3	3.6	2.4	0.3	2.7	0.1	0.5	14.2	13.7	18.4	7.3	2.7	4.8	0.1	6.4	1.2	1.5	0.8	0.6	6	1.5	3.1	28	9.2	2.7	1.6	0.9	31.1	11.9
PR_68_1_tcell_cd45	CR_PR	68	naive	tcell	3.4	4.5	11.9	18.4	3.1	58.7	0.1	0	0.7	2.1	3.4	3.1	8.7	2.6	2.4	0	0.2	18.4	5.6	18.7	3	3	4.5	0.1	3.1	1.7	0.7	2.1	0.3	11.1	4.4	3.1	24.7	21.9	2.4	4.5	2.1	27.8	24.3
PR_68_2_tcell_cd45	CR_PR	68	expose	tcell	2.4	6.3	13	18.3	2.4	57.6	0.3	0	1.3	1	3	2.3	7.5	1.2	2.2	0.1	0.1	18.2	6.7	19.4	3.3	2.1	6.3	0.3	2.9	2.7	4.6	1.1	0.1	10.2	3.1	3.5	23.6	18.7	7.3	3.4	1.1	27.1	26
PR_87_1_tcell_cd45	CR_PR	87	naive	tcell	7.9	4.5	9	20.7	3.5	54.4	0.1	0	4.9	6.2	8.6	6.4	1.2	1.8	5.3	0.1	1.1	20.6	5.2	13.3	2.4	3.4	4.5	0	0.3	3	0.2	3.5	1.5	2.4	4	10.2	23.7	9.8	3.2	4	3.5	33.9	13
PR_87_2_tcell_cd45	CR_PR	87	expose	tcell	1.2	7	8.7	22.7	3.9	56.5	0.1	0.1	6.5	3.6	4.7	0.6	1	1.6	7	0	2.7	22.7	2.9	14.7	3.1	3.8	7	0.3	0	3.3	2.2	6.2	0.6	2.4	2.9	13.5	21	7	5.5	3.2	6.3	34.5	12.5
PD_43_1_tcell_cd45	PD_SD	43	naive	tcell	4	3.2	11.6	25.2	4.8	51.2	0.2	0	3.7	1.1	7.6	3.5	1.3	0	5.3	0.2	6.1	25	3	14	2.3	4.6	3.2	0.4	0.2	3.4	1.4	3.1	0.5	7.1	2.8	9	21.6	9.5	4.8	3.2	3.1	30.6	14.3
PD_44_1_tcell_cd45	PD_SD	44	naive	tcell	3.9	4	10.4	18.6	3.5	59.6	0.2	0	2.9	0.4	1.2	2.7	3.6	5.5	4.1	0.1	0.7	18.5	5.2	9.2	3.8	3.3	4	0.1	0.7	7.8	10.6	3.3	1.2	7.1	3.8	7	15.9	11.1	18.4	3.9	3.3	22.9	29.5
PD_46_1_tcell_cd45	PD_SD	46	naive	tcell	16.3	6.3	3.3	23.4	0.6	50.1	0	0	1.4	1.3	5.1	15	3.4	0	2.4	0.1	1.5	23.3	0.5	22.4	1.2	0.6	6.3	0.2	0.1	1.4	1.4	0.7	1.3	3.5	6.9	3.8	27.5	8.2	2.8	7.1	0.7	31.3	11
PD_46_2_tcell_cd45	PD_SD	46	expose	tcell	11.5	4.7	5.4	22.3	1.4	54.7	0.3	0	0.6	1.4	5.2	10.5	3.3	0	2.7	0.2	1.3	22.1	1.2	21	2.5	1.1	4.7	0.3	0.4	1.5	1.4	0.9	1	5.4	11	3.3	26.2	10.1	2.9	11.3	0.9	29.5	13
PD_49_1_tcell_cd45	PD_SD	49	naive	tcell	10	1.2	4	18.2	3.3	63.3	0.6	0.2	5.9	5.2	10.8	7.9	5.1	0.2	7.6	0.1	0.3	18.1	2.7	14.3	0.7	2.7	1.2	0.4	0.3	3.8	0.4	5.2	2.1	1.5	2.7	13.5	25.3	11.8	4.2	3.1	5.4	38.8	16
PD_62_1_tcell_cd45	PD_SD	62	naive	tcell	4.7	3.2	5.6	19.6	0.7	66.2	0.3	0	0.6	1.7	3.1	4.2	12.5	0.7	2.1	0	0.4	19.6	2.6	30.1	1.5	0.4	3.2	0.2	1.1	1.4	1.5	0.4	0.5	7.3	4.6	2.7	33.9	21.5	2.9	4.8	0.4	36.6	24.4
PD_62_2_tcell_cd45	PD_SD	62	expose	tcell	1.5	3.1	12.9	18.3	1.6	62.6	0.3	0	0.3	0.8	2.9	1.4	4.1	1.7	1.3	0.1	3.3	18.2	3.3	9	3.6	1.3	3.1	0.1	2.7	3.6	18.2	1	0.1	14.5	5.1	1.6	13.6	19.4	21.8	5.2	1	15.2	41.2
PD_63_1_tcell_cd45	PD_SD	63	naive	tcell	7.3	2.1	13.9	24.5	5.3	46.9	0.4	0.1	4.3	2.2	6.3	5	4.1	0.2	4.7	0.1	0.5	24.4	9.8	10.7	2.2	4.9	2.1	0.2	1.4	3.7	1.7	3.1	2.3	3.9	1.7	9	17.2	10.2	5.4	1.9	3.2	26.2	15.6
PD_63_2_tcell_cd45	PD_SD	63	expose	tcell	6.2	0.5	5.7	4	2.4	81.2	0.2	0	5.1	5.7	7.4	3.9	6.4	0.3	9.7	0	2.3	4	1.9	17.9	1.1	2.2	0.5	0.1	0.4	4.5	1.3	6.1	2.3	4.2	12.5	14.8	25.6	16.3	5.8	12.6	6.1	40.4	22.1
PD_67_1_tcell_cd45	PD_SD	67	naive	tcell	7.5	3	15.2	14.2	6.2	53.9	1.2	0	2.8	1.4	11.4	5.9	5.3	0.2	6.9	0	1.1	14.2	10.5	15.6	3.6	5	3	0.3	0	2.5	0.9	3.5	1.6	2.2	0.9	9.7	27.2	8.9	3.4	1.2	3.5	36.9	12.3
PD_70_1_tcell_cd45	PD_SD	70	naive	tcell	4.4	0.8	24.2	9.9	0.5	60.2	0.3	0.1	0	8.4	7.6	4.4	2.5	1.6	0.6	9.3	12.5	0.6	2.6	17.4	7.8	0.2	0.8	0.1	1.3	0.6	4.1	0.1	0	9.7	7.4	0.6	26.6	20.6	4.7	7.5	0.2	27.2	25.3
PD_74_1_tcell_cd45	PD_SD	74	naive	tcell	6.5	2.5	19.8	12.5	0.3	58.4	0.1	0	0	4.9	10.3	6.2	2.8	2.1	0.6	11	0.1	1.5	11.1	18	8.2	0.2	2.5	0.1	0.4	0.4	3.8	0	0.3	5.4	10	0.6	30.4	13.1	4.2	10.1	0	31	17.3
PD_74_2_tcell_cd45	PD_SD	74	expose	tcell	16.1	0.3	16.1	4.9	0.5	62.1	0.1	0.1	0	9.3	14.5	15.7	3.4	1	0.9	3.7	0.1	1.2	6.2	20.4	9.7	0.4	0.3	0.6	0.1	0.3	2.3	0	0.4	1.8	7.5	0.9	35.9	14.5	2.6	8.1	0.1	36.8	17.1
SD_19_1_tcell_cd45	PD_SD	19	naive	tcell	3.7	3.2	20.7	12.4	7.7	52.3	0.3	0.1	4	2.7	2.7	2.3	1.4	2.8	6.1	0	1.9	12.4	11.7	6.8	5.5	7.4	3.2	0.1	1.6	5.9	1.9	5.9	1.4	6.5	5.4	10.1	12.3	10.6	7.8	5.5	6	22.4	18.4
SD_48_1_tcell_cd45	PD_SD	48	naive	tcell	5.5	2.6	10.6	17.5	7	56.8	0.8	0.1	5.4	5.2	4.1	4.1	2.1	0.2	6.9	0.1	1.1	17.4	3.7	10.8	4.3	6.2	2.6	0.1	1.5	6.2	0.7	5.7	1.4	5.4	3.9	12.3	15.1	12.7	6.9	4	5.8	27.4	19.6
SD_54_1_tcell_cd45	PD_SD	54	naive	tcell	3.2	7.8	10.5	17.8	0.3	60.4	0	2.6	0.7	0.4	0.6	2.9	3.8	0.3	1.1	0.1	5.1	17.7	2.4	8.1	2.8	0.3	7.8	0.6	0.2	2.6	11.2	0.3	0.3	19.5	8.6	1.8	9	23.7	13.8	9.2	2.9	10.8	37.5
SD_54_2_tcell_cd45	PD_SD	54	expose	tcell	4.4	0.5	3.1	7.1	0.1	84.8	0	0	0.3	0.9	2.2	4.1	3.1	0.8	1.1	0	1.3	7.1	0.3	6.8	1.5	0.1	0.5	0.1	0	7.8	33.8	1	0.3	22.1	4.8	1.4	9.8	26.1	41.6	4.9	1	11.2	67.7
SD_60_1_tcell_cd45	PD_SD	60	naive	tcell	9.8	2.1	14.8	7.7	2.4	63.2	0.1	0.1	5.9	4.4	7.4	7.8	5.3	0.2	5.2	0	9.3	7.7	2.8	15.1	2.2	2.3	2.1	0	0.5	4.4	1.5	4	2	5.8	3.9	11.1	22.7	15.5	5.9	3.9	4.1	33.8	21.4
SD_60_2_tcell_cd45	PD_SD	60	expose	tcell	7.6	3.8	9.4	23.9	3.4	51.9	0.1	0	4.2	2.4	4.9	6	2.7	0	5.4	0.1	0	23.8	5.7	15.4	3	3.3	3.8	0.5	0.7	4.2	1.4	2.6	1.6	6.3	1.9	9.6	20.3	11.4	5.6	2.4	2.6	29.9	17
SD_66_1_tcell_cd45	PD_SD	66	naive	tcell	17.3	3.5	12.3	15.4	6.9	44.6	0.6	0	4.6	0.7	6.2	14.9	1.2	0.8	6.4	0	0	15.4	5.2	11.3	4.7	6.3	3.5	0.6	2.4	3.4	0.4	3.1	2.4	4.1	1.8	11	18.3	6	3.8	2.4	3.1	29.3	9.8
SD_66_2_tcell_cd45	PD_SD	66	expose	tcell	17.3	3	7.1	27.4	3.8	41.4	0.6	0.1	6	0.9	3.7	14.7	0.5	1	3.7	0	0.3	27.4	4.4	8.5	1.2	3.2	3	0.3	1.2	4.8	1.4	3.2	2.6	5.6	1.7	9.7	13.2	7	6.2	2	3.3	22.9	13.2
SD_79_1_tcell_cd45	PD_SD	79	naive	tcell	4.6	1.6	4.9	7.9	4.1	76.9	0.1	0.1	4.5	2.5	9.4	3.1	2.9	0.4	7.9	0	0.3	7.9	2.5	16.2	2	4	1.6	0	0.1	8	2.5	7.5	1.5	10.7	4.3	12.4	26	16.1	10.5	4.3	7.6	38.4	26.6
SD_79_2_tcell_cd45	PD_SD	79	expose	tcell	4.5	1	3.8	5.7	3.9	81.1	0.1	0.1	6.4	2.1	11.5	2.7	3.9	1.1	11.1	0	0.5	5.7	1.5	18.2	1.7	3.8	1	0.5	0.1	8	2	6.8	1.8	6.4	3	17.5	30.8	12.4	10	3.5	6.9	48.3	22.4
