# Supplementary material for: Deciphering the Multifaceted Immune Landscape of Unresectable Primary Liver Cancer to Predict Immunotherapy Response
Source: Adv Sci (Weinh). 2024 Oct 28;11(47):2309631. doi: 10.1002/advs.202309631 (PMC11653612; doi:10.1002/advs.202309631)
Supplement: Supplementary file 2 — Supporting Information [file ADVS-11-2309631-s002.zip › TableS9_naive_gene_patients_cell_average_Panel2.xlsx]

## Sheet: TableS8_naive_gene_patients_cel
TableS9_naive_gene_patients_cell_average_panel2
patient	Tcell_HLADRCD8_CCR6	Tcell_HLADRCD8_CD11a	Tcell_HLADRCD8_CD127	Tcell_HLADRCD8_CD134	Tcell_HLADRCD8_CD137	Tcell_HLADRCD8_CD152	Tcell_HLADRCD8_CD16	Tcell_HLADRCD8_CD161	Tcell_HLADRCD8_CD183	Tcell_HLADRCD8_CD194	Tcell_HLADRCD8_CD197	Tcell_HLADRCD8_CD2	Tcell_HLADRCD8_CD223	Tcell_HLADRCD8_CD25	Tcell_HLADRCD8_CD27	Tcell_HLADRCD8_CD272	Tcell_HLADRCD8_CD278	Tcell_HLADRCD8_CD279	Tcell_HLADRCD8_CD28	Tcell_HLADRCD8_CD3	Tcell_HLADRCD8_CD38	Tcell_HLADRCD8_CD4	Tcell_HLADRCD8_CD44	Tcell_HLADRCD8_CD45	Tcell_HLADRCD8_CD45RA	Tcell_HLADRCD8_CD45RO	Tcell_HLADRCD8_CD5	Tcell_HLADRCD8_CD57	Tcell_HLADRCD8_CD7	Tcell_HLADRCD8_CD8a	Tcell_HLADRCD8_CD9	Tcell_HLADRCD8_CD95	Tcell_HLADRCD8_HLA_DR	Tcell_HLADRCD8_TIM_3	Tcell_Bcell_CCR6	Tcell_Bcell_CD11a	Tcell_Bcell_CD127	Tcell_Bcell_CD134	Tcell_Bcell_CD137	Tcell_Bcell_CD152	Tcell_Bcell_CD16	Tcell_Bcell_CD161	Tcell_Bcell_CD183	Tcell_Bcell_CD194	Tcell_Bcell_CD197	Tcell_Bcell_CD2	Tcell_Bcell_CD223	Tcell_Bcell_CD25	Tcell_Bcell_CD27
10	0.522099	3.79793	0.844469	0.123975	0.251748	0.478942	2.00782	0.573714	4.05485	3.32782	2.38663	4.60656	0.106265	0.125583	1.34049	0.0827386	1.09929	1.35867	1.06689	4.89862	2.39023	0.568919	1.34281	4.82805	2.16793	1.77977	1.75588	1.91538	1.82438	4.50789	3.35689	1.95411	2.85096	0.145496	0.382396	1.32158	0.444925	0.0113712	0.0745114	0.121193	2.00957	0.153409	3.88054	2.3244	2.42289	0.35713	0.248329	0.0155608	0.0882827
17	0.610473	3.58659	0.621817	0.0925709	0.215058	0.17628	1.76136	0.509694	4.28104	2.96218	1.8053	4.65844	0.149456	0.0656221	0.548491	0.222043	0.446344	0.331819	0.52144	4.81646	1.47351	0.335185	1.01103	4.51891	2.80749	1.03537	1.75701	1.96509	2.81374	4.13964	3.0088	1.34988	1.88831	0.228944	1.02435	1.46766	0.247928	0.11544	0.0870635	0.16365	1.36693	0.0493864	3.81957	1.8642	2.86641	0.473461	0.0644206	0.0374037	0.293849
19	1.4179	3.82406	1.88635	0.354862	0.505885	0.575509	1.95291	1.32378	4.99135	3.71572	2.60488	4.60234	0.139701	0.161597	0.65225	0.531595	0.63109	0.60591	0.670997	4.6261	2.57929	0.744606	1.77931	4.6659	4.20255	1.44176	1.98682	2.86934	2.95973	4.16953	3.97659	1.71463	2.21533	0.245017	1.79635	1.73047	0.972828	0.17456	0.279529	0.304296	1.33598	0.337446	4.61264	3.00938	2.87352	0.590483	0.0916273	0.152944	0.367159
43	1.0557	4.00508	1.95669	0.350927	0.337932	0.488891	2.09085	0.776273	4.9781	3.67765	2.2362	4.70738	0.132756	0.21335	0.55896	0.365291	0.783759	0.974899	0.751288	4.73597	2.95943	0.961911	1.90025	4.86498	3.59369	1.38563	2.03093	2.67128	2.58553	4.67733	4.01554	2.36371	2.17582	0.407115	1.11764	1.63384	0.82455	0.109788	0.149563	0.229772	1.26809	0.104261	4.81176	3.17598	3.29492	0.493869	0.142825	0.212627	0.307427
44	1.04922	3.67081	1.50956	0.248339	0.256985	0.310074	1.37484	0.824359	4.95679	3.54628	1.91794	4.6897	0.135745	0.0931893	0.471801	0.333338	0.562193	0.661025	0.821488	4.55519	2.61454	0.52147	1.32655	4.69912	3.34439	1.19904	2.20444	1.51399	2.45826	4.60035	2.81323	2.19976	2.09071	0.258042	1.94391	1.57217	0.817869	0.292149	0.255197	0.317955	1.12777	0.145717	4.94577	3.15646	2.64779	0.363283	0.00167698	0.210073	0.470089
45	1.381	4.16323	1.10263	0.224948	0.284587	0.271194	2.07993	0.403021	5.1422	4.16865	2.63967	4.69496	0.0885022	0.230599	0.571713	0.0987437	0.937031	0.876679	1.24461	4.64871	3.09463	0.937524	2.08194	4.97643	2.87093	2.14935	2.28768	2.39773	2.8095	4.39367	2.63222	2.67648	3.18867	0.302195	1.34415	1.71509	0.267991	0.0707474	0.0402885	0.0846471	1.20715	0.000122602	4.44864	3.02435	3.25815	0.424545	0.112662	0.244458	0.129865
46	1.63927	4.13546	0.896371	0.171086	0.435543	0.201319	1.97224	0.766948	5.07254	4.0475	2.61717	4.61336	0.348821	0.147704	0.417236	0.340909	1.01453	0.742494	1.08464	4.75018	2.18525	0.40041	1.77191	5.09319	3.59764	1.82475	2.27024	2.36157	2.89297	4.41175	2.39479	2.18131	2.87617	0.314067	1.65358	1.37203	0.445857	0.0648007	0.1804	0.0789036	1.20626	0.133412	4.51153	2.83222	3.10026	0.333556	0.193141	0.17619	0.150116
48	1.53043	3.86219	2.09163	0.403849	0.426938	0.522089	1.92449	1.24312	5.2693	3.7546	2.86341	4.56387	0.114327	0.140084	0.895843	0.73419	0.696992	0.885794	0.949795	4.64476	2.38524	0.820559	1.81277	4.88177	4.59859	1.26988	2.37324	2.76355	2.99092	4.54784	4.23752	1.87956	2.59694	0.230678	1.91232	1.44088	0.669808	0.246831	0.268735	0.368607	1.02831	0.163807	4.8608	2.98714	3.32514	0.368043	0.0913487	0.264554	0.185492
49	1.78044	3.90275	2.33782	0.396179	0.410046	0.79139	2.15171	0.769037	5.62301	4.05452	3.23359	4.66067	0.119449	0.494653	0.963372	0.624052	1.36995	1.05186	1.73089	4.78999	2.97809	0.82514	2.22164	5.02955	3.69859	1.78708	2.5772	2.87106	2.63328	4.47618	4.38059	2.48406	3.13414	0.381035	1.80043	1.26639	0.776141	0.120167	0.160341	0.329859	1.00247	0.144551	4.69856	2.55788	2.76444	0.313457	0.047943	0.279877	0.32074
50	1.85867	4.36645	2.0519	0.350881	0.732611	0.622958	2.32784	0.960348	5.40558	3.8101	2.5093	5.03041	0.0819617	0.260879	0.437988	0.440059	1.04137	0.936158	1.0485	4.91211	2.89215	0.938481	2.34268	5.12966	3.54704	1.89476	2.42963	3.9675	2.76678	4.78887	4.87732	2.32499	2.58894	0.444653	1.97782	1.12859	0.764854	0.129692	0.182894	0.330801	0.769401	0.141573	4.74369	2.7358	3.16797	0.249068	0.116494	0.236757	0.321258
51	1.24256	4.01491	1.21138	0.33421	0.318719	0.307565	1.96351	0.60448	4.96397	3.89785	2.48091	4.71787	0.237386	0.1165	0.827185	0.272259	0.771507	0.686235	0.989147	4.61877	2.035	0.517041	1.60324	4.9472	3.43466	1.38508	1.95733	1.77538	3.16419	4.23474	2.79733	2.03477	2.76677	0.238651	1.29207	1.53099	0.668793	0.043516	0.200198	0.141226	1.07804	0.0977555	4.46681	2.73715	3.05762	0.529715	0.217673	0.441794	0.172482
54	0.819496	3.91586	0.794338	0.142613	0.232699	0.131384	1.26589	1.14681	4.696	3.66488	2.13786	4.75053	0.147184	0.06863	0.438074	0.10914	0.735842	1.28902	0.893363	4.89578	2.49646	0.324117	1.24198	5.05838	2.31847	1.94116	1.77541	1.38627	2.25343	4.52749	1.83273	2.41955	2.7737	0.262688	1.39272	2.1846	0.30264	0.0618723	0.0491838	0.133486	1.20159	0.122711	4.73813	3.36368	3.1651	0.534206	0.132631	0.466363	0.490559
60	1.20009	3.72764	1.85408	0.310879	0.371761	0.517643	1.85919	0.448642	5.11971	3.51707	2.70757	4.56056	0.17305	0.162483	0.971032	0.421494	0.607728	0.865207	0.740667	4.61091	2.42235	0.878384	1.76643	4.7911	3.78968	1.47466	2.51535	2.551	2.0579	4.44959	3.76687	2.01521	2.68079	0.266511	0.762628	1.06506	0.830481	0.214669	0.24165	0.212679	1.29234	0.151164	4.30709	2.08993	3.05794	0.261138	0.0659716	0.277895	0.192287
62	0.302445	3.32506	0.920013	0.0979771	0.280077	0.0815805	1.13725	0.738762	4.24402	3.1022	2.00672	4.65266	0.230413	0.143669	0.471571	0.110789	0.954656	0.308199	0.65829	4.82578	1.09354	0.343351	1.34496	4.81886	2.33605	1.27712	1.7592	1.89076	1.51684	4.26782	2.60896	1.95165	2.52425	0.229929	0.484806	0.936544	0.281941	0.0278924	0.141871	0.168893	0.827904	0.0910813	4.18666	2.62517	3.357	0.341754	0.112764	0.15186	0.233874
63	1.3353	3.84646	1.59279	0.33489	0.435578	0.499826	1.44842	1.0134	5.18475	3.53278	2.20586	4.65476	0.114875	0.128157	0.70887	0.42106	0.714156	0.716504	0.851611	4.66619	2.30732	0.766214	1.89113	4.90728	3.88219	1.46078	2.54824	2.51716	2.33148	4.55759	3.41857	2.12037	2.17361	0.211699	0.956174	1.1514	0.763885	0.134938	0.216968	0.166776	0.887069	0.162525	4.55437	2.4832	2.80428	0.291036	0.0729137	0.19166	0.355771
66	1.6634	3.79524	1.35901	0.342839	0.528046	0.497259	1.51274	0.613489	5.31519	3.60281	2.64881	4.65208	0.0935308	0.166292	0.574912	0.708942	0.73857	0.638786	0.892339	4.54158	2.56286	0.778373	2.00876	4.93394	3.36224	1.64742	2.75869	3.89302	2.36117	4.55906	5.06112	1.77638	2.60233	0.227018	2.4647	1.07686	0.737545	0.123897	0.200695	0.182663	0.868827	0.140706	4.75799	2.86602	2.83743	0.321026	0.0957835	0.0917777	0.132665
67	1.74554	3.74509	1.8661	0.245448	0.538583	0.383874	1.56629	0.357742	5.38904	4.01562	2.49893	4.6465	0.0777204	0.282063	0.913922	0.509636	1.1923	1.27581	1.66412	4.5981	3.27364	0.823347	1.82249	4.93863	3.01589	2.14946	2.62434	2.72678	2.50555	4.55541	3.79715	2.49336	2.97432	0.17005	1.69359	1.33656	0.699261	0.180976	0.200095	0.264352	0.812896	0.0891629	4.67625	2.77433	2.80669	0.32984	0.068217	0.301249	0.269936
68	1.09719	4.07015	1.12838	0.0464538	0.467411	0.376789	2.17817	0.730631	4.91599	3.72856	2.20998	4.75496	0.0369334	0.0271907	0.877837	0.0909764	1.00626	1.03772	0.873357	5.01032	2.28464	0.574182	1.81485	4.9686	2.78199	1.97274	2.2042	3.00733	2.56358	4.7391	3.93604	2.16851	2.10658	0.388497	1.59907	1.52799	0.317466	0.0623641	0.0737934	0.151186	1.02068	0.148586	4.69153	2.86222	2.99637	0.688495	0.10806	0.273996	0.804137
70	0.967035	3.18136	0.547512	0.263174	0.21784	1.86785	0.562126	1.28623	4.34252	3.21225	1.50913	4.21274	0.224992	0.0171288	0.274248	0.32056	0.520065	0.786894	0.540311	4.52359	2.61883	0.413572	0.909317	4.85557	2.09691	1.58978	2.07263	1.05926	1.65717	4.39844	1.90591	1.81925	2.60796	0.199745	1.02069	1.3812	0.195262	0.0872115	0.276314	1.8844	0.476763	0.291341	4.27213	2.63029	2.90539	0.492067	0.47005	0.19918	0.285261
74	1.18322	2.97698	0.4889	0.316471	0.173472	2.08744	0.424772	0.932728	4.4241	3.1338	1.75363	4.44368	0.361632	0.0514608	0.365824	0.446928	0.415126	0.732221	0.559226	4.54279	1.52701	0.34337	0.634627	4.76496	3.05323	1.12946	2.00268	0.896654	2.52516	4.16317	1.93151	1.62683	2.33746	0.283299	1.39874	1.53879	0.206882	0.126798	0.24635	1.95047	0.299662	0.227761	4.34346	2.71564	2.52999	0.536131	0.375381	0.364784	0.445351
79	1.33514	4.003	1.28454	0.347515	0.494548	0.469756	1.7771	1.86288	5.22038	3.54731	2.25305	4.9414	0.0931294	0.129125	0.536669	0.57351	0.5962	0.735008	0.86686	4.68864	2.61491	0.72282	1.61161	4.91939	4.59585	1.2539	2.69341	2.99511	2.3994	4.76858	4.06411	1.99062	2.37909	0.343535	2.05318	0.955954	0.600823	0.127011	0.203124	0.182355	0.994213	0.0831662	4.59067	2.44905	2.82003	0.216982	0.0652048	0.0960256	0.271977
87	1.64741	3.83857	2.30517	0.395708	0.580241	0.756057	2.36178	0.6185	5.34121	4.00189	3.53569	4.34359	0.0806299	0.297221	1.31585	0.701097	0.994	0.763138	1.45427	4.79424	3.00728	1.13785	2.53204	4.82203	4.08896	1.68632	2.47122	3.10982	2.86904	4.1423	4.48239	2.36803	2.581	0.166862	1.69714	1.50596	0.767557	0.207296	0.175414	0.310948	1.29601	0.187848	4.65166	2.72267	3.30691	0.471418	0.141497	0.524573	0.315007
105	1.03637	3.04132	0.855073	0.207638	0.254466	1.72591	0.934221	0.893552	4.27109	3.18146	1.48629	4.25073	0.34523	0.0515142	0.412641	0.322001	0.434966	0.604857	0.327746	4.51635	1.52215	0.43447	0.917486	4.73149	2.86145	1.12788	2.19278	0.868543	2.04921	4.38459	1.81464	1.21787	1.39915	0.145474	1.09364	1.15286	0.164034	0.156902	0.293322	1.82796	0.434457	0.197554	4.11272	2.57729	2.66666	0.499331	0.362779	0.175336	0.324116
[truncated: 257 more columns]
