# Supplementary material for: Deciphering the Multifaceted Immune Landscape of Unresectable Primary Liver Cancer to Predict Immunotherapy Response
Source: Adv Sci (Weinh). 2024 Oct 28;11(47):2309631. doi: 10.1002/advs.202309631 (PMC11653612; doi:10.1002/advs.202309631)
Supplement: Supplementary file 2 — Supporting Information [file ADVS-11-2309631-s002.zip › TableS10_Validation cohort2_clinical_characteristics.xlsx]

## Sheet: TableS10_Validation cohort2_cli
TableS10_Validation cohort2_clinical_characteristics
	Others(n=37)
Sex(n)
Male	29
Female	8
Age(n)
<50	17
≥50	20
Histological type(n)
ICC	3
HCC	34
HBV infection(n)
Positive	34
Negative	3
T Stage(n)
T2	15
T3	18
T4	4
N Stage(n)
N0	25
N1	12
M Stage(n)
M0	20
M1	17
BCLC Stage(n)
B	4
C	32
D	1
Child Pugh(n)
A	34
B	2
C	1
AFP(n)
<400 (μg/L)	21
≥400 (μg/L)	15
NA	1
C-reaction protein(n)
<1mg/dl	0
≥1mg/dl	27
NA	10
Treatment(n)
ICIs	13
ICIs+Lenvatinib	24
Treatment line(n)
First line	30
Second line	7
RECIST v1.1(n)
PR	6
SD	8
PD	23
