# Supplementary material for: Deciphering the Multifaceted Immune Landscape of Unresectable Primary Liver Cancer to Predict Immunotherapy Response
Source: Adv Sci (Weinh). 2024 Oct 28;11(47):2309631. doi: 10.1002/advs.202309631 (PMC11653612; doi:10.1002/advs.202309631)
Supplement: Supplementary file 2 — Supporting Information [file ADVS-11-2309631-s002.zip › TableS11_statistics_mIHC.xlsx]

## Sheet: TableS11_statistics_mIHC
TableS11_statistics_mIHC
ID	ID	NO	response	TLS COUNT	UM2	CM2	COUNT/CM2	total_cell	cd8	cd8%	cd8_hladrp	Bcell	cd8_hladrp%	Bcell%	blood B%	Blood_CD8T	cohort	OS	OSstate	PFS	PFSstate
BI-36022	bi21-36022.txt	319	NR	0	90697426	0.906974	0	1216	1216	100	1183	9	97.2862	0.740132	15.18	22.1	others	367	live	150	progression
BI-04450	bi20-04450.txt	144	NR	0	3598265	0.0359826	0	1378	14	1.01597	5	14	0.362845	1.01597	23.05	0.96	others	412	dead	61	progression
BI-03459	bi20-03459.txt	49	NR	0	74640525	0.746405	0	1419	1	0.0704722	0	22	0	1.55039	14.5	19.13	Discovery	38	dead	20	progression
BI-32357	bi21-32357.txt	270	NR	0	43913500	0.439135	0	2591	1	0.0385951	1	75	0.0385951	2.89464	22.81	23.25	others	316	live	58	progression
BI-28856	bi21-28856.txt	320	NR	0	4179007	0.0417901	0	1154	53	4.59272	35	39	3.03293	3.37955	20.14	19.6	others	385	live	79	progression
BI-11327	bi22-11327.txt	313	NR	0	37090871	0.370909	0	4083	974	23.855	480	322	11.7561	7.88636	13.68	24.9	others	159	dead	159	progression
BI-1573	jbi22-1573.txt	312	NR	0	51014649	0.510146	0	3732	2524	67.6313	2519	653	67.4973	17.4973	8.6	45.96	others	159	live	27	progression
BI-03800	bi20-03800.txt	48	NR	1	72820066	0.728201	1.37325	1480	1090	73.6486	980	58	66.2162	3.91892	6.05	29.51	Discovery	730	live	505	progression
BI-00919	bi20-00919.txt	129	R	3	103163059	1.03163	2.90802	2725	12	0.440367	12	507	0.440367	18.6055	3.7	17.47	others	759	live	591	progression
BI-36320	bi19-36320.txt	32	R	2	61247268	0.612473	3.26545	2144	21	0.979478	20	189	0.932836	8.8153	14.19	NA	other	1120	live	1120	stable
BI-02397	BI22-02397_data.txt	300	R	8	166076892	1.66077	4.81705	3464	1395	40.2714	1347	803	38.8857	23.1813	6.93	20.46	others	490	live	287	progression
BI-04019	fi20-04019.txt	180	NR	1	20357727	0.203577	4.91214	4494	32	0.712061	28	146	0.623053	3.24878	33.48	14.48	others	301	dead	301	progression
BI-010967	bi21-10967.txt	311	NR	3	30273846	0.302738	9.90954	1825	89	4.87671	71	70	3.89041	3.83562	17.15	22.36	others	403	live	142	progression
BI-18860	bi21_18860_data.txt	232	R	20	157379396	1.57379	12.7081	3464	1395	40.2714	1347	803	38.8857	23.1813	6.54	24.8	others	569	live	569	progression
WBI-05703	WBI21_05703_data.txt	272	R	13	100741509	1.00742	12.9043	17267	3661	21.2023	3575	3316	20.7042	19.2043	6.58	13.72	others	319	live	319	stable
BI-02344	bi21-02344.txt	141	R	7	43932380	0.439324	15.9336	1604	316	19.7007	316	425	19.7007	26.4963	6.53	12.94	validation	674	live	674	stable
BI-28069	bi22-28069.txt	326	NR	18	82614471	0.826145	21.788	1826	540	29.5728	540	563	29.5728	30.8324	30.19	36.28	others	120	live	61	progression
BI-18914	bi20-18914.txt	354	R	17	76441004	0.76441	22.2394	1776	844	47.5225	844	1035	47.5225	58.277	7.63	53.4	Discovery	921	live	98	progression
