# Supplementary material for: Deciphering the Multifaceted Immune Landscape of Unresectable Primary Liver Cancer to Predict Immunotherapy Response
Source: Adv Sci (Weinh). 2024 Oct 28;11(47):2309631. doi: 10.1002/advs.202309631 (PMC11653612; doi:10.1002/advs.202309631)
Supplement: Supplementary file 2 — Supporting Information [file ADVS-11-2309631-s002.zip › TableS12_validation1_cell_percentage_Panel1.xlsx]

## Sheet: TableS12_validation_cell_percen
TableS12_validation_cell_percentage_Panel1
ID	Response	patient	exposure	panel	Bcell	classicalmonocyte	mDC	NK	other	pDC	Tcell	cluster_1	cluster_2	cluster_3	cluster_4	cluster_5	cluster_6	cluster_7	cluster_8	cluster_9	cluster_10	cluster_11	cluster_12	cluster_13	cluster_14	cluster_15	cluster_16	cluster_17	cluster_18	cluster_19	cluster_20	cluster_21	cluster_22	cluster_23	cluster_24	cluster_25
PR_141_2_mono_cd45	R	141	expose	1	0.7	32.4	7.3	20.3	0	0	39.3	31.9	15.7	0	1.3	5	0.2	6.9	1.2	5.3	1.2	1.8	0.4	1.8	6.5	0.1	6.2	0	1	0	2.7	0.1	4.7	5.1	0.7	0.2
PR_161_2_mono_cd45	R	161	expose	1	1.6	10.3	2.5	24.9	2.9	0	57.8	8	16.2	0.2	4	9	1.5	7.4	1.4	6.4	0.7	1.1	1.5	2.9	2.7	0	19.3	0.7	0.4	3	4.5	0.2	3.2	2.3	1.4	2
CR_176_2_mono_cd45	R	176	expose	1	2.2	16.2	0.3	12.9	0.7	0	67.7	19.2	5	0.2	6.3	6.8	4.9	5.6	4.3	4.2	0.5	0.2	2.6	2.7	0.2	0	10.8	0.3	0.4	1.1	6.9	2.2	2.7	2.9	2.9	7.1
PR_197_2_mono_cd45	R	197	expose	1	2.7	5.5	2.8	4.6	2.1	0	82.3	4.8	1.6	0	3.9	2.1	1.9	2.1	13	14.2	0.9	1.2	1.9	0.8	1.8	0.1	11.6	2.6	0.2	3.1	5.4	2.2	7.6	7.5	0.8	8.7
SD_198_2_mono_cd45	NR	198	expose	1	4.3	21.6	0.7	29.8	6	0	37.6	24.2	13.9	0	1	13.1	0.9	7.7	0.7	4.3	0.6	0.1	3.9	2	0.8	0.1	10.3	0.5	0.5	4.7	4	0.1	1.2	4.1	0.6	0.7
SD_218_2_mono_cd45	NR	218	expose	1	2.9	5.5	0.2	5.6	6.8	0	79	5.3	2	0.1	8.7	6.3	4.2	1.2	7.4	2.9	0.2	0	4	1.8	0.1	1	2.5	1	0.3	6	2.3	4.5	3.7	10.7	5	18.8
PD_219_2_mono_cd45	NR	219	expose	1	2.6	31.6	1.8	14.2	0.5	0.2	51.1	31.7	2.9	0.1	5.3	11.8	2.6	2.9	7.4	5.7	0.5	0.6	1.4	4.1	1.1	0.6	2.1	0.3	0	0.2	3.8	2.3	2.5	1.7	2.5	5.9
SD_103_1_mono_cd45	NR	103	naive	1	4.1	18.9	4.6	6.7	4.9	0	60.8	15.8	2.6	0	6.4	3.8	2.6	4	5.5	9.1	0.5	1.1	4.3	7.9	4.1	0.1	4	1.6	0.3	5	5	1.6	3.9	2.6	4.3	3.9
SD_109_1_mono_cd45	NR	109	naive	1	1.5	12.6	5.4	18.9	0.2	0	61.4	10.4	18.3	0.1	2.4	2.9	0.9	10	1.7	17.3	1.3	2.1	2.1	4.2	3.5	0.1	12.6	1	0.6	0.2	2.7	0.1	2.1	1.1	1.5	0.8
SD_122_1_mono_cd45	NR	122	naive	1	5.4	8.1	6.7	14.4	0.1	0	65.3	7.2	11	0.2	3.6	2.8	1.9	4.3	4	19.8	0.8	1.1	5.1	2.8	8.2	0.1	11.7	0.5	0.6	0	3.3	0.3	3.2	5.9	0.6	1
PR_141_1_mono_cd45	R	141	naive	1	3.6	8.4	1.7	33.4	0.8	0	52.1	6.7	22.5	0.1	2.8	8.7	2.2	7.3	1.8	9	0.9	0.7	5.4	1.4	1.4	0.1	12.1	0.5	0.2	1.8	3.6	0.6	4.8	1.8	1.2	2.4
SD_160_1_mono_cd45	NR	160	naive	1	8.2	5.4	1.7	35.2	0	0	49.5	5	30.2	0.3	1.7	5	0.7	4.9	1.1	8.8	1.3	0.3	8	4.8	2.3	0.1	8.2	0.5	0.1	0.1	3.4	0.2	9.2	2.8	0.1	0.9
PR_161_1_mono_cd45	R	161	naive	1	6	13.9	3.6	22.1	2.1	0	52.3	11.8	22.7	0.2	2.6	3.4	0.9	6.4	0.8	6.7	1	1.2	5.9	5.4	2.2	0.1	16	0.6	0.3	2.2	4.8	0.1	2.2	1.4	0.7	0.4
PR_164_1_mono_cd45	R	164	naive	1	1.5	14.7	6.2	14.1	0	0	63.5	13.8	15.2	0.2	1.1	1.6	0.3	5.7	1	16.4	0.7	1.7	2	6	7	0	5.9	0.3	0.6	0.1	7.7	0.3	6.4	5.6	0.2	0.2
CR_176_1_mono_cd45	R	176	naive	1	2.7	8.6	2.4	21.8	9.3	0	55.2	7	17.9	0	2.8	4.5	1.2	7	1.3	9	0.2	0.3	1.9	2.3	1.3	0	16.3	0.9	0.1	8.7	7.8	0.5	3.7	3.6	0.7	1
SD_196_1_mono_cd45	NR	196	naive	1	3.6	19.7	3.1	13.3	1.4	0.2	58.7	17.1	11	0.1	1.7	2.5	1.6	6.2	1.6	8.1	0.3	1.5	4	5.7	3.5	0	11.4	0.5	0.3	1.5	9.9	1.3	4.8	4.2	0.2	1
PR_197_1_mono_cd45	R	197	naive	1	2.9	13.8	3.8	18.3	0	0	61.2	12.6	13.9	0.2	2.8	2.3	1.7	13.8	0.5	6.8	2	1	2.9	2.9	3.8	0.1	18	0.6	0.1	0	4.6	0.2	3.6	2.4	2.2	1
SD_198_1_mono_cd45	NR	198	naive	1	4.4	23.1	7.4	2	0	0.4	62.7	24.9	1.5	0.1	2.1	0.9	0.9	1.7	8.8	26.1	0.7	2.8	2.4	1.6	5.6	0	6.7	1.2	0.7	0.2	2.7	0.1	4	2.7	0.1	1.5
SD_200_1_mono_cd45	NR	200	naive	1	2.9	8.9	5	8.7	0	0	74.5	8.9	7.3	0.4	1.5	0.4	0.7	6.3	0.8	19.5	0.5	0.6	2.7	2.6	4.1	0.1	26.9	0.8	0.6	0.1	7.2	0.1	5.3	2	0.1	0.5
SD_217_1_mono_cd45	NR	217	naive	1	5.3	51.3	4.6	5.5	0.3	0	33	48.9	1.9	0	4.6	3.1	1.9	2.2	1.9	2.4	0.3	0.7	4.9	1.5	7	0.2	2.4	0.2	0.5	0.1	5.2	2.1	0.8	2.3	1.6	3.3
SD_218_1_mono_cd45	NR	218	naive	1	10.1	4.2	1	6.5	0.4	0	77.8	3.7	4.1	0.4	9	3.8	2.3	5	6.5	12.9	1.1	0	10.7	6.8	0.9	0.4	5.5	0.2	0.2	0.6	7.4	3.1	3.7	3.1	3.2	5.4
PD_219_1_mono_cd45	NR	219	naive	1	8.2	12.5	1.9	10.6	1.6	0.2	65	14.8	3.1	0.2	9.4	6.1	3	6.3	4.1	5.4	1	0.7	7.9	9.2	1.4	0.2	5	0.6	0.3	1.3	3.9	1.9	2.7	0.9	4.6	6
PR_222_1_mono_cd45	R	222	naive	1	13.1	13.2	3	11.9	1.7	0.3	56.8	14.7	7.6	0	2.1	3.1	1.3	4.8	1.6	9.3	0.6	1.8	11.9	9.3	2.5	0	11.4	0.3	0.4	1.1	8.9	0.8	3.2	1.7	1	0.6
