# Supplementary material for: Deciphering the Multifaceted Immune Landscape of Unresectable Primary Liver Cancer to Predict Immunotherapy Response
Source: Adv Sci (Weinh). 2024 Oct 28;11(47):2309631. doi: 10.1002/advs.202309631 (PMC11653612; doi:10.1002/advs.202309631)
Supplement: Supplementary file 2 — Supporting Information [file ADVS-11-2309631-s002.zip › TableS13_validation1_tsne_Panel1.xlsx]

## Sheet: TableS13_validation_tsne_dimens
TableS13_validation_tsne_Panel1
ID	tsne_1	tsne_2	response	patient	exposure	anno_type	CD45	CD49d	CD19	CD163	CD64	CD20	CD34	CD134	CD123	CD66b	CD62L	CD3	CD36	CD86	CD169	CD274	CD14	CD11c	CD161	CD16	NKG2D	CD38	CD206	CD33	CD54	CD68	CD15	CD137	HLA_DR	CD279	CD56	CD11b
CR_176_1_mono_cd45	-9.79776	-23.8793	R	176	naive	NK	3.58537	-0.000905616	0.0607626	-0.00106857	0.503106	-0.00250228	-0.0018778	-0.00201273	-0.000427812	2.74131	-0.00248813	2.09525	3.18217	0.142517	-0.00181431	0.000203095	-0.00209433	0.551254	1.40884	0.638354	1.30497	4.06624	0.0041883	0.17471	0.00269003	0.0259971	0.00262406	-0.00149001	0.63951	0.000448553	1.50005	2.45924
CR_176_1_mono_cd45	11.8232	-2.4718	R	176	naive	Tcell	3.43934	0.0595648	0.0837022	-0.000170055	-0.00402653	-0.00095507	0.00138004	-0.00131756	0.000980877	2.97966	0.0119997	4.57298	4.02945	0.135386	0.00505585	0.00263415	-0.00498016	1.32778	-0.00147825	0.962534	0.743253	0.00347023	0.000286631	0.00248927	0.00390719	0.0325942	0.00239416	0.00259544	-0.0015508	0.00453003	0.483894	0.337175
CR_176_1_mono_cd45	0.399663	-11.8614	R	176	naive	Tcell	4.54586	1.17305	-0.00333773	-0.00050824	-0.00222195	0.00127523	0.157547	0.00186974	6.82e-05	2.98304	0.00488495	4.31704	2.65621	0.00179784	0.00244987	-0.000105934	0.786703	1.33647	0.000456453	0.00201109	0.00120576	2.85	-0.00269274	0.000304932	-0.00123948	0.591161	0.625922	-0.000361478	3.6039	2.44402	0.136377	0.663935
CR_176_1_mono_cd45	-1.65136	-33.4426	R	176	naive	NK	3.58113	0.323147	0.000980162	-0.00083407	-0.00170036	-0.00265268	-0.000960689	0.00158409	0.107592	0.326375	0.00173368	0.0018334	0.00119762	0.0016796	-0.00030704	0.00162389	0.703833	2.2593	1.52402	0.978175	1.20899	3.26775	0.000705442	-0.00232226	0.338688	0.550734	-0.00112209	0.000232516	0.341522	0.00140752	1.50065	1.81585
CR_176_1_mono_cd45	0.871957	22.6489	R	176	naive	Tcell	4.32604	0.0928665	-0.00159384	0.00343486	0.00122926	-3.61e-05	-0.00152225	-0.00366461	0.00199989	-0.000987441	-0.000501778	4.64968	1.4946	0.00202608	0.000368386	0.838013	-0.00019047	0.352081	-0.00118206	-0.00321903	-0.00153437	-0.000345413	-0.00546363	-0.00270841	-0.000902399	0.000852387	0.287426	-0.00256762	0.952901	-0.00155187	-0.00114004	-0.00223815
CR_176_1_mono_cd45	20.0074	13.0036	R	176	naive	classicalmonocyte	4.33742	0.233473	-0.000676476	0.262186	3.47053	0.00117364	-0.000435132	0.301415	-0.00218678	2.67235	0.313823	3.73939	4.1745	1.26342	0.562641	0.0357924	3.29908	3.4402	0.623591	0.00100875	-0.000940839	3.65706	0.0837022	2.15459	0.977384	2.58369	-0.00108522	-3e-05	1.01585	0.0695439	1.29472	2.92574
CR_176_1_mono_cd45	-16.5081	-26.9521	R	176	naive	NK	4.50948	0.494588	-0.00366085	0.00111572	-0.000576375	-0.00178632	-5.1e-05	0.0042799	-0.000760498	2.15202	-0.00105715	1.62069	4.47694	0.00108974	0.0019413	0.107791	0.77641	2.64742	3.17547	2.07878	2.12652	4.76379	0.977779	0.00083451	0.166233	0.735009	0.387992	-0.00237961	0.000705443	-0.000484361	1.58052	1.5129
CR_176_1_mono_cd45	2.8336	-14.5651	R	176	naive	Tcell	3.43815	0.843396	0.0485809	0.00212691	0.207899	0.000281794	-0.00355317	0.184944	0.102222	2.82059	-0.000514244	4.36862	3.27072	0.0211984	0.000875422	-0.00122953	-0.00220642	1.89408	5.96e-05	-0.00239945	0.814209	2.89475	0.00271518	-0.00135828	-0.00278135	0.353774	0.00173515	-0.000691987	0.000287678	0.00127294	0.755154	1.59457
CR_176_1_mono_cd45	-8.70944	-23.7996	R	176	naive	NK	4.08529	0.118125	0.000566581	-0.000273614	0.00225461	8.84e-05	-0.000358029	0.693147	0.000820109	2.12699	0.00243364	1.18115	2.76635	0.00132908	0.00197242	-0.00130621	0.000994513	2.77117	0.187303	8.47e-05	0.292031	4.09102	0.381294	0.00281682	0.00143117	0.393561	-0.00180684	-0.000206004	0.576527	-0.000484851	0.000823091	2.04625
CR_176_1_mono_cd45	-18.1173	17.1284	R	176	naive	Tcell	4.39723	1.45299	-0.00209399	0.00242564	-0.00107446	0.00188547	0.00477301	2.1422	0.00115931	0.438784	0.00214985	5.23111	0.000195006	-0.00249491	-0.00298819	0.00719994	0.47225	0.00223089	1.64351	-0.00227832	-0.00316471	0.00310517	0.000273544	0.000518022	1.05631	0.3956	0.00214105	-0.000271567	0.00142925	1.58894	0.542409	0.192411
CR_176_1_mono_cd45	-36.2208	-14.5734	R	176	naive	others	3.4071	0.985795	0.000248246	-0.000786347	0.617585	0.00335192	0.857558	0.00121744	-0.00195184	5.9318	0.0777217	2.75868	3.76352	0.492453	0.00201813	0.135386	0.693147	-0.00400069	0.147465	4.11209	0.00121394	0.572081	0.298354	0.0029151	0.000124823	0.382039	5.05418	0.627916	-0.000368533	-0.0036936	0.00213932	4.06466
CR_176_1_mono_cd45	-6.29093	6.51434	R	176	naive	Tcell	4.34156	0.94671	-0.000491585	-0.000122895	0.000681454	0.00055732	0.0938621	-0.00205965	-0.00157398	2.30488	6e-05	4.83281	2.87319	-0.000439532	-0.00169207	0.0878868	0.00213797	0.0223981	2.60746	0.255801	0.000510449	7.22e-05	0.0015679	-0.00486946	0.229773	0.234641	-0.000941774	0.12289	-0.000550306	-0.0012797	0.225484	-0.00329131
CR_176_1_mono_cd45	5.73022	5.66294	R	176	naive	Tcell	4.28934	0.30065	0.00067208	0.000673645	-0.00075792	-0.00233569	0.269139	0.000879679	-0.000675317	1.70168	0.0369916	4.69276	2.61252	0.162484	0.00165781	0.160707	0.24863	-0.00241477	-0.00242212	0.000415392	0.000176722	0.00103141	0.00205739	0.00322641	0.130232	-0.00181251	0.492809	0.000767112	0.533526	2.69e-05	0.685771	1.22867
CR_176_1_mono_cd45	1.68174	24.9116	R	176	naive	Tcell	4.73384	0.00203027	-0.000102869	-0.00217465	0.000307597	0.00124928	-0.00200802	-0.000413881	-0.00212491	5.94e-05	0.00999982	5.18968	2.13238	-0.00402576	-0.000729388	0.000293896	-0.00228999	-0.000776751	0.000451591	-0.00207247	0.000477286	0.000460657	1.16e-05	0.000784769	-0.00304697	-0.00143078	0.000671202	0.00154393	0.000266493	0.000803428	-8.42e-05	-0.000545188
CR_176_1_mono_cd45	-1.66453	8.88022	R	176	naive	Tcell	4.17606	0.532828	-5.88e-05	0.00371907	0.29778	-0.00378183	-0.00108279	-0.00333242	0.00131467	2.2142	-0.0016758	4.58684	1.38082	0.00135936	0.00171192	-0.00115509	0.00227533	0.00266843	1.46402	0.000855602	0.131025	0.00135898	-0.00264347	-0.00151162	0.000827599	0.000263975	0.000127395	-0.000470434	-0.000995962	1.7535	0.549176	-0.00116882
CR_176_1_mono_cd45	-36.2447	-14.6728	R	176	naive	others	3.59254	-0.00191848	0.369906	0.00158854	0.742477	0.00135664	-0.0016881	0.946844	0.00136288	6.10828	0.188089	2.06753	2.99362	0.149443	0.00113326	0.0029486	-0.000664304	0.520217	-0.00365582	4.10309	0.00157925	0.94927	0.655613	0.150234	0.342089	-0.00147976	5.24552	1.52543	0.929332	0.000359548	0.000230037	2.82476
CR_176_1_mono_cd45	10.1508	-6.80488	R	176	naive	Tcell	4.30956	0.00034371	-0.000475279	-0.00213617	0.445152	-0.00113625	0.0255972	1.22608	-0.000320587	2.7767	0.0024095	4.61923	3.14772	0.00533119	-0.00263618	0.492987	-0.000408148	0.624257	-9.1e-05	-0.00356663	-0.00245655	1.01058	-8.84e-05	-0.000942753	-0.00439034	0.26605	-0.00506534	0.13915	0.501157	0.00061706	0.00231738	0.201043
CR_176_1_mono_cd45	6.41605	-2.77286	R	176	naive	Tcell	4.81257	0.434043	0.00358657	0.0020798	0.0649543	0.190054	-0.00057835	-0.00127363	0.443516	2.75941	0.00559997	4.98905	3.02433	-0.00280208	-0.000112126	0.484429	0.00482682	0.864158	0.00185393	0.332064	-0.00190966	-0.000416975	0.000259978	0.000787302	-0.00304909	0.109978	-0.00469676	-3.77e-05	1.31673	0.000254854	0.35697	0.855975
CR_176_1_mono_cd45	-36.2854	-14.1527	R	176	naive	others	3.34692	0.206333	-0.00280562	0.000936295	-0.000522354	0.00138742	-0.00160346	0.119317	-0.00203477	5.30511	0.000412051	1.86798	3.36658	-0.000264725	0.00389636	-0.00474119	0.0319945	0.39319	0.136971	2.93207	0.79047	0.860718	0.628747	0.805742	0.000625539	0.00165506	5.08871	1.42424	0.0767247	0.00187405	0.12031	3.64513
CR_176_1_mono_cd45	-25.9162	21.89	R	176	naive	Tcell	3.993	0.498674	-0.00338024	-0.0010367	0.000451474	0.0017802	0.667188	0.00150041	0.00131164	0.000381568	0.00149996	4.23724	0.000777589	0.000110113	0.00202132	0.659861	-0.00269104	-0.000735923	0.00111403	0.000748812	-0.000651339	0.00196509	0.21103	0.00180149	0.413146	0.00168641	0.446242	0.00384736	1.10559	-0.000364031	0.102819	0.243196
CR_176_1_mono_cd45	16.4202	-8.7046	R	176	naive	Tcell	4.2037	-0.000890113	-0.00427006	0.000308256	3.01e-05	0.000465957	0.261219	-0.00112312	-0.00116418	4.04238	0.00198463	4.31568	3.13051	0.140339	0.0013037	0.0661517	0.767881	0.428926	0.00120965	1.46472	0.000778288	0.592178	0.171951	-0.00150085	0.00124925	0.194374	2.80352	-0.000221964	1.17632	-0.00266361	0.101625	-0.00300079
CR_176_1_mono_cd45	1.66804	-5.72498	R	176	naive	Tcell	3.66372	0.0285961	0.00232046	-0.00102018	0.00207118	0.00799991	0.234641	0.000138208	-0.00118544	2.07868	0.00205899	5.3678	2.66821	0.000750266	-0.00254056	-0.0004369	-2.26e-05	0.00460301	-0.00066541	0.731106	0.000372165	-0.000287398	0.0031828	0.00439998	0.213964	0.154979	0.000299001	-6.07e-05	1.66067	0.00141342	0.0271967	0.585219
CR_176_1_mono_cd45	-17.3766	28.1507	R	176	naive	Tcell	3.70234	0.00227365	-0.000603009	0.000891075	0.00242304	-0.00185381	0.00169907	0.00145474	-0.00361271	0.00085888	0.000473118	4.9024	0.000709825	0.00134171	-0.00164259	0.000308592	-0.000848206	0.00281838	0.00281962	0.00277233	-0.00180462	0.000655958	-0.000873442	0.00263942	0.00131908	0.00249033	-0.000479212	0.00322726	0.00364426	-0.00294417	0.176482	-0.00216137
CR_176_1_mono_cd45	-8.84389	-2.741	R	176	naive	Tcell	4.2761	0.000475318	-0.00141391	-0.00210849	0.00161931	-4.72e-05	-0.000413325	0.00117219	1.36e-05	2.59818	-0.000220567	4.52684	3.32423	0.00163508	0.00330731	-0.00218746	0.00295965	0.00252103	-0.00382745	0.00129421	2.23995	0.0459838	-0.00161097	-0.000464118	0.000929448	0.00321142	-0.00196576	0.000229063	0.0337936	0.981202	0.00124531	-0.00105437
CR_176_1_mono_cd45	-38.8978	-15.0578	R	176	naive	others	3.92045	0.358661	-0.00126773	0.00249765	0.43386	0.00306216	0.0737332	0.709546	-0.00304091	6.57805	0.233862	0.270297	3.46575	2.27797	-0.000686046	0.369719	-0.00232264	0.416089	-0.00195024	5.09094	0.000629998	0.00141298	0.964533	0.00282136	-0.00160278	1.89255	5.27311	0.820565	0.296439	-0.000467313	0.00164467	3.10247
CR_176_1_mono_cd45	-20.2321	-10.6993	R	176	naive	Tcell	4.33145	0.458017	-0.00109876	-0.00171915	-0.00139702	-0.00283431	0.00372431	0.343788	-5.39e-05	2.1073	-0.00309338	5.58853	2.32247	-0.000307251	-0.00136962	0.000385487	0.00312679	0.136971	2.14535	-0.00162823	2.51733	2.61211	-0.000243594	-0.00097478	0.38985	0.0361921	0.00154012	-0.000113138	0.00278815	0.00172716	1.12136	0.463432
CR_176_1_mono_cd45	8.46391	8.44999	R	176	naive	Tcell	3.42708	9.92e-05	0.0864921	0.00214889	0.000924783	0.179632	0.156955	0.325995	0.000250296	2.63902	-0.000560655	4.80357	1.62023	0.007451	-6.87e-05	-0.000850706	-0.000288947	-0.00181285	0.00330372	-0.0018755	0.00295531	0.00292002	0.00056769	-0.00317638	0.00178454	-0.000433125	0.00111157	-0.00385214	-0.00258754	-0.00254259	-0.00125371	0.00430312
CR_176_1_mono_cd45	-7.38855	-12.0814	R	176	naive	Tcell	4.57468	-0.00053408	-0.000217806	0.000672648	0.00443652	-0.000470855	0.122692	0.000409382	0.00024463	3.09111	0.00027009	4.6056	3.65235	0.0433864	0.25735	0.00100712	0.000239516	0.258511	0.398379	0.000307468	1.83936	2.64917	0.000299084	-0.00205105	0.223534	0.000118704	-0.00049661	-0.000677503	1.98337	0.099237	0.0545729	0.152409
CR_176_1_mono_cd45	19.4336	-18.8289	R	176	naive	Bcell	3.82304	0.184944	1.03188	0.000754196	0.00350321	0.248242	0.000740345	0.00219694	-0.000816863	2.1852	-0.00171801	1.78914	3.26439	-0.002728	-3.77e-05	0.0019883	-0.000636416	1.09481	0.00311105	-0.00154698	-0.00342269	-0.000892229	-8.08e-05	0.00199759	-0.000413759	0.696184	0.000903827	-8e-05	4.04766	0.32941	-0.00182069	-0.000870887
CR_176_1_mono_cd45	3.49569	-8.50039	R	176	naive	Tcell	4.83328	0.000822986	-0.000806161	-0.00269851	0.532828	-0.0013652	-0.000259914	0.00220411	-0.00426884	3.45744	0.00211893	4.44221	3.49774	0.00252439	0.00216821	0.000206823	0.000695379	-0.000135788	1.24133	1.12724	-0.00297338	1.35751	0.000355469	0.00050627	-0.0036075	0.965198	0.977384	-0.00211983	1.79814	0.000399497	0.378684	0.00269387
CR_176_1_mono_cd45	37.9189	1.24666	R	176	naive	macrophage	4.98867	2.89289	-0.00249762	0.00127596	0.487464	0.0175991	0.557818	0.00173171	0.727976	1.83961	0.00105611	0.532828	0.696184	1.56596	0.00039814	0.000740574	1.63633	5.1206	-0.00230128	-0.00224325	-0.00204542	1.68324	-0.00136896	1.63272	0.966395	3.29784	0.00044059	-0.00367534	3.53294	-0.000924943	2.28678	0.898103
CR_176_1_mono_cd45	19.455	14.0201	R	176	naive	classicalmonocyte	3.5104	1.46551	0.000746155	0.000421184	3.57157	-0.00167839	0.00319053	0.343788	0.255801	1.67364	0.082307	1.79917	3.49165	0.0419877	-0.00157047	0.0155994	2.32018	3.14976	0.00246737	0.00136481	-0.00230878	3.55963	1.75639	2.01597	0.242419	2.70085	0.000132937	-0.000110506	3.30322	0.00639994	1.41574	2.87014
CR_176_1_mono_cd45	-9.90084	-23.813	R	176	naive	NK	3.80565	0.399674	-0.000232976	0.00326638	0.003609	0.00124323	0.0221982	0.0785193	-0.00154873	2.87997	0.00193993	2.30001	3.62018	0.352457	0.000898783	0.188482	0.423983	1.95267	1.07699	0.724213	0.852805	3.95123	0.380176	0.00145937	0.102222	0.0499792	0.437873	0.000463018	1.39967	0.00183995	1.17158	0.985402
CR_176_1_mono_cd45	-8.46157	-26.4933	R	176	naive	NK	4.12036	-0.00340723	0.0026416	-0.000398341	0.000915595	-0.00070289	-0.00309466	0.000462134	-0.000492702	2.32963	0.107592	-0.00270436	2.90657	0.000351638	-0.00166022	0.00109029	0.196532	0.62775	1.24676	-0.00169997	0.901314	3.6886	0.864014	-0.00156657	0.00162708	0.702242	0.00032957	-0.000269397	-0.00256307	0.000892321	1.48076	3.23725
CR_176_1_mono_cd45	-7.19845	-3.86907	R	176	naive	Tcell	4.02073	0.369906	-0.00144654	0.00279129	-0.00177105	-0.00258133	1.23255	0.000272903	-0.000974886	3.12679	-0.00064306	4.71659	3.37545	0.00106998	0.00110501	-0.00233626	0.775954	-0.00135805	1.14239	-0.00427606	1.51105	0.339066	-0.00120786	-0.000856353	-0.00180619	0.00325401	0.00162692	0.00107694	-0.00401581	0.00223735	0.21455	0.00189146
CR_176_1_mono_cd45	0.777837	-35.6827	R	176	naive	NK	4.22419	0.995845	-0.00282018	-0.00014233	0.000320947	0.00381627	0.314014	0.00118066	0.126661	0.0020271	0.00296655	-0.000190045	-0.000474491	0.00999982	0.208682	0.220997	0.00283811	1.86581	0.771847	0.26663	0.205941	3.571	0.125867	0.00204484	0.000912983	0.284545	0.00118559	0.00127176	0.00171783	-0.000791074	2.79139	2.31051
CR_176_1_mono_cd45	-6.06181	-12.5292	R	176	naive	Tcell	4.10032	-0.000576801	-0.00264895	-0.00204984	0.671893	0.0022273	0.13162	0.000316511	0.000338504	2.71774	-0.00302059	4.12319	2.23323	-0.00217303	-0.00179326	0.00457173	-0.00186101	0.790169	0.71729	0.263925	1.2102	2.57582	0.138358	0.00157472	0.002405	0.00161935	-0.000963951	0.00110695	0.735633	-0.00159631	0.00104078	0.68352
CR_176_1_mono_cd45	-3.9917	-25.8936	R	176	naive	NK	3.64875	0.000730535	0.00198819	0.00233518	0.34624	-0.00205238	0.0177991	0.00176666	-0.00154688	2.09491	-0.00115048	1.06521	3.0021	0.109978	0.0247974	0.00102029	-0.0030157	2.81339	-0.000400422	0.000644882	0.00336597	3.46395	0.000106463	0.00222066	0.000495974	0.000679143	0.000947741	0.00219113	0.000766274	-0.00178893	2.36328	0.979886
CR_176_1_mono_cd45	-10.5071	-25.6931	R	176	naive	NK	3.72951	-0.000912065	0.168206	-0.000354112	0.00426055	-0.000650712	-0.000478638	0.00107295	0.000909151	2.7581	-0.000714429	0.710813	2.79853	0.104609	0.000730015	-0.00123233	-0.000721175	2.56502	2.24754	-0.000393743	0.624923	4.67506	0.00185302	0.0603633	0.000472319	0.000450994	0.48157	0.000765512	0.00414538	-9.15e-05	1.87933	0.0019299
CR_176_1_mono_cd45	26.7667	14.2842	R	176	naive	classicalmonocyte	4.05042	1.76414	0.00221193	0.66361	4.23415	0.233862	0.108984	0.315728	0.968786	1.74723	-0.000782956	1.5059	4.11816	2.34858	2.13756	0.00221735	2.84638	3.41159	0.412225	0.00152444	0.00123816	4.45281	2.08428	2.59542	1.23276	2.99659	0.328272	-0.00417948	2.95732	0.355467	0.159325	4.4481
CR_176_1_mono_cd45	-4.95556	-25.9902	R	176	naive	NK	3.48559	0.260832	0.488177	0.000113871	0.000171937	-0.00193666	0.00249264	0.000816582	0.000501646	2.24029	-0.00255684	0.000439459	3.04534	0.0559708	0.00208462	0.00565128	0.00236974	2.18605	0.00308032	0.707961	1.80348	3.94884	0.118125	0.0653535	0.00159194	0.154781	-0.00276079	0.000135448	-0.000972896	0.000977905	2.6328	2.11512
CR_176_1_mono_cd45	11.6505	11.7798	R	176	naive	Tcell	4.45571	-0.000424475	0.00186472	-0.00123284	0.193589	0.00115399	-0.000686632	0.00145193	0.00340099	1.31683	-0.000590607	5.2406	2.05958	-0.0035148	-0.00037718	-0.00325996	-0.00228759	-0.000556821	0.00239667	0.0765253	0.000791896	-0.00155052	0.00368676	0.00215312	-0.000732962	-0.000934396	-0.00152276	0.00207797	0.462891	-0.000979961	1.27467	0.00285784
CR_176_1_mono_cd45	-2.08156	4.89083	R	176	naive	Tcell	3.99801	-0.000794766	-0.000211264	-0.00242416	0.319344	0.000467672	0.000521229	0.403557	-0.00125838	2.84823	-0.00237661	3.21111	2.94085	0.00236654	0.115145	0.420865	-0.000954718	0.00143277	1.48774	0.476735	-0.00423422	0.389292	-0.000709794	-0.00319357	-0.00136681	0.35321	0.430755	-0.000632971	0.670272	-0.000682609	1.3347	0.327134
CR_176_1_mono_cd45	0.0682903	-0.21311	R	176	naive	Tcell	4.47291	1.05718	0.0912732	0.00216464	0.0878868	-0.00112311	0.00151728	0.724527	0.168206	2.13965	-0.000219015	5.56599	3.19246	0.00041845	0.00335991	-0.00110975	-0.00590504	0.000676004	0.00359999	-0.000345667	0.000122972	-0.000926215	-4.42e-05	-6.32e-06	0.0141995	-0.000225695	0.00217607	-0.000191989	0.00159886	3.0728	0.31001	-0.000562397
CR_176_1_mono_cd45	-25.1553	-13.5177	R	176	naive	Tcell	3.3836	-0.00115054	-0.00274216	-0.00144827	0.00355176	0.000693651	-0.00243556	0.000413886	0.00036662	3.07095	-0.00127596	4.82115	3.56786	0.526532	0.0023254	-0.000119522	-0.00108667	-0.00534603	0.00208101	0.000918703	0.666863	4.05026	-0.0024051	-0.00145117	0.000142696	0.0012605	-0.00140188	-0.00353723	2.83359	-0.000864628	0.80961	0.00184103
CR_176_1_mono_cd45	-12.04	1.09811	R	176	naive	Tcell	3.49917	0.000577197	3.74e-06	0.000726596	0.000896487	0.142913	-0.000399914	-0.000521786	0.0010311	1.05594	0.00140434	3.99232	2.85584	0.00257723	0.000492975	0.360538	0.163866	1.24792	0.000314845	-0.00258334	2.04355	0.290305	0.413146	0.00441527	0.00013649	0.000482819	0.00123728	0.157547	0.419029	-0.000583552	0.000668846	0.00432496
CR_176_1_mono_cd45	-1.19461	-18.5595	R	176	naive	NK	3.52219	0.949943	0.00125328	0.171754	0.429292	0.00229235	0.000244465	0.0177991	0.00214538	2.78061	-0.000862712	1.99588	3.6668	0.000807954	-0.00114264	0.00298898	-0.00083486	0.00361637	0.00139215	1.18931	0.892782	3.47658	0.705263	0.00164457	-0.000943274	0.612565	0.000988549	-0.000118216	-0.000128571	0.00256012	0.194963	0.661981
CR_176_1_mono_cd45	5.63584	-19.6702	R	176	naive	NK	3.89756	1.12372	0.251151	-0.000557103	-0.00113235	0.00221205	0.0021079	0.003355	0.0611619	5.0468	-0.00101987	0.451503	2.55716	0.15972	0.00331187	-0.00393648	0.962668	1.51709	0.00290201	0.88913	-0.00228046	0.105206	0.432034	0.256769	0.00133534	-0.00293219	-0.00474481	0.00153774	0.00543038	-0.00233284	0.684002	0.63951
CR_176_1_mono_cd45	-7.3309	-4.36691	R	176	naive	Tcell	3.67461	0.00414002	0.333958	-0.00372099	-0.00177726	-0.00428688	0.725468	0.00152834	0.00288598	2.64058	-0.00203905	4.77563	3.4751	-0.00149001	-0.000579236	-0.00194869	0.000952663	-0.000209468	0.245137	-0.00209151	2.55978	1.4361	0.00195052	-0.00123151	-0.000384058	0.222363	0.986712	0.000568037	0.00240555	-0.00154315	0.222558	0.00169543
CR_176_1_mono_cd45	14.5756	2.09059	R	176	naive	Tcell	3.66646	0.000810947	-0.000401395	0.000469568	0.964	0.00246117	-0.00259123	0.369532	0.00286432	2.23166	-0.000934123	4.8341	2.69371	-7.56e-05	0.00375021	0.00293842	0.00358552	0.711446	0.414986	-0.000900896	-0.00104798	-0.00157307	-0.000433022	-0.00243467	-0.00253784	0.299119	0.236003	0.00271972	-0.00275447	0.000943708	1.69503	-0.00160079
CR_176_1_mono_cd45	7.14368	1.5177	R	176	naive	Tcell	3.86687	0.331306	0.0017651	0.000610441	-0.000398735	-0.00292647	1.74153	-0.00241315	-0.00225438	2.83745	0.000970645	4.72056	2.86867	-0.00288012	-0.000478277	-6.61e-05	0.00139682	0.00341098	-0.00231836	0.00165619	-0.000290871	-0.0014013	1.32e-05	-0.0033733	0.00129834	0.00213483	-0.00096514	-0.00266171	-0.001793	-0.000152238	0.000628967	0.00174492
CR_176_1_mono_cd45	-4.03134	-27.7045	R	176	naive	NK	4.19417	1.17699	0.635212	0.000168622	0.984091	-0.00130535	-0.000240289	0.00230436	0.127653	0.585559	0.000496937	1.00479	2.4354	0.244943	-0.00192904	0.585729	0.437691	3.57422	0.568653	0.000218974	1.14702	4.70246	0.519338	0.000940947	-0.00498793	-0.0013089	0.0019019	0.00285582	-0.00280184	-0.00199458	3.11437	3.01633
CR_176_1_mono_cd45	-30.3921	-5.53334	R	176	naive	Tcell	3.82796	0.000205123	0.00163749	-0.00044738	0.000300101	0.00183125	1.61151	0.00148724	0.00160024	1.04747	0.000442017	4.67194	0.00271368	0.000277548	0.00206416	-0.003249	-4.67e-05	0.00277526	-0.00114561	0.364664	0.569339	4.50783	8.37e-05	-0.00166756	0.000156528	0.245332	-0.00143125	0.00133187	3.63928	0.00125303	1.55672	0.00295518
CR_176_1_mono_cd45	8.42061	-9.18368	R	176	naive	Tcell	4.46556	0.00418309	-0.00181576	0.0819084	-0.00176029	0.00233999	0.000910581	-0.00122793	0.00208738	2.88203	0.00459647	4.84955	3.24538	0.00253177	-0.00101036	-0.00126833	-0.00269013	-0.00158327	0.636701	-0.00102108	0.313442	1.73655	-0.00235553	0.114947	0.000717272	0.000791862	-0.00041976	0.00042354	0.000497608	-0.000741914	-0.000301285	0.0022397
CR_176_1_mono_cd45	-15.5054	-4.72489	R	176	naive	Tcell	3.75743	0.00410551	0.000809891	0.00189806	0.369532	0.00212216	0.00105478	0.000187698	0.00158458	1.55801	-0.00278606	4.42208	2.99163	-0.00158037	0.00475997	0.495299	-0.00128049	0.0026778	0.512648	-0.0012068	1.86805	0.00185526	-0.0011758	-0.001025	0.154781	-0.00109965	-0.00114256	-0.000148582	0.0039949	-0.00320926	1.89355	-0.000102881
CR_176_1_mono_cd45	-5.57428	-19.1905	R	176	naive	NK	3.40735	1.66418	0.0679477	0.00206064	1.36319	0.000497106	0.72327	0.0479816	-0.00328528	4.11168	0.303136	2.88648	4.82105	1.02757	0.0165992	0.000142401	1.14297	2.35804	-0.00183733	1.8107	1.00078	2.82497	0.000638707	0.515468	1.16943	2.3027	0.274346	-0.000577883	1.94132	0.000331632	2.28642	3.43064
CR_176_1_mono_cd45	-27.1953	-14.1474	R	176	naive	Tcell	4.19074	1.92127	0.000699378	0.243584	0.259478	0.145288	0.138754	0.00210377	0.000880553	2.92117	0.494943	5.03003	3.05509	0.514411	0.0511777	-0.00329956	1.10571	0.453314	0.219825	-0.00123781	0.304092	4.79042	0.378498	0.0009705	0.00183582	-0.00135288	0.147663	0.00411377	4.13749	1.53396	1.99871	0.237365
CR_176_1_mono_cd45	-9.6382	8.3372	R	176	naive	Tcell	5.10677	2.19034	-0.00415577	0.0019094	0.00450027	-0.00181168	-0.002868	0.00111384	-7.21e-05	1.64277	-0.00183132	5.34257	2.4502	-0.00106716	-0.00115218	0.264505	-9.78e-05	-0.00358184	3.48776	-0.00134808	-0.00353333	7.26e-05	0.00031145	-0.00181514	-0.00201128	0.231721	-0.00130707	0.00234492	0.00203155	-0.000206655	-0.000590311	0.367661
CR_176_1_mono_cd45	-36.4085	8.64062	R	176	naive	Tcell	4.85094	0.32941	-0.000739458	-0.0017446	0.0579675	-0.00121973	-0.00159328	-0.000898391	-0.00107929	-0.000163527	0.000503922	5.52007	-0.000333868	-0.00159742	-0.00311132	-0.000672628	-0.00284695	2.06339	-0.00103326	-0.000774427	0.850928	1.46129	0.115344	0.00156619	0.00115489	-0.00247778	0.00045781	0.0033808	0.000876345	-0.00100786	2.18773	0.00188716
CR_176_1_mono_cd45	-12.7769	-12.7661	R	176	naive	Tcell	4.97913	0.00138735	0.000863007	0.0846987	0.00048644	-0.001643	1.14575	0.00262014	0.144299	1.97306	-0.000604034	5.46014	1.68983	0.00183927	0.00152808	0.234641	-0.0035266	1.09155	1.08538	-0.00245849	2.60378	2.58672	7.29e-05	-4.48e-05	0.00169894	0.0813104	6.7e-05	-0.00213421	1.35005	-0.00220202	0.908129	1.13554
CR_176_1_mono_cd45	19.01	29.5328	R	176	naive	classicalmonocyte	4.31242	0.863155	0.111966	0.00123879	3.31765	0.00347854	-5.59e-05	0.00346919	0.00341242	0.402078	-0.00237775	0.310392	3.75872	0.0579675	0.00361779	-0.0010309	4.06744	3.78032	-0.000337175	-0.000146426	-2.86e-05	4.43404	-0.00182962	2.47112	0.00259804	3.75074	0.00165115	0.000782951	-0.000916977	-0.00145518	1.91661	2.02939
CR_176_1_mono_cd45	-22.1688	13.1058	R	176	naive	Tcell	4.72911	0.927008	-2.94e-05	0.000934674	-0.00158568	-0.00355826	-0.00552782	0.0485809	0.00150138	0.00184962	-0.00162032	5.35558	0.00358979	0.00109388	1.87e-05	0.00203194	0.63984	-0.000742303	2.56695	0.00102618	0.0421875	2.57167	0.149839	-0.00112461	0.144695	-0.00471224	0.000691698	-0.000549887	0.00046846	-0.00234426	1.66045	0.142121
CR_176_1_mono_cd45	5.49418	-10.1026	R	176	naive	Tcell	3.71925	0.314395	-0.00410577	-0.00265983	-0.00354884	-0.00391257	-2.84e-05	-0.00217082	0.000225744	2.41116	0.00164182	4.55164	2.90462	0.00268527	-0.00301031	-0.000122448	0.386691	0.465415	-0.00144674	0.674646	0.501866	2.3931	0.148652	-0.000361058	0.59928	0.855687	0.00129475	0.00411879	0.76513	-0.000513201	1.9817	0.163668
CR_176_1_mono_cd45	-5.6023	-6.4637	R	176	naive	Tcell	3.68394	1.70837	0.120111	-0.000130271	-0.0013062	0.000928177	0.00413597	-0.000880355	-5.87e-05	2.6069	0.00143119	4.28308	2.50046	0.191036	-0.001652	0.00341282	-2.96e-05	0.267016	0.137764	-0.000228745	1.46586	1.45023	0.154781	0.00168307	-0.00260125	0.619089	0.3419	0.00163071	0.000975122	1.20987	-0.00428314	0.000211886
CR_176_1_mono_cd45	5.29357	18.6935	R	176	naive	Tcell	3.443	6.39e-06	0.00310826	0.0027618	0.00147094	-0.000234873	0.141725	0.00115586	0.000140288	1.0044	-0.00253099	4.67634	3.72898	-0.000370398	0.000602484	0.00166529	0.887582	-0.00320283	0.00239017	-0.000217775	0.00490617	0.900477	-0.00105597	-0.00077684	-0.00285255	0.000231742	-0.00235606	-0.00468502	-0.000927272	-0.00355529	0.000419965	-9.66e-05
CR_176_1_mono_cd45	-8.73797	-23.93	R	176	naive	NK	3.82543	0.0735337	0.00172319	-0.00171191	0.883211	0.00218664	0.254639	-0.00139261	0.00135423	2.30622	0.0010525	2.39263	3.03154	-0.00250979	-0.00155794	0.000209872	0.0932647	1.22012	0.000603996	1.4405	0.785345	4.35772	-0.00102924	0.00282896	-0.00133739	7.25e-05	0.000604487	-0.000894882	0.00160902	0.133206	1.82324	0.369158
CR_176_1_mono_cd45	-4.2943	2.38142	R	176	naive	Tcell	4.34428	0.550561	0.00179235	-0.00145455	0.624757	0.00082331	-0.00126854	0.276272	-1.4e-05	2.92059	0.000797928	4.23489	3.25305	0.49601	0.000540365	-0.00227138	-0.000728539	0.139745	2.29296	-0.00206019	0.000318064	-0.000494391	0.00186892	0.729072	0.00166738	0.00163182	-0.000523348	0.0031026	1.36261	0.0289959	0.00136317	1.31122
CR_176_1_mono_cd45	-1.09868	-19.4124	R	176	naive	NK	3.37909	0.405957	-0.00155353	0.000218437	-0.000853233	-0.00256907	0.00179134	-9.87e-05	-0.00257004	3.1831	0.00199878	1.55056	2.65246	0.283776	-0.00437527	-0.000407353	0.174907	0.000488604	0.8918	1.02274	1.49613	3.47685	0.899221	-0.000670028	0.00376857	0.100033	-0.000124708	0.00192432	1.6841	0.00186905	0.750528	1.68267
CR_176_1_mono_cd45	-35.3236	-16.9659	R	176	naive	others	3.57634	1.15999	0.361101	0.00108016	1.21173	0.00224182	0.523903	0.000711395	-0.000332685	5.95171	0.973555	2.33063	4.09167	-0.00275479	-0.00274074	-3.32e-05	1.15484	2.21648	0.069943	4.13616	-0.00105789	1.59293	0.814505	0.779293	0.474404	2.03541	4.26791	0.000812051	0.469734	-0.00111741	3.32e-05	3.90445
CR_176_1_mono_cd45	15.0813	-26.9451	R	176	naive	Bcell	3.87566	0.559542	2.22711	0.00210397	0.00316135	0.0389901	-0.00136659	0.0900781	0.00126107	0.0205986	-0.00155015	-7.41e-05	0.000102674	0.00214125	0.00296189	-0.000114972	0.0757276	0.530381	0.192214	-0.000844621	0.000600378	0.25057	0.040389	-0.000634189	0.00189146	0.228409	-0.000199714	0.0251973	4.30336	0.18573	0.0417878	0.000623351
CR_176_1_mono_cd45	-0.872376	12.6705	R	176	naive	Tcell	4.16945	0.000509647	0.00165482	-0.00146032	0.000813628	0.000258645	-0.00213866	0.00183336	-0.0033447	1.41299	-0.000227389	4.95661	3.22876	-0.000960345	-0.00129762	0.00107537	-0.00228544	0.430206	0.00140539	0.00182142	-0.000836185	3.58084	-0.00165539	0.226069	-0.0012402	-0.00355119	0.00156048	-0.00130755	0.000170689	-0.00238913	0.0025401	0.00398585
CR_176_1_mono_cd45	9.294	-10.4504	R	176	naive	Tcell	3.77005	-0.00150873	0.0004328	0.253671	0.456571	-0.000233742	0.259865	0.0019121	0.00237968	3.28705	0.00203541	4.29773	3.76689	-0.000536491	0.00265027	-0.00327939	0.117728	-0.000684274	-0.000851967	1.12935	0.00192175	2.15042	0.155967	0.14608	0.477094	0.345109	0.152014	0.00188231	0.915325	0.000119867	-0.00021793	0.000121157
CR_176_1_mono_cd45	-11.2997	-25.2583	R	176	naive	NK	3.71088	0.0683468	0.418662	0.000957999	-0.00136254	-0.00180641	0.111767	0.537711	-0.00173733	2.00613	-0.000920059	1.58407	2.62187	-0.000515481	-0.00255853	-0.000408322	0.0020858	2.73544	0.761147	1.69425	-0.00185902	4.16258	0.643961	0.364289	-0.000475321	-0.00171461	0.0970476	0.000616065	1.28458	0.0587662	2.19607	2.76057
CR_176_1_mono_cd45	-30.4712	10.7605	R	176	naive	Tcell	4.78762	0.000280496	1.17e-05	-0.000620504	-0.000595161	-0.00101042	0.000900824	0.00094527	0.12031	0.224119	0.00139075	5.32722	0.00084065	0.00179775	0.00116821	0.00509244	0.00302523	0.000386793	0.00139109	-0.00270519	1.65345	0.614073	-0.000665503	-0.00289712	-0.00327772	-0.00276084	0.0966495	0.000533	0.83378	0.00148269	0.173922	-0.00171177
CR_176_1_mono_cd45	-25.3902	-10.0725	R	176	naive	Tcell	4.39033	0.122692	0.00142056	0.00122733	0.0211984	-0.0019719	0.00103903	0.00299244	-0.000708444	1.46173	-0.000794161	5.06019	2.65551	0.847022	0.000122531	0.460907	0.000950941	-0.00312002	-3.57e-05	0.509649	0.923582	4.09259	-0.0043772	-0.000912337	0.587088	-0.000453406	0.000882707	-0.003417	3.24106	2.26934	-1.78e-05	0.0637568
CR_176_1_mono_cd45	-9.56729	12.7609	R	176	naive	Tcell	4.2514	0.00245651	0.00154049	0.0032	-0.00141302	-0.00167094	0.0349928	0.259478	0.0525758	1.26069	0.0862929	4.60603	1.94871	0.00439998	0.00240473	0.382411	0.00043558	0.00175388	1.3697	0.214746	-0.000818285	0.000686992	0.00180131	-0.00174061	0.00132029	0.000838326	-0.0019011	0.000986745	0.000985405	0.000317593	0.699216	0.00193179
CR_176_1_mono_cd45	5.56254	-27.0383	R	176	naive	NK	4.89287	0.218263	0.000281083	-0.000731677	-0.0045395	-3.01e-05	-2.86e-05	-0.00521876	-0.00109554	0.00151887	-0.00404144	0.36841	2.54831	-0.00340893	0.00263132	0.00256597	0.000413023	-0.000710111	2.16533	0.706692	0.584879	1.32877	0.000712517	0.000862899	0.00178672	0.00196709	-0.00141484	0.00112275	0.739059	0.00372489	2.02103	0.817612
CR_176_1_mono_cd45	-18.479	-12.5733	R	176	naive	Tcell	4.79461	1.13507	-0.00222165	0.00031341	0.00193442	-0.00191624	-0.0021015	0.108189	-0.000328424	2.45464	0.000344229	5.401	3.18353	0.00135174	0.000786192	0.210639	-0.00274102	0.00449969	2.78831	0.00266862	3.15144	1.19554	0.00227354	0.209465	0.00132849	-0.00200751	-0.00190506	0.00228054	2.68103	0.00573034	1.58352	0.542409
CR_176_1_mono_cd45	-4.97542	-26.0734	R	176	naive	NK	3.85041	0.0167992	0.00297314	-0.00397941	0.751917	0.000535419	-6.32e-05	0.000294042	-0.000676249	2.33286	-0.000268639	1.02465	3.05731	-0.000157505	0.00288452	-0.00187401	-0.000435196	3.70303	0.0015174	0.00159745	0.934514	4.37226	0.633226	-0.000331105	0.00160527	0.19457	0.000160166	0.00196338	0.248824	0.00322904	2.02809	2.03109
CR_176_1_mono_cd45	-2.54242	-27.6906	R	176	naive	NK	5.026	0.356031	-0.00323106	0.000789218	0.327893	0.000143504	0.00130966	0.00249167	0.000749193	0.00308257	0.607867	0.00380308	3.4467	0.000936665	-0.00258376	-0.0011485	0.00149512	3.71428	0.499206	0.128248	2.31067	3.99256	0.00280803	0.00224561	0.610889	1.03957	0.00302902	0.000630488	0.00436832	-0.00305824	5.37584	0.941438
CR_176_1_mono_cd45	-4.39463	5.91544	R	176	naive	Tcell	3.8704	0.142715	0.00147984	-0.00220153	0.663447	0.350575	-0.0015678	0.719181	-0.00109839	3.00649	-0.000245616	4.75356	3.37929	-0.00147748	0.00109632	-0.00137472	0.514058	0.186124	2.1545	0.874995	0.000748256	-0.0026492	-0.00045516	0.0789181	0.391335	0.620924	-0.00123055	0.00260829	0.628913	0.0022646	-0.00118819	-0.00102087
CR_176_1_mono_cd45	24.7741	16.6849	R	176	naive	classicalmonocyte	4.50083	1.63099	-0.00196302	-0.00348173	2.46445	0.000399995	0.000901965	0.000841003	-0.00304588	2.59954	0.00291309	0.227044	4.4159	0.0657526	0.00119417	0.00214122	4.22694	4.10126	-0.00187467	0.00197675	0.00189233	3.71945	-0.00366354	1.82286	0.917945	3.58071	-0.00366478	-0.00107618	1.86102	0.00261207	1.7588	3.06484
CR_176_1_mono_cd45	-36.1404	-15.9202	R	176	naive	others	3.32134	0.384087	-0.00164266	0.516348	1.02846	-0.00100531	-0.00198352	-0.000715253	0.218263	6.39195	-0.00147765	2.72379	3.50637	0.193981	0.00278619	-0.000100813	0.157547	0.668162	0.513177	4.02818	-0.000651911	0.939948	0.54432	0.182584	-0.00124892	1.66484	5.3279	0.0431866	0.00269643	-0.00108486	1.11581	3.21247
CR_176_1_mono_cd45	12.8641	5.24048	R	176	naive	Tcell	4.78647	-0.00278472	0.088086	-0.00104213	-0.0012449	0.000364128	0.00342499	0.532653	0.00104681	1.94396	0.00173376	3.94368	2.46327	0.00315074	-5.9e-05	0.449146	-0.000444104	0.0187989	-0.00054576	-0.000474777	-0.00193298	-0.00218683	-0.000671836	-0.000311881	-0.00285898	-0.00125195	-0.00194415	0.00145481	0.000915883	-0.00090437	0.523026	-0.000813575
CR_176_1_mono_cd45	-12.5719	-29.0683	R	176	naive	NK	4.30372	1.02108	0.00041189	0.000193734	0.000150457	0.00097176	-0.000438214	0.00214634	0.00137095	1.4798	0.00121187	0.000424478	3.23198	-0.000808787	0.136377	0.00273056	0.719653	1.21271	3.50701	1.87496	0.272032	4.46725	0.744494	-0.000403388	-0.00228088	0.862869	0.107195	0.000643023	0.00170292	8.37e-05	1.9439	1.87807
CR_176_1_mono_cd45	14.504	-0.110899	R	176	naive	Tcell	3.99623	0.519514	-0.00100935	0.00286614	-0.0007073	-0.00171075	-0.000409539	0.661329	-0.00362783	2.95792	-0.00269123	4.75519	2.98541	0.00193428	0.00118648	-0.000175274	0.00485946	0.863012	0.00238598	0.000475951	-0.000841358	0.200651	0.000809099	0.000917843	-0.00108426	1.24676	-0.00240645	0.000943466	-0.000992567	-0.00151078	1.11794	0.000792502
CR_176_1_mono_cd45	-17.6555	-7.84075	R	176	naive	Tcell	4.73923	0.0435862	0.000621553	0.000814055	0.00240315	0.312871	0.207116	0.00126923	-3.83e-05	1.39511	0.00260206	4.89465	2.79822	0.00168847	-0.00304913	-0.00232949	-0.000729298	-0.000769062	1.22337	-0.00219014	2.64508	0.604505	-0.000634389	0.00174891	-0.000425954	0.0199987	0.00139667	0.064156	-0.00372559	-0.000657365	0.954645	-0.000209452
CR_176_1_mono_cd45	-5.11812	-14.2297	R	176	naive	Tcell	3.80349	0.155967	0.0926673	-0.00532439	0.0791174	-0.00154866	0.00221967	-0.00156463	0.000894878	1.60334	-0.00218402	4.74903	2.97668	0.0030343	0.00119585	7.26e-05	0.00241039	0.00211345	0.00676859	1.02719	1.61404	2.60534	-0.00319576	0.00383317	0.00293497	0.0111998	-0.00317758	0.00179402	1.93675	-0.00143917	1.56364	0.00234846
CR_176_1_mono_cd45	-6.60677	-30.0194	R	176	naive	NK	3.32306	-0.00061817	-0.0011911	0.000801174	0.486572	-0.00362967	0.00287246	0.000294814	0.334336	2.08736	0.00101472	0.000875809	2.34071	0.00292941	0.00497178	0.189268	0.0015555	-0.00216773	1.54821	1.57235	0.708753	2.42267	0.131223	0.0850973	0.1613	1.85938	-0.00189776	-0.000917326	1.26342	0.314966	2.02877	1.04371
CR_176_1_mono_cd45	17.7715	11.8617	R	176	naive	classicalmonocyte	3.62961	0.627584	-0.00180997	-0.00161218	2.2295	0.000900647	-0.00137043	-0.000713201	-0.00118122	2.20247	0.00190589	1.71543	2.75207	-0.00636827	0.000576935	0.629411	3.39455	1.98634	0.00201099	-0.00129276	0.473327	3.02149	0.00142235	1.36233	0.178058	2.55842	-0.00295908	0.00182569	2.40974	0.00385161	0.794527	3.43889
CR_176_1_mono_cd45	28.2326	25.4842	R	176	naive	classicalmonocyte	4.85184	1.5037	0.315347	0.00173601	3.74963	-0.00405633	0.00148804	-0.000147031	0.0301954	1.54878	-0.00293469	0.226264	3.73918	-0.00212296	1.14863	-0.00176345	4.15943	4.71211	-0.00309995	-0.00205609	0.000257286	4.45835	0.000998637	2.24771	-0.00327261	3.8468	-0.000152004	-0.00116318	1.82971	0.00086839	2.53466	3.01174
CR_176_1_mono_cd45	-36.4051	-15.2249	R	176	naive	others	3.45575	1.05482	0.000541733	0.0585665	1.34362	0.0611619	0.00141097	0.410568	0.000604626	6.46544	0.669948	2.61683	2.73897	0.000704578	0.00103131	-5.83e-05	0.000646975	1.1617	0.18219	4.61968	-0.0022355	1.19288	0.00979985	0.243196	0.000134147	-0.0001337	4.59519	0.345109	0.0737332	0.00262132	-0.000599932	3.12941
CR_176_1_mono_cd45	-3.05146	-24.7777	R	176	naive	NK	3.71012	-0.0001252	0.000798362	-0.00087381	-0.000544874	0.00193029	-0.00193317	0.00203139	0.00121456	3.07282	0.349633	2.16266	3.48656	-0.000270472	0.0914724	0.766506	-0.00122129	1.75	1.07001	0.13915	1.74282	2.89052	0.000843911	0.000251423	-0.00322064	0.892362	-0.00557786	0.000530316	0.391706	-0.00181594	4.21856	0.358285
CR_176_1_mono_cd45	4.04629	-11.5818	R	176	naive	Tcell	4.05673	-0.000424276	-0.000555162	0.00102385	0.316871	4.84e-05	0.000507412	0.000438867	0.00219432	1.61312	0.000271481	5.26411	3.12105	-0.00165407	0.000824155	-0.000131965	0.000999999	0.00207566	-0.002183	0.7361	0.680943	3.37097	1.91592	0.00171982	0.237754	0.000282632	-0.00148762	-0.00269646	1.09541	1.41693	0.682393	0.000376443
CR_176_1_mono_cd45	-2.92521	-21.1707	R	176	naive	NK	4.28547	0.766812	-0.00104108	0.00399366	0.0627588	0.00156098	-0.000744226	0.0625592	-0.0022629	2.83188	0.00228454	2.11193	3.58051	-4.01e-06	-0.0003485	-0.000824379	0.00199675	1.79627	0.665888	0.424533	2.15528	3.1161	0.00137668	-0.00178678	0.307148	0.00113744	-0.000838421	3.91e-05	1.78634	0.00129653	1.41152	0.671893
CR_176_1_mono_cd45	-25.4807	-12.3711	R	176	naive	Tcell	3.93477	1.251	-0.00217103	-0.00225373	0.273382	0.000496112	-0.00113627	0.00510819	0.00144221	2.71365	0.00120106	4.0294	3.62475	-0.00294624	0.00222846	0.00101447	0.122295	0.239892	0.00132579	-0.00169566	1.63303	3.60606	0.00358079	0.000836543	0.055172	0.102023	0.42325	0.0038432	3.30663	1.16443	0.509649	0.166431
CR_176_1_mono_cd45	-1.08766	-19.615	R	176	naive	NK	3.42916	0.947788	0.132016	0.155769	1.22e-05	0.000763075	-0.00077488	0.00328721	-0.00377535	2.94649	0.0199987	1.39651	3.63029	0.00232348	-0.00169612	0.346052	0.163668	0.204374	1.0942	0.231915	1.31232	3.261	0.98789	-0.00363133	0.50523	0.262572	0.00137185	-0.000613276	0.969582	0.168994	0.97329	1.72238
CR_176_1_mono_cd45	-36.8293	-15.0942	R	176	naive	others	3.74036	0.0197987	0.00191106	0.000769411	1.14482	0.00515989	0.0383906	0.271454	0.12428	6.34175	-0.00029109	2.39462	3.26294	-0.0022713	0.000159006	-0.000811734	0.00037777	0.915877	0.00121665	4.2104	0.00135184	0.312871	0.0381907	0.000982557	0.518986	0.000290235	4.71944	0.84078	0.00260155	0.00342645	-0.00117038	2.85724
CR_176_1_mono_cd45	22.9781	-17.6066	R	176	naive	Bcell	3.89556	1.57521	1.78373	-0.000942737	0.721227	1.00401	0.40485	-0.00262916	0.14509	4.03465	0.00470579	2.33375	3.42055	0.854391	0.0627588	0.675778	1.52177	0.622258	-0.00414288	2.52824	0.966262	1.63671	0.00301847	0.0934639	0.468655	1.74085	3.51515	0.19869	3.85148	0.0233979	0.827187	1.41427
CR_176_1_mono_cd45	11.0721	-3.21098	R	176	naive	Tcell	4.10002	0.00289776	-0.000329622	-0.000622471	-0.00183248	-0.000369376	0.410936	0.00323727	0.00234912	3.33692	-0.00225638	3.87827	3.03584	0.00434788	-0.00100836	-0.00206228	-0.000968969	0.000193626	-0.000684143	0.0040381	-0.00231733	0.0837022	0.0012275	0.000412095	0.501511	1.08623	-0.00113741	-0.000280023	0.531954	-0.00125842	0.159523	0.000118605
CR_176_1_mono_cd45	10.7701	-0.931564	R	176	naive	Tcell	3.83197	0.00161278	0.0906757	0.000925862	0.671731	0.00218623	0.151816	-0.000892876	-0.00198908	3.14423	-0.00164087	4.41857	2.75984	-0.00422819	-0.000860063	0.00979985	0.000265393	0.00156733	-0.00137526	0.283007	-0.00297122	0.00321304	-0.00035259	-0.00267321	0.00516847	0.0033573	0.209661	0.00233893	0.394859	0.00349816	0.546576	0.314776
CR_176_1_mono_cd45	7.82391	9.15368	R	176	naive	Tcell	3.50907	-0.000971221	-0.00377793	-0.000891992	0.0023842	0.00151785	0.00517712	0.00109571	-0.00127224	2.26178	-0.00249807	4.7311	1.01392	0.000581094	-5.78e-05	0.00138044	0.000678234	-0.000750574	-0.0012363	-0.0035242	-9.97e-05	0.0048646	0.000680444	-0.00415503	0.0427869	0.000117567	0.000882762	0.00121493	0.00238837	-0.00158108	0.187303	0.000407528
CR_176_1_mono_cd45	-21.801	-16.5496	R	176	naive	Tcell	4.81222	0.437691	0.07114	-0.000881395	0.318203	-0.00314024	0.000573847	-0.00295619	-0.000685875	3.27406	0.0019542	4.20509	2.27138	0.203787	-0.000573358	-0.00400824	-0.00172195	0.00128579	0.000748998	0.814653	2.21743	3.3976	0.00346083	0.00123621	-0.00222172	-0.000793334	-0.00105876	-0.00159063	1.90689	-0.000360526	2.97122	0.655613
CR_176_1_mono_cd45	-3.80364	-8.03519	R	176	naive	Tcell	4.04096	0.00082153	0.000156024	0.000103838	0.665725	-0.000965099	0.562813	-0.000146441	-0.00326081	2.64194	0.106399	4.48868	3.55692	0.00436189	-0.000836615	0.00191915	1.10452	-0.00364755	0.144892	2.05087	1.44881	0.131223	-0.000563926	0.000828563	0.233084	0.185534	4.93e-05	-0.00290415	1.27664	-0.000359564	0.0952559	-0.00181154
CR_176_1_mono_cd45	24.3939	7.77569	R	176	naive	classicalmonocyte	3.36312	1.13565	0.00179589	-0.000758392	2.99565	0.00106621	0.00220991	-0.000171818	-0.000577312	2.44691	-0.00149482	-0.000566793	3.59149	0.346995	-0.00147715	0.000542617	3.72274	3.93496	0.00159747	0.000477415	1.13017	2.55568	1.83071	1.16943	0.124478	3.13963	0.000814446	0.0028351	4.47296	0.00531464	0.213377	2.86679
CR_176_1_mono_cd45	1.41267	23.1077	R	176	naive	Tcell	4.04847	0.00137448	-4.23e-05	-0.000173901	-0.00258141	0.000493713	0.731106	2.34e-05	0.000315609	-0.00186139	0.00210638	4.39618	2.52608	-0.000525736	0.00323498	0.354526	-0.00460717	0.319154	-0.000746071	0.544841	-0.00131141	-0.00221777	0.00131284	0.401524	0.000694658	0.342278	-0.00182656	-0.00285637	0.00979985	0.00152106	0.00521519	0.00221577
CR_176_1_mono_cd45	7.75241	20.5379	R	176	naive	Tcell	4.38841	0.00239392	-0.00236912	-0.00351201	-0.000655944	0.00116378	-0.00166224	-0.00220208	6.56e-05	1.22197	0.00191063	4.87128	2.22065	-0.000807724	0.00545409	0.000415588	0.0027504	-0.00318087	-0.00143067	0.0014862	0.000645962	-0.000927959	0.00191946	-0.000959768	0.000592564	0.851217	0.395044	-2.85e-05	0.00125641	1.23072	0.793927	0.000325957
CR_176_1_mono_cd45	21.5504	15.1831	R	176	naive	classicalmonocyte	3.95201	1.66696	1.07674	0.322386	3.25668	0.000703256	0.672379	0.6405	0.00310924	1.4824	1.12089	0.544494	4.13721	0.626753	0.159918	0.759612	3.65831	3.62443	-0.00218736	0.0912732	0.929196	3.71062	-0.00236907	2.55234	0.000484579	3.98187	0.000291657	-0.00301063	2.57088	0.00186703	2.23856	4.73506
CR_176_1_mono_cd45	-10.8592	-30.5323	R	176	naive	NK	4.21632	0.295865	-0.00185103	0.00201114	0.326185	0.000652454	0.00293872	0.3956	0.00144736	1.49954	0.00189839	2.32111	2.26897	-0.00257542	0.00159653	0.00248981	-5.22e-05	-0.000984112	3.38487	0.936419	1.33203	4.38046	-0.00138678	0.000226858	0.0269967	-0.00187322	-0.00284122	-0.00289727	0.00142146	0.00336486	1.69061	1.94732
CR_176_1_mono_cd45	-37.207	-15.1156	R	176	naive	others	3.42617	1.12254	0.408171	-0.000635318	0.549349	0.527407	-0.000461927	1.32838	0.00204206	6.10478	0.223924	2.70804	3.8227	0.330548	0.000204273	0.0537741	1.29889	1.06595	-0.000239792	4.97516	0.274538	0.340011	0.361289	1.28e-05	0.00779993	0.315157	3.96339	0.00367374	0.00046417	0.0793168	0.00110793	2.49388
CR_176_1_mono_cd45	22.532	-21.8729	R	176	naive	Bcell	4.19339	0.774282	2.17107	0.000226383	0.242807	1.88569	0.189268	-0.00227714	0.0012016	2.40197	0.00253957	0.730949	2.90774	-0.000886211	-0.00232941	0.000176675	0.484608	-0.00205236	0.00252171	0.15735	0.00087897	2.78224	0.16051	0.00246535	0.000763206	0.00210801	-0.000570457	0.00350384	4.481	0.000775158	-0.000120542	-0.0021274
CR_176_1_mono_cd45	-15.2373	-1.1703	R	176	naive	Tcell	4.02533	0.542062	0.000278027	0.602989	0.00236554	-0.00206358	0.739059	0.00392212	0.00128158	1.29012	-0.00272472	4.94045	1.78875	-0.00186373	-0.00178832	0.0201986	-0.00314863	-0.000220549	0.000158784	-0.000312119	2.75018	0.519338	-0.00126542	-0.0014402	0.000228333	0.601641	0.00338599	-0.00179024	1.35992	0.0737332	0.891239	0.241836
CR_176_1_mono_cd45	-7.36539	-21.5986	R	176	naive	NK	4.7276	0.31268	-0.00247516	-0.00103564	0.00203764	-0.0049	0.000869681	0.222363	-0.000918775	3.88102	-0.00112798	2.57987	3.95474	0.000515106	0.0044582	-1.63e-05	-0.00117433	2.61112	0.969051	2.62922	1.79368	3.81367	0.00212738	0.158733	-0.00228716	0.287234	0.00559997	0.00308589	1.23544	0.000545714	3.8698	0.232889
CR_176_1_mono_cd45	-4.21425	-4.33788	R	176	naive	Tcell	3.6153	0.661166	-0.00376564	-0.00277051	0.909793	-0.000508578	0.000292269	0.000254667	-0.000854445	3.07223	-0.000287036	3.5145	3.72299	0.00485709	-0.000982238	0.0143995	0.222558	0.592855	-0.00219412	0.00379046	1.26289	-0.00147704	0.00248683	0.00343033	0.000156043	-0.000766342	-0.00130501	0.000229791	0.0757276	-0.000156306	1.63491	0.323526
CR_176_1_mono_cd45	3.13506	17.494	R	176	naive	Tcell	4.06347	0.207703	0.00132955	0.00175554	0.00196378	0.0942604	-7.54e-05	0.198494	-0.00175174	0.0016261	0.00497634	3.96907	3.543	-0.00112371	0.00211422	0.000194429	0.0683468	0.00221966	0.209856	0.385017	0.000227987	1.41161	-0.0011399	0.000841236	0.148454	0.705263	0.0013263	-9.58e-05	-0.000684792	0.00160891	1.16307	-5.77e-05
CR_176_1_mono_cd45	-35.8601	-16.9818	R	176	naive	others	3.52255	1.55267	0.903543	0.438602	1.00762	0.000850409	0.635212	0.144299	-0.000153771	6.28859	0.550388	1.60905	4.57353	1.3088	0.0837022	1.35857	-0.00134423	1.24452	0.800519	5.17201	0.143111	0.628249	0.525656	0.00396793	1.3262	2.08785	5.16091	1.0315	1.13204	0.166825	0.135782	3.65117
CR_176_1_mono_cd45	-14.2586	-7.55127	R	176	naive	Tcell	4.17823	1.81407	0.00138431	0.000278926	-0.00020318	-0.00331126	0.84847	0.0037414	-0.00388417	2.56067	-0.00322225	4.77819	3.55851	0.00174044	-0.00448124	0.125471	-0.00318978	0.734697	0.0213984	0.0063769	1.7618	0.101426	0.440787	0.975933	0.00325573	0.929059	-0.000550658	-0.00251158	1.33381	-0.000265714	1.83638	1.37352
CR_176_1_mono_cd45	-35.9811	-14.955	R	176	naive	others	3.41057	1.13402	0.000374147	-0.00351243	0.00255822	-0.00188712	0.356219	0.728446	-0.001242	6.26896	0.0467829	2.26721	3.12077	0.00269629	0.00362346	-0.00306753	-0.00162651	1.38375	0.000480061	4.86605	-0.000571334	-0.000566591	-0.00178536	0.431669	0.163274	1.05656	5.2763	1.75067	0.504699	0.00102113	0.0978438	3.74838
CR_176_1_mono_cd45	10.6771	-5.48991	R	176	naive	Tcell	4.11624	0.00183227	0.00140079	-0.00353128	0.0353926	0.0024592	0.000981913	0.00170051	-0.000669566	3.07078	0.0010428	5.02503	3.28702	0.00819991	0.00259468	0.000542432	1.06225	0.118721	-0.00128283	0.703515	0.317822	0.949405	-0.00124189	-0.00471241	0.706057	-0.000390395	-0.00110328	-0.000466042	1.1499	0.00218146	0.780808	-0.00142748
CR_176_1_mono_cd45	-36.2536	-15.1223	R	176	naive	others	3.46857	0.266823	0.0191988	0.477631	0.00439998	0.00919987	7.47e-05	0.000951761	0.00127748	6.09926	0.362414	3.1834	3.8718	0.151421	-0.00162651	0.000825669	-0.00181796	1.34069	0.344354	4.87051	-0.00151437	0.552291	0.00151251	0.328841	0.517404	0.147465	4.67539	0.259865	0.243001	0.00300059	0.00390959	4.20802
CR_176_1_mono_cd45	24.1989	17.4682	R	176	naive	classicalmonocyte	4.33635	2.56695	-0.00140225	-0.00324998	3.45917	0.00367533	0.137962	0.0958532	0.112363	1.7634	0.325995	0.198102	3.37792	0.467035	-0.0025194	-0.000900874	4.02607	4.39205	0.000362395	0.686895	0.00161615	3.5308	0.00278711	2.96685	-0.00342321	3.23413	0.298545	0.00279726	3.35707	0.000419287	0.00354707	4.1468
CR_176_1_mono_cd45	-7.98975	14.28	R	176	naive	Tcell	3.74482	0.00195101	-0.00149636	0.00100543	0.00394139	0.000655556	1.30669	0.379057	0.00347824	0.000265671	-0.00064166	4.80296	2.30357	0.188875	-0.00484205	0.00122517	0.0006402	-0.00192445	1.55243	-0.00195012	0.000721293	1.77005	-0.00190824	-0.00300235	-0.000605586	0.41958	0.277235	0.000836253	0.304092	0.091074	-0.0028233	0.159128
CR_176_1_mono_cd45	5.72005	5.503	R	176	naive	Tcell	4.20078	-0.00215298	0.00157345	-0.0023479	0.00305172	-0.00237074	0.000191478	-0.000122433	0.764365	1.73279	0.528107	4.53075	2.90826	-0.00210584	0.00109341	0.241642	-0.00098204	0.768339	-0.0013212	0.000676679	-0.00411817	0.000736405	0.0014033	-0.00253687	0.00199112	0.0381907	0.00236489	-0.000988329	1.17767	0.000721607	0.874143	1.39893
CR_176_1_mono_cd45	-5.32898	-15.0794	R	176	naive	Tcell	4.59228	0.877834	0.00132756	-0.00138691	0.535794	-0.00225251	0.180813	-0.0029583	-0.000971992	2.75301	9.39e-05	4.04859	3.56476	0.255608	-0.00196061	0.618755	-0.000124625	-0.000940344	0.00072973	0.194374	1.65301	3.61277	-0.00236738	0.34492	-0.000825223	0.145288	0.000449095	-0.00024982	-0.000780702	0.00206287	1.28026	1.54918
CR_176_1_mono_cd45	-11.2977	-35.5613	R	176	naive	NK	4.79199	0.237948	0.000820751	-0.00133659	-0.00208678	0.00397135	-0.00111994	0.0589658	0.593533	1.30578	-0.00401364	-0.00242936	-6.33e-05	0.292415	0.00111851	-0.00041533	-0.00528317	1.02719	3.46001	2.38899	1.50675	4.76159	0.855399	2.05e-05	0.00195592	0.325236	0.044785	0.00355413	-0.000503194	-0.000261362	2.8866	0.272804
CR_176_1_mono_cd45	-23.1788	-10.6437	R	176	naive	Tcell	4.56913	1.11427	0.220606	-0.00367991	0.123287	0.00212719	0.00323599	0.394118	-0.00367147	1.8121	0.000663771	5.13847	2.94516	-7.27e-05	0.0040224	-0.00280396	0.000342809	0.0916715	0.00184387	0.000733897	1.38864	3.53507	-0.00162182	0.00160349	0.00145362	0.00180483	-8.35e-05	0.00360005	1.45192	-0.00167984	0.0014236	-0.00267141
CR_176_1_mono_cd45	7.0238	-10.4939	R	176	naive	Tcell	3.38264	-0.00247454	-0.00121615	0.00111584	-0.000185845	0.00044358	0.515996	-0.00185476	0.00571621	2.18106	-6.56e-05	4.8724	2.88171	0.00539996	0.000195523	-0.00039465	1.31783	0.292031	0.000443488	0.176679	0.00253244	1.87196	0.000553199	0.000433456	-0.00152375	0.220801	0.0001	0.00050296	-0.00116548	0.00362139	1.29421	-0.00195789
CR_176_1_mono_cd45	-26.0804	8.13157	R	176	naive	Tcell	3.98371	1.1941	0.00392828	0.0021705	0.000340758	-0.000603991	-0.00135344	0.00148851	0.000579871	1.6479	0.000418339	4.15883	0.0513774	-0.0010159	-0.00115566	0.000252341	0.00154552	0.00309064	0.000381118	0.870015	1.46534	0.221192	0.00196868	0.00296145	0.776714	-0.00215272	0.378684	-0.00169157	0.00229538	0.00154394	1.01367	-0.00449938
CR_176_1_mono_cd45	-10.353	-23.7398	R	176	naive	NK	4.18794	0.0613615	-0.000531828	0.0103998	0.363914	0.00225657	0.960933	0.0904765	0.00220563	2.59272	0.173528	1.26676	3.42264	1.54e-05	0.00204029	-0.000868093	0.00177189	2.52133	1.58446	1.22921	1.96181	3.96682	0.51582	-0.000526516	0.00398363	0.128447	-0.00220712	0.00172121	1.22012	-0.000283651	2.50313	1.48886
CR_176_1_mono_cd45	-0.801887	-25.5159	R	176	naive	NK	3.59103	0.189071	0.319344	-0.00128225	0.00170451	-0.000272109	-0.00231411	0.00101484	-0.00492026	1.95661	-0.000586262	0.000253233	1.61036	0.0221982	1.58e-05	0.000986269	0.158733	1.37066	0.000815269	0.843396	0.694587	3.56585	0.496365	-0.00560774	0.000880925	-0.00193436	0.170375	0.000824094	1.11912	0.00237214	2.44577	1.37409
CR_176_1_mono_cd45	3.04002	-28.4969	R	176	naive	NK	3.51261	0.191625	-0.00127877	-0.00182163	-0.00152845	-0.00240035	0.37215	-0.000506092	0.00118926	-0.00213413	-0.00253964	0.29529	1.81939	0.153793	0.358097	0.514235	0.241642	0.351328	-0.0059154	0.767576	0.465595	4.21985	1.30366	-0.000546866	-0.00246797	0.13915	-0.000820277	0.33339	2.91943	0.00162129	2.51396	0.00332154
CR_176_1_mono_cd45	0.321845	15.2163	R	176	naive	Tcell	3.70411	0.176286	-0.00268908	-0.000900776	0.00112422	-0.000884906	0.0615611	-0.000212953	0.00135005	0.862152	0.000611571	3.634	1.64247	-0.000475108	0.00460518	0.00293492	-0.000137498	0.246302	-0.00175774	-0.000172983	0.000114869	1.64649	0.00104175	-0.000772626	-0.000106651	0.194177	0.00312597	-0.00084447	0.000376756	0.00211826	0.00112089	-0.00202562
CR_176_1_mono_cd45	17.2556	-6.81258	R	176	naive	Tcell	3.39958	1.02338	0.00226771	-0.000316066	0.301606	0.00150311	-0.000225716	0.329031	0.000349527	2.98514	-0.00271336	5.15751	2.90837	-0.00258028	-0.00105339	-0.000266056	-0.000462942	0.759612	0.00141207	0.664749	0.0994361	0.434955	0.000898802	-0.0024453	-0.00217883	0.239698	1.40838	-0.000196663	0.843541	-0.000512996	1.03251	-0.00104502
CR_176_1_mono_cd45	-10.0179	-4.57499	R	176	naive	Tcell	4.69374	0.950347	0.000998746	0.000465161	0.658392	0.00125224	0.0427869	0.376446	0.156955	2.67127	0.0271967	4.7642	3.35521	0.00240225	0.00146211	-0.000613133	-0.00279428	0.000447501	-0.00314545	-0.00223371	2.03011	0.000918916	-0.00108768	0.0625592	3.05e-05	0.000796924	0.00128507	0.0801143	0.000521519	0.000742369	0.524078	0.00101447
CR_176_1_mono_cd45	-1.32152	7.50023	R	176	naive	Tcell	3.73556	1.12958	-0.00190727	0.0013999	0.0443854	-0.00110307	-0.000134758	0.00161283	0.000508017	2.20587	-0.00420704	4.66098	1.63483	-0.000998563	-0.00310569	-0.00350376	-0.00199806	0.00193164	1.51323	0.00292419	0.00235234	0.725154	0.00064451	0.017999	0.00164184	0.00194203	0.000779419	-0.00126229	0.156164	0.000834701	0.000568131	0.0843001
CR_176_1_mono_cd45	9.28026	-3.40462	R	176	naive	Tcell	3.70563	0.309438	-0.0025721	0.000283259	0.268753	0.000152443	0.000819622	-0.000913553	0.00212949	3.21768	-0.000158505	4.53352	3.26563	0.00466178	0.00185384	0.0113998	-0.00161046	-0.00630284	-0.000764456	-0.00289645	-0.00328292	0.000794619	-0.00338424	0.000744759	0.525656	0.0245975	0.000697365	0.00230175	1.09022	0.000657588	-0.000243175	0.00073454
CR_176_1_mono_cd45	-0.893024	-21.4321	R	176	naive	NK	3.35651	0.128843	0.00290101	5.78e-05	-0.00392103	-0.00139295	0.00296659	0.00249482	-0.00331195	2.4178	0.00200035	0.923993	2.71186	0.00066935	0.00139887	0.00240879	7.39e-05	2.30239	1.2425	0.000200009	1.2102	2.69996	0.134791	0.000487612	0.148652	0.233668	0.00299999	-0.00154736	0.988413	-0.00106279	0.185141	1.71731
CR_176_1_mono_cd45	18.4865	18.6877	R	176	naive	classicalmonocyte	3.78138	1.23951	-0.00200429	-0.00171289	3.03267	0.0015513	-0.00445214	0.000245639	-0.00249506	1.49878	0.169783	0.506115	3.69688	0.401709	0.0010583	0.255414	4.22801	2.93101	-0.000328087	-0.0006182	9.7e-06	3.46245	-0.00200132	2.16963	0.0553717	3.46594	0.541018	0.00192559	2.29483	0.00148433	-9.28e-05	3.15757
CR_176_1_mono_cd45	-6.10514	-25.7719	R	176	naive	NK	3.93843	0.112761	0.00338817	-0.00153319	0.313442	-0.00158087	0.105007	0.647087	-0.00064405	2.37382	-0.00165867	0.000812395	3.04091	-0.000609419	0.00159284	-0.00164849	1.33558	1.97388	0.000831457	0.0017117	1.69268	4.07714	0.208095	-0.000999075	-0.00299084	0.113953	-0.00409819	0.000249928	0.338877	0.258898	1.25216	2.04472
CR_176_1_mono_cd45	4.40588	-3.59827	R	176	naive	Tcell	3.50773	1.2991	0.114152	1.05643	-0.001916	-0.00171984	0.147267	0.000437632	0.00128686	2.85506	0.00112963	3.99656	2.54862	0.0549723	0.0353926	-0.000137147	0.323337	0.000555428	0.542583	0.0743315	-0.00100535	-0.000588601	-0.00243468	0.000414842	0.29414	0.950616	0.103615	0.00222353	0.614408	0.313823	0.320676	2.51913
CR_176_1_mono_cd45	-36.917	-15.1362	R	176	naive	others	3.54764	1.12536	0.00338662	0.00229538	0.66361	-0.00268921	0.580452	0.000263945	0.323906	6.1764	0.140141	2.31303	1.85298	0.000175974	-0.00191126	0.240087	-0.00475863	1.3738	0.000161494	4.53593	0.0177991	1.09481	1.62168	0.308484	-0.00114102	0.57977	5.16188	0.423616	0.000695259	0.000411344	0.00105341	3.27481
CR_176_1_mono_cd45	21.0181	13.1639	R	176	naive	classicalmonocyte	4.01097	0.98199	0.0281963	-0.000973618	3.19451	-0.00144308	0.000668013	-0.00193982	0.0489804	2.82254	0.349633	2.2295	3.406	0.293757	0.00286532	-0.00222749	3.65196	2.82997	0.336607	0.724684	0.755	3.86535	-0.00253134	2.46466	0.651847	3.42119	0.566594	0.000476008	2.42814	0.000876218	1.21979	4.39361
CR_176_1_mono_cd45	-3.92939	-11.4513	R	176	naive	Tcell	3.50932	1.05295	-0.00167189	0.00132103	0.000695638	-0.00137531	-0.00209265	-0.00130998	0.00182363	2.57757	-0.000615691	4.52622	3.47012	-0.00134541	0.00192205	0.174907	0.00280001	0.242807	-0.00353555	1.55785	1.44988	1.3079	-0.000832523	0.00234603	-0.00247139	-0.00124048	-0.000476927	0.507882	0.643302	0.000539055	1.22575	2.34407
CR_176_1_mono_cd45	-12.0317	-8.06621	R	176	naive	Tcell	4.51408	1.30356	0.0765253	-0.000582221	-0.00121434	0.000637015	-0.00204318	0.102819	0.000661513	2.5972	0.00165368	5.00505	3.68733	0.193785	0.295098	-0.00304394	0.351516	-0.000239339	0.00430799	0.28973	1.84215	0.993633	0.204766	0.000189585	0.000909457	0.675778	-0.000422021	-0.00469325	0.225874	-0.00130267	0.691707	0.733293
CR_176_1_mono_cd45	9.20078	-4.34142	R	176	naive	Tcell	3.70706	0.0039394	-0.000136428	0.00197179	0.0491802	-0.000863872	0.282046	0.00282568	0.00328733	2.25794	0.0145995	4.0734	3.2505	-0.0040308	0.00388447	-0.000808479	0.470094	-9.83e-05	-0.00176645	0.000819758	0.000863966	0.91007	-0.000121117	-0.00417534	-0.000872306	1.33055	0.00164532	0.00334975	1.4333	0.0032747	0.319915	-0.00307421
CR_176_1_mono_cd45	-24.8952	-0.9373	R	176	naive	Tcell	4.62229	0.594886	0.000222823	-0.00251933	0.00144199	0.000881266	-0.00084902	0.0843001	0.00208148	0.906602	0.00306912	4.91836	1.82845	-0.00296525	-0.00289977	0.17471	0.0433864	0.574989	1.8142	0.00519667	2.22549	2.05218	0.176876	0.000471355	-0.000691296	0.655286	-0.0025135	0.00104869	1.82708	0.15735	1.73162	0.362977
CR_176_1_mono_cd45	-18.0591	-16.6713	R	176	naive	Tcell	4.49473	0.875705	-0.000904784	-0.00203864	0.190643	9.31e-06	0.212399	-0.00341558	0.00308746	3.43267	-0.000355949	5.62118	3.84458	0.278198	-0.00323543	0.243972	0.320295	2.01356	0.537537	0.207703	1.47772	2.78384	0.00125767	0.944009	0.766506	0.38762	-0.000478039	-0.00151537	2.14007	-0.00165853	2.14369	0.0942604
CR_176_1_mono_cd45	6.33353	9.21699	R	176	naive	Tcell	3.61049	0.00023074	-0.00431329	0.00173175	0.00155202	0.00204434	-0.00084321	0.000694877	0.00364187	1.71801	0.00515558	4.34861	1.50978	-0.00116486	0.0037883	0.00151235	-0.00227493	0.00087718	0.429658	-0.00103238	0.00148114	0.253283	0.00012455	0.000503509	-0.000553514	0.00255745	-0.00109421	0.000882245	-0.00227177	0.00301599	0.330358	-8.45e-05
CR_176_1_mono_cd45	-37.7045	-13.917	R	176	naive	others	3.62707	1.04171	-0.00111023	-0.000137479	-0.00324452	-0.000927184	0.00116111	-0.000445426	0.00275343	5.70445	0.0016046	1.52618	2.22519	-0.00192248	0.00140541	0.000619643	0.339255	0.336418	-0.00178668	4.39623	0.00258666	0.483715	0.488356	0.446605	0.00447656	0.445333	4.413	0.281469	1.1853	-0.000138061	0.00518087	3.85532
CR_176_1_mono_cd45	9.62672	12.8323	R	176	naive	Tcell	3.98814	-0.000577512	0.000794224	0.00296915	0.000521117	0.00446643	-0.000216124	0.128248	-0.0002922	1.78654	-0.00160242	4.1939	2.43118	0.0445852	0.00105875	0.990112	-0.00377495	0.000207559	0.0019911	-0.00398181	-0.000753229	-0.00246489	0.00258645	0.00509783	0.775194	0.00100914	0.00287933	0.00102373	-0.0011886	-0.00133665	1.61228	-0.00224362
CR_176_1_mono_cd45	-14.057	-25.8487	R	176	naive	NK	3.58391	0.430572	-0.00101762	0.626587	1.04784	2.56e-05	0.000452291	-0.00213921	0.0023656	2.67945	-0.00504812	1.9644	3.48741	-0.000673779	0.285121	0.00149291	0.000250767	0.848759	2.71183	1.76945	1.58312	4.32195	1.2652	0.00206986	0.693787	0.734541	0.345297	0.000471182	0.00312655	0.00028252	1.39062	1.40635
CR_176_1_mono_cd45	-26.4785	-10.3873	R	176	naive	Tcell	4.7777	0.133007	0.339822	-0.000636703	-0.00124117	-0.00116457	0.732512	0.307721	0.00175679	1.18787	-0.00047121	5.05555	2.70277	0.216114	-0.000196608	0.0355925	-0.000132611	0.340011	-0.00123261	-0.00236047	2.63429	3.82874	-0.0014544	0.354715	0.0315947	0.157745	-0.00150398	-0.000964206	4.32814	1.70612	1.10619	0.00139457
CR_176_1_mono_cd45	8.25781	-2.77136	R	176	naive	Tcell	4.4912	-0.00190041	0.000659921	-0.00156271	0.576185	-0.00037026	0.00125232	0.201435	0.00160819	2.26511	0.00144322	5.30968	2.87127	-0.00299443	0.00155565	-0.000557993	1.32996	0.00108164	0.780657	0.0026656	-0.00189745	0.000431128	-0.0015465	-0.00167716	0.116536	1.39949	0.580963	0.00150873	1.15231	-0.00018159	0.427829	0.115741
CR_176_1_mono_cd45	-30.7961	-6.1469	R	176	naive	Tcell	3.96504	-0.00132342	0.00342595	-3.95e-05	0.07114	-0.00121744	-0.00309116	0.00223811	0.00278295	0.018199	0.0926673	5.02661	1.27291	-0.00308669	0.00182696	-0.000948587	0.000686816	0.685128	0.00043659	-0.000674249	-0.00183248	5.00355	0.238337	-0.00120228	0.00269709	0.0017873	0.328841	0.00083961	4.00743	1.23759	0.938049	-0.00246073
CR_176_1_mono_cd45	8.05615	7.08226	R	176	naive	Tcell	3.84395	-0.000606199	-0.000886979	-0.00183255	0.00167191	-0.00236723	0.00247113	-0.00156714	-0.00192179	1.80348	-0.00268604	4.92994	2.3304	0.150036	0.00293794	0.0038006	-0.000538749	0.00235583	0.460546	-0.0031319	0.000223507	-0.00103192	-0.000549054	0.0021501	0.00113787	0.000173993	0.00190382	-0.001911	-0.000427737	0.000827296	0.00241333	0.000896188
CR_176_1_mono_cd45	-28.0348	-7.62938	R	176	naive	Tcell	3.81539	1.35992	0.000281682	0.00144116	0.000832275	-0.000535324	0.00158601	0.000189244	-0.0043419	-0.00108895	-0.00213148	4.86535	1.60164	0.000296016	-0.000622942	0.0023786	-0.00155408	0.000218946	0.00249718	0.00290104	1.00517	2.44491	-0.00410299	-0.00225167	0.129042	0.00174919	-0.0029186	-0.000245006	4.22264	0.00493538	-0.00103844	-0.00151633
CR_176_1_mono_cd45	3.82334	22.4714	R	176	naive	Tcell	3.63661	-0.000639296	0.000327807	-0.000359179	0.00212526	0.00151713	3.03e-06	0.227824	-0.00260659	0.716659	-0.0017684	4.57773	1.78673	-0.0014482	0.00204304	-0.0010138	-7.62e-05	0.00270654	0.000304044	-0.00171831	-0.003081	0.0028772	-0.00345465	0.00201089	-0.000445762	0.222363	-0.00386279	-0.000160937	0.181797	0.00116674	0.0395896	-0.00165398
CR_176_1_mono_cd45	-22.7604	-10.5434	R	176	naive	Tcell	4.09809	1.31162	0.00100979	0.00237311	0.290305	-0.000170592	0.00268034	0.00190312	-0.000665729	2.3104	-0.00169456	4.66595	3.83966	-0.000912871	-0.00267877	-0.00028085	-0.00293352	-0.00220262	0.255801	-0.000486371	1.32709	4.15636	6.81e-05	-0.00469683	0.817169	-0.000497239	0.00108243	0.00228208	0.575673	1.76247	0.553502	0.398934
CR_176_1_mono_cd45	16.9373	-9.08021	R	176	naive	Tcell	3.48709	-0.0012751	-0.00234734	0.00172651	-0.00125846	0.00065416	0.000375207	0.727663	0.000273507	3.53927	-0.00137597	4.34421	2.36152	-0.00267153	-0.000575002	0.816429	0.338877	-1.74e-05	1.80777	2.51274	-0.00151081	0.865159	0.0601637	0.402818	0.207116	0.807231	3.86899	0.0844994	0.735009	-0.00189146	0.758076	1.65367
CR_176_1_mono_cd45	9.75954	-9.21799	R	176	naive	Tcell	4.03904	0.775042	-0.000363407	0.000645541	0.170177	-0.0021897	0.000498791	0.000756755	0.000870467	2.91527	0.00417132	4.67937	3.82234	0.00153309	0.0485809	0.00115836	0.511767	0.906602	-0.000512911	0.12924	0.000243797	1.40681	0.00157667	-0.0011659	-0.00406531	-0.00287423	-0.00101537	-0.00149717	1.10045	0.00156884	0.95075	5.59e-05
CR_176_1_mono_cd45	19.6344	27.8557	R	176	naive	classicalmonocyte	4.17667	1.33951	-0.000439899	0.000423177	3.81327	0.000803275	-0.0050752	0.000506793	0.00103863	-0.00206766	-0.00119342	0.00238299	3.73587	0.00154046	0.226849	-0.000485544	4.05837	3.2696	0.29184	0.0016738	0.0852965	4.09497	0.151025	1.93035	0.549696	3.29642	-0.000537857	0.0735337	0.554884	0.00148377	0.199475	2.88517
CR_176_1_mono_cd45	-36.1254	-17.2145	R	176	naive	others	3.36664	0.51353	0.302563	-0.00222569	1.73224	0.000709603	-0.000164598	0.494054	0.0515771	4.74645	-0.00170938	2.13154	4.04992	0.00223896	0.0555714	0.594379	0.481212	2.65226	-0.000737734	3.04955	1.165	2.08707	0.145486	-0.000817575	0.411305	1.30941	3.4651	-0.000544159	-0.000293235	-8.55e-05	0.0175991	2.54385
CR_176_1_mono_cd45	-37.7335	-14.7073	R	176	naive	others	3.43738	0.00200625	0.183567	0.169783	1.17474	-0.00251205	0.0527755	0.385017	-0.000781248	5.52036	0.00050779	1.61985	2.2009	-0.00114572	-0.0020056	0.00198102	-0.00123326	0.000772579	-0.00418985	4.27592	0.000380202	0.659371	1.01712	0.48157	0.000950475	0.489782	4.4785	0.322386	0.00159297	-0.000588351	0.185337	2.82301
CR_176_1_mono_cd45	-35.8128	-15.3733	R	176	naive	others	3.87203	0.577893	0.00107383	0.0233979	1.2199	0.539278	-0.00340368	0.043786	0.382039	5.97504	0.209661	2.94391	4.16071	-0.00113448	0.000595854	0.202023	-0.000473362	1.44935	0.00287287	4.66869	0.00350895	1.17146	0.578064	0.430206	-0.00200831	0.320295	4.94112	1.08974	0.659861	0.000633305	-0.00128524	3.49074
CR_176_1_mono_cd45	12.8121	-6.91026	R	176	naive	Tcell	3.81609	0.678039	0.897264	0.0589658	0.345675	-0.00142212	0.00300564	0.0555714	-0.00314278	2.9931	-0.000679456	3.85367	3.36465	0.00420931	0.00243276	-8.84e-05	0.00379394	-0.00222099	4.43e-05	0.949405	0.930288	0.00066755	-0.00148041	0.223144	1.08064	0.326185	0.00161115	-0.00108434	0.289154	0.406511	0.818942	0.00208162
CR_176_1_mono_cd45	-9.07549	-27.2653	R	176	naive	NK	3.72364	0.968388	0.00173608	-0.000702253	0.258705	0.00089595	0.00296751	0.0918707	-4.72e-05	2.681	-5.93e-05	2.34205	3.45004	-0.00144197	0.00201323	0.000221839	0.00216095	-0.00241076	1.78751	0.724684	0.903264	2.77003	0.000996332	0.00280833	0.77641	0.0032	-0.000422179	0.00127895	-0.000512433	0.166233	0.68352	1.22012
CR_176_1_mono_cd45	-9.09357	-24.7401	R	176	naive	NK	3.54115	0.235419	-0.000848558	-0.000665642	0.517755	0.00118963	0.521973	-0.00442349	-0.00208413	2.3619	-0.00235221	0.895025	3.38338	0.325995	-0.00182216	0.00060081	-0.00370213	1.45192	1.2162	1.89984	1.83239	3.4926	0.342466	0.166628	0.452227	1.2937	0.197906	0.0026	0.00125875	-0.001342	0.70065	1.65626
CR_176_1_mono_cd45	-9.5678	-26.4294	R	176	naive	NK	3.76995	0.756539	-0.000329251	0.00255988	0.00241082	0.00096254	0.78217	0.00201469	-0.000910716	3.00134	-0.00177198	0.0015302	3.46868	0.0027817	0.237754	0.00100461	0.00119715	1.0705	1.94289	-0.000164779	1.75229	4.11236	0.759305	0.000794259	0.310392	-0.000705121	-0.00240046	0.00279106	-0.000191227	9.06e-06	1.28746	1.92739
CR_176_1_mono_cd45	-13.0845	-26.8527	R	176	naive	NK	4.19012	0.906046	0.0024479	1.52e-05	-5.63e-05	0.00180462	0.462891	-0.00118112	-0.00141346	2.2557	0.000203972	-0.00245512	2.76625	0.00035164	0.000402798	0.00151039	0.944955	4.05447	1.98919	1.04171	2.40534	3.51577	0.000916716	0.25057	0.479959	1.49152	-0.000789025	0.09864	-0.00188826	0.000609471	1.57084	2.10768
CR_176_1_mono_cd45	-9.26269	-2.63977	R	176	naive	Tcell	3.63415	-5.5e-05	-0.00082358	0.0008051	0.0365918	-0.00190558	-0.00104443	-0.00250542	0.00121818	2.53758	-0.00288535	4.53273	2.90347	-0.000198141	-0.0040292	0.00119986	0.0723369	0.00155375	-0.00251422	0.0809117	2.47176	0.299119	0.00254117	-0.00118491	8.03e-05	-0.00360754	-0.00176613	0.000589536	0.000396873	-0.00190461	0.773978	-9.86e-05
CR_176_1_mono_cd45	12.223	-0.0156313	R	176	naive	Tcell	3.77459	-0.00272691	0.00232441	-0.00221862	0.437691	0.000641508	0.141923	1.12066	0.00298948	3.04411	0.00486492	5.15552	3.31739	-0.000386687	0.178648	9.07e-05	0.26663	-0.000784307	-9.34e-05	0.555402	-0.000265376	-0.00134015	0.00177389	0.00336071	-0.00140903	-0.00254182	0.00102746	-0.000562389	0.000177622	-0.00386338	0.662795	0.39152
CR_176_1_mono_cd45	25.1449	25.6484	R	176	naive	classicalmonocyte	3.97749	2.50101	0.532828	0.00135281	2.64177	0.00130211	-0.000244317	0.549696	0.00346815	0.00204368	0.00159121	0.127455	3.74643	0.106598	0.000142766	-0.00166831	3.52784	2.88156	-0.000291924	-0.00260064	0.0009245	3.67847	0.000867284	1.92989	0.00143198	2.83551	-0.00168582	0.00289555	1.92305	0.00182781	2.51749	3.91545
CR_176_1_mono_cd45	-7.68161	2.11836	R	176	naive	Tcell	4.69762	0.435502	-0.00157756	0.114549	-0.000497889	0.00216096	0.00128224	-0.00177536	-0.00349883	2.1448	-0.000193631	6.16342	3.60143	-0.00018553	-0.000467125	-0.00161477	-0.00206071	0.00167065	1.86714	0.000715318	0.625589	2.05591	0.00421854	0.0241976	0.0016254	0.225679	0.00148747	0.00170363	-0.000430125	0.00490567	2.31358	0.432582
CR_176_1_mono_cd45	-26.2357	-11.0111	R	176	naive	Tcell	3.80383	0.982778	0.00571361	-0.00104039	-3.74e-05	-0.000204459	0.336418	0.00198963	-1.3e-05	1.89954	0.000113388	4.52866	2.73572	0.00244602	-0.00135606	0.0409885	-0.00129709	0.00320703	-0.00101724	0.291648	1.99433	3.76107	-0.00109299	-0.00172343	0.06695	0.0874883	-0.0012702	0.00167521	4.1213	1.48248	1.44372	-0.000482552
CR_176_1_mono_cd45	0.297758	-8.98043	R	176	naive	Tcell	3.50983	0.401524	0.00242882	-0.00286319	0.281084	-0.000748946	0.242807	1.09961	-0.00141354	2.64914	0.215527	4.12787	3.8805	0.000173416	-0.000907036	0.000530696	0.00227054	-0.00152045	0.00261215	0.00054148	0.00269024	-0.00364185	0.00128867	-0.00124356	0.0387903	1.01302	0.836263	0.00137602	2.25761	2.90868	1.14852	1.03264
CR_176_1_mono_cd45	1.46109	23.0809	R	176	naive	Tcell	3.78638	-0.00450288	0.00322313	0.00161185	0.00114634	0.00156248	-0.0048215	0.0874883	-0.000273336	-0.0028225	0.00134778	4.7234	2.10134	-0.000649696	0.00212927	0.00262328	0.000513015	-0.000527601	-0.00127639	0.926871	0.00173897	0.111171	0.00234814	0.00229601	0.207116	0.00221365	-0.000213863	-0.000713213	0.000496284	0.00301849	0.0481814	-0.00224873
CR_176_1_mono_cd45	-15.4362	-26.7093	R	176	naive	NK	4.0864	1.18653	-0.000832895	0.00169045	0.668974	-0.00192453	-0.00423633	-0.00140471	-0.00168178	2.78231	-0.000601301	2.31106	3.09127	0.0022352	0.000957824	-0.000702613	0.00280618	2.50481	3.08915	1.69467	0.640665	4.3271	0.00124215	-0.00318743	-0.00148049	0.306575	-0.00217687	0.00019175	0.854823	-0.0014896	1.56276	0.711604
CR_176_1_mono_cd45	-13.8683	-12.8328	R	176	naive	Tcell	4.33232	1.18653	0.933425	0.00590041	0.154386	2.69e-05	-0.0014782	0.253671	-0.00191913	2.01613	-0.000687263	4.93262	3.11681	0.321056	0.000546348	0.0103998	0.309438	0.385017	1.11178	-0.000181205	2.19612	2.67635	0.00134303	0.000119492	0.000545683	-0.00543035	1.00336	0.00153922	1.78647	-0.000701761	1.7038	0.979097
CR_176_1_mono_cd45	9.74801	11.7753	R	176	naive	Tcell	4.15193	0.271261	-0.000775299	-0.000569394	0.356782	-0.000206702	1.49519	0.709863	0.140339	0.867446	0.00365543	4.94658	2.26561	0.00134164	0.00159168	-0.00146014	0.245332	0.183174	0.205158	1.41382	0.929059	0.000517083	-0.0055008	0.0052677	0.000788598	0.000322523	5.75e-05	0.00122767	-0.0022293	0.559714	1.34039	0.0012199
CR_176_1_mono_cd45	13.5364	6.92128	R	176	naive	Tcell	4.18888	0.00195671	-0.00151688	-8.59e-05	-0.000503634	-0.00130888	-0.00287236	0.856119	-0.00142859	1.58611	0.00419508	4.35726	2.86208	0.00301849	-0.0039178	-0.00256835	0.00135949	5.23e-05	0.0717384	0.00111736	-0.00342031	0.000279617	-0.000566354	-0.000650223	0.231136	0.28877	0.360913	0.000713437	0.000263252	-0.00240609	0.362602	0.00367264
CR_176_1_mono_cd45	-25.5884	14.3065	R	176	naive	Tcell	5.02616	0.00220477	0.0013043	0.000695251	0.00142394	0.00367752	-0.00215637	0.000336965	5.3e-05	0.000390017	0.000166488	5.00765	0.43605	0.00266635	0.00360149	-0.000349021	0.929196	0.000389601	-0.00470134	0.356594	1.32272	1.79762	0.000879405	0.101426	0.0739326	0.000770547	-0.00163076	0.000517875	0.0373913	1.90241	0.559714	0.000714316
CR_176_1_mono_cd45	11.58	9.33084	R	176	naive	Tcell	4.36858	0.632231	0.00432148	-0.00605406	-0.00175581	0.00083209	-0.00135027	0.00199146	-0.00147275	2.70397	-0.000357897	4.90449	1.65949	-0.000203266	0.0017637	-0.00138823	0.00255619	0.00326643	0.00293995	0.000479218	-0.00237751	0.214746	-6.96e-05	0.000180153	0.644126	1.01546	0.000109578	0.444607	-0.00112236	-0.00289142	1.09541	-0.00429454
CR_176_1_mono_cd45	8.19671	4.44825	R	176	naive	Tcell	4.13611	0.00202711	-0.00225077	-0.00246595	0.000400139	-0.00194702	-0.0013723	0.00324805	0.000214351	2.05556	-0.00234657	3.86535	2.46354	0.0003002	0.000931064	0.0013511	0.912423	-0.00342015	0.000156131	0.00299999	-0.00254145	-0.000433107	0.0297956	-0.000606245	-0.00166019	0.000447071	-0.00383518	-0.00263423	-0.00250707	0.00559997	-0.000503216	-0.000229381
CR_176_1_mono_cd45	27.898	-0.0176323	R	176	naive	mDC	3.43207	0.908961	6.87e-05	-0.00180013	2.38659	-0.0031737	0.00070512	0.00107876	0.315919	2.95204	-0.0027281	1.0804	3.97362	0.0467829	0.069943	0.000688741	1.30971	3.83763	-0.00145015	1.55389	-0.00300752	3.19908	1.77691	1.17969	0.00219857	2.28465	0.95545	-0.00109648	5.06834	0.00410876	0.000624073	0.239892
CR_176_1_mono_cd45	-37.6945	-16.2343	R	176	naive	others	3.38504	0.441515	-0.0012946	0.638354	1.17733	0.00398143	0.543104	1.50582	0.00414687	6.03378	0.263152	2.13009	3.26193	0.0819084	0.00012973	0.000282727	0.000514231	0.819237	-0.000235336	3.98258	0.00140856	1.04709	-0.00157109	0.171754	0.588617	0.721227	3.08024	0.400414	0.420682	0.00333794	-0.000482841	2.78477
CR_176_1_mono_cd45	18.2365	13.525	R	176	naive	classicalmonocyte	3.7316	1.65367	0.612398	0.156955	3.42991	6.1e-08	-0.000703207	-0.0023679	0.00176202	1.75779	0.203787	1.74445	3.47741	-0.000128072	0.689944	0.947519	3.35415	3.05911	-0.00255687	0.844412	-0.00142544	3.86283	0.601304	2.26725	-0.00213	3.03701	0.0545729	0.0049054	1.66264	0.649387	-0.00102351	4.67657
CR_176_1_mono_cd45	-7.01758	-23.6335	R	176	naive	NK	3.88465	1.06077	0.00103608	0.00079999	0.293757	0.000647402	1.70091	-0.00228659	-0.00206576	3.38257	0.0015658	-0.0023594	3.89339	0.00287484	-0.000195477	0.646758	-0.000995315	2.32704	0.496898	1.92476	0.639179	4.25594	-0.00127955	0.00327859	0.0527755	0.0015035	-0.000449286	0.00192959	1.22424	0.00274236	2.0389	3.01249
CR_176_1_mono_cd45	35.1028	-4.64901	R	176	naive	macrophage	3.49966	0.509825	-0.000379169	-8.57e-05	0.400784	-0.000217031	0.248242	-0.0018005	0.528807	3.25782	-0.00161701	1.21805	3.59457	0.359787	0.18632	0.112761	0.0273966	3.148	0.248824	0.00312612	-0.00236638	0.231331	0.00179364	-0.00019106	0.271261	2.70732	0.586579	-0.000411244	2.29981	0.0359922	0.315157	0.15735
CR_176_1_mono_cd45	-8.1144	-34.9091	R	176	naive	NK	5.10494	0.378498	0.00134756	0.000916922	0.0028769	-0.000676192	0.000650968	0.000824234	-0.000951578	-0.00112886	0.107393	9e-05	2.75901	-0.00127102	0.000309761	0.00123091	0.415354	0.824395	2.65473	0.170769	2.74952	4.86205	0.441515	0.00083342	0.301606	0.429109	0.00105095	0.00310176	0.000292097	0.000797661	3.03559	1.90322
CR_176_1_mono_cd45	20.583	-19.2984	R	176	naive	Bcell	3.41539	-0.00122044	0.144892	0.000262533	0.00240521	0.920835	-0.00186996	-0.00176201	0.000461633	2.49165	0.00159313	0.935059	2.11155	0.00174128	0.0785193	-0.000478043	0.367099	0.592855	-0.000929789	0.286466	0.132413	1.80277	-0.00123956	0.00140664	0.000816365	0.428012	0.000297179	0.227239	3.99179	0.785798	0.707644	0.00149124
CR_176_1_mono_cd45	-17.5843	-12.1959	R	176	naive	Tcell	4.45035	1.41867	0.31668	-0.00286401	-0.000792379	0.00116861	0.000657457	0.18101	-0.000769551	3.13196	-0.00198457	5.18515	3.2349	0.466855	0.19457	0.00129458	0.177467	0.184354	2.44074	0.000965349	2.97436	1.26195	0.172148	0.000380544	0.760226	0.726879	1.18328	0.000151839	1.24356	0.00129309	0.21103	0.353022
CR_176_1_mono_cd45	-3.71104	-21.5206	R	176	naive	NK	4.06213	0.84267	0.00274533	-0.000673193	0.498141	0.00163339	0.268753	0.124677	-0.000661912	3.20529	0.0010697	0.893904	4.08629	-0.00120862	-0.00392364	0.928786	0.963467	2.27635	0.16051	0.687056	1.8761	3.10625	0.564189	-0.00548739	0.0956541	0.768797	0.685771	0.00079641	0.41517	-0.000358636	2.73332	2.72175
CR_176_1_mono_cd45	-6.21438	-28.2643	R	176	naive	NK	3.81999	-0.00309389	0.000252458	-0.000193547	-0.00108319	-0.00325198	0.0507782	0.268174	-0.00586752	-0.00101757	-0.000616548	2.18365	1.27405	-0.000561759	0.000414902	-7.1e-05	0.815394	3.81481	1.42996	0.741701	2.02e-05	4.28659	0.151025	-0.000883499	0.00260775	-0.00113138	0.000125709	0.00172582	0.200259	-0.000456256	1.70493	0.83261
CR_176_1_mono_cd45	-36.318	-15.0203	R	176	naive	others	3.42003	0.739525	0.564705	0.000753207	0.984353	0.00137203	0.714923	0.00145425	0.00358254	6.06902	-0.00361247	2.37097	3.27371	0.00115518	0.165444	-0.00125358	-0.00113277	1.26833	0.11137	4.69323	-0.00146292	1.04208	-0.000228453	0.00208147	0.000954026	0.000963947	5.44661	1.14505	0.000207119	-0.00101962	0.00121173	2.59927
CR_176_1_mono_cd45	29.9427	-13.99	R	176	naive	Tcell	3.62828	0.869444	0.0924682	0.000309745	0.0843001	-0.00182344	0.231136	4.54536	-0.0017599	2.85023	0.00222895	4.36028	3.20116	-0.00296723	0.000638483	0.223144	-5.24e-05	1.68733	1.10952	-0.000920033	1.65183	0.469914	0.261026	0.857702	-0.00278686	-0.00152511	-0.000646324	0.00238933	9.31e-05	-0.000849976	-0.00360801	0.000432197
CR_176_1_mono_cd45	-8.22069	2.49442	R	176	naive	Tcell	4.63241	0.980281	-0.00241403	0.000488817	0.000732716	-0.00108511	0.403372	0.173725	0.00227601	2.14308	-0.00105784	4.19116	2.55534	0.220411	-0.00142336	0.000897819	0.00085996	0.161694	2.64211	-0.00125144	0.95384	3.13696	0.00163894	0.00116576	-0.00422269	0.0026	-0.00104954	-0.00306745	2.76e-05	-0.00181716	1.01789	-4.94e-05
CR_176_1_mono_cd45	4.26426	5.71593	R	176	naive	Tcell	3.90663	0.874285	0.136179	-0.000229302	0.00117038	-0.00186477	-0.00284452	0.000382417	0.000261294	2.13196	9.07e-05	4.3689	2.65094	-0.00273673	-0.00424522	-0.000568661	-0.00231312	0.00105812	0.130826	0.119515	-0.00369166	0.576356	-0.000334402	-0.00108441	0.00133308	0.000640364	0.00326931	0.000884788	0.230747	0.00274814	0.345863	-0.00240899
CR_176_1_mono_cd45	-4.30277	-5.69475	R	176	naive	Tcell	4.34331	0.00174272	0.408171	-0.00260406	-1.84e-05	-0.000992791	1.80091	0.00190324	0.00382026	2.69406	0.176089	4.76969	3.20707	0.141923	-0.00256506	0.0739326	0.000704925	-0.00192721	0.804251	1.29838	1.44605	1.68	0.0024137	-0.000835662	0.000117293	0.00161667	0.00243568	-0.00236858	0.000648053	0.000316333	2.27289	0.851217
CR_176_1_mono_cd45	-2.35706	-21.3785	R	176	naive	NK	4.17347	-0.0033273	-0.000614241	0.0011759	0.13816	-0.000844415	0.115344	0.00101174	-0.000447622	2.19752	0.00367965	2.09815	3.01869	-0.00156403	0.0043179	0.153991	-0.0014544	2.97893	0.224704	0.179436	2.44989	3.02617	0.0409885	0.000897732	0.0499792	-0.000537843	0.000560151	-0.00010479	0.00123542	0.00236625	1.41849	2.49745
CR_176_1_mono_cd45	-37.099	-14.7136	R	176	naive	others	3.48811	0.613905	0.000551554	0.00203578	-0.00256182	-0.00342236	0.20555	0.402263	-0.00127719	5.9074	0.0649543	2.29324	2.51399	-0.00440159	0.000305246	0.00288925	0.00177053	-0.00327233	0.363539	4.53938	0.000748859	0.736256	1.10033	0.00659995	-0.00287449	-0.000527467	4.80446	0.640335	0.440605	0.001894	-0.00137543	2.82545
CR_176_1_mono_cd45	-9.1408	-26.961	R	176	naive	NK	4.04356	-0.00155793	0.138358	0.00185252	0.0285961	-0.000777532	-0.00197179	0.00202232	0.00168953	2.9409	0.00267418	0.661818	3.13818	0.00052451	-0.00137765	0.000898778	-0.00188642	0.149839	1.79148	0.614575	0.969051	4.07412	0.299311	-0.0048066	-0.00132216	0.00291438	-0.00429076	0.00346611	0.00277224	-0.00367258	1.3085	1.33922
CR_176_1_mono_cd45	-23.4156	-0.97533	R	176	naive	Tcell	4.42342	0.292798	0.0021357	0.000790413	0.00092565	0.00153988	0.119515	0.12428	-0.00148291	-0.000756227	-0.00212672	5.3408	2.18097	0.00131357	-0.000976477	0.00209111	-0.00173091	-0.00297329	1.39146	0.000565021	1.73819	1.52369	-0.000450416	0.000287682	0.00285249	-0.00040253	0.00308813	-0.00288244	1.62532	-0.00122236	0.210052	0.000333164
CR_176_1_mono_cd45	-16.0795	6.68084	R	176	naive	Tcell	4.04793	-0.00097928	0.0014276	-0.00421595	0.000773923	0.000749602	-0.00192849	0.322577	0.00303768	1.56043	-0.00325518	4.58122	2.146	-0.00193606	0.00117474	0.000221269	0.0032838	0.000668603	1.82563	-0.00182488	1.9376	0.487999	-0.00105557	-0.00226572	0.359787	0.363914	-0.000993561	0.00105964	-0.00200855	-0.00104514	-0.000190567	-0.00205894
CR_176_1_mono_cd45	-4.94043	0.207475	R	176	naive	Tcell	3.603	0.432034	-0.00542661	9.88e-05	-0.00112235	0.000410991	0.000587728	9.03e-05	0.00155638	2.60331	0.00311607	4.12081	3.36553	0.000999636	0.000607144	-0.0014984	0.00296986	-0.00253352	2.55339	0.609547	0.137169	2.82752	-2.82e-05	-0.00254873	0.00384815	5.62e-05	0.000100834	-0.000204948	2.05157	0.703833	0.00100531	0.00357895
CR_176_1_mono_cd45	9.36887	1.2003	R	176	naive	Tcell	3.53172	0.00057529	0.000317993	0.00198715	0.00225779	0.0030687	0.263152	0.00049138	-0.00167252	2.45839	-0.00104751	5.04033	2.77389	-0.00247983	0.00436323	0.0687458	-0.0023972	0.000978083	0.000570841	0.00128565	0.000124068	0.000554242	-0.00151247	0.00759992	0.94617	0.396156	-0.00144628	0.00146079	0.353962	-0.000249829	0.374952	-0.000694515
CR_176_1_mono_cd45	-5.14039	-26.0542	R	176	naive	NK	3.83159	0.0147995	0.000670642	0.00161667	0.704627	0.00534951	0.0010662	0.00129711	-0.00148797	2.6775	0.152409	0.00101574	2.35901	0.126859	0.363352	0.527932	-0.00135792	3.03817	-0.00276061	0.829388	1.57601	4.76908	0.000835603	-0.000359047	0.295673	-8.21e-05	-0.00215393	-0.00062573	0.000234805	-0.0042057	2.1322	1.73518
CR_176_1_mono_cd45	20.2224	11.6041	R	176	naive	classicalmonocyte	3.85642	1.04784	0.0553717	0.563845	1.84616	-0.00269996	1.41e-05	-0.000550173	0.383342	3.43812	0.382411	2.59779	4.10535	1.27332	0.121501	-0.00108788	3.02938	2.53343	0.001859	1.12853	0.00282366	2.64358	0.0012082	2.09573	0.00169122	2.93864	0.0029016	0.131421	2.28871	0.823953	1.86454	4.19016
CR_176_1_mono_cd45	18.0408	18.5017	R	176	naive	classicalmonocyte	3.73959	0.843977	-0.0011549	0.000279532	2.17089	0.000170325	-0.000957447	-0.000644956	0.0015467	2.6084	0.0753287	-0.0014697	2.59453	-0.00350371	0.700013	0.787306	3.53574	1.74607	-0.00286045	0.00116252	-0.00338236	3.22283	0.00163245	1.85859	0.161694	3.14417	0.0165992	0.0341933	2.82842	0.0021092	0.686092	3.13036
CR_176_1_mono_cd45	-2.3258	-24.0449	R	176	naive	NK	3.89257	0.47548	0.000104586	0.163668	0.436779	0.00130638	4.79e-05	0.00437215	-0.000977096	2.80402	-0.00123061	0.197121	3.12891	0.00310681	-0.00454339	0.325426	-0.00139276	1.72446	0.28589	-0.000398575	2.11041	3.74071	-0.000326225	0.136971	0.00293866	0.346995	0.00123055	0.19084	1.23673	-0.000507253	1.81204	0.992069
CR_176_1_mono_cd45	20.5377	-18.7532	R	176	naive	Bcell	3.60711	-0.00289333	0.452952	-0.00312743	0.00281304	0.0731348	0.265085	-0.000497465	0.25522	2.22172	-0.00118254	2.26281	3.40257	-0.000385492	-0.00295502	-0.000661297	0.271454	0.378311	-0.000174793	0.00237334	0.945225	1.20658	0.103416	0.00283065	0.00236871	0.341333	0.239115	0.00162447	4.37972	0.082307	-0.00142114	0.517052
CR_176_1_mono_cd45	1.04824	-12.2821	R	176	naive	Tcell	4.72248	2.44972	0.00299219	5.9e-06	0.00317162	-0.00574478	0.00699994	1.29207	0.00127845	3.15909	0.00280001	5.7876	3.50029	0.0027501	0.0012381	0.713343	-0.00313108	0.588447	0.00249775	0.00239437	-0.00269875	2.92049	0.758845	0.210639	1.03049	0.00979985	0.00203844	0.00472192	3.41551	1.28253	-3.39e-05	0.842815
CR_176_1_mono_cd45	14.0367	2.00847	R	176	naive	Tcell	4.27581	1.39464	0.00167404	0.0018582	-0.000995756	0.00192757	0.00071539	0.00186672	-0.00191369	3.14379	-0.00189332	4.53419	2.42284	0.00188454	0.00162491	0.111966	-0.00264267	0.00440396	-5e-05	0.00112684	0.0807123	-0.00273695	-0.000264123	0.00243921	0.152607	-0.000400566	0.000488779	0.000506346	-0.00288861	-0.00336797	1.2549	0.514763
CR_176_1_mono_cd45	-14.6887	-12.5603	R	176	naive	Tcell	3.93952	-0.000696959	0.310392	-0.000700156	-0.00196585	0.00147971	-0.000430561	0.0016496	-0.00111875	2.71336	-0.000505435	4.83356	3.16108	0.101028	-0.000768801	0.00261285	-0.000151569	0.703992	1.30669	0.0765253	2.42593	1.98548	-0.00228503	0.00132022	0.0018404	0.000470352	0.000839642	-0.000460112	0.140339	-0.00141473	0.386505	0.647087
CR_176_1_mono_cd45	16.1448	-3.89846	R	176	naive	Tcell	3.95455	1.67885	0.000870577	0.00135758	0.702879	-0.000203482	-0.00128703	0.000437034	0.000443069	3.11502	-0.000441115	4.8541	3.22875	-0.00110878	-0.00116459	0.000265329	-0.00273123	-0.00160916	0.00132482	1.00492	0.000981009	0.00125734	0.0020007	0.0125997	0.816133	-0.00136323	-0.00232209	0.0029297	0.00159595	6.87e-05	1.43429	-0.000343922
CR_176_1_mono_cd45	-8.15862	29.4284	R	176	naive	Tcell	4.18731	0.951288	0.42856	-0.000854869	0.00293467	0.00301925	5.89e-05	0.00109847	-0.00156303	2.01214	0.00371054	5.00144	0.00160125	2.61e-05	0.00190509	-0.000393351	0.311727	0.00326703	-0.00230828	-0.00327644	-0.000933827	0.000691022	0.0275965	0.00070029	0.646594	0.00157908	0.00475351	-0.000823201	0.114947	-0.00233043	-0.000534156	0.00201325
CR_176_1_mono_cd45	11.0606	11.9723	R	176	naive	Tcell	4.19569	-0.00261848	0.000614392	-0.00176133	0.603326	2.68e-05	0.00257413	0.262766	0.0026509	1.47224	-0.00137141	4.67551	2.60078	0.000330062	-0.00313006	-0.00309051	0.000143253	0.51758	-0.00173602	0.0028235	-0.000711482	-0.000112616	-0.00232056	0.00146365	-0.000277638	0.000327141	-0.00103478	0.00202985	0.052376	0.0011962	1.30204	0.00154349
CR_176_1_mono_cd45	31.292	2.20828	R	176	naive	macrophage	4.131	0.0463834	0.000754123	0.00274404	0.657575	-0.000916442	0.00386073	-0.000217234	0.000634633	2.55691	0.000838693	0.780354	3.96689	-0.000379363	0.411489	0.000953672	1.80585	3.51408	4.75e-05	0.948327	-0.000112301	1.16807	-3.8e-05	0.521797	0.282238	3.84543	-0.00435082	0.00265247	4.49546	0.00126246	-0.00249972	3.05658
CR_176_1_mono_cd45	-5.55942	6.53794	R	176	naive	Tcell	3.88439	6.16e-05	0.000720549	-0.000446337	-0.00469216	0.107791	0.0012284	0.00145113	0.16426	2.36406	-0.00035711	4.52177	3.4991	-0.000642748	-0.000381044	0.750836	2.01061	0.00182377	3.20601	-0.000549396	-0.00344094	-0.000935895	0.0281963	0.163274	0.00344476	0.827775	-0.000330985	0.00212496	-0.00115159	-0.000423434	0.00222374	0.00253237
CR_176_1_mono_cd45	-10.5417	-30.1191	R	176	naive	NK	4.19354	0.288194	0.000377357	0.00104716	0.33604	0.00395194	0.676747	-0.000247683	0.00163802	1.62449	0.00148664	1.12759	2.1612	-0.000704326	0.0527755	-8.65e-05	0.0777217	0.000103868	3.4667	0.350198	1.67401	4.26165	0.252508	-0.000238868	0.122295	0.750991	0.00184079	0.000572909	0.0469827	4.88e-05	0.457294	3.27884
CR_176_1_mono_cd45	-16.16	-23.5879	R	176	naive	NK	4.5915	0.546403	-0.00273583	0.000134669	0.513706	0.00206006	-0.00362601	-0.000299254	0.000461596	3.1803	0.000469481	2.00179	3.28717	0.409278	0.000382006	0.707168	0.0191988	4.28681	1.96682	1.91494	1.32292	4.64712	-0.00119091	-0.00171491	0.00245664	0.474224	-0.000917274	-0.00151963	-0.00247195	5.02e-06	2.46823	3.38067
CR_176_1_mono_cd45	26.0362	16.3208	R	176	naive	classicalmonocyte	4.05045	1.39511	0.00249823	-0.000710697	3.62658	-0.00239221	0.00338806	0.112761	0.293757	1.96192	-0.00140918	-0.000806848	3.54167	1.32907	0.00276666	0.680298	4.56398	3.65648	0.000512624	-6.26e-05	-0.00211367	4.18118	-0.00174089	2.35673	0.882787	4.55229	1.07442	0.0037573	3.40462	-0.000233354	1.09901	3.54925
CR_176_1_mono_cd45	-15.4209	-29.5791	R	176	naive	NK	4.3372	-0.000705156	-0.000156692	0.0023207	0.000213542	-0.00204799	0.0653535	0.00425282	-0.00100583	2.35868	-0.00537732	1.43718	3.1999	0.349633	-0.00202398	-0.00123234	0.830561	2.36756	4.28989	2.26983	1.78386	4.46746	0.00191465	0.00373126	0.836701	-0.000753283	0.00191412	0.000324252	1.44845	0.00269057	2.0214	-0.00148074
CR_176_1_mono_cd45	-0.697708	-19.2526	R	176	naive	NK	4.09981	0.938727	0.00114841	-0.00142593	0.0153994	0.00119888	0.000933635	0.0017308	0.00173985	3.39491	-0.000870859	1.43862	3.03138	-0.00024911	0.00471768	0.00288039	-0.000861772	0.00121638	-0.000799163	-0.00383622	1.54837	2.34748	0.081111	0.00102799	0.000783909	0.425815	-0.00115428	-0.000241677	0.376072	0.000878137	0.82145	0.683841
CR_176_1_mono_cd45	13.752	3.76619	R	176	naive	Tcell	3.73855	-0.00143293	0.00245797	0.000438218	0.00290853	0.00355578	0.352834	0.000784309	0.121699	2.22771	-0.000655372	4.89748	2.45937	0.00285898	-0.00052711	-0.000666508	-0.00308993	0.533002	0.0012024	0.593194	0.236392	0.136377	-0.00387899	0.00347472	0.00112686	0.00271325	0.00124735	-0.000796302	0.691546	0.00353949	1.37646	0.000587265
CR_176_1_mono_cd45	7.72971	-3.93929	R	176	naive	Tcell	3.73193	1.06878	0.00290287	0.00141691	0.458921	-0.00145583	0.72107	1.55462	-0.00343219	2.74495	0.00123061	3.99318	3.06328	0.541888	0.000237466	0.000409373	0.00102154	0.00133188	0.405404	-0.000978768	0.276465	-0.00267816	0.000646649	-0.000451795	-0.00064204	-0.00112651	0.765589	0.410936	1.62145	0.0787187	0.0213984	0.516172
CR_176_1_mono_cd45	-6.31759	5.52415	R	176	naive	Tcell	4.3339	0.752997	0.00639994	0.000337558	0.195944	0.268174	0.00416208	0.0827057	-0.000999296	3.13309	4.84e-05	5.61851	2.94172	-0.0010823	0.000714427	-0.0011679	0.956521	0.71587	2.35391	0.00116888	-0.000755466	0.6129	-0.00136527	0.00425748	-0.00187444	0.000789378	0.063158	0.00194289	0.00134312	0.00116719	-0.000806837	0.00593529
CR_176_1_mono_cd45	12.2516	-3.62224	R	176	naive	Tcell	3.60969	0.0062979	-0.00140783	0.10441	-0.00175097	-0.00214586	-0.000174971	0.409646	-0.00156379	3.02266	-0.000715063	4.54883	3.89321	-0.00106268	0.00403013	0.00147037	1.33351	-2.77e-05	0.00036042	0.964799	-0.000999198	0.34492	0.000319979	0.641489	1.05258	0.369906	0.497431	0.00162887	-0.000750557	-0.00206566	0.0031989	-0.0011982
CR_176_1_mono_cd45	-11.6323	-26.9504	R	176	naive	NK	4.6601	1.023	-0.000885856	-0.0019883	-0.00347686	0.000161229	0.000377069	-0.00177191	0.00014266	2.50514	0.000829221	1.1119	3.51929	0.00323393	-0.00253348	0.099038	-0.000759898	1.68396	3.52208	0.36841	0.654632	4.95606	0.432217	-0.00142029	-0.00141364	0.0465832	0.601135	-0.00187651	0.683359	0.00157866	1.97768	2.66965
CR_176_1_mono_cd45	6.4183	-24.7087	R	176	naive	NK	4.11923	1.19609	-0.000145127	0.000976	0.00799991	-0.00119857	0.146674	-0.000796348	-0.00120289	1.72051	0.00159417	2.83427	1.77368	0.095455	0.00211183	-0.000740625	0.000651541	8.41e-06	1.31242	-1.83e-05	2.1933	-0.00479771	0.00296514	-0.00259405	0.00126878	0.00201595	-0.00092552	0.151421	0.910624	-0.00440981	1.97491	-0.00399678
CR_176_1_mono_cd45	-17.562	-16.0929	R	176	naive	Tcell	4.02526	1.40422	0.137368	0.000936633	0.381107	0.0974457	0.130033	0.944144	0.00236337	2.84241	0.000106761	4.66224	3.01353	-0.000795084	-0.00415114	0.000216422	0.00137857	1.98213	1.57259	0.00204592	2.06334	3.38102	-0.000135135	-0.00214927	0.53405	0.00348091	0.00104453	0.00404087	1.08732	0.212595	2.04985	1.5465
CR_176_1_mono_cd45	-5.99114	-11.269	R	176	naive	Tcell	4.11999	1.12195	-0.00276696	-0.000570617	0.000222109	0.0020969	0.431669	0.00275321	-0.00176175	2.4727	-0.00353934	4.72155	3.33608	0.00939987	-0.00338061	-0.00150613	0.323716	0.00116105	0.052376	0.290113	1.41161	1.37409	-0.00183427	0.000498047	-0.0013539	0.449871	0.00160023	-0.000827998	2.0412	-0.0014882	-0.000716837	-0.00162025
CR_176_1_mono_cd45	-15.704	-26.9826	R	176	naive	NK	4.47412	1.17778	-4.93e-06	0.203982	0.503637	-0.00149303	0.168403	-0.000572391	-0.0049331	3.40188	0.000665937	2.16832	3.15651	0.167417	0.000392997	0.000101016	0.148256	3.25323	1.93624	1.85279	1.05755	4.63266	0.00153628	3.27e-05	0.00173784	0.387248	0.00152249	0.000607432	0.385389	0.00344628	2.85212	1.0942
CR_176_1_mono_cd45	-11.2569	32.3442	R	176	naive	Tcell	4.74008	0.00235031	-0.00164664	0.0012127	0.00049301	-0.00115744	-0.00210333	-0.00242867	-0.0046678	0.915187	-0.000229238	4.8035	0.429658	-0.00209437	0.00095946	-0.000252027	-0.000244328	0.000811997	0.00204558	1.03264	-0.00430102	0.000151077	-0.00146685	-0.00170617	-0.000956593	0.317442	0.267402	-0.0027589	0.00310236	0.12924	0.50523	-0.000126464
CR_176_1_mono_cd45	-11.964	22.9624	R	176	naive	Tcell	3.92093	0.299119	-0.000417104	0.00376465	0.495121	0.00237981	0.00175673	0.298163	-0.00177135	-0.00153063	0.000300951	4.93862	0.00023818	0.0049357	-0.000292259	0.00169135	-0.000404432	0.00306274	0.000293869	-0.0029645	0.00233392	2.00115	-0.00139603	0.00123187	0.353398	0.212204	0.00191442	5.44e-05	0.223339	0.00285388	0.0763259	0.364664
CR_176_1_mono_cd45	0.29019	-6.75451	R	176	naive	Tcell	3.66253	0.489069	-0.000412427	-0.00317173	0.351516	0.000479784	0.0795162	-0.000626546	-0.00335892	2.42098	0.000815549	5.05161	3.60317	0.000435625	0.0014605	-0.00076117	-0.00153405	0.00232343	0.360726	0.00118226	-0.00386772	-0.00259274	0.00108929	-0.00116401	-1.51e-06	0.314014	-0.0013648	0.00259232	2.63002	-0.00291287	0.206137	0.00204666
CR_176_1_mono_cd45	7.9231	2.19183	R	176	naive	Tcell	4.39618	0.000321976	0.105206	0.00263353	0.0028055	-0.00103675	1.66615	1.4649	-0.00044202	2.84961	0.00296237	4.74968	2.31565	-0.000232207	-0.000117571	-0.000217742	-0.000520708	-0.000594626	0.000972621	0.000532128	0.976856	-0.00188215	-0.00336143	-0.00023638	0.360726	0.621925	0.00024061	0.052376	0.441879	0.00247729	0.000877523	0.929332
CR_176_1_mono_cd45	22.9438	13.372	R	176	naive	classicalmonocyte	3.91461	0.53684	-0.00185363	-0.00202692	2.99834	0.00355138	0.0297956	0.0970476	0.00282756	1.13122	0.485144	1.60836	3.04007	0.00109496	0.000650916	0.47978	3.89591	4.21091	0.00139121	0.00183641	-0.00187545	3.98903	1.31493	2.14466	0.598773	2.53761	-0.00191298	0.000108579	3.08404	-0.000906112	1.03049	4.37596
CR_176_1_mono_cd45	-15.5998	-29.6412	R	176	naive	NK	3.89997	0.997924	-0.00431409	0.000285103	0.149839	0.00111893	0.00386917	0.001034	0.000414019	2.08736	-0.000957685	0.708595	2.71442	-0.000682015	0.00271448	-0.00225701	-0.000968445	2.43578	2.41971	1.46288	2.22001	4.34445	-4.63e-06	-0.000480943	-0.00118812	0.405219	-0.000681937	-0.00294801	-0.0005261	-0.00114099	2.19721	0.12924
CR_176_1_mono_cd45	35.4	-2.63203	R	176	naive	macrophage	4.08894	1.94704	0.489604	0.458379	-0.000355478	0.00130544	0.103813	0.16051	0.0721374	2.28174	0.00193478	0.753459	2.77476	0.601135	-0.00494279	0.00139795	4.94e-05	3.74908	0.128248	1.1569	0.000693726	0.229968	-0.00603538	1.15346	0.511061	3.81575	0.266436	0.0028493	3.83133	-0.000210545	-0.00325586	-0.000740262
CR_176_1_mono_cd45	8.00301	-14.9149	R	176	naive	Tcell	4.36899	6.36e-05	0.203199	-0.000115781	0.000709888	-0.00230289	0.12289	0.88913	0.0039825	2.19765	0.00128081	4.60457	3.09702	0.0531749	-0.00144331	0.336986	1.76154	0.856119	0.339444	-0.00349644	0.00394872	2.66852	0.00330845	0.315347	0.0015692	1.95861	-0.000190703	0.0002426	0.576869	0.85035	1.97246	2.54942
CR_176_1_mono_cd45	-4.95757	-26.0132	R	176	naive	NK	3.45182	0.280699	0.00196005	0.0835029	0.000241501	0.000604224	0.0695439	0.000710258	-0.000909853	2.59613	-0.00020117	0.448783	2.754	-0.000493634	-0.00017375	-0.00141581	0.069943	3.16236	0.00236106	0.502929	1.64284	3.52486	0.551773	0.000690727	0.0012635	-0.000828052	-0.00138916	0.000240348	0.00105754	0.000440311	2.33724	1.95161
CR_176_1_mono_cd45	-38.0644	-14.0907	R	176	naive	others	3.81543	0.257543	0.000863502	-0.0035613	-0.0013857	0.101028	0.299694	0.289346	-0.00251373	6.53734	0.549522	1.04996	2.8876	-0.000677843	-0.000988648	-0.00175836	-0.000983067	0.307721	0.00134499	5.13233	-0.00174732	1.65434	0.388549	0.6461	-0.00293098	0.406696	5.32495	0.407987	-0.000172378	0.000128204	-0.000851108	4.51533
CR_176_1_mono_cd45	8.7082	-4.84646	R	176	naive	Tcell	4.27165	0.777624	0.0035837	0.00333122	0.511414	0.00979985	3.42e-05	0.00058484	-0.00274211	2.96082	-0.000549601	5.08014	2.77585	0.000619966	-0.000729821	-0.000465053	7.43e-05	6.85e-05	-0.00293223	0.64083	-0.00166969	0.450596	0.000474961	-0.00242373	0.258705	0.30065	0.000322184	-3.96e-05	0.797226	0.000455284	0.383342	0.000137928
CR_176_1_mono_cd45	18.5922	11.6972	R	176	naive	classicalmonocyte	3.93745	0.437144	0.13162	0.00060232	1.93211	-0.00124093	0.00103398	0.00439771	0.00171471	2.13491	-0.00146207	1.99615	3.51769	0.0109998	0.357534	0.871867	3.34864	3.11699	-0.000297415	-0.000825497	7.79e-05	2.50925	0.00108256	2.10201	0.00116103	3.32921	1.4094	-0.00124949	2.01035	0.575844	-0.00114476	4.08483
CR_176_1_mono_cd45	-18.1526	-12.5345	R	176	naive	Tcell	4.32187	0.39152	-0.00284751	0.00221203	0.000803947	-0.00176568	0.00121115	0.0020179	0.00102912	2.49437	0.00216048	5.24624	3.2151	-0.00171558	0.00537586	0.990764	0.00104983	0.00177066	1.80162	-0.0041982	1.81522	0.964533	0.000252726	0.00091393	0.351893	-0.00185589	0.00184376	0.0038538	2.10317	0.000815388	2.16547	-0.000856346
CR_176_1_mono_cd45	-35.9041	-15.0272	R	176	naive	others	3.8478	1.3254	0.00352659	0.00160666	0.957057	-0.00220646	-0.00271022	0.432765	0.000552904	5.96619	0.0831043	2.61694	3.44371	-0.000989506	-0.000720952	0.318203	0.00275788	1.07381	-0.000874647	4.74713	1.51458	1.09829	0.268174	0.571567	0.00221231	0.41112	4.555	0.268174	0.000790852	-0.000820201	0.00193421	4.07032
CR_176_1_mono_cd45	-19.2048	26.5835	R	176	naive	Tcell	3.58219	0.66865	-0.00508514	0.00124179	0.651355	4.81e-05	0.354526	0.000147201	-0.000264416	0.0014385	0.00201738	4.29272	0.437144	-0.00210895	-0.00134731	-0.00381218	0.0171991	0.437508	0.00132236	-0.000608103	0.0886837	-0.0027445	-0.00247615	0.00062446	0.848036	-0.00165055	0.15893	0.146476	-0.000371998	-0.000756249	0.502043	0.127455
CR_176_1_mono_cd45	17.9456	0.329324	R	176	naive	Tcell	4.21458	0.00242859	0.0491802	-0.00136465	-0.00256323	-0.000354647	0.66084	1.73532	-0.000726556	1.86871	0.0031723	4.36803	3.47364	-0.000955572	0.000826691	0.665888	0.174119	0.585219	0.00048386	-0.000616802	0.385203	-0.00133372	0.00264147	-0.00177676	0.00545575	0.920697	1.0662	0.00126687	0.301415	0.000714836	1.78777	-0.000550658
CR_176_1_mono_cd45	5.52045	-10.3421	R	176	naive	Tcell	3.98788	-0.000615028	0.000670992	-0.00367825	0.390407	0.00179828	0.438784	0.00163567	0.000830874	2.83481	0.00252284	5.11975	2.83087	0.00244312	-0.000254958	0.000829058	-0.000233729	0.940626	0.00162093	-0.00424211	0.584539	2.36316	0.308866	-0.00149298	-0.00241361	0.000701835	-0.000456554	0.00209074	1.21216	-0.000557248	1.67856	0.7613
CR_176_1_mono_cd45	-1.40836	-19.2402	R	176	naive	NK	3.70794	0.74139	0.00076322	0.00297347	-0.00315608	-0.00492255	0.00272787	0.00223971	-0.00219572	2.8903	-0.000733939	1.19742	3.05323	0.0121997	0.00134751	0.00197158	0.424899	0.209856	-0.000504526	0.959865	1.3088	3.54462	0.0633576	0.0011037	0.317632	-0.00423661	0.328841	0.000862198	0.0013596	0.0567695	1.01636	1.28098
CR_176_1_mono_cd45	-8.6087	-27.7549	R	176	naive	NK	3.70814	0.66361	-0.00148247	-0.000892585	0.212791	-0.00068866	0.000141712	0.224899	-0.000623194	1.2755	0.00371257	1.57211	2.60664	0.00979985	0.000250192	-0.00155742	-0.000560316	0.0717384	1.8969	0.53178	0.732824	3.22173	0.0018136	-0.000790485	0.222753	-0.00309322	-0.000927543	-0.000887252	0.50346	-0.00233899	1.20449	1.19165
CR_176_1_mono_cd45	9.99719	-8.60142	R	176	naive	Tcell	4.07869	0.694906	0.313061	-0.000610858	0.446968	0.000100925	0.000729458	-0.00274934	0.000650873	2.39668	0.000323075	4.73145	3.24506	-0.00143459	0.000536293	-0.00407477	1.2394	0.00230809	3.32e-05	0.784136	0.185927	1.09191	0.00206791	0.040389	0.000683795	-0.00042275	0.290881	-0.000262986	-0.00248379	-0.00327943	0.671731	0.565392
CR_176_1_mono_cd45	-3.53766	-38.2841	R	176	naive	NK	5.44284	0.57977	0.000389155	-0.00206032	0.000134554	-0.00450995	-0.00204577	-4.22e-05	-0.000719293	0.304283	0.00568734	0.00156395	0.00121718	0.000118942	-0.000424977	-0.000336488	0.000442605	0.905629	3.49637	-0.00202866	1.24813	2.90307	0.00208132	-0.0018685	0.124677	0.127851	0.000357548	-0.00210091	-0.00153762	0.00151411	4.24206	0.27184
CR_176_1_mono_cd45	-25.3841	-12.7058	R	176	naive	Tcell	4.97848	1.65242	0.00310607	0.00124811	0.00277404	-0.00111376	0.000670372	-0.00128007	0.00107317	2.4611	2.41e-05	4.48693	3.27104	0.00168013	0.00504625	0.0030444	-0.00412549	0.000228863	0.0311949	0.000412065	1.24569	4.26032	0.000275499	-0.000485054	-0.00164348	-0.000778737	0.00153384	0.0012296	2.7585	0.00155226	1.4605	0.117728
CR_176_1_mono_cd45	-24.6481	-11.1391	R	176	naive	Tcell	4.60215	0.0433864	0.0675486	0.00423051	0.000729582	-0.00209185	-0.00266077	4.74e-05	-0.00306021	2.24871	0.0651539	5.26874	2.14318	0.00129947	-0.00016869	-0.000409625	0.0019263	-0.000108118	-0.0027667	0.635709	1.87765	4.18409	0.289154	0.00309071	0.112761	0.00222713	0.0004198	-0.00099198	2.69417	0.383714	0.730011	-0.000370215
CR_176_1_mono_cd45	-23.3982	27.7995	R	176	naive	Tcell	4.47666	0.000553364	-0.000253147	-0.00092708	-0.000450307	0.000160629	0.134791	0.399674	-0.00135791	0.137962	0.000302616	4.79206	0.00612151	0.287042	-0.000812056	-0.00417387	0.000442067	-0.00368774	0.00187008	-0.000609777	0.0125997	-0.00124121	-0.000695334	0.00356722	0.0020899	0.00177107	0.0207985	-0.000229819	0.704469	0.448783	1.74057	0.00202484
CR_176_1_mono_cd45	-8.17241	-20.7646	R	176	naive	NK	3.60913	1.1203	0.0171991	-0.00155344	0.00720267	0.00289509	-0.0032813	0.00207561	-0.00123115	3.19833	0.0143995	2.68171	3.79236	0.21963	0.00371324	0.000798892	0.500625	1.48843	0.00185801	0.855399	0.856695	2.28307	0.272804	0.379057	0.000405307	0.741701	0.398379	-0.000523046	-0.00178508	0.00022467	0.81776	2.56248
CR_176_1_mono_cd45	-2.78603	6.46712	R	176	naive	Tcell	3.97919	0.00289807	0.604336	-0.000359697	-0.00168341	0.00212902	0.00291012	0.291264	0.00134007	2.62002	0.0032	5.07852	2.97528	-0.00234518	0.00268917	0.256188	0.000833705	0.00258872	1.75107	0.248824	-0.000112148	-0.00344937	-0.00208118	-0.000947699	0.000935823	0.0755282	0.000227393	-0.000186958	-0.00129186	0.858852	-0.000698348	-0.00103861
CR_176_1_mono_cd45	-7.80127	-32.9605	R	176	naive	NK	3.87165	0.249018	0.00144502	-0.00150937	-0.00287969	-1.56e-05	-0.00233392	-0.000859479	-0.000156232	1.56268	-0.00111295	0.659861	1.51063	0.0387903	-0.000166653	0.00121086	-0.000935709	0.596915	1.97758	0.852949	2.15101	4.59979	-0.000951378	-0.000226469	0.000419256	0.00261779	-0.00274773	-0.00174064	-0.00139397	0.0020507	1.77533	0.16998
CR_176_1_mono_cd45	-7.14054	-3.0449	R	176	naive	Tcell	3.89166	0.00201309	9.41e-05	-0.000379932	-0.00275722	0.00159267	0.176089	-0.000599639	0.00275326	2.79457	0.00262694	4.64465	3.12314	-0.0006819	0.000399275	-0.00284996	0.200259	-0.000211076	-0.00373986	0.227824	1.09889	0.000360069	-0.00043449	0.00200009	0.000598982	0.483357	0.5516	-0.00126197	-0.00175431	-0.00138832	-0.00331863	-0.00170778
CR_176_1_mono_cd45	-4.66503	0.582305	R	176	naive	Tcell	4.63156	0.757615	0.00236446	-5.7e-05	0.846008	0.00350619	0.0495797	0.00138102	-0.00349653	2.50218	0.000888903	4.72024	3.26161	-0.00233168	-0.00245956	0.0017717	0.00294521	0.00367309	2.32754	-0.000263806	0.00119959	1.29584	0.00355935	0.146476	0.00112608	0.070741	1.11747	0.00150254	1.82066	-0.00111885	0.00217577	0.00347843
CR_176_1_mono_cd45	-19.9529	18.8072	R	176	naive	Tcell	3.88599	0.00142254	0.000774704	-0.00324874	0.00136229	-0.000669695	0.855399	0.00237111	-0.000458243	-0.00196433	-0.00233764	4.28583	-0.00096053	0.000768881	0.00287655	-0.00121378	0.00260863	3.77e-05	1.16113	0.00322734	0.248049	0.00269169	0.000426107	0.000954505	-0.00170097	0.00137634	0.000932372	-2.95e-05	1.02732	0.00195713	0.261993	0.508236
CR_176_1_mono_cd45	13.4063	-4.6759	R	176	naive	Tcell	3.91793	0.385203	-0.000655336	-0.000533392	0.00217429	0.00210858	-0.00436925	0.12805	-0.000325887	2.73724	-0.0008928	5.16752	2.46462	0.129438	0.00168499	0.120508	-0.00321537	0.00399914	0.0036271	1.565	-0.00134434	0.532304	-0.00122802	0.126463	-0.00187128	0.00197564	0.00242172	-0.00232558	0.190643	0.333011	0.215918	0.328272
CR_176_1_mono_cd45	12.7743	11.1222	R	176	naive	Tcell	4.00315	-0.0025537	-0.0051614	-0.00329875	1.17868	-0.00157301	0.00294116	0.924268	-0.000901494	1.84307	-0.00129067	5.40774	2.40935	0.00222304	-0.00160245	0.00107626	-0.00084481	-0.00357887	-0.000662538	-1.38e-05	0.000186321	-0.000310509	0.0575682	0.0307951	0.314776	0.00077616	-0.00408731	-0.00145951	0.803058	-0.000253786	2.40355	0.000266425
CR_176_1_mono_cd45	2.62831	8.00121	R	176	naive	Tcell	3.76543	1.24644	-0.0022385	0.00283289	-0.00186264	-5.6e-05	-0.00258646	-0.00296167	-0.00070689	2.253	-0.00228707	4.69265	1.93483	-0.000979773	-0.000789091	-7.86e-05	-0.000422773	-0.00277315	-0.00181813	-0.00380788	0.00332568	1.14135	0.00229779	0.00256719	-0.00449227	-0.000133506	0.00027575	-0.00351238	1.8826	-0.00217993	0.0643556	0.00406046
CR_176_1_mono_cd45	1.37873	14.4296	R	176	naive	Tcell	4.54202	0.00269995	0.000366334	-0.000558523	-0.00340778	-0.00151673	-0.00218607	0.00149701	-0.00393154	1.14759	-0.00165189	5.03004	1.40163	0.00326488	-0.000125334	0.00152822	0.00226477	0.0579675	0.00199306	0.000482253	0.00506634	1.35712	-0.0043513	0.315919	-0.000973451	0.675939	0.00064932	0.00168691	0.996365	-0.00107134	-0.000363484	0.00113014
CR_176_1_mono_cd45	-11.148	-22.1167	R	176	naive	NK	3.78321	0.290497	0.00351205	0.0030091	0.00583011	-0.000771559	0.00170266	-0.00284869	-9.44e-05	2.12943	0.00252476	2.29917	2.13065	0.000600098	0.00185948	0.125867	-0.00207124	1.1561	1.98983	0.801415	1.78504	2.57048	0.00300583	0.00146807	0.00229128	0.46199	0.514939	-0.00167242	1.14332	-0.00275656	2.11517	2.38011
CR_176_1_mono_cd45	-6.1096	8.14353	R	176	naive	Tcell	4.07542	0.357346	0.00364371	0.00189018	0.826453	0.00139596	1.42778	-0.00109328	0.000660568	2.43533	0.00234932	5.08241	3.09805	-0.00159473	-0.00239062	0.00032873	-0.00102319	-0.000617568	3.60641	-0.00247862	-0.00245131	1.136	0.00046346	0.00304043	1.4094	0.00163201	-0.00246586	-0.000833201	-0.00142789	-0.00143103	1.17305	0.920147
CR_176_1_mono_cd45	7.02342	2.50659	R	176	naive	Tcell	4.07965	0.218849	-0.00550619	0.0001726	0.441333	-0.000392452	1.47146	0.50346	0.00107618	1.67009	0.00115808	4.98327	2.24189	0.00121192	3.96e-05	-0.00159263	-0.00138659	0.282238	0.388735	0.00103892	-0.000405043	0.00176995	0.00284487	0.0231979	0.000104929	0.0165992	-6.45e-05	-0.00223416	-0.0025056	0.0729353	0.0213984	0.711446
CR_176_1_mono_cd45	-9.06242	-26.6805	R	176	naive	NK	4.16512	0.285313	-0.00263345	0.202023	-0.00301165	-0.00350603	0.00350414	0.00212377	-0.002202	2.60866	-0.00054488	0.00274293	2.71373	-0.00244156	-0.00233704	0.00253103	0.708119	1.32798	1.89196	1.10033	0.752688	4.57388	-0.00303107	0.00611476	0.00077009	0.272996	-0.000647386	-0.00233863	0.909377	-0.000849796	2.27745	1.09709
CR_176_1_mono_cd45	11.1296	-5.2552	R	176	naive	Tcell	3.60886	0.00288935	-0.00027809	0.00189924	0.000997689	0.000547834	0.00291168	0.626254	-0.00113576	2.96125	-1.44e-06	4.89545	2.99203	-0.00107323	-0.0024114	-0.00390979	0.375699	0.46199	-0.0017452	0.606859	0.744494	0.689784	-0.000990493	-0.000496608	0.875137	-0.000338859	0.000878416	-0.00453415	0.863728	0.000102997	0.00290863	0.00191883
CR_176_1_mono_cd45	-38.4588	-14.7629	R	176	naive	others	3.3811	0.00228463	0.0831043	-0.000554298	0.426364	-0.000732899	-0.00106286	0.319344	-0.00131051	6.10983	-0.00213686	1.00878	3.20737	0.0267968	0.00281732	0.00113623	0.000771238	0.629411	0.00154878	3.5215	0.00413274	-0.000661159	0.00144903	-0.00437958	-0.00308982	0.000363572	4.28979	4.05e-05	-0.00207401	-0.00267018	0.825865	2.19405
CR_176_1_mono_cd45	-17.1803	-21.4139	R	176	naive	NK	4.27107	1.09047	-7.14e-05	3.58662	-0.000490902	-0.00389839	0.000121715	0.00167669	0.000472447	2.62554	0.00160706	0.329031	2.89847	-0.00207432	0.000509891	0.00386511	-0.000150636	2.37688	0.0201986	1.96506	1.12525	4.81679	0.463252	-0.00297569	0.0916715	0.328841	0.00217794	0.00175027	-0.000208697	-0.00104758	3.29669	1.47599
CR_176_1_mono_cd45	-35.556	-14.6885	R	176	naive	others	3.59177	1.67589	0.00182887	0.10799	0.607363	0.000197392	0.163471	0.487999	0.00356594	6.39781	0.79047	3.09567	3.49159	0.00220001	0.000682608	0.11892	0.00073077	0.989459	-0.000891383	4.78254	0.129835	1.48997	0.00206238	1.17067	0.225874	0.0864921	6.0428	2.17955	1.08356	0.00127811	0.00150136	3.61357
CR_176_1_mono_cd45	8.63318	-8.88206	R	176	naive	Tcell	4	0.312489	-0.00268737	0.00196836	0.567796	0.0012982	-0.000495272	-0.00197873	0.0653535	2.8295	0.650371	4.57419	3.04498	0.00043851	-0.00245527	-0.000679531	3.66e-05	0.00197977	0.00265233	3.03e-07	0.00400192	1.35296	0.00175102	-0.00221425	-0.00020609	0.00418001	0.610553	-0.00393657	0.000913752	0.00129805	0.00432739	-0.00124629
CR_176_1_mono_cd45	-0.680137	-29.2287	R	176	naive	NK	3.69057	-0.000635633	0.000454	0.00405652	0.339444	0.00299619	-0.00235445	0.000972081	-0.000108727	0.000555417	-0.000314427	1.18025	2.31752	0.00230905	-0.00200683	-0.00306725	-0.00587997	2.39812	0.00141022	7.2e-06	1.04396	2.48041	0.00302739	-0.000642501	-0.00368912	0.377938	0.00240976	-0.0033544	0.330358	-0.00244014	1.60504	1.03932
CR_176_1_mono_cd45	17.3991	-3.2188	R	176	naive	Tcell	3.72547	1.57648	-0.000482587	0.00168891	-0.00151093	0.000149508	0.240476	1.50903	7.7e-05	2.72646	-0.00184504	4.72838	3.67422	-0.000783341	0.0037802	0.947654	0.000791963	-0.00137471	0.132611	0.0777217	9.4e-06	-0.00225442	0.000930676	0.0020469	-0.0051608	0.264119	-0.00211625	-0.00282378	0.00133049	-0.000837658	0.00187018	0.00109107
CR_176_1_mono_cd45	-7.16893	-9.92323	R	176	naive	Tcell	3.85996	-0.000427618	-0.00193026	0.000191734	0.00129626	-0.00160942	-0.00307891	-5.81e-05	0.275887	2.41995	-0.0010151	4.68138	3.26726	-0.00175514	0.249988	0.34341	-0.00268274	-0.00105761	0.00074846	7.89e-06	2.33509	1.23684	-0.000705202	-0.00249381	-0.000722891	0.000604815	0.0253973	0.00135301	1.38101	1.70387	0.280122	0.325236
CR_176_1_mono_cd45	20.4141	18.2424	R	176	naive	classicalmonocyte	4.21183	0.362602	-0.00400558	0.00445926	2.69511	-0.00300455	0.764824	0.208095	0.0012978	2.52598	0.00161622	0.000483104	3.73772	1.32976	-0.00267803	0.00166335	3.70043	3.5404	-0.000992058	0.00105759	0.000442236	3.51303	-1.88e-06	1.81845	0.919735	3.04009	0.301989	-0.00343886	2.65467	0.00131406	0.00555478	3.44627
CR_176_1_mono_cd45	38.8711	-4.70988	R	176	naive	macrophage	4.3208	2.06674	-0.00210283	-0.000705635	0.000425779	5.79e-05	-0.0014985	-0.00315652	0.388178	0.641489	9.08e-05	-0.000280051	1.78059	0.50222	0.00380963	0.0041545	-0.00273923	3.94238	0.244361	0.00123159	-0.00114109	0.207703	-0.00141238	-0.00292816	0.16722	3.0974	-0.00191615	0.394674	2.86395	0.500979	2.54684	0.00172417
CR_176_1_mono_cd45	7.94229	-2.58529	R	176	naive	Tcell	4.8005	-0.0011606	-0.000838987	0.00121409	0.00289253	-0.00114331	0.00075909	-0.00317676	-0.000408932	2.49729	-0.00185429	5.47011	3.08152	-0.00457725	0.03919	0.000892555	0.546056	0.00165488	-0.00124879	-0.00138205	-0.00292842	-0.00241565	-0.00117359	-0.001494	-0.00151784	0.324286	0.438055	0.0030421	1.26237	0.000813752	0.611057	0.18101
CR_176_1_mono_cd45	-13.6741	-10.4915	R	176	naive	Tcell	4.615	0.657575	0.0011546	0.00289097	-5.29e-05	-1.07e-05	0.000164521	-0.00255065	-0.00440616	1.69225	-7.7e-05	5.15969	1.98321	0.00101686	-0.00188381	1.37779	-0.0028437	0.187499	0.648894	0.822334	2.36704	1.54389	0.000746725	-0.000318213	0.433678	0.000563562	-0.00132304	-0.000231015	1.22121	-0.00024313	1.20877	-0.0013104
CR_176_1_mono_cd45	-37.5663	-14.7145	R	176	naive	others	3.36814	0.497608	0.0739326	-0.00314611	0.0888829	-0.00186096	0.0333938	0.134395	0.00515647	5.977	0.552983	1.91708	2.53724	-0.00241628	-0.000257022	-0.00211296	-0.00195074	0.0651539	0.345109	4.66101	-0.00021003	1.60589	0.487107	0.00203913	0.515644	0.708119	4.25301	0.145684	-0.00154975	0.000984594	0.110177	3.50277
CR_176_1_mono_cd45	6.44417	-8.22045	R	176	naive	Tcell	3.78874	0.932744	0.000378642	0.000536748	1.10976	-0.000222692	0.497076	-0.00213473	0.00407939	2.30551	0.00129405	4.89371	2.23052	0.349068	0.000557003	0.300459	0.00214247	1.11971	-0.000328801	0.00160636	-0.00426481	0.798125	-0.00228845	-0.00113814	-0.000716072	-0.00277892	0.620758	-0.00122183	0.0491802	-0.000171076	1.03327	0.000884003
CR_176_1_mono_cd45	-0.408714	23.6712	R	176	naive	Tcell	3.93046	-0.00316274	0.00267843	0.000712364	0.34756	-0.00124841	0.000512037	0.00330826	-0.000201406	0.0033011	0.00265465	3.92125	1.23416	0.686253	-0.00176571	-0.00480064	0.00562208	0.192214	-0.00204919	0.576527	0.116735	-0.00109103	-0.000886776	0.0493799	0.0567695	0.137764	-0.00436795	0.00197173	0.0837022	0.000836377	0.000831288	0.0022067
CR_176_1_mono_cd45	-11.1298	-27.9784	R	176	naive	NK	3.57093	0.446968	0.703515	-0.0016165	0.0765253	-0.00224803	0.0022296	-0.00163229	0.00359979	3.79528	0.00488586	0.467755	3.80672	0.0269967	0.00109001	0.0535744	-0.0022145	0.00579998	2.94235	0.793026	1.27498	4.16788	0.932744	-0.00139265	0.095455	0.745888	0.000167395	0.00302987	1.09107	0.000844805	1.2069	2.09515
CR_176_1_mono_cd45	-13.6942	-6.38042	R	176	naive	Tcell	3.86765	0.00175954	-0.00254056	-0.00433644	-0.00128826	0.000814969	0.0014111	0.000476506	0.00286887	1.93726	0.000358859	5.27464	3.28226	0.00162428	-0.00278	0.0545729	1.05395	-0.00149232	0.895865	0.000556445	2.20787	0.044785	0.000136479	-0.00505902	0.463973	0.567967	0.0014863	0.0025236	0.870442	-0.00160586	1.58091	2.08946
CR_176_1_mono_cd45	33.2894	-1.80936	R	176	naive	macrophage	4.45746	0.00249433	0.00270851	-0.00177435	0.877834	-0.00127409	0.000143382	-0.00131733	0.289921	1.9736	-0.00164328	1.84437	3.89171	-0.00594196	-0.000552187	0.936826	1.00556	4.29337	-0.00137651	2.02964	0.160707	-0.0033706	-0.00080972	0.00194428	0.192803	3.5331	0.00166904	0.000730483	4.36411	0.00346637	0.000435952	0.000890565
CR_176_1_mono_cd45	-4.62991	-39.045	R	176	naive	NK	4.81596	1.0053	-0.00337529	0.00116134	-0.00236688	0.00086632	-0.000394406	0.000686715	0.198102	-0.00115897	0.000866707	-0.00128189	0.314966	-0.000704982	0.00373057	0.141131	-0.00260446	0.740302	2.95215	0.222363	1.97741	4.70503	0.000350915	0.000264981	0.799322	0.158733	-0.000815096	0.00169961	1.13367	0.0016591	3.10394	1.41207
CR_176_1_mono_cd45	0.632082	27.7414	R	176	naive	Tcell	4.32449	-0.00184049	0.0259971	0.671569	0.00473493	-0.0024827	-0.000959657	-0.00125433	0.000911413	0.00167933	0.00487391	4.68266	1.05792	3.73e-05	0.000469421	0.254639	0.0449848	0.618588	0.834803	0.00277724	-0.00238158	1.20899	-0.000586773	-0.000627478	0.00183951	0.263732	-0.00195796	-0.00274961	0.329789	0.203787	0.989328	0.000937689
CR_176_1_mono_cd45	-2.69078	-21.3081	R	176	naive	NK	3.9983	1.05904	0.0105998	0.00406538	0.197317	-0.000534798	0.00180718	-0.000450766	-0.00343284	3.00162	-0.00112744	1.91038	3.2315	0.00177286	-0.00017826	0.722799	0.000140068	1.5674	-0.0022204	0.457475	2.60968	3.5585	-0.000953625	0.00152201	-0.000426668	0.764212	-0.000206263	0.0017868	0.715397	-0.00154255	1.90369	1.17891
CR_176_1_mono_cd45	12.5989	-0.54004	R	176	naive	Tcell	4.22354	-0.00140464	0.00146172	0.389664	-0.0016702	-0.00316872	0.214355	0.395786	0.129042	2.95554	0.00249968	4.81136	2.96367	-0.00119275	0.000387076	0.124875	-0.00376908	0.322957	-0.00464152	-0.000718689	0.0900781	0.734073	0.292607	0.000753803	-4.01e-05	-0.00294772	0.000912265	0.00119208	-0.00211485	0.00466887	0.639345	-0.00336282
CR_176_1_mono_cd45	18.2023	18.1159	R	176	naive	classicalmonocyte	4.03339	-0.000267439	0.000802821	0.00418494	1.90247	0.00287175	-0.000813247	-0.00079074	0.00219895	3.37282	0.0365918	-0.000701822	4.57696	0.526181	-0.000138844	0.469374	2.90565	3.03292	0.000903413	0.418295	-0.00244832	3.48055	0.212986	2.65268	-0.00142264	3.20833	0.219239	-0.000352845	2.42544	0.000709276	0.420131	3.21089
CR_176_1_mono_cd45	-1.66811	27.2513	R	176	naive	Tcell	3.67302	0.00262212	0.000549391	0.00295823	-0.000811761	2.94e-05	0.00199226	-0.0014613	0.00386665	0.0627588	0.135981	3.82055	1.33706	0.0013635	-0.00405765	-0.000107065	-0.00336999	0.002	0.000882007	-0.000121573	0.00058038	0.879251	-0.00121926	0.000478861	0.00268997	0.267209	0.00164806	0.000103025	-0.00236599	2.06079	0.323147	0.00306323
CR_176_1_mono_cd45	-4.13532	-20.8433	R	176	naive	NK	4.15431	0.375886	0.000826506	0.263152	0.644784	0.00184334	0.0471825	0.00184447	0.162484	2.60965	0.00150365	1.35112	3.39166	0.0024384	0.467395	-0.0018986	1.29227	1.12054	0.288386	1.36242	1.70753	3.62668	0.852805	-0.00141338	-0.00308624	0.495477	0.831	0.131223	0.804699	-0.0010778	2.74036	1.48318
CR_176_1_mono_cd45	6.85671	-12.0369	R	176	naive	Tcell	4.15559	0.267209	-0.00124901	0.00187509	1.04321	0.00123138	0.318774	0.000978152	2.21e-06	2.9627	0.736412	5.21153	2.80615	-0.00549459	0.000703854	0.584879	-2.31e-05	-0.00162184	0.00214198	0.581815	-0.000404757	2.85479	-0.00135639	0.0615611	0.343977	-0.00088292	0.00214989	-0.00236493	0.00332888	-0.000236484	-0.00492563	0.00020142
CR_176_1_mono_cd45	5.33195	-5.50397	R	176	naive	Tcell	3.61617	1.36348	0.000200009	0.00157417	0.418111	0.00450858	0.00216115	-0.00016972	0.263346	2.21342	-0.000765307	4.30707	2.25363	-0.000432549	0.143309	0.00494976	0.00218965	-0.00131628	0.000634601	-0.00361443	0.00094307	1.51181	-0.00160952	0.000943972	0.00108243	0.788964	-1.23e-06	0.00519998	0.00206926	0.00168594	0.552119	0.412778
CR_176_1_mono_cd45	14.4086	6.37511	R	176	naive	Tcell	4.28151	-0.00441166	0.0025677	0.00236491	-0.00286417	-0.00138136	0.00438607	1.28077	1.67e-05	1.95938	0.000745888	5.10643	3.40232	0.00230008	0.064156	0.000973198	0.00210901	-0.00012347	0.490138	-0.00215493	-0.000252656	0.597422	-0.000809201	-0.00047271	-0.000979793	0.0611619	0.00117184	0.00266229	0.018399	-0.00022948	0.772913	0.074531
CR_176_1_mono_cd45	13.305	-7.31974	R	176	naive	Tcell	3.79526	1.41308	0.000649588	-0.00442158	0.00434221	0.000867127	-0.000746307	-0.00128487	0.00107015	2.92638	0.000999769	4.28946	3.73907	0.0199987	0.00383658	-0.000272392	-0.00081519	-0.00154326	0.176482	1.1081	0.477631	0.00238773	-0.00231779	-0.00143599	-0.00204865	0.0948577	0.00166986	-0.00306698	1.82456	-0.00138428	1.14667	0.475121
CR_176_1_mono_cd45	21.2842	-17.9927	R	176	naive	Bcell	3.75494	1.45644	1.81439	-0.00239886	-0.00179351	0.000473148	0.000253816	-0.0025558	0.143111	3.78739	0.0827057	2.1157	4.23668	-0.00433529	-0.00199168	-0.00299064	0.521973	2.07151	-0.000925606	0.0675486	0.537711	1.00311	0.000925392	0.00126795	1.31573	1.23866	0.260639	0.00152954	4.51072	0.00275715	0.315347	0.00359412
CR_176_1_mono_cd45	-0.43082	29.3312	R	176	naive	Tcell	4.418	0.178845	-0.000855996	0.00106645	-0.00105237	0.000899391	-0.000963427	0.894605	-0.00115097	1.50641	0.000796041	4.63737	0.825865	-0.000706264	-0.00100793	0.896985	0.659208	0.000285673	-0.000122817	0.000709907	0.000513706	0.00155676	0.00410378	0.208878	0.00120001	-0.000140952	0.00034483	0.375886	-0.00179197	-0.00159527	1.11771	0.000543477
CR_176_1_mono_cd45	18.4874	13.9969	R	176	naive	classicalmonocyte	3.99658	0.854247	-0.0011235	0.00269595	3.31277	0.227239	6.74e-05	0.000249619	-0.00171263	2.6188	-0.00329433	1.28664	3.36983	-0.00242543	0.421966	0.31268	3.22434	2.74669	-0.00105645	-0.000465013	0.750064	4.31921	0.784287	1.4529	0.512119	3.04746	0.162681	0.00394412	1.79633	0.000956125	0.605682	4.61449
CR_176_1_mono_cd45	6.89801	9.58445	R	176	naive	Tcell	3.54092	0.0117997	0.478348	-0.000140971	0.283199	-0.00374415	-0.00135042	0.000166243	-0.000926404	1.51071	0.00194432	4.62761	1.8063	-0.000116491	-0.00218837	-0.00198142	0.301606	0.000355808	0.353774	0.000372532	0.0015169	0.00257501	-0.00212449	-0.00347329	0.0195988	-0.00110506	-0.00285826	0.00302084	0.316871	0.000744266	0.646594	-0.000784626
CR_176_1_mono_cd45	-5.1781	6.85019	R	176	naive	Tcell	4.3001	0.61424	0.00266148	0.000453606	0.374392	-0.000374564	0.598942	0.707802	0.000475874	2.70192	-0.000746834	4.78772	3.03134	0.000413499	0.00525879	-0.00167227	0.00158429	0.00211123	2.22057	0.634385	-0.00216956	-0.000311979	0.00119562	-0.00253945	-0.00196928	0.177664	-0.000590731	0.382225	0.25522	0.00313333	0.819975	-0.000344643
CR_176_1_mono_cd45	8.97097	4.25735	R	176	naive	Tcell	3.85014	-0.000262324	0.733917	0.000535435	-0.000538127	-0.0011553	-0.000375054	-0.00012676	0.00126371	2.47778	0.000945234	4.38454	2.60429	-0.00136519	0.00533	-0.00346343	0.000260144	0.945765	-0.00175874	0.00214432	0.000489999	0.101028	0.000966066	0.000902472	0.606187	0.00173093	-0.00121236	0.000345403	0.0243976	-0.000148297	0.195944	7.17e-05
CR_176_1_mono_cd45	-15.0716	-5.16146	R	176	naive	Tcell	4.57791	0.0209985	-0.00210887	-0.00196513	0.030995	-0.000572108	0.00639994	2.13e-05	0.000627923	2.50169	0.00334282	4.69738	3.17974	0.00325546	-0.00287724	0.485144	-0.000167119	0.00387268	0.635047	0.00156847	1.92276	-0.000897635	0.150432	-0.00109438	-0.00161456	0.00157612	-0.00409812	0.00119119	0.197513	-0.000133269	1.36827	-0.000134209
CR_176_1_mono_cd45	32.0779	12.6415	R	176	naive	classicalmonocyte	4.30914	2.47561	0.000761983	0.00124267	3.41056	-0.00257582	-0.00264193	0.663935	0.0479816	-7.69e-05	0.00130521	-0.000789558	3.39142	0.555057	0.47978	-1.04e-05	3.41983	3.61025	0.0219982	-0.000456075	-0.00368817	3.30311	0.113953	1.44774	1.15484	4.26713	-0.000206848	-0.00076429	4.24861	0.000999993	1.18295	3.73943
CR_176_1_mono_cd45	3.22174	5.13629	R	176	naive	Tcell	3.9276	0.969184	-0.000231513	0.298928	-0.00112872	0.369158	-0.00332886	0.00224434	-0.00125417	2.03377	-0.000651534	4.98777	1.507	0.000249439	-0.000653912	0.805742	0.00178657	0.00128542	0.283392	-0.00362456	0.000161536	0.140537	0.330737	-0.00114707	0.00150697	0.00521728	0.16051	0.000396105	0.00147457	0.00239524	-0.00109005	0.239698
CR_176_1_mono_cd45	10.1772	-1.15796	R	176	naive	Tcell	3.97692	0.00184573	-0.00065653	0.00350902	-0.000787173	0.00423598	0.00117973	-0.00359919	-0.00241194	2.57576	0.378684	4.60085	2.96749	0.305238	0.00400327	0.0303953	0.433678	0.594886	-0.00070997	-0.00030589	0.00126846	-0.00212818	0.000439567	-0.00192514	-0.000772446	0.230162	0.00146007	0.000403754	0.17727	0.00447591	0.00104004	0.163866
CR_176_1_mono_cd45	-9.86748	-32.5492	R	176	naive	NK	4.43964	1.07833	-0.00143864	0.000348188	0.00361758	0.00196615	0.124081	0.000258538	-0.00275554	1.49434	-0.0011837	0.407434	2.23822	0.00343926	0.0012787	-0.00152233	-2.23e-05	0.00138462	2.57506	1.61771	2.48915	4.57853	0.283199	0.000514167	-0.000680516	0.00356154	-0.000278181	0.00130151	0.0459838	-0.000594554	2.95772	1.55761
CR_176_1_mono_cd45	-33.5957	7.32301	R	176	naive	Tcell	5.19277	0.0577679	0.00160031	-0.00137832	-0.00221918	0.000179517	0.000141512	0.000368482	0.000388909	0.000175978	0.000764699	4.72797	-1.61e-05	-0.000361628	0.00076446	0.000966174	0.00259818	-0.00198041	-0.00199652	-0.00235415	1.59823	1.48989	0.00243043	-0.00467134	5.3e-05	0.00350007	0.33339	0.00160593	0.388735	-0.00220266	1.76187	-0.00145468
CR_176_1_mono_cd45	-6.14822	8.10534	R	176	naive	Tcell	4.08177	0.925227	0.00203425	0.000545155	-0.00370105	0.00162696	0.00157005	-0.00181956	-0.00171233	2.46847	-0.00279393	5.00528	2.89212	0.00251449	0.00150584	0.00026153	-0.00182906	0.0267968	2.56801	0.00107314	-0.00466942	0.247466	-0.000149171	-0.00177847	-0.000551028	-0.00158738	-0.000944909	-0.000514519	-0.00263904	0.0741321	1.08077	-0.000980009
CR_176_1_mono_cd45	13.8234	2.86774	R	176	naive	Tcell	4.22672	-0.00149703	-0.00160638	-0.00248549	-0.000131384	-0.001295	0.00297034	-5.68e-05	-0.0023959	2.13435	-0.00147369	4.79362	2.73132	0.000675636	0.00177147	-0.00236624	0.0011163	0.288194	-0.00260564	0.00148014	-0.00169961	0.00470722	0.0691449	-0.00258779	-0.00159629	-4.96e-05	0.000459865	-0.000926479	-0.000867181	0.00420705	1.11759	-0.000214913
CR_176_1_mono_cd45	4.9294	-10.371	R	176	naive	Tcell	3.93777	0.266823	0.82086	-0.00113331	0.798425	0.00423948	-0.000202507	-0.0015438	0.00113339	2.73005	0.000598773	4.9568	3.79194	0.440423	0.00251	0.55937	0.179829	-0.000242635	0.404296	0.688661	0.704151	2.04085	0.321246	0.00178628	0.234252	-0.0011636	1.38e-05	0.000334045	1.75551	-0.000702784	1.63866	0.600292
CR_176_1_mono_cd45	-2.03954	18.6948	R	176	naive	Tcell	3.77899	-0.000545971	0.373458	0.00121067	0.116139	0.000581667	0.00119532	0.00214916	0.00373501	0.328652	0.000623666	4.37625	0.862152	-0.00146244	0.00135643	0.177861	0.00138104	-0.00141928	1.85e-05	-0.00244165	0.429841	1.41785	0.000594947	-0.00077212	0.165444	0.00303908	0.00240634	0.000349261	0.0020536	0.0583669	0.000463872	0.693947
CR_176_1_mono_cd45	-9.04017	-38.7263	R	176	naive	NK	5.48154	1.53807	-0.00351169	-0.00113566	-0.00293477	0.000686196	0.00203959	0.00319304	0.00105448	-0.00171822	-0.0026497	0.000323932	1.92733	-0.00293269	0.00121544	0.469914	-0.0023178	1.66155	3.91511	0.00375874	3.16995	5.02868	1.6235	0.00214243	0.00341491	-0.000801742	0.00177366	0.001886	-0.000812506	-8.04e-05	3.54615	2.06758
CR_176_1_mono_cd45	14.09	6.59363	R	176	naive	Tcell	3.95378	-0.000119208	-0.00236764	0.000257402	-0.00119495	0.0016841	0.000548376	1.34937	0.0617607	1.7002	0.00127133	5.45789	3.10697	-0.00186205	0.00135519	-0.00152867	-0.00171528	-0.00159022	-0.000532728	0.00444887	-0.00169128	-0.00198975	0.00138607	-0.00127293	0.00139552	-0.00304143	-0.00308483	-0.00303256	-0.00220015	0.00173244	-0.00294009	0.00125226
CR_176_1_mono_cd45	22.531	13.3633	R	176	naive	classicalmonocyte	4.20722	1.49682	0.0575682	0.0016308	2.46371	0.000192832	0.553675	0.959063	0.488534	2.34331	0.137566	2.41486	3.8075	0.00078433	0.185927	1.21271	4.06358	3.95286	-0.000560153	-0.000339488	-2.62e-05	3.27875	1.21129	2.18574	1.62578	3.91006	0.839761	-0.00400311	2.7832	0.264312	0.00132799	4.24968
CR_176_1_mono_cd45	-13.7027	-11.8737	R	176	naive	Tcell	4.21887	-0.00042399	0.00203015	-0.00190537	0.00316582	-4.44e-05	-0.00236997	-0.0035882	-0.00299374	2.15344	-0.000339403	4.82639	2.63383	0.533002	-3.49e-05	0.415906	0.0471825	1.91696	0.26605	0.00429908	2.1637	2.24138	-0.000185089	-0.00103731	0.000790157	0.000684258	0.00290092	0.00205101	0.920422	0.0657526	0.826306	0.843832
CR_176_1_mono_cd45	-13.0261	-9.76087	R	176	naive	Tcell	4.76641	0.946844	-0.00150236	-0.00121583	0.327703	-0.000435917	0.000876038	0.00193553	0.234252	1.46314	-0.00352138	5.13696	2.91131	0.00101674	0.0573685	-0.00326323	0.00176654	0.340578	1.07821	1.2237	3.59971	1.80968	0.000596914	0.000447081	0.558508	0.0157993	0.29529	0.00157732	-0.00102643	0.000823518	0.758691	0.498319
CR_176_1_mono_cd45	26.8457	26.0464	R	176	naive	classicalmonocyte	4.26317	1.66147	1.48e-05	0.0677482	3.72058	-0.00236542	0.00321394	0.00101985	0.61675	1.47998	0.00453349	0.000247299	3.45614	0.542409	0.000613743	-0.00280885	4.45449	4.47144	-0.000542213	-0.000100842	0.00169368	4.17177	-0.00129591	2.74631	-0.00016668	3.5254	-0.00338845	0.00302438	1.13402	0.00356239	1.15782	4.65428
CR_176_1_mono_cd45	18.8133	29.4586	R	176	naive	classicalmonocyte	3.79347	0.0866914	0.00154625	0.00186517	3.32585	-0.000141545	0.222168	0.430389	-0.00219468	-0.000202366	-0.000712495	-0.00443115	3.30966	0.044785	1.17497	-0.00119091	4.12636	3.00773	0.00113494	0.000283576	0.00238265	4.26399	-0.000121531	1.92824	-0.00049951	3.76034	-0.00238509	0.333579	1.19952	-0.00319021	2.39183	3.0974
CR_176_1_mono_cd45	12.7291	5.32764	R	176	naive	Tcell	4.63463	7.06e-05	0.00285027	-0.00273951	0.492097	-0.0027804	-0.00162859	-0.000396602	-0.00269184	1.82827	0.142319	4.8211	2.53207	0.201631	0.000341387	0.00121171	4.03e-05	0.00289484	0.0860936	0.000663284	-0.000379226	-0.000182709	0.000833136	0.00141073	-0.00168421	-0.00190837	-0.000921564	0.000844695	-0.00342078	0.00356199	0.732512	-0.00152537
CR_176_1_mono_cd45	-5.63695	-33.3184	R	176	naive	NK	3.54495	0.97646	-0.00371408	-0.00100564	0.173134	-0.00300801	0.0135996	0.00130454	-0.00182717	-0.00146266	-0.00183084	2.09868	2.95757	0.00275696	-0.000842258	0.978833	2.53e-05	0.00244316	1.73518	0.408171	1.81921	2.17668	0.00304156	-0.000956859	0.00336149	-0.000439122	0.606355	0.00247223	0.399119	-0.000422216	2.52881	1.81864
CR_176_1_mono_cd45	13.8202	-4.16911	R	176	naive	Tcell	4.17272	-0.00181231	0.0725364	0.00120224	0.628581	-0.00108857	0.249988	-0.000475395	0.80738	2.56905	-0.000870836	5.32603	2.94195	0.20457	-0.000637183	0.00255173	0.0253973	-0.00404928	0.00079999	1.37684	-0.0014003	-0.000948427	0.0607626	-0.00401156	-0.00146921	-0.000969488	0.560059	0.000257434	-0.00210555	0.00198458	0.455848	0.00086605
CR_176_1_mono_cd45	13.456	4.15481	R	176	naive	Tcell	4.0795	0.620591	0.16722	0.000741164	0.533002	-0.00349378	0.512825	0.528457	0.0008677	3.15665	0.306002	4.84077	1.75383	0.368971	-0.00286372	0.00149422	0.149641	0.0980429	0.000113316	0.00616846	0.00135632	0.0011983	-0.00138372	0.00159416	0.280699	0.00173393	0.000395606	0.00230351	1.09179	0.00108243	1.57131	0.0026356
CR_176_1_mono_cd45	-0.284207	14.987	R	176	naive	Tcell	3.78734	0.00165781	0.137566	-0.00194602	-0.00216288	-0.00194566	0.00166707	-0.00175261	0.00224074	0.871297	0.00115552	4.80154	1.03441	-0.00080561	0.311536	-0.000422041	-0.00283009	0.641489	0.00320962	0.00439635	0.0016556	1.74302	0.00145413	0.330737	-0.00234216	0.00288968	0.000197697	-0.00180036	-0.000910924	-0.00123444	0.319344	0.278005
CR_176_1_mono_cd45	-8.65288	-8.92552	R	176	naive	Tcell	4.20274	-0.000405946	-0.00229961	0.00239191	0.170572	-0.00257496	-0.00027051	-0.00078026	-0.000270982	2.71916	0.000484264	5.47472	3.22208	-0.0022669	-0.00270334	-0.00197928	0.531081	-0.00103824	0.333958	0.380548	1.51893	1.95323	0.00212963	0.000489168	0.131223	0.0235978	0.231136	-0.000236025	0.0962513	0.135386	-0.000606143	0.00288074
CR_176_1_mono_cd45	-28.783	19.4224	R	176	naive	Tcell	4.18266	-0.000135383	8.48e-05	0.362039	0.465775	-0.00177	-0.000454314	0.705739	-0.000684913	1.77822	0.000114825	4.30427	-0.000924277	0.114351	0.340011	0.00155317	0.142913	0.380548	1.16341	0.00142068	-0.00197624	-0.000671285	4.75e-05	0.000436854	0.00102436	0.00427898	0.0010716	-0.000282998	1.75813	-0.00327793	0.564189	-6.11e-05
CR_176_1_mono_cd45	17.3545	-6.80378	R	176	naive	Tcell	3.88713	1.23684	0.000309885	0.00397721	0.00217281	-0.00156953	0.00153306	0.40688	0.0952559	3.12843	0.00230373	5.07393	3.23996	0.464694	-0.00092304	0.849193	0.0019304	0.000561313	-0.00195443	0.00127276	0.0850973	-0.000259252	0.00232194	-0.00149551	0.187303	0.0872891	1.68997	0.00208216	1.01482	0.3332	1.17214	0.489425
CR_176_1_mono_cd45	-5.4077	7.80237	R	176	naive	Tcell	4.59448	0.03919	0.000448667	0.805444	0.00105441	-0.000155787	-9.77e-05	0.003173	0.09864	2.62807	0.818499	5.03443	3.06549	0.0017017	0.00154948	0.000841572	0.0679477	0.082307	2.79681	-0.00121513	2.97e-05	-0.0024078	2.35e-06	-0.00125013	-0.000493705	-0.00065342	-0.00211401	-0.00147269	0.000828175	-0.000654483	0.585899	0.280507
CR_176_1_mono_cd45	6.914	2.86818	R	176	naive	Tcell	3.88645	0.182977	0.00211401	-0.00256546	0.000218006	-0.00286769	1.12395	-0.00340684	-0.00310947	2.31338	-0.00234738	4.51853	2.63853	-0.00192787	-0.00320443	-0.00190994	-0.0013797	0.00180656	0.000817856	0.000128046	0.000199745	0.700332	0.162681	-0.000426719	0.00519463	0.000687222	-0.0022016	-0.00203063	0.660513	0.00133385	0.1613	-0.000107174
CR_176_1_mono_cd45	-3.92136	-21.0247	R	176	naive	NK	3.67928	0.00118246	-0.000905263	0.221973	8.21e-05	-0.000823997	0.101028	0.645442	0.371963	2.6474	0.000615712	0.875279	3.58732	0.679814	-0.000364552	0.538756	1.05432	1.52294	0.000183903	1.07577	1.55656	3.80288	0.803058	0.550561	-0.000290424	-7.16e-05	0.00406954	0.000655654	-0.00031735	0.246884	2.27712	1.96632
CR_176_1_mono_cd45	-0.240091	12.9804	R	176	naive	Tcell	3.72521	0.176286	0.00223186	-0.00196362	0.00222327	-0.00430082	0.453495	0.764365	0.00302769	1.34655	-0.00260105	5.13785	2.38524	0.000544992	0.000504885	0.402448	0.275309	0.169586	-0.00115819	0.690906	0.00310848	2.56386	-0.00407848	-0.0031784	-0.00126911	0.00119166	0.000974889	-0.000869698	0.00122638	-0.00091389	0.526356	-0.00172481
CR_176_1_mono_cd45	-4.87228	16.1748	R	176	naive	Tcell	4.79499	5.11522	4.23659	0.101426	0.0425871	-9.59e-05	1.55429	0.000791422	0.00192603	1.50302	0.00259508	3.1932	1.28879	0.00257845	0.528807	-0.00186739	0.281084	-0.000900707	0.0037896	0.00131744	-0.00136401	0.00018172	0.0011458	0.0015248	0.794978	-0.001155	0.299694	-0.00111138	0.152212	0.000898894	0.00182337	5.04906
CR_176_1_mono_cd45	-8.77258	-25.9097	R	176	naive	NK	3.35366	0.350386	-0.000904405	0.00178933	0.0751293	0.0037067	0.141527	0.000430428	0.000102118	2.53223	0.00919987	0.595056	3.4222	0.189071	-0.0043912	-0.00163509	0.00244199	1.49963	1.62509	0.64873	0.567967	3.14113	-0.00138145	-0.000848711	0.000917641	-0.00614072	-0.0027746	0.0793168	0.0335937	0.00123476	0.495832	-0.00256836
CR_176_1_mono_cd45	-8.86578	-22.0108	R	176	naive	NK	3.77984	-0.000733353	0.000488825	0.00164572	-0.00178834	0.001438	0.000483682	-0.000395023	-0.00112073	3.16216	-0.000637456	2.4809	3.77638	-0.000883342	-0.000479263	0.000340918	-0.00537771	1.21151	0.675616	1.563	0.824836	4.13237	0.657902	0.00179464	0.0149994	0.536317	0.142913	0.00543663	0.448602	-0.00123598	2.67613	1.66645
CR_176_1_mono_cd45	-2.65849	9.16955	R	176	naive	Tcell	4.58097	0.52285	-0.000156712	0.00218975	-0.00384358	-0.000884846	0.000403985	0.315919	-0.000997111	2.54893	0.118721	4.41727	3.05916	0.00220546	0.00134352	0.314776	-0.00132411	-0.0027748	2.52261	-0.000157396	0.00261971	0.00109819	-0.00038567	0.00114177	0.0255972	0.0012573	0.000131641	-0.00112524	0.00187926	1.64224	0.503637	-0.00285136
CR_176_1_mono_cd45	-35.2661	-13.4808	R	176	naive	others	4.09053	1.94855	0.958127	0.244361	0.448602	-0.00293547	0.250182	0.00145732	-0.000167199	5.8645	0.339444	2.19065	2.74103	0.298354	0.00209828	0.000767319	1.10237	0.298545	0.000558646	4.86074	0.000236343	2.15422	1.20712	0.00591375	-0.00198441	-0.000923082	5.15644	0.691386	3.2652	0.00039978	0.0010384	3.35722
CR_176_1_mono_cd45	-5.72118	4.61377	R	176	naive	Tcell	4.22268	1.94323	0.00149329	-0.00133403	0.19457	-0.00304201	0.00132307	0.545882	-0.00160831	2.95531	0.000281476	4.92169	3.68953	-0.0024183	0.218654	0.00156978	0.000217223	1.02516	2.3753	1.47963	1.23577	0.15893	-3.62e-05	-0.00187498	0.433495	0.0199987	0.370093	-0.00277512	-0.00243877	0.00122513	0.1532	0.000388724
CR_176_1_mono_cd45	-3.11888	1.84961	R	176	naive	Tcell	3.53421	0.00149836	0.00210893	-0.00400073	-0.00213982	0.00173237	0.000308199	-0.00374082	-0.000454998	2.50517	0.00141763	4.14592	3.16678	0.000733839	-0.00255653	0.327324	0.380921	0.000386895	2.06459	0.321626	-0.000278262	-0.00238727	-0.00190636	-0.00138675	-0.00183082	0.00115203	0.450778	0.002755	1.38827	-0.00406636	0.00102281	-0.000402049
CR_176_1_mono_cd45	-1.1196	-13.067	R	176	naive	Tcell	4.36203	0.393376	0.353398	-0.00165681	0.0878868	0.00139786	0.00206545	0.495121	0.00019802	3.29006	-0.000992767	4.94549	3.60287	-0.00225186	0.00103155	7.62e-06	5.21e-05	0.151421	-0.00157456	0.000282427	1.26603	2.31067	-0.00221	0.538582	0.255608	0.000255156	0.374952	-0.000507508	1.53585	2.22451	0.00210068	0.17274
CR_176_1_mono_cd45	16.88	-9.80469	R	176	naive	Tcell	3.69972	0.940626	0.195159	2.68e-05	1.36588	0.000402879	0.00488706	0.824248	0.00254419	5.4416	0.260832	4.69593	3.64622	0.0970476	0.00185595	0.877408	-0.00138894	0.689623	0.109382	1.82034	1.43736	0.839761	1.47547	-0.00032489	0.0241976	0.487286	1.87819	-0.00205551	1.24941	0.00034862	0.318964	2.69082
CR_176_1_mono_cd45	9.44694	0.851964	R	176	naive	Tcell	3.49607	0.359975	-0.00178619	-0.00065223	0.326754	0.00939987	0.00245654	0.836992	-0.00211317	2.35763	-0.000553935	4.68362	2.96026	0.133007	0.0015173	-0.000531253	0.00040918	0.177664	0.441879	0.00471104	0.528632	9.13e-05	0.0293958	-0.0031529	0.951288	0.603326	0.000126126	-0.000510426	0.00322774	-0.00345044	0.000622708	0.507529
CR_176_1_mono_cd45	-7.36917	-12.5883	R	176	naive	Tcell	3.69171	0.00108526	-0.000526297	0.000660398	1.25364	0.00123076	0.000869128	-0.000841009	-0.000969077	2.7428	-0.00248714	4.6379	2.83964	0.00439301	-0.0027823	0.043786	0.00153412	1.14019	0.000266857	0.00155514	2.34285	1.68173	0.109581	-0.00145632	-0.00405328	-0.00244159	-0.00180526	-0.002951	2.63771	-0.00226911	0.721384	0.150234
CR_176_1_mono_cd45	14.0579	2.10618	R	176	naive	Tcell	3.85453	1.55559	-0.00179726	0.00173083	-0.00167487	0.00215868	0.179632	0.0241976	0.00182355	2.58693	0.00152017	4.34296	2.504	0.00100701	-0.000798282	0.62009	0.00119828	-0.000236356	0.46235	0.000360993	-0.00287074	-0.00105421	-0.000189226	0.00118071	0.232889	-0.000395437	0.805295	0.000350355	-0.0003587	-0.000414191	1.73299	0.00288591
CR_176_1_mono_cd45	-6.16212	4.57676	R	176	naive	Tcell	3.82633	1.55056	0.42325	-8.72e-05	0.00162549	0.000434832	0.0010096	-0.00209723	0.000347891	2.11222	0.000978001	4.85372	2.76414	0.425265	-0.00168085	0.166036	0.507529	-0.00078551	1.82714	0.227629	-0.000213489	1.10285	-0.000942083	0.00137119	-0.000554883	0.000805321	-0.000695333	0.0013713	0.170966	-0.00149445	-0.00310836	-0.00402464
CR_176_1_mono_cd45	-22.07	-6.06271	R	176	naive	Tcell	4.94736	1.19243	0.00306447	3.5e-05	0.140537	-0.00342522	-0.00111459	0.00118129	-0.000108582	3.14492	-0.00257551	6.00275	0.000783024	-0.000727584	0.00016879	0.000921269	0.000979596	2.15742	1.67697	-0.00342541	1.86859	1.2652	-0.00330299	-0.00103406	0.0998341	-0.00213045	0.99974	-0.000531798	0.0207985	0.00195656	3.79296	1.38582
CR_176_1_mono_cd45	4.65308	5.35024	R	176	naive	Tcell	3.57899	0.915739	-0.000542482	-0.00301427	0.1816	-0.00120004	-0.00203968	-0.00123206	0.000202351	2.01801	-0.000466258	4.04609	2.67446	-0.00307855	0.00176183	-0.0033735	0.182977	0.00138235	0.000808952	0.904934	0.0647547	0.661492	-0.000699168	0.000377443	0.000745383	0.0884845	-0.0003729	2.97e-06	0.0493799	0.00241852	0.707326	0.0016072
CR_176_1_mono_cd45	-1.5227	-18.4862	R	176	naive	NK	3.797	0.180813	0.00242159	-0.00205887	-0.000633872	-4.22e-05	-7.44e-05	0.00115597	0.00212791	2.78829	0.00209405	2.39393	3.38832	-0.00167646	0.00177635	0.000446873	0.42728	0.0011172	-0.00154023	1.10488	1.90625	3.21939	-0.00193409	0.00183195	0.0427869	0.140933	0.00188525	-0.000100629	0.699854	-0.00102815	1.71877	0.0131996
CR_176_1_mono_cd45	-1.31199	-25.1948	R	176	naive	NK	3.91346	0.962668	0.000683711	0.267788	4.99e-05	-7.47e-05	-0.000377305	-0.00216836	-0.000378343	2.19704	0.00362447	0.00252796	2.90259	-0.00151387	-0.00157482	0.00224202	0.879959	1.03982	1.30739	0.273189	0.358285	3.24903	0.495477	0.456752	-0.000326907	0.456933	0.000209597	5.99e-05	0.96706	0.000134589	2.02135	1.27072
CR_176_1_mono_cd45	36.296	3.1208	R	176	naive	macrophage	4.90383	2.9496	-0.000315114	-0.00484782	1.43122	-0.0013097	-0.000478206	0.0016058	0.764671	-0.00162875	0.00115371	-0.00194385	1.66907	0.708595	0.542062	0.232305	1.59215	4.89576	-0.00186037	0.11892	0.47978	2.25744	-0.00166997	1.07686	1.37276	4.28002	-0.00184758	2.06e-05	4.47727	-0.00254405	1.10117	-0.000523433
CR_176_1_mono_cd45	-5.23902	-38.4805	R	176	naive	NK	4.2687	0.00128093	0.000705962	-0.000806055	0.000544045	-0.00270547	0.00274993	-0.00215078	0.19025	-0.00393711	-0.00111822	0.000374308	0.00197942	0.00283982	-0.00138746	-0.00217031	-0.000231918	1.363	3.18416	-0.00177798	1.02185	4.33717	0.0225981	0.00167372	0.124478	0.317061	0.00348663	0.000256023	0.00353968	-0.00403833	2.75422	1.6869
CR_176_1_mono_cd45	-8.22743	-12.7262	R	176	naive	Tcell	3.84477	1.0161	0.034793	-0.000908236	-0.000265251	-0.0016013	-0.00192967	-0.00361591	0.00280459	2.00359	0.000645529	4.81682	2.0064	0.0317947	-0.00178755	-0.00232349	-0.00213935	-0.00252128	-0.000534337	0.000533873	1.62175	1.65861	0.00270272	0.336797	0.116536	0.000148687	-0.00188172	0.000672619	3.35998	0.00114808	0.701606	0.000436478
CR_176_1_mono_cd45	0.328037	-11.917	R	176	naive	Tcell	4.09932	-0.00115647	-4.29e-05	0.00196265	0.136575	0.00147727	0.104012	0.848904	0.00249684	3.0129	0.00263463	4.9947	3.3941	-0.00206776	0.000355423	0.279352	-0.000749479	0.00232455	-0.000919695	-0.000660491	0.136179	3.04412	0.412778	0.000198845	0.352834	0.769255	0.00199411	-5.81e-05	3.4974	2.25533	0.842815	-0.00155694
CR_176_1_mono_cd45	5.12622	12.7762	R	176	naive	Tcell	4.12459	1.56796	0.00436015	0.00257179	-0.000580777	0.00259415	-6.83e-05	1.25964	0.825277	1.45423	0.70065	4.65946	2.62236	-0.00146451	-3.3e-05	0.165444	-0.00143814	-0.00111321	-0.00019931	-0.00168407	-0.00017908	1.06027	0.145486	-0.00164762	-0.00142616	0.790771	0.00173958	0.000388209	0.0147995	0.000781107	1.93748	-0.000522378
CR_176_1_mono_cd45	-14.1008	-28.1945	R	176	naive	NK	3.49948	-0.0033484	-0.00178809	0.00210343	0.341711	-0.00050573	0.000261489	-0.00189041	0.00181094	1.57219	-0.00055454	1.09179	2.30531	0.000500075	-0.00306132	0.0577679	0.3419	3.77357	1.98305	1.5246	0.751608	4.23137	0.0399894	-0.00138415	-0.000232039	0.0353926	0.000169708	-0.000771165	-1.2e-05	-0.00187115	1.54299	1.52576
CR_176_1_mono_cd45	-8.78688	-23.6246	R	176	naive	NK	3.5004	0.0004835	0.00358535	0.00124936	0.00516043	-0.00242205	-0.00243588	0.389478	0.00117924	2.50699	0.0535744	1.78751	2.72752	0.0966495	0.00119607	-0.00192614	0.227239	2.82251	0.00404223	0.792575	1.10368	4.71138	0.437144	-0.00175753	0.128645	0.376446	-0.00179687	-0.000634736	-0.000514583	-0.00166268	0.770323	2.04049
CR_176_1_mono_cd45	5.14116	-12.3013	R	176	naive	Tcell	4.13542	0.00155178	0.108785	-0.0029477	1.11095	-0.00272437	0.469914	-0.00287054	0.203395	3.11983	0.00184278	5.40779	3.8078	-0.00512799	0.00025689	0.000670901	0.504522	1.04309	0.00243498	0.228993	0.0038226	3.5658	-0.0021708	0.00172674	0.364289	1.11226	0.260446	0.362789	1.38564	0.000507102	0.423616	0.797526
CR_176_1_mono_cd45	-10.2945	-29.2741	R	176	naive	NK	3.86888	0.803058	-0.000174261	0.00197071	0.198102	-0.000427168	0.00190307	2.83009	-0.000728786	2.69592	-4.65e-05	-0.000266682	2.72408	0.157152	0.00255542	0.0575682	0.00386597	-0.00144166	2.50339	0.839761	0.616081	3.60037	-0.00144063	0.00123918	0.0373913	0.265471	-0.0013147	-0.00122943	0.00442791	0.16426	1.37969	1.86066
CR_176_1_mono_cd45	-35.2445	-16.2704	R	176	naive	others	3.31963	0.989328	0.00147731	0.351516	0.401524	0.00180431	0.54675	0.00351529	0.00401765	5.25041	0.00138326	2.58336	3.66707	-0.000877186	0.0693444	0.326565	1.28654	1.1609	-0.000983433	3.84224	1.29981	1.82507	0.201435	-0.00120425	0.158338	0.928239	3.92534	0.709704	0.240087	-0.0034269	0.631236	2.54172
CR_176_1_mono_cd45	-0.825196	-25.5666	R	176	naive	NK	3.63674	-0.00182179	-0.000386851	-0.00133058	0.00116454	-0.00413661	0.00132588	0.000724623	-0.00224944	2.29643	0.00243638	0.00150746	2.36696	0.000378845	-0.00382164	-0.000802046	0.669786	0.28243	-0.000136723	-0.00496339	0.000801431	3.34021	-0.00335038	0.00202221	0.0319945	0.606859	0.66035	0.00322879	-0.00182476	-0.00139081	2.69282	0.00313849
CR_176_1_mono_cd45	12.1444	-1.68236	R	176	naive	Tcell	4.42763	-0.000403826	0.0042329	-0.000797478	-0.000736255	0.00335787	0.0036918	0.000567588	0.155769	3.12077	0.687698	4.665	3.86308	-0.000270138	-0.00297472	-0.000451725	0.869587	0.318393	-0.000479239	0.00317935	-0.00224532	1.43e-05	-0.00266373	-0.000725829	0.00200062	0.607867	0.00254855	0.00107473	0.426181	-0.00037295	0.418295	0.297588
CR_176_1_mono_cd45	-3.3502	22.7982	R	176	naive	Tcell	4.2564	1.75256	0.168206	-0.0028871	0.000251937	-0.000313633	-0.000857697	0.00154623	-0.000441711	0.00401287	-0.000531921	5.41674	2.25661	0.00292917	0.000469912	0.101227	0.000924885	0.00319257	-0.00187367	-0.000281799	-0.000882726	0.000188264	-0.00149403	-0.00194641	0.000669265	-0.00211907	0.000732182	-7.24e-05	-0.00127306	-0.00345461	-0.000171444	-0.00184595
CR_176_1_mono_cd45	-6.55902	8.65101	R	176	naive	Tcell	4.26521	0.00110613	0.000310745	1.50268	0.351516	0.00158816	0.403926	-0.00097007	-0.00109505	1.92585	0.00156779	4.6185	3.2191	0.000500565	0.00257902	0.0815097	-0.00240275	-0.000498025	2.94653	0.00103962	-0.000336167	0.00281274	0.00165646	0.00116072	-0.000740408	0.847891	0.00045253	0.00148903	0.00190328	-0.00313741	1.60334	-0.00123867
CR_176_1_mono_cd45	-6.32184	2.88975	R	176	naive	Tcell	3.91309	0.0545729	-0.00387054	0.0028244	-0.00119965	-0.0010957	-0.00148429	-0.000784659	-8.26e-05	2.21156	-0.000533407	4.97493	3.40135	0.00341438	-0.00399041	-6.53e-05	1.03567	0.188875	2.52056	-0.000589016	0.00201741	1.70914	-0.002934	-0.00246413	-0.00146769	0.00329956	0.00136736	0.0016719	0.852949	0.00179376	-0.000868327	0.00235454
CR_176_1_mono_cd45	16.0057	18.5233	R	176	naive	classicalmonocyte	3.39248	0.160707	0.126264	-0.00161395	1.80527	-0.00245372	0.77017	-0.002674	0.814801	1.44158	0.424166	0.90201	3.30885	0.00249248	0.0785193	0.00139729	2.0348	2.3241	-0.000262765	-0.00186577	-0.000919035	3.5661	0.224314	2.21949	0.000883295	2.36227	-2.13e-05	0.0327941	1.12501	0.000942685	0.460726	4.19507
CR_176_1_mono_cd45	-1.22411	23.067	R	176	naive	Tcell	3.36332	0.836117	-0.00163251	-0.00246541	0.00102201	-0.00111072	0.00220393	-0.0044663	0.000809731	0.285121	-0.00183737	4.2884	1.7064	-0.00269883	0.00223458	0.000411811	0.000213947	0.000283679	0.00121354	-0.00113984	-0.00125716	-0.00093699	-0.00424272	2.32e-05	0.00211484	0.00110825	0.000196904	-0.00368544	0.00145483	-0.000627728	0.470633	0.00133483
CR_176_1_mono_cd45	-1.45726	2.64434	R	176	naive	Tcell	3.57658	0.00195879	0.00117931	0.000261968	0.136377	-0.00478693	0.297014	0.262766	0.000957649	2.61964	0.00194374	4.4158	2.67657	0.00146162	0.00133044	0.265857	0.002	0.27184	0.996625	-0.000815765	-0.00132362	-0.000823575	-0.00145564	-0.00267672	-0.00376287	0.00422454	-0.00116348	-0.0028462	0.000839749	0.399304	0.680298	2.29304
CR_176_1_mono_cd45	-0.4438	-29.2458	R	176	naive	NK	3.70955	0.000681292	0.00257611	-0.00378525	-0.000314276	0.000298436	0.0020994	-3.87e-05	-0.00195628	0.00020498	0.00173186	-0.000740538	2.80054	-0.000751474	0.0022777	0.475839	-0.000685553	1.67524	-0.000946164	-0.00214503	2.06748	3.81819	0.118721	0.000943825	0.00187079	-0.00131139	0.00251933	0.000297341	-0.00078326	-0.000438172	1.72825	1.02032
CR_176_1_mono_cd45	-7.08357	-12.1338	R	176	naive	Tcell	4.12017	0.395044	0.00252462	0.000595299	0.00084341	-0.00138519	-0.00139587	0.102222	0.00238821	1.83694	-0.00280458	4.43732	3.37175	0.0035986	0.000303142	-0.00119707	0.105007	0.0016904	-0.00184009	0.150827	2.11968	2.29925	0.00220411	-0.00121924	0.333011	0.1338	0.000953026	0.00188638	1.83682	0.0012034	0.456933	0.436779
CR_176_1_mono_cd45	-36.6783	-15.2911	R	176	naive	others	3.71295	0.865731	0.191036	0.00211041	0.00122717	0.000557404	0.290881	0.394674	-0.00353432	5.82547	0.0663513	2.7086	2.6863	-0.0012876	0.0014045	0	0.000456973	1.85762	-0.000685438	4.41445	0.000171275	-0.000436602	0.126463	0.300076	0.180223	1.22554	5.02065	0.136377	0.532304	-0.00205797	-0.000801135	2.66326
CR_176_1_mono_cd45	-3.03004	-0.0709032	R	176	naive	Tcell	4.88271	0.30753	0.00211344	0.000863973	0.270104	0.000281681	-0.00245362	-0.00160136	0.428378	1.99588	-0.000828221	5.74742	2.75415	0.00181285	3.1e-05	0.000207638	-0.00235848	0.00251546	2.07369	-0.0032181	0.000122968	0.000749059	0.00442449	-0.00180233	0.904099	0.111767	0.0343932	-4.61e-05	3.21463	1.88605	-0.000815554	-0.000754748
CR_176_1_mono_cd45	-9.51222	-9.61015	R	176	naive	Tcell	4.09346	0.813172	0.00426518	-0.00145627	0.00275063	-0.00337165	0.0958532	0.00216461	0.00216129	3.37131	0.00174886	5.30623	3.82238	0.000403431	-0.00157936	0.000342608	0.562469	0.00134475	0.509296	0.00161688	2.11341	2.73355	0.148652	0.00408065	0.487464	0.000933402	0.000703106	0.000708913	0.00628035	-0.00170262	-0.00412428	-0.00218703
CR_176_1_mono_cd45	-15.808	27.5803	R	176	naive	Tcell	3.82345	0.225289	0.0175991	0.000747561	0.167022	0.000911753	-0.00378212	0.00200441	-0.000277809	-0.00146521	0.00459119	4.35975	0.63637	0.000302455	0.00208353	-0.0010286	0.352645	0.0011602	-0.000379183	0.000659641	0.00186792	-0.000693905	-0.000825843	0.000467814	0.280892	0.000239723	0.0679477	0.677555	-0.000337667	0.00182774	0.313252	1.11214
CR_176_1_mono_cd45	-11.4853	-23.752	R	176	naive	NK	3.85355	0.505938	0.000737167	-0.00221628	0.00162581	-0.000465936	-0.00363981	0.00411431	0.0827057	2.88902	0.173528	0.635378	3.46389	9.33e-05	0.000634699	-0.00263789	0.000229325	2.62853	1.79239	1.82525	1.62797	2.82223	0.225874	-0.00287438	0.000315731	0.000869658	0.0980429	0.00376922	0.449871	9.47e-05	1.67632	0.808718
CR_176_1_mono_cd45	-9.37551	-9.31235	R	176	naive	Tcell	4.47425	0.278005	-0.000654226	0.00278772	0.325426	-0.00171308	0.391706	-0.0013431	-0.000568179	2.60678	-0.00336007	5.47504	3.08212	0.453857	0.00311357	0.373645	-0.00315932	0.154979	-0.00105106	0.00337317	1.84745	2.31791	0.00122251	9.5e-05	-0.00105766	0.529682	0.000764304	-0.00085603	0.00125778	0.0017412	0.388549	0.477452
CR_176_1_mono_cd45	6.48754	5.97472	R	176	naive	Tcell	3.74864	0.000855564	-0.000581319	-0.00124867	0.00356142	-0.00045296	-0.000786763	0.000234183	-0.00191712	1.57299	-0.0041277	4.19669	3.43108	0.002167	-0.000494914	0.0761265	-0.00219816	0.26856	0.806635	0.0793168	0.00190834	-0.00103423	-0.000698331	0.00181528	-0.000251338	0.0026	-0.00200127	0.00120384	-0.00125079	0.00356952	-0.000318782	0.713501
CR_176_1_mono_cd45	-26.4113	-12.4091	R	176	naive	Tcell	4.0265	-0.00316826	0.000668567	-0.000302056	0.534748	-0.00135977	0.00126816	-0.000101876	0.000635753	2.90916	0.00149282	5.01284	3.32988	0.0039115	-0.00143045	0.00183728	0.0273966	0.278583	-0.000951155	-0.00325599	1.6889	4.19392	0.378311	-5.28e-06	0.00231984	0.36841	0.173922	0.00057787	4.43794	0.00109533	1.44444	0.000814606
CR_176_1_mono_cd45	-10.6985	12.2286	R	176	naive	Tcell	3.72227	0.00134915	0.00191862	-0.000265141	-0.00200967	-0.00106702	0.94927	0.00213896	-8.14e-05	0.65545	-0.00136176	3.35744	2.43547	0.00206284	-0.00274276	-0.00248199	0.00145174	-0.000750624	2.85123	-0.0011917	-0.00532353	-0.00139396	0.00166016	0.000452012	0.156362	0.00495937	-0.00165851	0.00238711	0.807677	0.00047806	1.04522	0.00194414
CR_176_1_mono_cd45	-36.6763	-14.9871	R	176	naive	others	3.53345	0.162089	0.0195988	-0.00317522	0.0014076	0.00299709	-0.000608568	0.395971	-0.000729094	6.10122	0.520919	2.66162	3.69311	0.117132	-0.000907842	0.492987	0.00108758	0.392819	0.00298461	4.98651	0.00192256	0.799023	0.422883	0.00196694	-0.00423321	0.119912	5.27956	0.286274	0.00472362	0.00196797	0.000195666	2.75757
CR_176_1_mono_cd45	-6.88544	-38.9693	R	176	naive	NK	5.31187	-0.00179475	-0.00151206	0.00333532	-0.00227559	-0.000780751	-0.00221962	0.00231029	-0.00245407	0.385761	-0.00166746	0.00279733	0.00187947	-0.00331205	-0.000615157	-0.00179206	0.000604012	3.93496	3.46834	0.000344805	0.671893	4.04761	0.00479999	0.00308813	0.381107	0.138754	0.00140844	0.00322506	0.000684046	0.00165436	3.32038	0.000829749
CR_176_1_mono_cd45	6.2164	9.07437	R	176	naive	Tcell	3.99507	-0.000644004	0.00116509	0.00293288	0.861292	-0.00321651	-0.0038454	-0.000874849	-0.00114781	2.27785	0.00209907	4.00917	1.46033	-0.000383923	0.000242416	0.0024783	0.00474705	-0.00425775	-0.0016473	0.00119086	0.00254357	0.476914	-0.00442735	-0.00233697	-0.00193706	0.12924	0.000436043	7.92e-05	0.263346	0.00113953	0.0013806	0.55592
CR_176_1_mono_cd45	18.0892	-4.88386	R	176	naive	Tcell	4.07654	0.898802	-0.00167208	-0.000448981	-0.00381292	-0.00218654	0.583007	1.02223	0.00140356	3.30273	-0.00210056	4.80285	3.89829	0.00204059	-0.00161541	0.297205	0.00394579	0.15735	1.289	0.925775	0.437508	0.000398437	0.00218624	-0.0031593	0.281084	-9.87e-05	-0.00219142	0.585389	0.606355	0.00251025	0.952363	-0.000556892
CR_176_1_mono_cd45	11.3316	-2.46564	R	176	naive	Tcell	3.81026	-0.000351486	0.00176651	0.00259052	-0.00199839	0.000714387	0.00819991	0.997794	0.000351355	2.42217	0.493165	4.23076	2.85713	0.00494834	0.341522	1.11249	0.000325003	0.000277871	0.00495992	-0.00267983	-0.000373795	0.254833	0.084898	-0.00087719	0.0817091	0.645936	0.344543	0.00187749	0.0753287	0.000188289	0.480317	0.0693444
CR_176_1_mono_cd45	-4.34638	-2.97742	R	176	naive	Tcell	4.00505	0.833634	0.0291959	0.0028344	0.218068	-0.000294127	-0.00277371	-0.000730926	0.450415	2.14512	0.345863	4.44329	3.4752	-0.00327466	-0.00093184	0.90549	0.00334458	-0.00237278	0.00133739	-0.00299724	1.07356	-0.0041614	-0.000153325	-0.00329737	0.00194123	0.0026036	-0.00119284	-0.00169006	-2.83e-05	-0.00252474	0.84078	1.13e-05
CR_176_1_mono_cd45	6.81296	6.67472	R	176	naive	Tcell	3.5968	0.00197841	0.00374038	0.000383843	0.238532	-0.000244943	0.0661517	0.00121789	-0.000537266	1.52908	0.0016952	4.66565	2.96478	0.00270848	-0.00185644	-0.000435458	0.000162528	0.513177	0.45114	-0.000726496	0.00043502	-0.00393426	0.00035889	0.000101973	-0.00280876	0.338499	-0.00645368	-0.000445725	0.000210577	0.0942604	0.543104	0.00366273
CR_176_1_mono_cd45	1.585	-22.2556	R	176	naive	NK	3.31858	0.709546	0.00237378	-0.00306239	0.387992	-0.00324205	0.231136	0.00466262	-0.00297121	2.81762	-0.0029147	0.680137	1.04572	0.00276948	-0.000481898	0.0259971	-0.001998	2.27611	-0.00269285	-0.00173776	1.06151	2.61112	-0.000241062	-0.00119256	0.00117461	-0.00129717	0.000147804	-0.00211333	-0.0023961	-0.000410491	1.45653	1.9893
CR_176_1_mono_cd45	-35.9421	-15.5538	R	176	naive	others	3.80224	0.401339	-0.000561322	-0.00244806	0.906741	0.526181	0.679976	1.17789	0.552291	6.24042	0.00112392	2.59838	3.91793	0.00526509	0.361289	0.221973	0.00105994	1.73969	0.0015272	4.54321	0.421232	0.000511161	0.000325654	0.350198	0.00149793	1.25269	5.08239	0.810353	0.322957	0.00144518	0.231526	3.77638
CR_176_1_mono_cd45	-3.45972	-9.44482	R	176	naive	Tcell	3.62409	0.178255	0.141329	0.00117448	-0.00160295	0.725468	-1.56e-05	-0.0021807	-0.000495713	3.65865	-0.00431676	4.25454	3.93356	0.00293809	-0.000917093	0.666863	0.719338	0.000430074	1.42296	1.22899	1.75766	1.15953	-0.0011626	0.000944353	0.693787	1.2529	0.510002	0.0539738	0.873005	0.154979	0.670759	0.513354
CR_176_1_mono_cd45	7.81544	-0.227066	R	176	naive	Tcell	3.32351	0.00143765	-0.00205694	0.00332884	-0.00122399	-0.0033389	0.137962	0.346995	0.000753215	2.41127	0.000153981	4.47405	2.33156	0.900058	0.00118967	0.00118308	0.00164026	-0.00019688	0.000609624	0.00233911	-0.00166413	0.00231731	0.00108378	-0.00144828	0.00141739	-0.00149797	-0.00252239	-0.000263383	-0.00459669	0.371028	7.83e-05	0.0017329
CR_176_1_mono_cd45	6.47964	4.00969	R	176	naive	Tcell	3.87445	-0.00236449	0.00105562	-0.002381	-0.000156978	0.00109283	0.357722	-0.000316545	0.000172683	2.32515	-0.00147723	4.2527	2.32917	0.00121646	-0.00191386	0.163668	-0.00264968	-0.000116552	0.000902564	0.00118954	-0.00197741	0.00292224	-0.00443136	0.00133566	0.527582	0.344543	0.00293986	-0.00126937	1.1993	0.000772694	0.548136	-0.000194832
CR_176_1_mono_cd45	2.68609	-37.3294	R	176	naive	NK	5.0568	0.155374	-0.00186603	0.00122286	0.00276914	-0.00260885	0.0171991	0.000616609	-0.00112462	-0.000844961	-0.00141386	0.000255229	0.00243587	0.00242649	0.000467635	-0.00151164	-0.000348363	3.36342	0.367099	-0.000192802	1.82028	5.05669	1.14019	0.00217049	0.00623372	0.00455398	0.0022216	-0.00126416	0.00169864	-0.000986239	3.61598	2.68752
CR_176_1_mono_cd45	10.7258	0.152603	R	176	naive	Tcell	4.10133	0.256188	0.00222202	-0.000229823	0.178845	0.00221485	0.0942604	0.251927	-0.00213897	2.39938	-0.00165317	5.2925	3.41732	0.034793	-0.000386208	0.00232412	0.00107439	-0.000782313	0.00106931	0.163274	6.85e-05	0.000527547	0.000600476	-0.000694625	-0.000957587	0.0016382	-0.00143701	-0.00170918	-0.000464554	-0.00179982	0.00162951	0.0960522
CR_176_1_mono_cd45	-6.89091	2.71322	R	176	naive	Tcell	3.90034	0.671569	0.00188154	0.000736353	-0.00416305	0.00336679	0.070342	0.103813	0.00282394	2.79522	-0.00114487	4.57194	3.76749	0.236976	-0.000138731	0.0027366	-0.00148922	-0.0024316	2.2142	0.00125489	0.785194	2.59468	0.0365918	-0.00316411	0.803356	0.155374	-0.000375143	0.00202707	0.318583	-7.43e-05	0.326754	-0.00233684
CR_176_1_mono_cd45	-14.4257	-14.6039	R	176	naive	Tcell	4.03183	0.0894805	0.000757409	-7.81e-05	-0.000597884	0.00210521	0.00291689	0.0723369	0.00150164	3.02099	-0.000670783	4.56075	3.31007	-0.000854921	0.518107	0.330737	-0.000458356	0.00155613	2.1708	1.89943	2.63237	1.56083	-0.00339169	0.00101634	0.731262	0.001473	0.629743	-0.00113401	1.41124	0.000553093	1.02567	0.0215983
CR_176_1_mono_cd45	0.283564	-35.9543	R	176	naive	NK	4.74062	0.00076627	0.00193617	-1.18e-05	-0.00325951	0.000424709	0.00124017	0.00145005	0.000645124	1.92528	-0.00437991	-0.00207784	-0.000655919	0.0127997	0.000136848	0.191232	0.000298373	0.00153805	-0.00145628	0.784136	-0.000953138	4.85483	0.0319945	0.00112126	0.0013515	0.594548	0.316109	0.00152645	0.000266752	-0.00419513	2.84085	1.56548
CR_176_1_mono_cd45	-9.60044	31.7391	R	176	naive	Tcell	4.42498	0.354903	0.00171941	-0.000430318	0.000213674	-0.00120074	0.000910641	0.00101369	0.00193832	1.63566	-0.00103235	5.07646	0.11594	-0.0030068	0.00250557	0.00131714	0.00189709	-0.00159922	-0.0022557	-0.00183173	0.00211782	-0.00374787	-0.000281791	0.307721	-0.00160244	0.371402	-0.00245377	-0.00328113	0.292223	-0.00233178	0.000303712	0.000656827
CR_176_1_mono_cd45	-31.4782	-1.90691	R	176	naive	Tcell	4.91422	0.00290568	8.09e-05	0.000884107	0.00472091	-0.00121641	0.00325675	0.00068443	0.00115224	0.00142207	-0.00220238	4.19505	0.307721	0.000509555	-0.000418231	0.306766	-0.00211656	0.0647547	1.24771	-0.000643621	1.2237	1.8542	0.000770389	0.336986	0.348691	0.431851	-0.00171532	0.00365005	1.09949	-0.00330373	0.496543	-0.00172743
CR_176_1_mono_cd45	-12.2623	21.5913	R	176	naive	Tcell	4.98467	0.000580581	0.000180517	-0.00276352	0.00137571	0.00254633	0.00274684	-0.000280312	0.00208004	0.923856	-0.00154344	4.84896	0.00257189	-0.00011487	7.07e-05	-0.000108577	0.00112899	0.188679	1.07185	0.0155994	0.000983605	1.72784	0.0629584	-0.00126018	-0.00107976	0.00260356	0.184354	0.00194002	0.144497	1.0895	0.466135	2.26938
CR_176_1_mono_cd45	-0.174024	-7.26398	R	176	naive	Tcell	3.34571	0.483894	0.0573685	-0.000466391	-0.0010364	0.03919	0.00178534	0.281469	-0.00375512	2.91213	0.00109898	4.82755	3.70159	-0.00296634	-0.001127	0.173331	-0.00196462	0.225874	-0.00347714	-0.000376585	0.614073	0.291072	-0.000317897	-0.000816106	0.00158449	0.844993	0.160312	-0.000147783	2.91941	0.00136179	0.49601	-0.000888892
CR_176_1_mono_cd45	-5.94772	30.9183	R	176	naive	Tcell	4.6634	0.368784	0.00180778	-0.00209866	0.088086	0.00104749	0.125669	0.913253	0.000240664	1.6846	-0.00248755	5.06375	0.629743	0.00149176	0.00288917	0.20692	0.000163872	-0.000702877	0.129042	-0.000737122	-7.23e-05	0.000624643	-0.00387943	0.00186529	0.175498	9.89e-05	0.121302	-0.00264436	0.00171437	1.74607	0.585729	-0.00112366
CR_176_1_mono_cd45	35.388	-4.63324	R	176	naive	macrophage	3.89167	0.00169085	0.00186092	-0.00253606	0.00130908	-0.000650965	-0.00220119	0.00262742	0.00304932	2.19993	0.00201337	-0.00145395	2.30132	0.444061	-0.000660671	-0.00129326	0.0013404	3.53129	0.000130338	0.000186766	0.00116675	-0.000942793	0.158733	-0.0015737	-0.00154267	3.28839	0.581474	-0.00305711	2.50042	0.00292567	0.000293595	0.385389
CR_176_1_mono_cd45	5.26781	22.2272	R	176	naive	Tcell	4.37054	0.00220802	0.00341704	-0.000393744	0.00274833	0.00148846	-0.000741139	0.000513726	0.000179593	0.739059	-0.000654089	5.35729	1.87634	-0.00112003	-0.00190147	0.333768	0.000475556	0.000654716	-3.96e-06	0.00421498	0.00088251	0.437326	0.00117818	-0.000738539	0.204178	-0.00155536	-0.000273709	0.00126364	0.000623205	-0.000876089	-0.00222386	-0.00185489
CR_176_1_mono_cd45	-26.5482	-8.27937	R	176	naive	Tcell	5.01285	1.37732	-0.00224494	-0.00186729	2.77e-05	0.000200851	-0.00098725	-0.000323457	-0.00193666	0.00041029	-0.00441039	5.58364	2.14696	-0.000332378	0.415538	0.00143178	0.0011875	-0.00152202	0.00532303	-0.000528505	2.41198	3.78638	-0.00348571	-0.000508201	0.712711	-0.000797366	0.00105232	-0.00503221	3.02768	-0.00160396	1.12442	0.548136
CR_176_1_mono_cd45	-8.81413	-27.5625	R	176	naive	NK	3.72254	1.04772	-0.00421068	0.00319708	0.151025	0.000594586	-0.00135986	-0.00241342	-0.00031581	2.40226	0.00160552	1.94323	2.85518	0.000121782	-0.00443616	0.000536449	0.00254837	0.340389	2.22074	-0.00171975	0.0723369	3.58391	0.217091	0.00118306	-0.00269794	0.116139	0.00218404	0.00229025	0.000362369	-0.000841383	1.78712	1.0815
CR_176_1_mono_cd45	-10.9001	-1.67996	R	176	naive	Tcell	3.78571	-0.00199897	0.00253136	0.00235851	0.14509	0.00296107	-0.00229073	-0.0028464	-0.000346641	2.13463	0.000748177	4.5226	2.43359	0.00235809	-0.00160559	-0.0035758	-7.79e-05	-0.00152635	0.00345003	0.00115475	2.69686	0.667675	0.00432676	0.000176443	0.000318067	0.642643	0.00348687	-0.00161936	0.000865832	-0.000913488	-0.0002016	-2.35e-05
CR_176_1_mono_cd45	7.28781	6.97503	R	176	naive	Tcell	4.15224	0.0045882	0.317822	-0.000455476	-0.00129223	0.00252417	-0.000347239	0.00025061	7e-05	1.45015	0.000482934	4.97164	2.81138	-0.00429243	-0.00122991	0.000461186	0.0894805	-0.000486239	-0.00163518	0.145486	0.091074	-0.00154308	-0.00219951	0.00312128	0.1686	-0.000998885	-0.000850156	0.00393465	0.24766	0.0020461	0.00136534	0.00393476
CR_176_1_mono_cd45	9.55857	6.44164	R	176	naive	Tcell	4.42201	0.453495	0.00204367	0.00300541	-0.00433868	-0.000495758	-0.00218339	-0.00283779	-0.00280995	2.00613	6.21e-05	5.00048	1.99839	0.0018049	-0.00261415	2.08e-05	-0.0019655	0.167614	-0.00270288	-0.00162928	-0.00108114	0.258511	-0.00199723	0.00331261	-0.00184144	0.000623523	-0.000671377	-0.00162078	0.00217819	0.546576	0.565735	0.000610702
CR_176_1_mono_cd45	11.1858	-0.487929	R	176	naive	Tcell	4.48021	0.0121997	-0.00215156	0.000153701	0.00185574	-0.0031238	-0.00102229	7.14e-05	0.000741106	2.7545	-0.00408722	4.62961	2.94254	0.000410062	-0.00241542	0.0970476	0.00275008	0.09864	0.00148855	0.000163555	0.00139928	0.00323842	0.00117397	-0.00398667	0.000710479	0.000482113	0.684002	-0.000325703	0.284929	0.00304958	0.00152986	0.000953806
CR_176_1_mono_cd45	9.68228	1.09593	R	176	naive	Tcell	4.1865	-0.000377905	0.342466	-0.00251656	0.405957	-0.00227024	0.00142144	0.803506	-0.00166611	2.30602	-0.000164042	4.29683	2.85635	0.000296713	-0.00217321	-0.000693197	-0.00165305	0.00117423	0.607195	0.165642	0.00450937	-0.00272822	0.000645574	0.485144	0.605178	-0.00223747	-0.000511908	-0.000959875	0.00024001	-0.00510548	0.341711	-0.00451787
CR_176_1_mono_cd45	4.1668	23.4781	R	176	naive	Tcell	3.91896	-0.00160334	-0.0015434	-4.94e-05	-0.000870979	0.000554305	0.000913139	0.796477	0.00316513	0.816281	-0.00184621	3.82116	2.13612	-0.000678417	0.000347207	0.00142099	0.0032	0.00259662	-0.00227334	0.000363462	0.139349	0.314585	0.00118824	0.0930656	-0.00178005	0.674646	0.00240226	-0.00337295	0.635874	0.551946	0.679492	0.319154
CR_176_1_mono_cd45	-5.10492	0.653286	R	176	naive	Tcell	4.31047	0.099237	0.00134365	-0.000415602	-0.000560518	-0.00161962	-0.00411209	0.00103023	-0.00326167	2.11655	-0.00168538	3.92496	2.62545	-0.00237235	-0.000756482	-0.0012789	0.40448	-0.00158707	1.94036	-0.00182545	0.768339	1.61074	0.00159396	0.00462361	0.12031	-0.00296407	0.0052432	0.00249345	1.60728	-0.00199214	0.0177991	0.812875
CR_176_1_mono_cd45	-10.2439	-20.3068	R	176	naive	NK	3.61636	0.118522	0.000372537	-0.00306458	1.15369	-0.00201938	-0.00048478	0.000756271	-0.000494271	3.44446	0.00018082	2.45372	4.03265	0.00198788	0.195944	0.298737	0.00356057	0.456752	1.71439	1.49946	0.580793	2.96506	-0.000946296	0.232889	0.0924682	0.455848	0.00130238	-0.000561989	1.89355	0.000866441	0.191232	0.670434
CR_176_1_mono_cd45	-36.4261	-15.3232	R	176	naive	others	3.48728	1.46849	0.00254201	0.00316532	0.40448	-0.00147232	0.00219891	0.0801143	0.000654036	5.26705	0.0273966	1.50869	3.43264	0.00381511	0.0253973	0.0319945	0.155374	1.16158	0.0944595	3.69588	0.0036636	1.58776	0.251539	0.00258471	0.0607626	1.00556	4.44521	0.00194808	0.342466	0.00083092	0.527582	3.99845
CR_176_1_mono_cd45	0.0290326	22.7097	R	176	naive	Tcell	3.75426	0.00351556	-0.00599267	-0.00380813	-0.000761224	0.000868133	0.141923	0.0020395	-0.00242555	0.234641	0.00121755	3.16878	2.02223	-0.000346372	-0.00130973	0.000258561	0.00122618	0.00120723	0.000913311	-0.000290858	0.0850973	0.683037	0.0611619	-0.0026239	-0.000907125	-0.00164919	-0.0028948	-0.000111517	1.05792	0.00378695	0.0573685	0.468835
CR_176_1_mono_cd45	22.0182	25.2032	R	176	naive	classicalmonocyte	3.87884	1.36002	0.00481903	-0.00494676	3.30027	0.000807901	-0.00263791	0.000495183	-0.00284394	-0.00451161	0.313442	0.080513	3.68993	0.333011	-0.000322547	0.0373913	1.62774	2.67548	-0.000974665	-0.00212802	0.301224	3.68452	-0.00271276	1.93726	6.88e-05	3.67112	0.000497889	0.00135463	3.02501	0.00152906	-0.00273821	3.05826
CR_176_1_mono_cd45	18.4012	-5.45572	R	176	naive	Tcell	4.42365	0.545709	-0.000202172	-5.1e-05	-0.00206124	0.0115997	0.458198	2.38816	0.0489804	3.52439	0.000856732	4.93319	2.94334	0.0409885	-0.00114715	0.00167126	-0.00173326	0.767423	1.57426	0.487821	0.252508	-0.00378847	0.000642275	0.278583	0.644949	-0.000387366	2.19678	-0.000233027	0.947788	0.496898	0.694587	0.153991
CR_176_1_mono_cd45	2.0108	11.7703	R	176	naive	Tcell	3.47422	-0.00217731	-0.00233276	-0.000812329	0.169192	0.00189878	-0.00253893	-0.00133875	-0.00163064	2.13523	0.00114596	4.83416	1.05457	-0.00246738	0.00255082	-0.00221192	0.000998104	0.000563457	0.00217723	-0.00388156	0.000797233	1.53979	-0.00176283	-0.000162898	0.00505129	0.0469827	-0.00170425	0.280892	0.425998	0.00109612	7.32e-06	-0.00235176
CR_176_1_mono_cd45	3.62501	-9.17253	R	176	naive	Tcell	3.70758	0.493521	-0.00209544	0.00223883	0.204374	-0.0038094	0.155769	5.84e-06	-0.00182565	2.87681	0.000111406	4.57937	3.01437	-0.0023637	-0.000606357	-0.000571477	0.426181	0.00340345	0.000121369	1.31112	0.5516	1.54601	0.000798558	-0.00324486	0.31668	0.658718	-0.000318678	0.00229898	1.62335	0.0982419	-0.00189607	0.0020695
CR_176_1_mono_cd45	0.616945	-34.0548	R	176	naive	NK	3.81521	0.781565	-9.48e-06	-0.00193826	-0.000755753	0.000451323	0.00119307	-0.00134845	0.00168563	0.000356757	0.00107184	0.822039	0.366163	0.00386983	-0.000644039	-0.000873019	0.00104445	1.27166	-0.000464423	0.336797	0.94455	2.96927	-0.000970963	0.00196715	-0.000186592	0.572765	0.239698	-0.00129717	1.04e-05	-0.00112525	2.28105	0.577039
CR_176_1_mono_cd45	-3.88413	5.71162	R	176	naive	Tcell	3.79668	0.371028	0.00148968	0.00345048	-0.00251543	-0.0044464	0.00939987	0.312871	0.0825064	2.68419	0.313633	3.96956	3.28611	-0.000929032	0.0045474	0.343977	0.00182085	0.570196	1.98299	-0.000592364	-0.000282074	0.000763985	-0.000418476	0.000136167	0.000586925	0.445515	0.00178807	0.000722694	-6.71e-05	0.00218342	-0.000136196	0.0944595
CR_176_1_mono_cd45	-11.9276	8.63584	R	176	naive	Tcell	3.98921	0.0781205	-5.96e-05	0.000246547	0.737191	-0.00107541	0.000614189	0.626919	6.15e-06	1.66608	0.000147962	4.31327	2.58264	0.00345904	0.0021356	-0.0005688	9.95e-05	1.13682	3.23713	1.27166	0.803953	0.55402	0.0045699	-0.00229736	0.000701535	0.568996	0.000264932	0.00421915	-0.00157465	0.00104951	0.329031	0.25522
CR_176_1_mono_cd45	6.08874	9.28262	R	176	naive	Tcell	3.46143	0.272996	0.00371145	-0.000344141	-0.0023384	-0.00123842	-0.000505552	0.00196622	-0.00333878	1.78784	0.000132301	4.40288	1.63325	0.000715845	0.00157626	-0.00133669	-0.00289388	0.00318754	0.557646	0.00274728	0.00106498	0.487107	-0.000534157	0.00151857	-0.000168781	-0.00137776	-0.00180148	-0.00152643	0.396527	-0.00190941	-0.00103348	-0.00183538
CR_176_1_mono_cd45	-5.0016	-14.7388	R	176	naive	Tcell	4.64565	-0.000837002	-0.00189921	0.0581672	0.00255977	0.00183524	-0.00334402	0.00164086	-0.0034841	2.90702	0.00111406	5.20364	3.88294	0.000919716	0.00205553	0.00294081	-0.00276611	-0.00379719	0.00403836	1.22381	1.5206	3.28623	-0.000901761	0.15893	0.00207684	0.197121	-0.00155184	0.0021408	1.58972	0.00358561	2.05511	-0.00101295
CR_176_1_mono_cd45	3.25503	-35.8441	R	176	naive	NK	5.20999	1.37056	-0.000751449	0.00121951	-0.00337522	0.00284585	0.000635155	-0.00166411	0.00217652	-0.00171343	0.00222801	0.00145906	0.000782906	-0.00203219	-0.00136494	0.0035617	-0.00236227	4.2099	-0.00279101	0.812282	2.3089	4.0297	-0.0009351	-0.00212619	1.59503	-0.00181486	-0.00187136	0.00141245	0.000789968	0.00212112	3.75656	0.543625
CR_176_1_mono_cd45	-12.2478	-28.9626	R	176	naive	NK	4.08853	1.37142	0.000625674	-0.00038296	0.00169282	0.00209175	0.363914	0.00227706	0.000122869	2.67248	0.00394492	0.887582	3.30129	-0.00146056	0.00470266	0.00160841	0.0291959	0.674969	2.81196	2.72703	0.461629	4.84696	0.499028	0.00147482	0.00192941	-0.000160008	0.255414	-0.00122107	0.00351887	0.00132862	1.44524	1.78078
CR_176_1_mono_cd45	-14.8833	-12.3559	R	176	naive	Tcell	4.46618	0.24669	0.00206292	0.000210222	0.513706	0.000269243	-0.00273654	-0.00145232	0.00166802	2.685	-0.000624329	3.99418	3.75859	-0.0014171	-0.000293872	-0.00200068	0.0275965	0.283199	2.24775	0.398193	1.80968	2.1047	0.000725709	-0.00141223	-0.00245164	0.0387903	1.27871	0.00314229	0.255027	-0.00186291	0.814505	0.964799
CR_176_1_mono_cd45	-10.1125	-30.4226	R	176	naive	NK	4.16522	1.25015	-0.0019194	0.000259067	-0.000311196	0.000784909	0.00126217	-0.000568045	0.0026222	3.1719	-8.05e-05	2.34022	3.84758	-0.0018436	0.00205212	0.559197	0.184354	-0.00204385	1.88278	0.765742	1.40561	4.48457	0.100829	0.00374453	0.207703	-0.00100258	0.000706786	0.00114677	0.51582	0.00238534	2.70722	2.01361
CR_176_1_mono_cd45	26.7812	23.291	R	176	naive	classicalmonocyte	4.5451	0.984484	0.00210574	0.00228228	3.22062	-0.00357108	1.42533	0.000653461	0.000226701	0.238726	0.0858943	-0.000131191	3.90755	1.51281	0.0964504	0.0012237	3.65742	4.19214	-0.00131515	-0.00100783	0.111966	3.81407	0.550907	3.3896	0.00231243	3.72165	-0.0003893	-0.000843722	2.83253	0.00260024	1.87304	5.09143
CR_176_1_mono_cd45	-37.9918	-13.655	R	176	naive	others	3.66633	1.64864	0.193981	0.151421	0.650043	-0.00340236	-0.000176418	0.347183	-0.00118472	5.67513	0.0119997	0.121699	2.87188	0.71366	-0.00184621	0.320486	0.34624	1.38808	0.0369916	4.4221	0.61223	2.05948	0.442425	0.0795162	0.00214804	1.41904	4.46616	1.20173	1.14112	0.0775223	0.609379	3.85197
CR_176_1_mono_cd45	-8.02346	-8.82288	R	176	naive	Tcell	4.26742	0.00113888	0.0022612	-0.00169458	0.690585	0.00263234	0.497253	0.00183126	0.000999999	3.07426	-0.00134857	4.71547	3.65598	0.000132751	0.0637568	0.964	0.000421666	-0.00435795	0.00103031	0.544841	1.28191	1.89995	0.00407665	0.000878665	-0.000280982	0.0854958	0.00237951	-0.00214955	0.00143487	0.00389817	0.935059	0.152607
CR_176_1_mono_cd45	-36.279	-14.3704	R	176	naive	others	4.00455	0.532653	0.000796571	0.000323039	1.48292	0.00168465	0.0864921	0.00158386	0.000735629	6.36719	0.596577	1.7779	3.34196	-0.00239589	-0.000187957	-0.00169426	-0.000869816	0.00210667	0.00095708	3.87415	-0.00130925	0.915601	1.08453	0.0435862	-0.001544	0.0015123	4.98349	0.640005	-0.00262166	-0.00110754	0.153793	4.44143
CR_176_1_mono_cd45	11.9131	11.9192	R	176	naive	Tcell	4.63581	0.0665509	0.106001	0.00062083	0.116139	0.000830316	-0.00259495	0.000488297	0.00204112	1.35867	0.000228572	5.11044	2.1726	0.00029571	0.00265055	0.00170823	-0.000380013	0.00306797	0.000746623	0.00213071	0.003102	-0.00212602	-0.00154482	-0.00020601	-0.00127465	0.00135916	0.000881346	0.00108659	0.116139	-0.00353191	1.62046	7.65e-06
CR_176_1_mono_cd45	-4.9216	-0.0554972	R	176	naive	Tcell	4.26555	0.126463	-0.00306245	-0.000608445	0.0331939	0.000534589	0.410015	0.988282	-0.00158621	2.68454	0.0019886	4.88783	3.66422	-0.00116851	-0.000375171	0.00578342	-0.00104189	0.00466238	2.57537	-0.00335723	-0.00286737	2.75734	-0.00108332	0.0219982	-0.00520334	-0.00166414	-0.00158398	-0.00225824	3.3687	0.754846	0.000227484	0.00041882
CR_176_1_mono_cd45	20.1649	8.33497	R	176	naive	classicalmonocyte	3.98592	1.69496	-0.00430319	0.392448	1.45997	0.00098976	0.0167992	0.557301	0.00119693	3.60642	0.424166	2.94757	3.213	0.637693	0.000819487	0.469554	3.92482	3.55082	-0.000240408	1.14505	0.725939	3.49526	-0.00253916	2.35342	0.358661	3.35861	2.37282	-0.00185034	2.13533	0.00236076	0.761147	3.81476
CR_176_1_mono_cd45	-1.2043	-23.6105	R	176	naive	NK	4.39713	1.3086	-0.00142793	-0.00178613	-0.000697623	-0.000245931	0.590144	0.00407991	-0.00346565	1.85371	0.000890127	1.86672	2.55953	0.00155987	-0.002911	0.00380334	0.00203559	0.000442111	0.986712	0.223144	1.10583	3.22621	-0.000752776	0.110773	-0.00269428	-0.00344923	0.00357994	-0.00220938	1.63506	0.00234652	2.27757	0.408725
CR_176_1_mono_cd45	-4.43773	9.62341	R	176	naive	Tcell	4.19666	0.00163516	-0.00134498	0.00314472	-0.000309596	0.00189792	0.201239	0.00295648	-0.000659914	1.86871	0.00246241	4.58234	3.20047	0.0884845	0.00138645	0.000193694	0.191232	0.270875	1.69694	0.000141707	0.00114533	-0.00130084	0.172543	-0.00262725	0.000126377	0.00150205	-0.00255167	0.00133184	-0.0018288	-0.0011009	1.42141	0.00194862
CR_176_1_mono_cd45	18.4442	-25.704	R	176	naive	Bcell	4.14535	0.0021076	1.63656	0.00266498	0.000376534	0.00427948	0.00102743	-0.0027388	0.000944604	0.00273041	0.00144743	0.000541301	1.81927	0.000466823	0.00231178	-0.00164324	0.278968	-0.000605864	0.121898	0.00174968	0.00374306	1.2609	0.00294694	0.00173672	0.00668217	0.164655	2.06e-06	0.000435656	4.93093	-0.00082578	1.40718	-0.0015087
CR_176_1_mono_cd45	36.1897	2.23793	R	176	naive	macrophage	4.77826	2.08599	-0.000437808	-0.000605013	1.225	-0.000812316	0.00135522	0.142517	0.149443	1.45874	-8.63e-05	0.000894094	2.62141	1.23962	0.223924	0.00252711	0.512472	4.83799	-0.00182233	0.000514819	-0.00304032	0.936826	0.336797	2.46222	1.95456	3.27748	-0.000744117	-0.00490473	4.43174	0.00016799	0.90799	2.82107
CR_176_1_mono_cd45	-1.3572	7.48581	R	176	naive	Tcell	3.97448	-0.00217008	-0.00104401	0.00115763	0.000304726	0.000337811	4.57e-05	0.0013928	0.00244338	2.17444	0.00288313	4.49288	2.15665	0.0017208	0.180026	0.423433	0.00426879	-0.00133489	1.04859	0.277042	-0.00563448	0.916291	-0.00028033	-0.005529	0.162681	0.741701	0.000308122	0.00124101	0.331116	-2.87e-05	0.0111998	-0.00259103
CR_176_1_mono_cd45	-11.6318	13.9365	R	176	naive	Tcell	3.63966	-0.00239957	0.064156	-0.00187443	0.000656326	-0.00234357	0.970245	-0.00178256	0.00111666	-0.00397963	0.000408197	3.83079	1.5429	0.680782	-0.000577883	0.167022	0.000227301	0.00273868	1.2224	-0.00146776	0.0017638	0.253089	-0.000518442	0.00197724	0.142121	-0.000372904	0.116139	-0.000978945	-0.000280905	0.00200821	0.256576	0.190054
CR_176_1_mono_cd45	8.42944	-9.25772	R	176	naive	Tcell	3.84907	0.0271967	-0.000890823	0.000140438	0.00105208	-0.00124211	0.00252409	0.114748	0.00152664	2.65858	0.000397138	4.52025	2.96533	0.00039757	0.000334549	0.00287243	0.107592	0.00480413	0.00235396	0.43313	-0.00131304	1.5634	0.00323038	0.00171118	0.158733	0.00207328	-0.000884264	0.00271392	0.774282	0.0011996	-0.000592509	-0.000951712
CR_176_1_mono_cd45	-5.14934	0.515873	R	176	naive	Tcell	4.26859	0.617753	-0.000895254	0.0771235	0.472609	-0.000950307	0.00146146	0.126463	0.00141092	1.81026	0.333768	4.73599	3.08877	-0.000371106	0.00464768	0.00054814	0.000720062	1.19952	2.47424	7.69e-05	0.00298971	2.42196	-0.001182	-0.00142331	0.000371145	-0.000609164	0.792124	0.188679	2.27346	0.00367912	0.224314	1.20855
CR_176_1_mono_cd45	-0.194176	0.81012	R	176	naive	Tcell	4.34833	0.0123997	-0.000818945	0.0015755	-0.00121084	-0.00531875	-0.000706684	0.00194178	-9.47e-05	1.61519	-0.000228263	4.4731	2.65408	0.000887636	0.0010739	0.000500879	0.000894654	-0.00243369	1.01392	0.661655	0.000400728	0.00418909	-0.000879104	0.000522529	-0.00181596	-0.00223752	0.000288713	-0.00275933	-2.81e-05	1.37959	-0.0054033	0.131025
CR_176_1_mono_cd45	-1.16379	-31.6153	R	176	naive	NK	4.63089	-0.00446161	0.00166977	0.00180376	-0.003315	-0.00175372	0.93737	-0.00223318	0.000851156	0.536143	-9.33e-05	0.742011	0.350198	-0.000964943	0.00235054	0.00149702	1.14978	2.96249	0.928786	3.15e-05	1.09095	4.33371	1.12536	0.106001	0.00115516	0.00659884	-0.00129459	0.000390307	0.00122658	0.00299055	2.08565	0.872009
CR_176_1_mono_cd45	-5.53775	-7.29505	R	176	naive	Tcell	3.62697	0.00330685	-0.00173921	0.000345424	0.00158819	-0.000677749	0.119714	-0.00103945	-0.00203482	2.67056	0.000179397	5.25388	3.17972	0.00474052	-0.000193121	-9.3e-05	-0.00105555	-0.00114178	0.00474659	-0.00302587	1.40042	1.33745	0.00378537	-0.000785382	-0.0010626	0.149245	0.000598818	-0.000342753	0.885046	-0.000489267	0.808867	-0.00510332
CR_176_1_mono_cd45	-35.2472	-16.2296	R	176	naive	others	3.38877	2.55522	-0.00119025	-0.000539738	1.08004	0.00174839	0.459463	0.412778	0.00111422	5.66105	0.940897	2.74162	2.55543	-0.00202238	-0.000342118	0.616415	1.52643	1.8357	0.14608	3.89459	0.202807	2.04696	0.691867	0.00143613	0.722799	1.08089	4.36571	0.876983	0.188875	0.178058	0.821007	2.26009
CR_176_1_mono_cd45	9.00283	-8.12625	R	176	naive	Tcell	4.51416	0.00256022	-0.0014822	0.00255538	0.0024022	0.00187429	0.00132034	8.16e-05	0.00129937	2.8464	-0.00172043	4.7616	3.22653	0.00264371	0.000456433	0.00392953	0.00359468	-0.000251038	-0.0019208	0.00115922	-0.00110786	1.13216	-0.000190308	1.85e-05	0.00237723	0.207312	-0.00414232	0.000926075	-0.00135812	0.00198982	0.344165	0.0307951
CR_176_1_mono_cd45	-37.2224	-13.9427	R	176	naive	others	3.44402	0.241836	-0.000601163	-0.000401813	0.380548	0.000596776	0.00359999	0.00277651	0.00258753	5.85593	0.300268	2.44897	2.76718	0.141527	0.000597825	1.37817	0.592347	0.440787	-0.000284724	3.90049	0.000302224	0.000419727	1.25195	0.00165366	-0.00613443	0.278968	4.52481	0.0371914	-0.00168836	0.0435862	0.091074	3.23677
CR_176_1_mono_cd45	-8.28125	-22.5079	R	176	naive	NK	4.3735	0.474404	0.00192524	-0.00122789	0.0809117	-0.00132782	0.0101998	0.00239999	-0.000254734	2.82903	-0.0024978	1.89514	3.28724	-0.000759616	-0.00173321	0.0553717	0.173922	2.74738	-0.0023932	2.53418	1.47954	4.71144	0.509472	-0.00223462	0.000181077	0.892923	-6.08e-05	-0.00375975	-0.00275765	0.000804222	2.11074	2.16818
CR_176_1_mono_cd45	-36.8403	-14.662	R	176	naive	others	3.39327	0.434225	-0.000449152	-0.00159534	0.915463	-0.000690558	-0.000500309	-0.00331702	0.000292434	5.6655	-0.00142144	2.49283	3.06025	0.203003	-0.00104417	0.122295	-0.000690836	0.436414	0.0032481	4.68806	-0.00129823	0.00140685	0.518459	3.98e-05	0.00199505	0.299119	4.52579	0.0257971	0.0972467	-0.00356801	0.00279338	3.79764
CR_176_1_mono_cd45	-7.67427	-39.1748	R	176	naive	NK	4.98418	1.63858	-0.00104372	-0.00042769	-0.0012545	0.0014079	0.000518482	-0.000686166	-0.00140587	0.190054	-0.00421306	-0.00272846	1.04284	-4.59e-05	-0.00151506	-0.00309493	0.00161225	3.39196	1.17598	-0.0015317	1.83296	5.17269	1.04309	0.000139984	-0.000871134	-0.00385972	0.273382	-0.00416749	0.325046	0.299885	2.33888	0.549869
CR_176_1_mono_cd45	11.2327	10.395	R	176	naive	Tcell	4.18493	0.208682	-0.000421786	-0.00280303	0.00167552	-0.00330806	0.561609	0.168403	0.00105837	1.69964	-0.00401521	5.41163	1.62646	0.00241052	-0.00325582	0.000328956	0.00122786	-0.00295919	0.000628967	0.569168	0.340011	-0.000467199	0.000977805	-0.00541977	-0.000377915	0.000564425	0.00120029	0.00101723	0.0972467	0.00305462	1.21052	-0.000575627
CR_176_1_mono_cd45	-6.66574	-30.1739	R	176	naive	NK	4.19479	-0.00421512	0.00257667	-0.00224865	0.000485716	0.00212014	0.251345	-0.000152684	0.00300296	1.8962	-0.00157853	-0.000809202	3.0654	0.000735687	0.00261538	-0.00135543	0.00112802	0.824248	2.51813	1.33322	1.41748	2.75311	0.687698	-0.00350084	0.00245311	1.43754	4.21e-06	0.000711968	0.838013	0.0521763	1.88153	0.0034068
CR_176_1_mono_cd45	17.4941	-27.0956	R	176	naive	Bcell	4.68161	2.0464	4.41212	0.00141325	0.00176016	1.53387	0.00506415	0.00112089	0.000303096	1.38233	0.00200433	-0.000975122	0.514411	0.00366824	0.749755	-0.0011172	0.124677	-0.00091783	-0.00125435	0.217482	0.00054648	1.07111	-0.000994934	-0.000788032	0.00110019	0.395971	-0.00544288	0.423983	5.23604	0.00216059	1.38987	0.0585665
CR_176_1_mono_cd45	-16.1087	12.8035	R	176	naive	Tcell	4.44851	-0.00154356	-0.000635416	-0.00176289	0.552637	-0.00409495	-0.000630701	-0.0015227	-0.00119862	1.68173	-0.00107763	5.15299	0.534748	-0.00141328	0.00127109	0.00420938	-0.00372887	0.00171762	2.22668	-0.00353251	0.434955	-0.000195166	0.0213984	0.00290264	0.0032165	0.00233574	-0.000504706	-0.00220167	-0.00300224	-0.00136555	0.304665	-0.000232645
CR_176_1_mono_cd45	-14.0528	-10.1801	R	176	naive	Tcell	4.76452	0.00144263	0.0019162	-0.00027276	0.000803079	-0.000252963	-0.0016989	3.87e-05	0.00270253	1.88052	0.107592	4.96113	3.45552	-0.00349764	0.00499997	0.00701499	-0.000898232	0.00101731	0.594717	-0.00163228	2.94233	1.72646	-0.00246146	-0.00123931	-6.98e-05	0.00191364	0.159325	0.00238116	1.94994	0.000451278	1.46077	-0.000272933
CR_176_1_mono_cd45	3.76979	-8.97156	R	176	naive	Tcell	3.54102	0.877125	-0.00256221	0.000287009	-0.00104177	-0.000848675	0.00225894	0.00194449	-0.000212084	2.41241	-0.00130597	4.52813	2.61118	0.000403182	0.00224024	-0.00217284	0.0419877	0.00285942	-0.00279213	0.927144	0.0245975	1.05345	-0.00118391	0.00284091	0.0293958	0.752997	-0.00466285	-0.00206921	1.4752	0.00260813	0.327703	0.287042
CR_176_1_mono_cd45	17.8514	-23.4696	R	176	naive	Bcell	3.69966	1.57577	1.14863	-0.00245004	0.00428789	0.00566733	0.101824	0.394118	0.000940002	0.0998341	-0.000166739	1.79969	2.98217	0.00159326	-0.00108531	-0.000214302	0.910624	0.704627	0.00126257	0.000231392	0.00278888	0.00114204	-0.00268277	-0.00519658	0.163274	0.474224	0.00136823	-0.00133375	3.2597	0.358473	-0.00383983	0.00309088
CR_176_1_mono_cd45	13.9954	0.14789	R	176	naive	Tcell	4.1799	0.00036325	-0.0015605	0.00257078	-0.00173202	0.000213819	0.316871	-8.61e-05	0.00029329	2.73727	0.000698907	4.94403	3.15889	-0.00138253	-0.00218383	0.949539	-0.000671108	0.000264514	-0.000882429	0.474045	0.513882	0.000544752	-0.00207311	0.0243976	0.000356196	0.00103677	0.000540189	0.000138901	-0.00294023	0.238337	1.30285	-0.0016519
CR_176_1_mono_cd45	9.81763	11.869	R	176	naive	Tcell	4.06494	0.158535	-0.000430978	0.452952	-0.00325952	0.00348022	1.38007	0.583348	0.000598773	0.722485	0.539974	4.28078	2.71661	0.00070611	-0.00191729	-0.00168453	-0.000446466	-0.00197252	0.0277964	1.00168	-0.00093147	0.00124019	0.11892	0.000240893	0.00303198	0.357722	0.334526	-0.000862367	0.00177034	-0.00145726	1.29452	-0.000787016
CR_176_1_mono_cd45	-13.825	-8.95044	R	176	naive	Tcell	4.18898	-0.000263323	0.00305764	0.093663	-0.00297795	0.000542995	0.0401892	-0.0038046	0.000291826	2.84772	0.000302763	4.26809	3.52428	0.101625	0.00163174	-0.000859987	-0.00127549	0.334904	0.950885	0.212204	2.65526	0.874285	0.00619996	0.00939987	0.28973	0.140141	-0.000841819	2.01e-05	0.0425871	-0.00308709	1.30052	0.331685
CR_176_1_mono_cd45	19.0209	20.9127	R	176	naive	classicalmonocyte	3.56586	-0.00181147	-0.002514	-0.00312167	2.64844	-0.00180058	0.0035017	0.00122429	0.52513	1.11155	-0.00347272	0.000174917	3.64162	0.0585665	0.000454995	-0.00552735	2.88399	3.15398	-3.7e-05	0.00356563	0.516876	3.56894	-0.00189832	2.68043	0.33339	3.33813	0.49601	0.00143291	3.41683	-0.000924861	0.00370274	3.80719
CR_176_1_mono_cd45	6.79905	4.87932	R	176	naive	Tcell	3.94928	-0.00285251	0.33604	0.000183584	-5.4e-05	-0.00162755	-0.00113064	0.723427	0.00101638	1.86654	0.00132276	4.39668	2.64714	-0.00166084	0.000683295	0.00272787	0.00410254	0.00115519	0.00178433	0.000501816	-0.0010091	-0.00307883	-0.000164202	0.00161306	-0.00208232	0.00313907	-0.00229415	0.00144436	0.7361	-0.00100912	0.00122652	-0.00217795
CR_176_1_mono_cd45	-13.8792	2.81689	R	176	naive	Tcell	4.03729	0.0495797	-0.00219912	0.156362	0.00409542	-0.00238965	-0.000635285	0.00191436	-0.00231793	2.19656	0.00226236	4.67076	1.887	0.000534511	0.0024598	-0.000418723	1.37703	-0.0014208	0.00392527	0.292223	1.18653	-0.00138685	-0.00162174	-0.000408339	0.0493799	0.000376239	-0.000718216	0.000505677	1.38686	-0.00010341	0.311536	0.695226
CR_176_1_mono_cd45	-8.58459	-25.8866	R	176	naive	NK	3.31907	0.43933	0.00176256	0.0663513	0.429292	0.000810355	-0.00160279	-0.0021435	0.00196703	2.01602	-0.00069718	0.229773	3.10831	0.108586	-0.000179177	-0.00186301	0.0029376	1.43951	0.489604	0.00111125	0.504168	3.47261	0.0471825	0.00188102	0.00010567	0.574305	0.028796	-0.00122215	0.00371887	-0.000624069	-0.00495769	0.490673
CR_176_1_mono_cd45	11.8653	-4.9379	R	176	naive	Tcell	4.21207	0.194177	-0.0014305	0.00222324	0.0691449	-0.000752091	-0.000654931	0.00161081	-0.000260703	2.62583	0.576527	4.87562	2.98446	0.00210495	0.000861189	-0.00106081	-0.00120839	0.00150708	0.0723369	0.818794	0.000877229	0.713343	-0.00173646	0.308675	-0.00490737	0.000928285	0.00151307	0.00312175	0.966395	0.000528309	0.102222	0.00335417
CR_176_1_mono_cd45	9.58515	-5.81251	R	176	naive	Tcell	4.04551	0.588956	0.00226558	-0.0013407	0.883352	0.000799835	0.336986	0.0043708	0.00141748	2.44215	0.326944	5.58187	3.51579	0.00194933	-0.00121025	0.0249974	0.15063	-0.00261379	-0.00145833	0.470453	0.278968	0.678039	0.00186311	0.000356162	0.0767247	0.211226	0.000533191	0.00142663	0.541888	0.00195166	0.301033	0.00227379
CR_176_1_mono_cd45	30.936	6.66027	R	176	naive	classicalmonocyte	4.37929	0.994024	0.0938621	-0.00144167	1.90887	-0.000754055	-0.001525	-0.000998161	0.000843655	0.0019129	-0.000195814	0.813913	2.95038	0.891098	-0.000764908	-0.000951627	3.08014	3.93268	-0.00249918	0.509119	-0.000189969	2.25959	0.0960522	1.5909	0.956923	3.83181	0.786099	0.000228115	3.94953	-0.00121544	0.651355	3.35129
CR_176_1_mono_cd45	10.189	9.79565	R	176	naive	Tcell	3.88143	0.179436	0.000272838	-0.000986795	-0.00251782	0.00162546	-0.000559312	1.26394	-0.00357961	2.46648	-0.000612696	5.24223	1.13029	0.00131233	0.000601731	-0.00159024	0.00432277	0.00170741	0.0012311	0.000289311	0.163471	0.933016	0.000700047	0.0898789	-0.000690861	0.540149	-0.00350649	0.00226328	0.00500241	0.0020678	0.635378	4.05e-05
CR_176_1_mono_cd45	3.4164	8.75668	R	176	naive	Tcell	3.41183	0.755	0.00240069	0.0013088	0.000404625	8.16e-05	0.00150819	0.00386392	-0.000678007	2.1147	0.00111309	4.02955	1.93222	-0.0021971	0.00123396	0.0033013	0.228604	0.418478	0.238726	8.68e-05	0.650371	0.947519	0.0203986	-6.45e-06	0.227629	0.00126722	0.00185493	-0.0031927	-0.00378949	-0.000544561	0.00234023	0.167022
CR_176_1_mono_cd45	0.565746	11.994	R	176	naive	Tcell	3.90128	0.00149576	-0.0010449	8.81e-05	-0.000253784	0.000877666	0.00128254	0.000604052	0.092269	2.6474	-0.00157775	4.73915	1.90608	-0.00134698	-0.000680866	0.00151529	-0.00293868	0.00169236	0.0018847	-0.00361568	-0.00140496	2.70746	0.117331	-0.00115066	0.148652	0.461629	0.000306878	-4.44e-05	0.00120001	-0.00116703	0.398379	-0.000223628
CR_176_1_mono_cd45	8.36062	1.70775	R	176	naive	Tcell	4.19245	0.00149972	0.00899987	-0.000690919	0.942521	0.195944	1.39977	0.022798	0.358285	2.38604	0.206529	5.65854	3.21806	0.000465563	0.00068137	0.0026339	-0.000645145	-0.00103271	0.151025	-0.00154826	-0.00294392	0.000649531	0.000536581	-0.000139763	0.0241976	0.0035285	-0.00418723	6.68e-05	0.00148609	0.00133533	0.0173991	-0.00350423
CR_176_1_mono_cd45	-12.0796	-6.8681	R	176	naive	Tcell	4.31841	0.683841	-0.000144602	0.00145962	-0.000361869	-0.00367311	-0.000290057	-0.00138541	-0.00382241	2.36294	0.00439084	4.86399	3.23479	0.00100244	0.000403751	0.00386029	0.517931	0.0775223	0.00215945	0.85266	1.97882	0.730324	0.0898789	0.00266795	-0.000603601	0.17471	0.0930656	0.00152144	0.773217	0.000820053	1.11617	-0.00186569
CR_176_1_mono_cd45	-3.46142	-26.8516	R	176	naive	NK	3.95187	1.04922	-0.00111014	0.00135767	-0.00271858	-0.000180858	0.00150462	0.000755694	0.00265861	2.50326	-0.000210537	0.604	2.08345	0.00244757	-0.000354932	-0.00236208	0.000551649	2.70607	0.185927	-0.00418229	3.03775	4.18151	0.00719994	-0.000778861	0.00146272	-0.00188418	0.246108	-0.000561975	-0.00078489	0.00345044	3.9582	1.72037
CR_176_1_mono_cd45	-19.9372	22.8359	R	176	naive	Tcell	4.26146	1.85304	0.00045774	0.00144899	-0.000395952	0.00343618	0.00227079	-0.00319346	0.00202253	0.00227357	0.00193286	5.28696	-0.00083796	-0.000718185	-0.004685	0.00488181	-0.00394633	0.155176	-0.00060596	0.00126002	0.00147466	0.0443854	0.00196488	0.00220089	-0.000317725	0.00125569	-0.000306715	0.0012331	-0.000551114	-0.00276703	-0.00298478	-0.00182868
CR_176_1_mono_cd45	9.67986	0.943818	R	176	naive	Tcell	3.8847	0.00386427	0.142517	0.00249512	0.458198	0.000731483	-0.0029669	0.755615	0.000341389	2.84473	0.000543167	4.44321	2.69589	0.00016412	-0.00239748	-0.000792681	-0.00213496	-0.00236895	0.239309	-0.000595384	-0.00166735	-0.00264879	-0.000884558	-0.0019705	0.786854	-0.00106746	-0.0022109	-0.00119346	0.109183	-0.000664921	6.8e-05	0.0301954
CR_176_1_mono_cd45	-16.5045	26.6329	R	176	naive	Tcell	3.73864	-0.000645935	0.000348143	-0.000457162	0.326185	0.000896062	0.635709	0.379616	0.00196231	0.000548806	-0.000393094	3.68753	-0.000949273	0.00329583	-0.00110545	0.120707	0.000486941	0.360913	0.000807743	0.0009216	0.149048	0.00210228	0.0011525	-0.000434612	0.00099879	0.17136	0.00345935	-0.000416211	0.00128893	0.00154913	0.42728	0.000259121
CR_176_1_mono_cd45	17.0074	18.4243	R	176	naive	classicalmonocyte	3.79728	1.06423	-0.000771328	0.17727	2.40767	-0.000329434	1.28613	-0.000282899	0.00228081	2.07414	0.00280578	0.545882	3.21271	0.15814	0.000644975	0.846732	3.09545	2.42758	0.169192	-2.77e-06	0.000207555	3.36891	1.75141	2.42492	0.643796	3.17046	-7.78e-06	-0.000811573	1.41244	-0.00063138	0.41425	4.60244
CR_176_1_mono_cd45	-8.52144	-23.9534	R	176	naive	NK	4.28795	-0.00141599	0.00269703	0.00055205	0.592517	0.00449356	-0.000629941	-0.000269941	-0.00157184	2.96086	-0.0019377	1.20361	2.42277	0.0004514	-0.00109556	0.00178588	0.600124	2.03202	0.00053513	0.00257231	0.967192	3.85472	0.00176182	0.0755282	5.03e-06	0.00165098	-0.00222244	0.00216777	-0.00241071	0.00308722	0.278968	1.06126
CR_176_1_mono_cd45	-12.6543	-25.1659	R	176	naive	NK	3.6342	0.00152981	0.00416404	0.00290289	-0.000441141	-0.00180177	0.000625752	0.000709604	-0.0018131	2.9418	0.00184446	2.10138	3.40135	-0.000860904	-0.00100918	0.000619745	0.000895007	1.72811	3.13535	0.547963	1.35151	4.28007	0.627085	0.00111088	-0.000860445	0.597084	0.210443	0.0197987	0.489247	1.31e-05	0.342655	1.26394
CR_176_1_mono_cd45	-18.8973	-21.8781	R	176	naive	NK	3.41164	0.3956	0.189071	-0.001062	-0.0011623	0.00135451	0.272996	0.603158	-0.00176498	4.95747	0.354526	1.62396	4.06647	0.00248335	-0.00407268	0.00213537	0.375326	0.965597	2.43918	2.12939	0.912147	2.26236	0.000169082	0.000311095	-0.00476473	0.703356	3.43376	0.000410211	0.00217284	0.00194281	1.84103	2.80037
CR_176_1_mono_cd45	-11.0797	-23.6957	R	176	naive	NK	3.39296	0.413698	-0.0018807	-0.0015599	0.0175991	-0.00103184	0.00222483	0.00022282	0.000144416	3.22146	0.00153337	0.980676	2.99958	0.00243416	-0.00143348	0.28877	0.0511777	3.01861	1.48378	0.594886	1.27767	3.27262	0.335283	-0.00404928	-0.00138748	0.394488	0.00294822	-0.00108475	1.20339	0.00220442	0.999221	1.86991
CR_176_1_mono_cd45	5.49937	5.64214	R	176	naive	Tcell	4.042	0.81776	-0.00296463	0.0149994	-0.00150549	0.000474359	0.226264	-0.00278745	0.00132359	1.731	-0.000286117	4.42889	2.78905	0.155572	0.0797156	0.00297841	0.12031	0.138358	-0.00213993	-0.00228412	0.518283	-1.94e-06	0.00353338	0.0020107	0.573108	-9.27e-05	0.932607	-0.000248631	0.00059922	0.690104	0.714607	0.96998
CR_176_1_mono_cd45	31.6766	20.5652	R	176	naive	classicalmonocyte	4.82083	2.50316	-0.000878705	-0.000512524	3.90721	0.000487431	-0.000610196	-0.000368113	0.532129	-0.00304636	-0.00142912	-0.00325509	3.8424	-0.00010057	0.105206	0.09864	4.91886	4.73114	-0.00116143	0.00217761	0.00549367	3.77939	0.00130754	2.48822	0.978306	3.22296	-0.000850958	-0.000280497	3.40921	0.00331565	2.3778	2.37275
CR_176_1_mono_cd45	16.0509	-4.74592	R	176	naive	Tcell	3.54989	0.731731	-0.00296688	0.000392192	0.666213	-0.000363746	1.27332	0.000577744	0.00100206	2.83726	0.00251719	3.90533	3.48564	-0.000134749	0.00334134	1.59426	-0.00125928	-0.0003928	0.189268	0.222558	1.09925	0.851361	-0.0010635	-0.000982989	0.000516982	0.731887	1.30991	0.000895652	0.865159	0.245332	2.01077	0.000695936
CR_176_1_mono_cd45	-1.21876	-12.9946	R	176	naive	Tcell	4.34926	1.37921	0.00197767	0.0831043	0.00156949	-0.000958062	0.649879	-0.000334589	-0.00125687	2.81786	-0.000398748	4.76575	2.95792	0.154781	-0.000475358	0.00178821	0.570196	0.00225876	0.00326418	-0.000327956	1.63798	2.27842	0.0303953	0.263346	-0.00233143	-0.00157282	0.000753833	0.000767768	1.85316	2.16882	0.00488974	0.0263969
CR_176_1_mono_cd45	15.0018	-4.29866	R	176	naive	Tcell	3.6957	1.06275	-0.00494722	0.00037532	0.711129	-0.00312626	0.41333	-0.00459859	-0.00443615	2.42449	-0.00293582	4.26257	3.08849	-0.00231945	-0.000114143	-0.00133022	0.0970476	0.00249407	-0.000939637	1.16886	0.27396	0.000341606	0.00167774	0.00204863	0.0117997	-0.000730114	0.00197645	0.00158995	0.551254	0.00157294	1.22348	-0.000609515
CR_176_1_mono_cd45	7.16635	-25.8919	R	176	naive	Tcell	3.9397	0.207116	-0.000946685	0.000835655	0.00210009	0.000738702	-0.00212615	0.524779	-0.00126019	0.203982	0.000399995	2.3339	2.18538	0.00146571	-0.00254282	0.150827	0.36635	0.000580878	0.159128	-0.00111086	0.526356	2.25512	1.86e-05	0.00153676	0.00273802	0.917669	-0.000458058	0.77017	-0.00137629	0.117728	0.650043	-0.00202533
CR_176_1_mono_cd45	-8.96239	-26.7283	R	176	naive	NK	3.6673	0.000271727	0.0020485	0.00315367	0.228604	0.000186015	0.00246239	0.0687458	0.00228082	2.77987	-0.000422035	0.00108877	3.10957	0.00175517	-0.00298323	-0.00235993	0.0127997	0.00202815	1.41041	0.314395	1.34382	4.28361	0.00252037	-0.00175317	-0.000539783	0.000488273	-0.00413283	-0.000719945	0.000118218	0.000187848	0.435685	0.826012
CR_176_1_mono_cd45	28.8017	23.2049	R	176	naive	classicalmonocyte	4.89237	1.14621	-0.00103636	0.00316035	3.86452	0.000821108	-0.00181576	0.000465588	-0.00289772	0.0445852	-0.00226601	-0.000723661	3.94969	0.000255317	0.000159533	-0.00179598	5.08195	4.55847	0.00482818	-0.00059177	0.000494342	3.94742	-0.0010282	2.07961	0.227824	3.08847	-0.00327577	0.000206606	2.11987	-0.000487368	2.11712	3.45026
CR_176_1_mono_cd45	24.0309	14.2203	R	176	naive	classicalmonocyte	4.22344	1.74966	0.515996	0.289154	3.33654	-0.00134003	0.0900781	0.0433864	0.348126	3.05787	1.34986	2.22992	4.03669	0.985271	0.00155129	0.00198414	3.67333	4.18366	0.950347	0.00138307	-0.00160538	3.95829	1.48826	2.77132	0.360913	2.71112	0.0339934	-0.00116468	2.58776	0.175498	1.38554	4.67357
CR_176_1_mono_cd45	14.4845	-1.30162	R	176	naive	Tcell	3.90897	2.05e-05	0.163471	0.00202605	0.00280035	0.000251292	-0.00117086	-0.000832698	-0.00275551	2.83434	0.00217347	4.46052	3.05804	-0.000982907	0.0035378	0.00352281	0.319154	0.261799	0.506115	0.562469	0.491029	0.00106686	0.000737912	0.000191893	0.00130562	0.429109	0.00555063	-0.00130646	0.425632	0.00203221	1.50251	0.00179707
CR_176_1_mono_cd45	-14.1611	-15.2845	R	176	naive	Tcell	3.66081	0.00261548	0.000286533	-7.88e-05	0.00235708	0.505761	1.2199	0.537014	0.00135871	3.14906	-0.00264701	4.05245	3.79713	0.18691	0.00419312	-0.0032923	-0.00177976	0.963067	2.22839	2.09009	1.00943	2.28766	0.0016	1.07711	0.316871	-0.00203974	-0.000117359	-0.000646323	-0.00154524	-0.00346964	0.239698	0.678201
CR_176_1_mono_cd45	12.6665	0.3373	R	176	naive	Tcell	4.03889	-0.00254907	-0.00250355	0.00149929	0.119912	-4.36e-05	-0.00133774	0.000704046	-0.000464179	2.56786	-0.00138853	5.01107	3.1157	0.000526906	0.374579	0.00362984	-0.00082292	0.521446	0.000827388	0.00124999	-0.00122369	-0.000302983	-0.00469208	-0.00220929	0.00101468	0.00366366	-0.000408559	0.00198499	0.1532	-0.00015669	0.77413	0.000745035
CR_176_1_mono_cd45	-1.77736	4.72988	R	176	naive	Tcell	4.29875	0.649715	0.00357182	9.45e-06	-0.000831109	0.00330563	0.525831	0.00138596	0.00235482	2.23603	-0.00143416	4.18012	3.18978	-3.48e-05	-0.00208806	0.45114	0.000458051	0.000186819	1.23201	0.00343688	-0.00028525	0.00179007	0.112165	0.084898	0.00959985	0.922484	-6.39e-05	0.00122489	-0.000838224	-0.00230955	0.377379	0.00253825
CR_176_1_mono_cd45	-9.33149	-22.5127	R	176	naive	NK	3.44418	-0.000719898	0.00341355	0.00158486	-0.00111115	-0.00162023	0.00224688	0.00212616	0.0127997	3.71778	0.000748732	1.5997	3.34753	0.00208822	-0.00105498	0.00452824	0.00047158	2.84996	0.446242	1.21914	-0.00232416	3.33177	0.600967	-0.000201115	-0.00415338	0.510355	1.51088	0.00189318	-0.00351043	0.00145911	2.03598	2.38943
CR_176_1_mono_cd45	-27.2375	8.19352	R	176	naive	Tcell	3.43176	-0.000950857	0.00120067	0.00197655	0.714607	0.137764	0.00258322	-0.00138136	0.144299	0.943468	0.410568	4.97653	0.781111	0.0029599	-0.00396059	0.0713395	0.264312	-0.000132319	0.00261496	-0.00232579	1.95817	1.44774	-0.000478622	0.00169834	-0.00362012	0.000697682	0.000100819	-0.00235155	-0.00152355	-0.000156814	-0.00095376	0.00103929
CR_176_1_mono_cd45	23.2041	19.665	R	176	naive	classicalmonocyte	4.36727	1.20778	0.00142997	0.259478	3.67599	-0.000367445	-0.000361594	-0.00298803	-0.00239138	1.00233	-0.00120802	0.000102911	3.95676	0.243584	0.914773	0.00211022	4.12623	3.04342	0.165839	0.12289	0.00210079	4.00825	0.912976	2.97023	0.0994361	3.81895	-0.00193481	-0.00162699	2.73639	0.146278	-0.000701707	4.32362
CR_176_1_mono_cd45	-7.17778	-11.8214	R	176	naive	Tcell	3.7969	0.447513	0.00275758	0.0459838	-0.0052573	-0.000522494	-0.00044205	-0.00018387	-0.00215262	2.67819	-0.00458111	4.70806	3.63417	0.321056	0.00135129	0.000692328	0.00151968	0.00158124	0.140735	-0.0042524	2.50163	2.02405	-0.00152671	0.803953	0.099237	0.202023	-6.6e-05	0.000236772	1.92224	0.00102933	0.428195	0.982122
CR_176_1_mono_cd45	-9.21492	-23.3724	R	176	naive	NK	3.63669	1.58e-06	0.39152	-0.00447277	0.104808	0.00149352	-0.000600131	0.00069463	-0.00137216	2.95261	0.28589	1.30112	3.76612	-0.000644692	0.472968	0.0819084	-0.000194646	2.89437	0.931926	1.09204	1.20965	3.26807	0.498319	-6.49e-05	0.000332347	-0.000186295	0.00406095	-0.00238541	3.73e-05	0.000750675	1.06903	2.07379
CR_176_1_mono_cd45	-8.95206	-21.8602	R	176	naive	NK	4.11483	-0.00218091	0.00195283	-0.00134731	0.23892	-0.000852029	-0.00376497	-0.00212111	0.235419	3.24201	-0.002742	2.61497	4.03479	-0.00170537	0.000461476	0.27916	0.630241	0.00197857	0.000772463	2.05838	1.09949	4.14154	0.560403	-0.00151417	0.000809562	0.824542	0.191036	-0.00459821	0.220411	0.00169038	2.55759	1.38422
CR_176_1_mono_cd45	2.12655	20.1073	R	176	naive	Tcell	3.38712	0.212791	0.00096625	0.00189872	8.34e-05	0.114748	1.49314	0.140735	0.00274222	0.931517	0.00281791	3.60013	2.47052	0.367661	0.462891	0.0371914	2.33402	-0.00243319	0.562813	-0.000152055	0.000388517	0.192214	-0.00144923	-0.000575311	-0.00274003	-0.000309427	0.354526	-0.0029503	0.414066	0.000610737	0.0868906	0.0573685
CR_176_1_mono_cd45	-8.63522	-9.03155	R	176	naive	Tcell	4.174	0.168797	-0.00351171	0.000397643	0.246884	0.00211016	-0.00262562	0.0968485	0.171163	3.118	0.000111917	5.17413	3.38195	0.00193865	0.000177524	0.00289981	0.00148352	0.000507952	-0.00427667	1.24271	2.31024	1.8121	-0.00226608	0.00316813	0.664261	0.00224947	-0.000444795	0.00260057	0.44497	0.00184168	0.575844	-0.00196849
CR_176_1_mono_cd45	-7.8444	7.41314	R	176	naive	Tcell	4.49753	1.33174	0.00443284	-0.000861946	0.209465	0.151025	-0.000872847	1.91009	0.00119684	1.93596	0.000784582	5.32734	1.87508	-0.000727555	-0.000185466	0.000831613	0.265085	0.978043	3.40496	0.000646005	0.0016137	0.529332	-0.00042708	0.678039	0.00119681	0.287426	0.00151281	-0.000756415	0.496543	0.519162	-0.000337366	0.166825
CR_176_1_mono_cd45	9.37129	7.34173	R	176	naive	Tcell	4.47529	0.525305	-0.000548416	-0.00119274	0.000183028	-0.00495719	0.380548	0.144695	0.0016968	2.31361	0.00366676	5.21534	1.62858	-0.00239965	-0.00050306	-0.00275386	-0.0010636	0.00274651	-0.00217946	-0.00335412	0.00161579	-0.000978202	0.00195004	-0.000358671	0.132611	-0.000942077	0.00172142	0.00252869	0.0747304	-0.000585175	0.00230595	0.00215653
CR_176_1_mono_cd45	-25.4316	0.118467	R	176	naive	Tcell	4.65739	1.19299	0.17274	0.000407508	-0.00047046	-0.000214173	-0.00272723	0.00134288	-0.00176935	-0.0012282	-0.000709559	4.90713	1.41299	0.00148641	-0.00139239	-0.00393642	-0.000292265	0.00063612	1.95022	0.391892	3.46449	3.2713	-0.00240787	-0.0030477	0.00276243	0.000983602	-0.00182037	-0.00057573	0.00123906	0.0479816	2.53592	0.0555714
CR_176_1_mono_cd45	-36.0058	-14.4553	R	176	naive	others	3.43192	1.02694	0.00115434	0.171163	1.68166	-0.00199214	-0.00138977	0.0659522	-0.000360817	6.1951	0.797376	2.43181	3.10563	0.201631	-0.00466727	-0.000938319	0.00111594	0.764518	-0.00012651	4.59464	0.00106671	0.872721	0.761914	0.000303147	0.139943	-0.00392464	5.39071	1.73155	-0.000740553	-0.00379006	-0.00378719	4.01836
CR_176_1_mono_cd45	-36.4075	-16.3572	R	176	naive	others	3.59754	0.572594	0.101227	0.00354368	0.539626	-0.000921532	0.00387267	1.08781	0.572423	6.15207	0.00147966	2.06494	3.88212	1.35925	0.757308	0.494766	0.572937	1.47755	0.000305599	4.61102	0.708753	-0.00311098	0.954109	0.483715	0.0719379	1.91955	4.62248	-0.000569227	0.0950568	-0.00219404	0.00174885	3.57479
CR_176_1_mono_cd45	-9.73557	-25.5165	R	176	naive	NK	3.86112	0.10441	-0.00181332	-0.00312339	0.591331	0.000600583	-0.00182078	-0.00197706	0.000124482	2.87733	0.596746	2.04513	3.25053	0.00117841	-0.00131576	0.0017109	0.00149206	0.875279	1.45068	1.23962	-0.000364972	3.66464	0.00239058	0.000215067	-0.000463021	0.00181408	0.000304025	1.68e-05	0.000800852	0.00255554	0.571224	1.98785
CR_176_1_mono_cd45	-0.191922	-36.0494	R	176	naive	NK	4.86715	1.82286	0.00275786	0.000453456	0.00162481	0.00242936	0.000879674	-0.000615501	0.00225418	3.17386	-0.00125377	0.00351222	-0.00136716	0.000557764	0.00105656	0.0491802	0.923856	5.63e-05	0.00148207	1.52177	0.782927	4.21194	0.481927	-0.00099051	-0.00112411	0.00115686	1.61611	-0.00044992	-0.00118553	0.00225144	2.55478	2.10547
CR_176_1_mono_cd45	-14.7293	-7.3438	R	176	naive	Tcell	4.43474	1.16784	0.00232733	-0.000263025	0.107195	-0.00127319	0.187106	0.00178299	0.114351	2.54491	0.00547697	4.69687	2.81602	0.093663	-0.00123892	0.158535	0.524779	0.909516	0.358849	-0.00238529	1.87442	0.449146	-0.00202122	-0.0002778	0.386505	0.222168	0.413698	-0.00113102	0.947114	-0.00324177	1.70422	0.00040721
CR_176_1_mono_cd45	-39.0682	-13.6692	R	176	naive	others	3.49426	0.368035	0.00315476	0.00439998	0.000920521	0.00398164	0.0741321	0.00364059	0.00205099	5.95672	0.959331	-0.00132364	1.81337	0.133404	-0.0011421	0.00105395	0.000545746	1.07234	-0.00211404	4.71962	0.00221651	0.600798	0.130826	0.0289959	0.000454339	2.21536	4.68266	0.0293958	-0.000701459	-0.00421923	-0.00198823	2.44384
CR_176_1_mono_cd45	-2.64886	9.14846	R	176	naive	Tcell	4.47936	0.630075	0.000283845	-0.000254437	0.81154	0.00091453	-0.000811881	-0.000527162	0.00164557	2.85671	0.00238942	5.10902	3.28304	0.00231561	0.00136351	0.138556	0.00272965	-0.00203059	2.49037	-0.00216293	5.08e-05	0.000190909	0.000613261	-0.00157031	0.30065	0.196729	-0.00186327	3.03e-05	-0.00260085	1.80572	0.642314	0.001033
CR_176_1_mono_cd45	-6.4449	-9.76637	R	176	naive	Tcell	4.08144	0.00038561	0.619256	0.000909198	0.495832	0.00274816	0.44606	-0.00130116	-0.00134328	3.57614	0.225289	4.3847	3.63638	0.298737	-0.000235142	-0.00390471	0.0737332	-0.000900111	0.00136328	0.70256	2.15028	1.24005	-0.00242618	-0.00124945	0.394488	0.219435	0.296248	-0.00260058	1.35316	0.18101	0.612063	1.04809
CR_176_1_mono_cd45	1.97606	-7.15222	R	176	naive	Tcell	3.44841	1.06262	0.220021	0.000165843	0.10441	-0.00187277	0.244749	0.00392958	0.00116018	2.68763	0.00218891	4.76896	3.33251	-0.00243128	-0.0029046	0.663935	0.652503	0.000303459	0.524078	0.00260136	-0.000656471	0.276272	0.00114262	0.0902773	0.000245929	-0.00126089	0.31268	-0.000847212	2.26112	0.0026404	0.00360921	0.0731348
CR_176_1_mono_cd45	-3.92077	7.93814	R	176	naive	Tcell	4.26384	0.900895	0.000781473	-0.00351581	0.526356	-0.00198425	0.469914	0.950212	0.000169179	1.8912	0.335094	4.99965	2.2757	-0.00330797	0.00171721	0.00201063	0.0872891	-0.00147097	1.90101	0.00120001	-0.000764647	-0.000883711	-0.00163737	0.00265559	-0.00106886	0.00104076	0.000672954	0.00127534	-0.00200673	-0.000618805	0.269911	-0.00156998
CR_176_1_mono_cd45	11.8946	3.14865	R	176	naive	Tcell	3.42187	-0.000654332	-0.00197058	0.156362	0.203982	-0.00317821	-0.00259617	0.0109998	-0.00100205	2.68999	7.65e-05	4.3772	2.20561	-0.000254143	-0.00022663	0.272032	0.208682	0.00122038	0.000974465	0.00165366	0.000370137	0	-0.00162126	-0.000541536	0.00135722	-7.94e-05	-0.00314858	0.00148956	0.000150287	-9.98e-05	1.25459	0.000802684
CR_176_1_mono_cd45	6.36138	4.13106	R	176	naive	Tcell	3.57387	0.00142172	0.0035188	0.00145575	0.40448	0.00136348	0.130628	0.294715	0.000444015	1.85432	0.0974457	4.20176	2.82981	0.545014	0.00112885	0.152014	0.510002	0.0629584	0.00307051	-0.000964155	0.326375	0.430938	0.000791354	-0.00287637	3.46e-05	0.000592089	0.00566415	0.00321906	0.997664	-0.000262936	0.916291	-0.00348481
CR_176_1_mono_cd45	-10.2769	-24.0797	R	176	naive	NK	3.35936	-0.00189644	3.17e-05	0.000664446	0.706374	-0.00240638	0.0843001	-0.00223422	-0.000726116	3.59828	0.00130735	1.13414	3.6335	-0.00228635	-0.00100275	0.324666	-0.00335383	0.0385904	1.39146	0.633722	2.10321	4.18624	0.556438	-0.00288516	0.00568315	0.365039	-0.00347365	-0.000108587	1.10404	-0.000386297	-0.00177631	0.00142845
CR_176_1_mono_cd45	3.48635	14.9793	R	176	naive	Tcell	3.77342	0.717921	0.000628959	0.186124	0.313633	0.00391963	0.00241675	0.000539345	0.000878406	0.368784	0.751917	4.2654	2.63734	-0.000503751	-0.0012981	0.166431	-0.00219086	-0.00244895	-0.00172124	1.56195	0.295481	1.42697	0.000413024	0.00190803	0.0019669	0.0757276	0.0381907	0.749137	0.00273966	-0.00115083	0.28781	0.969582
CR_176_1_mono_cd45	-13.0407	33.4108	R	176	naive	Tcell	3.63227	0.244361	-0.00207773	-2.9e-05	0.0517769	0.000787015	0.00182991	2.25707	0.00323553	1.71829	0.000618744	4.15602	0.790169	0.000404857	-0.000558288	-0.00297483	-0.000350002	-0.00147883	0.820712	-0.00224275	-0.0010117	-0.000102695	0.00204785	0.0585665	-0.00174572	-0.000657994	-0.00207511	0.000531686	0.00239929	-0.00355599	0.00102271	0.121501
CR_176_1_mono_cd45	25.7714	22.5683	R	176	naive	classicalmonocyte	4.14586	0.573108	0.00819991	0.000372321	3.38004	-0.00299412	-0.00121218	-1.57e-06	0.00127629	-0.000160501	0.00236953	1.09228	2.91775	-0.00199833	1.41087	0.129042	3.9551	3.71188	0.0359922	-0.000306665	-0.00328716	3.76881	0.000742551	2.25574	1.30244	3.43848	0.00107386	0.00294285	3.61301	-0.00110104	1.40265	3.01941
CR_176_1_mono_cd45	10.3115	-0.492196	R	176	naive	Tcell	3.88157	0.00299944	0.00184588	0.000992131	-0.00135125	-0.000474547	-0.00199677	0.00254931	-0.00568987	2.94831	0.00370924	4.97679	2.57045	-0.00185377	0.00169121	-0.00111641	0.036392	-0.00087586	0.0803136	0.00322065	0.00150327	-0.00303014	-0.000277823	-0.00240061	0.00176479	0.424349	-0.00147336	-0.00226398	0.384087	-0.00235464	0.000627974	0.00507535
CR_176_1_mono_cd45	8.05266	8.62828	R	176	naive	Tcell	3.68755	-0.00305647	0.162879	-0.00521453	0.262186	0.0571689	-0.00486366	0.24339	1.07809	1.86472	5.53e-05	4.50925	2.05682	0.55108	-0.00209693	0.350198	0.333579	0.000857543	0.0011691	0.608539	-0.0014106	0.000216717	0.000249922	-0.000469237	1.42205	0.755308	-0.000601967	0.0517769	0.0269967	-0.00202474	0.00109539	0.675939
CR_176_1_mono_cd45	-11.8032	-37.5154	R	176	naive	NK	4.88757	1.71815	0.000227748	-0.00163769	0.0033264	-0.00314911	0.000558887	-0.000715994	0.00206585	1.04934	-0.00311649	1.31172	2.27313	0.114351	0.00137397	0.171951	0.468295	3.48947	2.65254	-0.00122622	1.80296	3.70719	0.000779502	0.00166755	-0.00105658	1.03781	0.000677137	-0.00296049	-0.00320949	0.00157132	2.21411	1.70837
CR_176_1_mono_cd45	-9.47606	-25.5547	R	176	naive	NK	3.36958	0.170769	0.00171774	0.00404758	0.599449	0.00110021	0.90688	0.000970937	0.000837332	3.2863	-0.00161679	2.39545	3.31253	-0.00125316	0.000552308	0.471172	0.0868906	0.495654	1.7539	0.312108	0.00151285	2.99021	0.0884845	0.00245867	0.194766	0.110177	0.211813	0.0015698	0.00178341	-0.00105732	1.48093	1.70486
CR_176_1_mono_cd45	-10.5937	-25.3683	R	176	naive	NK	3.62456	0.11594	0.00252517	0.000177688	0.133206	-0.0017954	0.568139	-0.000796522	-0.000728833	2.31565	0.00132946	2.07685	2.77583	-0.000347534	0.00268612	0.005877	-0.00059651	2.88377	1.52477	-0.000354782	-0.000403639	3.91343	-0.00182353	-0.00169921	-0.00141953	0.223924	0.680459	0.325236	0.383528	0.000175384	2.92089	1.90945
CR_176_1_mono_cd45	13.3806	8.02395	R	176	naive	Tcell	4.92613	0.00599996	0.000643754	0.00104831	0.311917	-0.000428413	-1.82e-05	0.00304266	-0.0013174	1.34927	0.000348211	5.49245	3.0878	0.030995	0.000149344	0.000193555	0.0030598	0.0036369	-0.00158279	0.0020146	-0.000347991	-0.000985168	-0.000216781	0.00148424	0.0950568	0.623258	0.00164147	-0.00147285	0.471352	-0.00309206	1.00621	0.336986
CR_176_1_mono_cd45	6.75561	-1.65373	R	176	naive	Tcell	3.95558	0.824983	-0.00317943	-0.00190603	0.476377	-0.00343869	0.167417	0.00138789	-0.00254247	2.46192	-0.0027435	4.57862	3.05526	0.000817071	7.99e-05	0.494943	0.0819084	-0.000809142	-0.00422988	0.00125424	0.00026927	0.00156275	0.00273702	0.00136113	0.00128851	0.00073251	0.293182	0.0856951	-0.0043949	0.00548604	0.0819084	0.284737
CR_176_1_mono_cd45	-9.65317	-20.5021	R	176	naive	NK	3.3639	0.0399894	-0.00420364	0.00169908	1.25025	-1.74e-05	-0.00115328	0.00112727	0.00347868	2.56211	-0.000423075	1.38611	3.02982	-0.0012476	0.000649951	0.0501789	0.00057929	0.440423	1.55623	0.00149019	2.01754	3.42004	0.346806	0.000114403	0.53143	0.00218673	-0.000574431	0.000323523	1.86266	0.00301623	0.930288	1.83793
CR_176_1_mono_cd45	13.3684	6.08874	R	176	naive	Tcell	3.65683	0.306384	-0.00221852	0.000583901	0.000725149	-0.00199911	-0.00104978	1.51651	0.0197987	2.60461	-0.000373087	4.80792	2.07334	0.00192942	0.00121296	-0.00141945	-0.00281063	0.000920058	0.000295226	-0.000126085	-0.0047361	-0.00014244	-0.00107717	0.00133738	-0.00417545	-0.00177542	-0.000948862	-0.00434305	0.000507064	-0.00283752	0.75238	-0.00242104
CR_176_1_mono_cd45	-35.913	-14.9002	R	176	naive	others	3.41873	0.00246648	0.00088159	-0.000707966	0.43112	-0.00233749	0.63951	0.68834	0.0567695	5.70273	-0.000670631	2.17242	3.48621	0.00142214	0.00200708	0.00122421	-0.000254542	0.417927	-0.000709173	5.31488	0.34624	0.00391242	0.140339	1.09505	0.00346594	1.07711	5.46829	0.565907	0.845863	-0.00164635	-0.000405843	4.64935
CR_176_1_mono_cd45	-38.7446	-13.5936	R	176	naive	others	3.41991	0.454038	0.138952	-0.000431649	0.00182889	-0.00224093	0.307911	-0.00360708	0.000753655	5.39899	0.00266894	0.540322	1.81464	-0.00125765	-0.000666703	5.99e-05	-0.000962459	0.477094	0.000907422	3.72304	0.00383739	-0.000502389	0.383156	-0.0011509	0.000235924	0.502929	5.15902	0.759612	0.808867	-1.22e-05	0.000330854	2.89083
CR_176_1_mono_cd45	-37.2002	-14.9583	R	176	naive	others	3.31835	0.562641	0.107195	-0.00147723	0.336607	0.00127407	-0.000795775	-0.00136475	-0.00323545	5.80157	0.213573	2.03808	3.04094	-0.00111051	-0.00127865	-0.000842064	0.724213	0.828068	0.00217209	4.00893	-0.0007686	0.434773	-2.35e-05	-0.00082758	-0.000913888	0.295481	4.52364	0.352081	0.875421	-0.000870979	0.614073	2.67158
CR_176_1_mono_cd45	2.5807	-22.1154	R	176	naive	NK	3.46735	0.16998	-0.00257883	0.00172595	0.00361868	-0.000631558	-0.000264138	0.00337569	0.000348843	2.42968	0.00120662	-0.00133521	1.65574	0.00114459	0.00346878	0.000261166	-0.00194892	1.06275	-0.00446793	0.000540351	0.0465832	1.9837	-0.00190948	0.00141294	3.22e-05	-0.000718261	0.00108552	-0.000282679	-0.000691071	0.00117753	1.1367	1.98294
CR_176_1_mono_cd45	-15.3889	-24.3217	R	176	naive	NK	4.13878	0.365601	-0.00418934	-0.0017767	0.304665	-0.00295179	0.0601637	-0.000751873	0.00372982	3.36205	-0.00436932	1.34137	3.91224	0.022998	0.000298645	0.00206595	-0.000321362	2.91337	1.68904	1.95011	1.38366	4.18469	0.822923	-0.00214326	0.877692	0.381294	-0.00147592	0.000221269	0.215137	-0.0039629	1.79083	2.08482
CR_176_1_mono_cd45	12.4111	0.0357066	R	176	naive	Tcell	4.24065	0.000464253	0.00144538	0.000599537	-0.00207999	-0.000475572	0.000384806	0.000700386	0.00088182	2.58624	0.00164214	4.93738	3.27837	-0.00221911	-0.000897044	0.00241132	-0.00213725	0.000770006	0.269525	0.000864706	0.00264048	0.206333	-0.00468679	0.001693	0.0862929	0.00144665	-0.00166835	-0.00171064	-0.00117005	0.00373719	0.619256	0.000274006
CR_176_1_mono_cd45	-28.3909	0.964957	R	176	naive	Tcell	5.03031	0.0495797	-0.00168217	-0.00188887	-0.000354979	0.000654033	0.00141264	0.00578157	-0.00119885	0.00097246	0.00144942	5.89684	1.0084	-0.00174654	0.00225026	-6.77e-05	0.0269967	0.000779666	0.00242226	-0.000788521	3.17446	4.15461	0.00579385	-0.00238238	-0.00282683	0.000406083	0.123883	-0.00322487	0.571567	0.00111471	0.0012863	0.018399
CR_176_1_mono_cd45	-38.2037	-14.3295	R	176	naive	others	3.97702	0.00193242	0.00120163	-0.000435506	0.0385904	-0.00255667	0.191036	0.0016657	0.000624224	6.27194	0.0541735	1.2425	2.50951	0.368222	0.000135201	0.637362	0.00194212	1.70732	0.196729	5.10782	0.000397237	0.0002718	0.322957	0.000984764	0.0002066	0.21103	4.69859	0.0291959	0.000877662	0.0041009	-0.000358189	3.89358
CR_176_1_mono_cd45	11.4354	-2.23602	R	176	naive	Tcell	4.30992	0.0301954	-0.000988523	0.400414	0.177861	0.0697434	0.00229936	1.55502	-0.00467935	3.33516	-0.000648763	4.14705	3.76809	-0.00199262	-0.00206257	-0.00246352	-0.0012651	0.00288251	-0.000452142	0.626753	0.00322802	-0.00012327	-0.00221122	0.487286	-0.000219086	0.0717384	0.00172769	-0.000386551	-0.000712105	0.00129714	0.00232596	0.182584
CR_176_1_mono_cd45	-11.8237	-18.6488	R	176	naive	NK	4.39187	1.44202	0.0253973	0.00213245	-0.00140285	-0.00132199	-0.00141311	-0.000120581	0.00285757	1.9915	-0.00288404	2.89963	3.14253	0.00382878	-0.00182835	0.0109998	0.264891	0.575673	2.31784	0.314966	1.16568	2.27456	-0.00219043	-0.00239019	0.00233548	0.00255646	-0.00011652	-0.00383805	0.895865	-0.000665282	1.60613	0.00189996
CR_176_1_mono_cd45	-3.93484	-25.6943	R	176	naive	NK	4.12599	0.659535	0.0980429	0.292223	-0.000192147	0.00219602	0.0611619	0.261412	-0.00108696	3.09227	0.0017133	1.26164	2.73564	-0.00175389	0.00147164	0.000756724	0.237948	2.78302	0.289921	-0.000145515	1.3341	3.32544	0.00105655	-0.000395436	0.197317	1.06237	-0.00127747	0.00468453	0.520568	0.00134544	2.58513	1.41794
CR_176_1_mono_cd45	-2.27385	-21.2044	R	176	naive	NK	4.39854	-0.00385055	-0.00126461	-0.00728356	-0.0017481	-0.00409713	-0.00242802	0.00332859	0.00247616	2.93122	0.00451968	2.33705	3.79772	-0.000883575	-0.00139489	0.621091	-0.0014912	1.75222	-0.00107055	-0.0010549	1.32132	3.45263	0.00257962	0.000196177	-0.00181204	0.118324	0.00209887	-0.000782456	0.00237901	0.00126961	1.95206	1.39296
CR_176_1_mono_cd45	-3.92399	-24.5903	R	176	naive	NK	3.77835	1.65131	0.00171364	0.000300206	0.244555	-0.00055957	-0.000864141	-0.000301894	0.0008353	2.51605	0.655123	-0.00180397	2.74341	0.00367014	0.000459965	0.860431	-0.00228099	2.79498	-8.98e-05	1.31933	1.17756	4.20273	0.208878	0.00083586	-0.00393523	0.00550165	-0.00253451	0.00123145	1.91419	0.00313466	3.49469	0.824101
CR_176_1_mono_cd45	-38.2111	-13.7593	R	176	naive	others	3.92609	1.45441	-0.00110552	0.115741	0.911455	-5.82e-05	-0.000141306	0.00183064	0.0010111	5.60967	0.286274	-0.000745806	2.67237	0.000699664	0.00120783	0.000803113	0.000179367	0.991286	0.00226726	4.56192	0.463072	1.28026	0.669299	0.00123188	0.00201705	0.0301954	4.40214	0.61156	0.000933819	-0.00123626	0.942927	3.81949
CR_176_1_mono_cd45	-11.9152	-26.0332	R	176	naive	NK	3.87649	-0.00121671	-0.00151522	0.00233634	0.356406	-0.000421407	-0.000488799	-0.00152681	-0.00227996	2.98955	0.00262147	0.00347367	3.81644	-0.000919964	0.0984409	0.346052	0.232889	1.7815	2.20138	1.33715	0.871012	3.6744	0.000373241	-9.09e-05	0.626919	0.00380012	0.541192	-0.00241288	1.30062	-0.000589475	1.74085	2.63913
CR_176_1_mono_cd45	-16.743	-31.2853	R	176	naive	NK	4.2484	-0.000137943	-0.00111626	0.0263969	0.000986906	-0.00150291	-0.00090239	-0.00115455	0.000742593	1.95078	0.000267111	0.741545	2.28041	0.00119437	-0.000160133	-0.00204316	0.487821	2.97995	1.91119	1.35847	2.42238	5.03548	1.53955	0.000702979	0.0473823	0.0373913	-0.0024309	-0.000247424	0.0028747	0.00271689	2.77893	2.32828
CR_176_1_mono_cd45	-17.524	-4.44814	R	176	naive	Tcell	4.9645	0.44606	-0.00404532	0.00262372	0.329031	-0.00194485	0.00155218	-0.00185113	-0.00429574	2.01539	-0.000743877	4.92631	1.70317	-0.00408583	-0.00192662	0.000366857	0.00233415	-0.0004608	0.00387117	-0.000721679	2.7877	-0.000838219	-0.000266912	-0.0011371	-0.000795108	0.629909	0.00380742	-0.00239769	0.0231979	0.00268972	2.40545	0.584028
CR_176_1_mono_cd45	8.65578	7.74	R	176	naive	Tcell	3.42073	-0.0010492	0.000120145	0.00275624	-0.00236194	0.142121	0.249018	0.280699	-0.00161141	1.69531	0.0034653	5.44402	2.17641	-0.000878084	0.000294902	0.00178771	0.00171795	0.175104	0.0940612	-0.000448596	-0.00375407	0.251345	-0.00280762	-0.000857069	0.00147141	0.265471	0.00285336	-0.00146681	-0.00192056	2.22e-07	0.00167459	0.228993
CR_176_1_mono_cd45	-0.313169	-23.2591	R	176	naive	NK	3.91149	1.42978	0.0323943	9.42e-05	0.00151276	0.15972	0.0295957	0.00289864	0.00210068	2.09878	-0.000362492	1.42378	3.08007	0.0976448	0.000537347	-0.00218013	0.834657	0.00102578	1.20195	0.116139	2.07735	3.06678	0.703038	0.250957	0.222948	0.509119	0.00218954	-0.00131079	0.47799	0.000285978	2.03135	2.39516
CR_176_1_mono_cd45	-13.179	-27.781	R	176	naive	NK	3.32707	0.113357	-6.18e-05	0.102023	0.00450038	-0.000200537	-0.00187371	0.15972	-0.00223891	1.44337	0.000648464	2.03993	2.47099	0.00453773	0.23717	-0.00016799	0.00114905	2.27684	2.49748	0.323906	1.85932	3.97033	0.27916	0.0010698	-0.000769324	9.33e-05	0.000149582	0.00104482	0.227824	-0.00195911	1.61381	2.77339
CR_176_1_mono_cd45	-4.27546	-26.3354	R	176	naive	NK	4.52628	-0.000748035	0.00210636	-0.000867875	0.696504	-0.00241351	0.00103536	0.00110085	-0.000798949	1.41593	-0.00228711	1.63144	2.35236	-0.00277028	-0.000789905	0.000976193	0.00161119	2.13154	0.0247974	0.654141	1.60713	4.47173	0.783078	0.288386	-0.000100309	-0.00035344	-0.00180224	-0.000750443	0.314776	0.00200524	2.85304	2.39487
CR_176_1_mono_cd45	-9.0936	-30.4813	R	176	naive	NK	3.98454	0.000420079	-0.000691071	0.0037724	0.00154587	0.00256743	0.869302	-0.00261574	0.00135011	2.61199	0.00161577	1.20943	3.16412	0.00135576	-0.00207215	-0.000550338	0.00390415	0.174316	1.73354	0.887442	2.47223	4.39297	0.000394317	0.064156	0.15656	0.762374	0.00150268	-0.00100795	0.934514	-0.0016662	3.02642	1.38714
CR_176_1_mono_cd45	-15.2346	-11.3226	R	176	naive	Tcell	3.96674	-0.00123092	0.540844	0.0515771	-0.00109097	0.000846528	0.0413882	0.0189989	5.98e-05	2.29726	0.00210462	4.11374	2.95363	-0.0011373	0.315347	-0.00136144	0.00230985	0.00274622	1.73031	0.133404	2.08364	1.0578	0.000514254	0.00281496	0.000297578	-0.00132275	-0.00119881	0.00346808	-0.00104849	0.00102762	0.545535	1.32033
CR_176_1_mono_cd45	-36.0745	-15.4903	R	176	naive	others	3.40956	0.0850973	-0.00132977	0.00142656	0.100829	0.00229251	0.0359922	0.00139701	0.00279278	5.92469	-0.00173456	2.24646	3.02421	-0.00117814	-0.00142666	0.00059656	0.793627	0.880666	0.116337	4.87785	0.941438	0.643138	0.682554	-0.000108115	0.000308075	1.81857	4.82882	0.340389	1.79795	0.00144933	0.0787187	3.86311
CR_176_1_mono_cd45	1.45098	-12.3039	R	176	naive	Tcell	3.85945	1.59262	-0.00109084	0.00183916	0.251539	-0.00291164	-0.000557878	0.00139687	0.00328409	1.72459	-0.00113581	4.45712	2.99181	-0.00486988	-0.000194423	0.0453844	-0.00236005	-0.000734677	-0.0018305	0.280122	0.00135953	3.81328	0.309056	-0.00169872	0.110773	1.18518	0.00208376	-0.00221983	1.84369	1.21184	0.055172	0.00093958
CR_176_1_mono_cd45	-21.3492	-7.29776	R	176	naive	Tcell	4.92121	1.6777	0.000420966	-0.00333701	-0.00341355	0.000377815	-0.000287662	-0.000318711	-0.00257753	0.866875	-0.00627976	5.68467	1.28356	-0.00153416	0.00297293	-0.0012352	0.00109372	-0.000245353	1.25891	0.000521631	2.62043	2.33102	-0.0026043	-0.000143574	0.000900083	0.0984409	-0.00361085	0.00303477	0.466855	0.00231921	2.92645	1.71564
CR_176_1_mono_cd45	-38.3036	-14.2802	R	176	naive	others	3.53121	-0.00241318	-0.000972625	-0.00116626	0.000259901	-0.00239028	-0.000714823	0.00143538	0.0051264	6.24461	-0.000939139	2.02804	2.13523	-0.00172507	0.00023134	0.201827	0.473327	1.67052	-0.00113385	4.74991	-0.000685778	0.000597937	-0.00104519	-0.00193153	0.162681	0.000169566	3.57074	0.00195609	-0.00325968	0.00390846	0.19614	3.37841
CR_176_1_mono_cd45	6.09153	14.4115	R	176	naive	Tcell	3.88943	0.117132	-0.00179855	0.000802782	0.213377	-0.000318448	8.85e-05	-0.00127824	0.00328025	3.05918	0.000122345	4.87616	2.03233	0.00186812	-0.00202968	-0.00387869	3.33437	-0.00289195	0.600461	0.00122382	0.00759992	1.9585	-0.000973584	0.00131439	-0.00196324	0.002492	-0.000734569	0.460185	0.582326	0.00199955	0.00104723	-0.00198513
CR_176_1_mono_cd45	-6.98619	-26.3499	R	176	naive	NK	3.91679	0.389478	0.00285339	-0.00332906	-0.00127044	0.000642423	0.128447	-0.00024287	-0.00147055	1.76007	-0.00326571	-0.00123849	2.94285	0.000110367	0.228214	-0.00068767	1.16375	2.36137	1.09853	0.865445	0.838305	4.18805	0.150827	0.00315507	-0.000285721	0.16051	0.00168418	0.00399345	0.191036	0.00310549	2.3357	1.39183
CR_176_1_mono_cd45	24.1759	12.4135	R	176	naive	classicalmonocyte	4.34284	0.791372	-0.00111292	0.00254635	3.26316	0.000390717	0.000552893	-0.00205337	-0.00181059	1.89379	0.0014947	2.72844	4.31243	0.000284795	0.649222	-0.000513591	3.93506	3.3609	0.00167134	0.00048032	0.0585665	4.42599	0.000138485	2.47226	-0.000606017	3.86332	0.17471	0.33831	3.1988	0.167417	0.287426	3.89682
CR_176_1_mono_cd45	-24.8022	-2.28069	R	176	naive	Tcell	5.06851	0.220411	-0.00255356	0.000162569	-0.0017178	0.0042384	0.00414439	0.00203908	-0.000938657	0.194963	0.0037514	5.72271	2.06937	-0.000916215	-0.00454156	-0.000249435	-0.00164161	2.50731	1.5216	0.00218361	3.03279	3.77548	0.00411137	-0.00237618	0.002	0.00218023	-0.000165867	0.00230651	-0.00299387	0.0918707	1.50607	0.535445
CR_176_1_mono_cd45	-3.84903	2.03491	R	176	naive	Tcell	3.77011	-0.00266756	0.20555	0.00313093	0.334526	0.00125294	0.59607	0.00203857	-0.00120791	3.38394	0.0012995	4.19967	3.25014	0.0019586	0.00183221	-0.00187906	-0.00261618	0.248049	1.1931	0.328462	0.921247	1.18976	0.763446	0.0019584	-0.00212205	0.00188893	1.06595	-0.00151308	0.947249	0.00313658	1.00737	0.151223
CR_176_1_mono_cd45	-35.4382	-15.0918	R	176	naive	others	3.74121	1.02871	-0.00110964	0.913944	1.8606	-0.0017233	0.0491802	0.391706	0.00028348	6.4917	0.328652	3.17419	3.65465	0.409462	-0.00246007	0.540844	0.24572	1.04359	0.0033314	4.94033	-0.0013129	0.670921	0.0783199	1.38337	1.12113	0.747436	5.02909	1.00233	1.17124	-0.000974377	0.671569	4.62806
CR_176_1_mono_cd45	15.3539	3.11591	R	176	naive	Tcell	4.72416	0.000998475	-0.00537216	0.00145321	-0.00317051	0.00281735	-0.000246339	0.00111644	0.00178227	1.72349	0.000350338	5.1774	2.72549	-0.000376308	-0.000371447	0.00142578	0.128248	0.00123266	-0.000994142	-0.000287406	0.000849466	0.00257743	0.00333053	0.270104	0.00105525	0.60585	0.143705	0.00109855	-0.00125205	0.000172167	1.30275	0.132016
CR_176_1_mono_cd45	-24.4866	2.11758	R	176	naive	Tcell	4.73148	-0.000196166	0.000639158	0.00339362	0.000642609	0.00103594	0.00172775	0.00163129	0.00203844	-0.00147087	-0.00248749	5.41792	1.29767	-1.68e-05	0.00104103	0.00253327	-0.000434241	0.00219413	1.69517	-0.00114836	2.49033	2.48868	-0.000247996	-0.00042749	0.00140707	0.00232119	-0.00317761	-9.17e-05	0.000328951	0.00295286	0.0844994	-0.00105497
CR_176_1_mono_cd45	10.2986	8.89387	R	176	naive	Tcell	4.05915	-0.00282677	-0.00215189	-0.00116726	0.000809853	-0.000875066	0.00020674	0.0028385	0.00316869	2.70103	0.000265046	5.28976	1.69068	-0.00190499	-0.000110819	0.00091634	-0.00205432	1.15839	0.00225347	0.327703	0.00125978	-0.000369256	0.000573498	-0.00182992	0.00262867	0.000309718	0.000542574	0.000349155	0.00270604	-0.000375594	0.973819	0.00232936
CR_176_1_mono_cd45	7.58874	5.46995	R	176	naive	Tcell	3.56227	-0.000174105	-0.00102135	0.168403	-0.000444812	-0.00334828	-0.0049447	0.00256069	0.00139843	2.10254	-0.000683258	4.65926	2.73189	9.99e-05	-1.3e-05	-0.000164002	0.0741321	0.00331393	-0.00081024	-0.0006416	0.120707	0.000487452	0.00236923	-0.00405558	0.228214	0.000420994	0.108189	0.00141795	-0.00420955	-0.000726337	0.267016	-0.00221879
CR_176_1_mono_cd45	-39.1279	-10.7834	R	176	naive	others	3.40052	0.346806	0.00307318	0.00198487	0.574305	0.0591655	0.092269	0.00172643	0.184354	6.17105	-0.000441097	2.82649	1.02045	0.319915	-0.00267414	-0.00108293	-0.00207025	0.248824	0.138358	4.08	0.29778	1.25131	0.00110603	0.672379	-0.00214778	0.769103	5.16232	0.12805	0.00378796	0.00251997	-0.00322309	3.98798
CR_176_1_mono_cd45	8.24484	-9.63506	R	176	naive	Tcell	4.56371	0.113357	-0.00434971	-0.000424061	-0.00428253	0.0557711	-0.00342621	0.00283463	-0.00299178	2.58005	0.308293	5.16575	3.14082	0.104211	-0.00197167	-0.00321349	0.00397359	0.00432181	0.00197215	0.847891	0.00237493	1.55898	-0.00104189	-0.00234718	0.444607	0.000407711	-0.00261964	0.000169944	-0.000404961	-0.00213064	0.00162367	0.674646
CR_176_1_mono_cd45	12.5162	-1.96049	R	176	naive	Tcell	4.27086	0.00325241	-0.00184234	0.118125	0.00206288	0.00159771	0.000481531	0.00257503	0.00083377	3.30423	0.160905	4.83492	3.58896	0.188679	0.000641244	-0.00402754	0.00202071	-0.000453539	0.000391949	0.598098	0.00121891	0.00256689	-0.00135354	0.00246784	-0.000243207	1.1216	0.290881	0.000744628	-0.000822252	-0.000194703	0.578576	1.12759
CR_176_1_mono_cd45	-12.1607	13.065	R	176	naive	Tcell	4.04572	0.552983	-0.00345314	-0.000938448	0.00639994	-0.00101089	-0.00320689	0.248437	0.0767247	0.000261492	-0.000830602	4.03906	1.56051	0.000747509	-0.000521346	-0.000701174	0.748673	0.00130107	2.15633	0.000230558	0.821155	0.0451846	0.166233	0.0055982	0.0014923	0.000187406	0.000385679	0.00122942	0.00329995	0.000230145	0.628747	1.07552
CR_176_1_mono_cd45	-1.59826	7.39089	R	176	naive	Tcell	4.12246	0.0255972	0.00168599	0.00334808	-0.00265245	-0.00272762	0.0026398	0.00161676	0.000395581	2.52947	0.000548634	4.18383	1.79646	-0.00236469	-0.00208204	0.00245174	-0.00375595	0.00204065	1.66892	0.00174707	-3.68e-06	0.40854	-0.00319211	-0.00269822	0.000837201	0.28877	0.0010847	0.348503	-0.00157055	-0.00218951	-0.00377407	-0.00195145
CR_176_1_mono_cd45	1.93174	-10.964	R	176	naive	Tcell	4.26987	1.17722	0.973819	-0.00139547	1.14528	0.00229412	0.00234872	0.201827	-0.0020282	2.9391	0.000819382	5.20819	3.34867	-0.00398416	-9.08e-05	0.506645	0.445152	0.342278	0.678524	-0.00118666	0.199278	2.75678	-0.00391542	0.00327462	-0.00300957	0.429475	0.0539738	0.00242518	3.22785	0.64083	-0.00227976	1.28623
CR_176_1_mono_cd45	8.81516	8.71939	R	176	naive	Tcell	3.61507	0.00839991	-0.000656315	0.00352022	-0.00198822	0.00376582	-0.00255168	-0.000218049	0.000191871	2.34075	0.00136109	5.21242	1.51189	0.0015061	0.00181532	0.00195227	-0.000260264	0.000782616	0.0035294	0.0713395	-0.0030078	0.763752	-0.00165217	-0.000771257	0.46217	-0.00108944	0.000197653	-0.000421796	-0.000275405	-0.00106236	0.0775223	0.00185843
CR_176_1_mono_cd45	5.23702	-12.3963	R	176	naive	Tcell	3.83836	-0.000770326	-0.00361647	0.000427423	0.00132944	-0.00135796	-0.000910859	4.84e-05	0.00290551	3.41801	-0.0037675	4.61667	3.53804	0.0023911	-0.000136325	0.000583276	0.327703	0.289538	-0.000148357	1.58713	0.492275	3.94484	0.0185989	-0.00070175	0.000420219	0.722799	0.702242	0.000141749	0.457837	0.000795819	0.0019855	0.802312
CR_176_1_mono_cd45	11.6836	-0.416435	R	176	naive	Tcell	4.40642	-0.00349148	-0.000839937	-0.00161634	0.00305359	0.00284235	0.000924311	1.17271	0.00199883	2.86231	0.00146328	4.66849	3.64528	0.00131297	0.000771512	-0.000661593	0.00107382	0.00117955	0.00306625	0.00147876	0.528107	0.000227039	0.000489068	0.191036	-0.00284815	0.00219131	0.664912	0.000268404	0.000319345	-0.000210422	0.000368295	-0.000431959
CR_176_1_mono_cd45	-9.29533	-38.1805	R	176	naive	NK	5.28159	1.0716	0.000206821	-0.00168169	0.00228181	-0.00225668	0.268367	0.000232734	0.144695	0.161694	-0.00364665	-0.000541713	2.47728	0.000510611	0.0022581	0.12428	0.00100453	1.76533	3.41247	-0.000547774	3.39975	4.53991	0.156362	-0.00298761	0.00301323	4.53e-05	0.0049517	-0.00119891	0.00216188	-0.000303398	3.20277	3.1802
CR_176_1_mono_cd45	-9.13783	-27.5885	R	176	naive	NK	3.92974	1.91782	-0.000953147	0.000727796	-0.00245806	0.000497102	-0.00164341	0.00174234	-0.000220639	2.48465	0.00153258	0.947654	2.76246	-0.000373769	0.0025969	0.366912	6.34e-05	0.00235187	1.79762	1.34245	0.503814	4.31551	-0.000933602	0.000103958	-0.00349585	0.273767	-0.00112554	-0.00246342	0.518459	0.000602408	-0.00174244	0.705104
CR_176_1_mono_cd45	-1.84765	-29.4481	R	176	naive	NK	4.11918	1.21925	-0.00101285	-0.00154665	-0.00157572	-0.00254356	0.000334273	0.00349714	-0.000831188	1.06361	0.586749	0.675292	2.22583	0.243584	-0.00100515	-0.00240878	0.0028886	2.00624	-0.000377044	1.62365	0.808718	3.73885	0.00128487	0.109779	-0.00296257	0.520041	-0.00203638	0.000123664	0.000265614	0.00158223	1.90753	0.359036
CR_176_1_mono_cd45	4.11742	26.0038	R	176	naive	Tcell	3.52394	-0.00141213	-0.00119855	0.000960252	0.0431866	0.158733	0.980676	0.294332	-0.00269226	0.00235498	0.000357928	4.23157	2.63048	0.000751842	0.203003	0.0761265	0.149443	0.0649543	-1.15e-05	0.315919	0.00169319	0.652994	-0.00218431	0.00135431	-0.00245876	0.00135999	-0.00161245	-0.0008459	-0.00113925	0.00166612	1.64886	1.02554
CR_176_1_mono_cd45	-5.06297	-14.0344	R	176	naive	Tcell	3.43526	0.174513	7.39e-05	0.000924516	0.0545729	-0.000445657	0.000300778	0.000182083	-0.00241443	2.67674	0.0012863	4.17156	2.75903	-0.00337954	-0.00120669	0.00168107	0.280507	-0.00073253	0.00387813	-0.00135253	1.02973	2.34018	0.00274474	0.00132503	-0.00326551	0.00065717	0.134791	-0.000753526	2.06454	-7.55e-05	1.3653	-0.000532843
CR_176_1_mono_cd45	-10.8287	-4.45333	R	176	naive	Tcell	3.919	1.53239	9.52e-05	-0.00438317	-0.00203704	0.667025	0.00147905	0.0659522	-0.00136989	2.18187	-0.00243513	4.9529	2.81862	-0.00453095	0.000291498	0.000808482	0.223534	0.259092	0.000922173	-0.00340828	1.86484	-0.000565461	0.0886837	-0.000581036	-0.000626283	-0.00111891	0.00233036	0.000578526	0.252314	-0.00134901	0.674484	0.0115997
CR_176_1_mono_cd45	-19.6406	13.7094	R	176	naive	Tcell	4.50992	-0.00050208	-0.00169562	0.335851	0.383342	0.000817461	0.00342147	0.00437515	-0.000125229	0.321626	0.00245999	5.17535	0.000853098	-0.00243903	-0.000846971	-0.000146458	-0.00053972	0.00102797	3.77681	-0.000753369	-0.00383331	-0.00550889	0.000591881	-0.000220562	0.537014	0.00409959	-0.000705272	-0.00131582	-0.0018807	-0.00351048	0.336418	-0.00590071
CR_176_1_mono_cd45	-7.28222	-21.2451	R	176	naive	NK	3.55042	1.38535	0.00175884	-0.000970651	0.850639	0.00267708	6.5e-05	0.220997	-0.000835642	3.13935	0.00315583	2.19048	3.94484	0.00133722	0.00226312	-0.000949351	0.000821886	2.91751	-0.00136502	1.7299	1.25806	3.77477	0.664586	0.000311598	0.126661	-0.00112795	0.125471	0.000325825	0.447876	0.0020259	1.47581	0.397082
CR_176_1_mono_cd45	-12.845	-12.9891	R	176	naive	Tcell	4.26623	-0.000874623	0.00239168	0.00247628	0.00233423	0.0048058	8.08e-05	0.00444743	0.000202148	1.64135	0.00204974	4.89647	2.525	0.000276299	-0.000843343	5.76e-05	0.504876	0.249018	1.87939	0.00219615	2.30488	2.53846	-0.00133185	-0.0010078	0.000696523	0.15814	0.0695439	0.00197372	1.96137	-0.000192474	0.000410341	-0.00179901
CR_176_1_mono_cd45	5.97213	8.26212	R	176	naive	Tcell	3.59034	0.146476	0.00103862	0.00238919	0.00297254	0.00188432	0.000785225	0.00032624	-0.00100241	1.08089	0.00174114	4.46127	1.94396	-0.000803171	0.00261104	-4.41e-05	0.00370492	-0.00142254	0.00129565	0.000190477	0.000896511	0.273767	0.000692727	0.000414912	0.00149352	0.000966436	-0.00364241	-0.000639658	0.00221884	0.00268797	0.00108995	0.00313978
CR_176_1_mono_cd45	-7.41119	12.3887	R	176	naive	Tcell	4.83362	0.872009	0.34341	0.19084	-0.00286049	0.000720986	-0.00364541	0.0038367	-3.67e-05	1.96132	-0.00161112	4.11631	2.43076	-0.00340541	0.00232656	0.000831476	-0.00126444	-0.00174204	1.94401	0.000527189	1.50073	0.451503	0.00237065	-0.00123813	0.267981	0.00228873	-0.00156669	-0.00156405	0.310583	0.00134228	2.82474	0.00271226
CR_176_1_mono_cd45	-6.90128	7.06283	R	176	naive	Tcell	4.78587	0.774738	-0.00314329	-0.00117151	-0.00275284	-0.000425976	1.78	-0.000746843	-0.000450889	3.24188	-0.00132926	5.27791	3.05629	-0.00274837	-0.000118322	0.18219	-0.00145278	7.46e-05	3.82291	0.000401634	1.08393	0.437691	-0.000986505	-0.0010375	0.00198227	0.48675	-0.00332262	0.00204852	-0.00205642	0.00177086	0.301415	-0.00164881
CR_176_1_mono_cd45	-22.9719	-9.84938	R	176	naive	Tcell	3.70442	-0.0035919	-0.000461852	0.00172121	-0.00186355	-0.00227788	0.00281349	-0.0020093	0.000754484	1.85554	0.00430181	4.57495	1.529	0.000716279	-0.00100471	-0.00411229	0.877125	0.113158	0.0751293	-0.000168587	1.71474	4.67683	1.18194	-0.00116338	0.00276924	0.0169992	0.297205	0.416089	0.00274177	1.7658	-0.00221209	0.00117576
CR_176_1_mono_cd45	11.0847	0.757262	R	176	naive	Tcell	3.97265	0.310583	-0.00111841	-0.00102625	0.000661651	-0.00377738	0.00268821	-0.000832778	0.00055327	2.12233	-0.000222461	5.16298	3.37976	0.00105008	0.00318372	0.000536848	0.00559997	-0.000179634	0.0998341	0.443516	0.100829	0.42325	0.00159319	0.00100032	0.673513	0.002471	-0.000985585	-0.00331984	-0.00231458	0.00195955	0.289921	-0.00103438
CR_176_1_mono_cd45	1.4739	9.68897	R	176	naive	Tcell	3.8426	0.122493	0.000529594	0.00241795	-4.82e-05	0.0028974	-0.00115357	0.457114	0.00245101	1.75161	-0.00189952	4.48875	1.84468	-0.00090946	-0.0022101	-0.000216867	0.00127282	0.93737	0.961734	-0.00161641	0.552464	1.63227	-0.000304714	0.000241995	0.000172519	0.160707	0.302754	-0.0030183	0.478527	-0.00169901	0.0976448	0.00269436
CR_176_1_mono_cd45	17.2309	-26.2576	R	176	naive	Bcell	4.6582	1.25859	2.96047	0.000673648	-0.00167517	0.00238455	-0.000819857	0.00129906	0.416457	0.00016213	-0.00204246	0.475301	0.00196776	0.00407696	0.00245292	0.581985	0.00110815	2.73425	2.06e-05	0.000663719	0.0795162	1.48084	-0.00170427	0.180813	1.04447	0.000766695	0.00269316	0.00241235	4.96036	9.35e-05	0.403741	-0.00169847
CR_176_1_mono_cd45	6.89097	-6.07079	R	176	naive	Tcell	3.8251	0.813913	-0.00164426	0.00149142	4.28e-05	-0.00126456	0.00237328	-0.00136122	0.000864435	2.22438	0.000386842	5.01606	2.56533	-0.001832	-0.00414049	-0.00344497	0.0906757	0.00250541	0.00158079	0.0038347	0.00192081	0.864158	0.233862	-0.00218846	0.00184149	-0.00238619	0.00192262	0.00125238	0.270297	-0.000358367	0.00152272	-0.000681343
CR_176_1_mono_cd45	-7.76163	7.01997	R	176	naive	Tcell	4.70739	1.18463	0.0046248	0.0369916	0.404111	0.247272	0.854679	0.00168845	0.00212219	2.15916	9.62e-05	5.78594	2.85692	0.0333938	0.00170739	0.00125488	0.000134851	0.000182796	3.31355	-0.0012516	0.497253	0.290113	0.834657	0.00183791	0.351893	0.00151354	-0.000751547	0.000964737	-0.000202748	0.000540365	0.604168	0.00285666
CR_176_1_mono_cd45	2.95869	9.93505	R	176	naive	Tcell	3.53558	0.0313948	0.00379468	0.0031545	0.00139543	0.00234649	0.916429	0.00130546	0.00263099	2.18138	0.00276685	4.57897	1.90637	-0.000821021	0.00112679	-0.00149027	0.145288	0.837138	1.00891	0.636701	0.268946	1.00788	0.190447	0.0265969	-0.000327843	0.0579675	0.00173206	-0.00396157	0.000137544	-0.00160495	0.505584	5.73e-05
CR_176_1_mono_cd45	-6.11648	6.18358	R	176	naive	Tcell	3.9205	0.834511	0.00013225	-0.00125749	1.09901	0.000406238	-0.00128944	0.849338	0.00295179	2.72669	0.0427869	5.16734	3.26146	0.000549588	7e-05	0.000183095	-0.00140136	-0.000205245	2.63779	0.00719994	-0.00208194	0.404111	-0.00337531	-0.00217495	0.155176	0.342466	0.743873	0.000101012	0.00179628	0.00205921	0.502752	0.163076
CR_176_1_mono_cd45	16.8707	-0.349768	R	176	naive	Tcell	4.6551	0.279352	-0.0037562	-0.000502881	0.260059	0.00216502	0.0131996	0.357346	-0.000124758	3.34007	0.344165	4.85337	3.46458	-0.00293037	0.000387142	0.168008	0.00117844	-0.00154726	0.360538	1.14609	0.000284317	0.00192716	-0.000308077	-0.00127114	-0.000429612	0.0427869	0.00132971	-0.00156431	0.0155994	0.00117898	1.9467	0.576014
CR_176_1_mono_cd45	10.681	-0.956722	R	176	naive	Tcell	3.86377	0.000905863	-0.0017876	0.00156668	-0.00432642	-4.08e-05	-0.0033025	0.116337	0.000371697	2.50861	0.697142	4.82263	3.16898	-0.00158064	0.00295757	-4.68e-05	-0.000860674	-0.00159224	0.0675486	0.00371222	0.000906277	0.339444	-0.00117269	0.00202908	-0.000854152	-0.000439352	-0.00256311	-0.00135655	0.000633446	0.000819983	-0.00418349	-0.00194091
CR_176_1_mono_cd45	18.9177	11.6166	R	176	naive	classicalmonocyte	3.78359	0.34756	-0.00265762	0.18219	2.38725	-0.000527135	0.683198	0.699216	-0.00308619	2.49194	0.000615442	1.8578	4.22384	0.369719	0.0892813	0.146674	2.8079	2.63209	-0.000824746	0.000794738	0.000953678	2.86384	0.428378	1.48774	0.00324154	3.37647	1.41041	0.000213616	2.8476	-0.00134365	0.119515	3.21089
CR_176_1_mono_cd45	-5.44998	-14.2316	R	176	naive	Tcell	3.79725	0.31001	0.00252622	0.00201999	0.00255158	0.00203997	0.184354	-0.000389507	0.00207204	3.32417	0.00294383	4.12796	3.35171	0.00505141	-0.000931734	0.498496	0.000730435	0.00203823	0.846442	-0.00151383	1.48877	2.35443	0.15063	-0.00230152	0.000955153	0.665725	-0.00129644	6.64e-05	1.57632	-0.00010618	1.22651	0.689784
CR_176_1_mono_cd45	-36.5049	-16.1089	R	176	naive	others	3.65161	-0.000944294	0.00146741	0.0723369	0.892502	0.111966	0.409093	0.00281614	-0.00280996	6.13592	0.253864	2.73577	2.51399	1.09071	-0.00061051	-0.000380081	-0.0031716	0.897404	-0.0019506	4.34499	0.00140439	1.01277	0.407434	-0.00106523	0.06695	1.17609	4.47528	-0.0049559	0.976329	0.000177891	-0.00126175	3.85667
CR_176_1_mono_cd45	-26.0988	-9.23698	R	176	naive	Tcell	5.30746	0.339444	-0.00124246	-0.00254624	-0.00449219	-0.00156591	0.166233	-0.00241046	-0.00359612	0.586919	-0.00327573	4.86129	2.27448	-0.000823815	-0.00501124	0.0015634	-0.00308586	0.000383675	0.0441856	0.0269967	1.888	3.94739	0.135188	0.0010702	-0.000132176	0.00129299	0.000811563	-0.000109305	3.07178	1.83427	0.000212234	0.00394054
CR_176_1_mono_cd45	-12.5476	30.3927	R	176	naive	Tcell	3.825	-0.000347258	-0.000939121	0.0561705	-0.00145559	0.00133289	0.313823	0.421416	8.73e-05	0.629577	-6.8e-05	4.31014	0.00292041	0.17727	-0.000358586	0.00233126	0.00247992	-0.00163863	0.00288055	0.363914	-0.000460641	0.000743076	0.00542009	0.348126	-0.000946692	0.000236132	0.00279989	-0.00147165	-0.000590617	-0.00129503	0.358285	-0.00185084
CR_176_1_mono_cd45	-36.9071	-14.2502	R	176	naive	others	4.03079	1.94323	-0.000580504	-0.00186813	1.2263	-0.00236222	0.621592	1.09324	0.000860524	6.25312	0.513001	2.30508	2.86586	-0.00203845	0.000792767	0.552983	0.0365918	-0.000129777	0.00301636	4.20751	0.00160537	0.0942604	0.483	-0.00111183	0.271068	0.000127118	3.77255	0.00160867	0.350763	-0.000395551	0.00114245	3.30934
CR_176_1_mono_cd45	-6.37857	-35.4199	R	176	naive	NK	4.72787	0.452227	-0.00206326	0.00339165	0.00242164	-0.00253573	0.000564888	-0.00432498	0.121501	-0.00148714	-0.000153386	0.00029515	1.34059	3.74e-05	-0.000681534	-0.000155277	0.532304	0.358097	1.68911	0.000588218	1.49075	4.18432	0.226459	0.128248	0.00233394	-0.000424568	0.518635	-0.000864539	-0.00161191	0.00109059	3.67505	1.32023
CR_176_1_mono_cd45	11.202	-8.50259	R	176	naive	Tcell	3.75507	0.0781205	0.0193988	-0.000756184	0.00127653	9.76e-05	1.67357	0.000428355	0.00122147	2.90211	-0.000687066	4.89356	3.10073	0.00195517	0.000599768	0.00979985	0.387806	-0.00392663	0.00216716	-0.00141456	0.274731	1.65942	0.000106697	0.000934839	0.0946586	0.191821	0.0141995	0.180813	7.72e-05	-0.00181457	0.506645	-0.00295646
CR_176_1_mono_cd45	24.167	17.4954	R	176	naive	classicalmonocyte	4.26629	2.264	0.00399714	0.0023227	3.10866	0.00286308	0.000644829	0.00066601	-9e-05	1.84499	-0.000311206	-0.00115147	3.01621	1.3795	0.729072	0.0014078	3.9927	3.76367	-0.00235171	0.851217	0.131421	3.0935	0.0535744	2.91814	0.764671	3.50567	0.278775	-0.00122827	3.43016	0.256769	0.191232	4.0914
CR_176_1_mono_cd45	2.5695	20.4781	R	176	naive	Tcell	3.8818	-0.00161295	0.227434	-0.000545759	-0.00276091	-2.04e-05	0.374019	0.458379	-0.00102152	0.453857	-0.00168693	4.45005	2.74939	0.000488404	-0.00181978	0.262572	0.754075	0.544494	-0.00228092	-0.00272579	0.00178714	0.608875	-0.000800065	0.00290231	0.299119	0.00142889	0.000830039	-0.0019261	0.00104586	0.000275199	0.269332	-0.00205604
CR_176_1_mono_cd45	14.1864	1.54634	R	176	naive	Tcell	4.30258	0.568996	0.0243976	0.000966965	0.0753287	-0.00374532	-0.00133862	0.307721	-0.00249053	3.00692	-0.000330245	4.04477	2.70117	0.177861	0.000207073	-0.00166626	0.00480687	-0.00101722	0.00297847	0.000383625	-0.00111324	-0.000424895	-0.00119308	-0.00270101	0.329031	0.3596	0.00274405	-0.0054238	0.642643	0.000951579	1.69161	0.31668
CR_176_1_mono_cd45	-5.03128	-27.8609	R	176	naive	NK	4.05401	0.0902773	0.000721024	-0.00243009	0.47548	0.00089638	0.664424	0.000261489	0.000480031	0.908822	0.00245822	1.66914	2.76855	0.00315601	0.00240912	0.00237927	-0.00261759	1.94295	1.27114	0.00151137	1.54959	3.09153	0.195944	0.00219211	0.0012558	0.000976433	-0.00137079	-0.00192172	0.534748	-0.00340751	2.16079	0.137169
CR_176_1_mono_cd45	-8.75044	-27.7043	R	176	naive	NK	3.63407	1.28941	0.000600004	-0.000810976	0.00200222	0.000644636	0.0010873	0.0167992	0.00388126	1.67726	-0.00391927	2.00158	3.0095	-0.00042592	-0.00243438	0.450596	0.143705	0.000333863	1.39062	0.557128	1.20712	3.8516	0.000834687	-0.000596116	0.166233	1.00904	-0.000706293	0.00116075	0.294332	0.00193284	1.35432	1.4904
CR_176_1_mono_cd45	15.6603	-9.01824	R	176	naive	Tcell	3.55446	-0.0048773	0.00173914	-0.00120422	-0.000303026	0.00139054	0.00422304	-0.00206876	-0.00250875	3.34577	0.000394773	4.28779	1.8314	0.296056	-0.00122903	-0.000901761	-0.000504556	0.00330475	2.67e-05	1.3738	0.313633	1.71103	-0.000405201	-0.00310016	0.249406	0.5398	1.85999	0.030995	7.2e-05	9.37e-05	-0.00242546	0.300841
CR_176_1_mono_cd45	-2.43533	-18.4838	R	176	naive	NK	3.46349	0.138754	0.00196608	-0.00138246	0.487999	-0.000115089	0.447331	-0.00131506	0.00194676	3.43901	0.000517751	3.07892	4.32323	-0.00168932	0.00126186	0.004809	0.76314	0.988805	0.00121646	-0.00256306	2.14262	2.43042	0.184551	0.00378834	0.00113058	0.680298	0.00169202	0.000171819	0.0559708	0.182387	2.42369	1.12771
CR_176_1_mono_cd45	15.3296	3.05963	R	176	naive	Tcell	4.57201	0.000865401	-0.002173	-0.00201753	-0.00363394	0.00193171	-0.00215243	-0.0017182	-0.00400236	2.02426	-0.00132941	4.57972	2.71183	-0.000738942	-0.00202879	0.00261112	-0.000828498	0.0019324	-0.00113692	0.300841	0.00473848	-0.00152784	-0.00132376	0.00358982	-0.00345308	-0.000583193	-0.000851117	-0.00430575	-1.23e-05	0.00361465	2.01717	0.000801471
CR_176_1_mono_cd45	-4.691	-26.5937	R	176	naive	NK	4.14307	0.701446	-0.00030247	-0.000570276	-0.00198454	0.00378209	-0.00134127	0.712237	0.00185711	1.31643	0.441515	0.578064	3.12312	-0.00290368	-0.00168048	-0.000333186	0.00358401	3.34918	-0.000658533	1.11676	1.88468	5.03579	1.30598	0.000670616	0.00126383	-0.00232679	0.00398096	0.000737159	-0.000493669	0.000510469	2.50738	1.83998
CR_176_1_mono_cd45	-9.4016	-9.83657	R	176	naive	Tcell	4.40864	0.486036	-0.00147972	0.00506103	0.0595648	0.00123573	0.00108776	0.151223	-0.000199415	2.90992	0.00506318	5.19156	3.70263	0.0401892	0.00154748	0.00292153	0.0006222	1.10798	1.46e-05	7.12e-05	1.73874	2.54488	0.000336077	-0.00161606	0.189464	0.00157379	0.544841	0.00146441	0.854535	0.000967112	-0.00328167	0.201239
CR_176_1_mono_cd45	-9.00611	-26.9938	R	176	naive	NK	3.88427	-0.00123706	-0.00261355	0.0195988	0.00276879	0.00152021	-0.00199162	0.00306787	-0.000726203	2.99324	-0.00340914	-0.0044898	3.51292	0.168403	-0.00080106	0.00164276	0.00157412	0.00165203	2.20948	0.620924	0.00172673	3.52135	0.226459	0.000451061	0.133404	-0.00169878	0.00212196	-0.000153738	0.140339	-0.000314473	1.40265	2.3289
CR_176_1_mono_cd45	-0.41095	-0.936097	R	176	naive	Tcell	4.61058	0.822628	-4.42e-05	0.0237977	-0.00111309	0.00113058	0.000623902	-0.00379496	-0.000131102	2.34703	-0.000111102	5.25314	3.08769	0.00378163	-0.000688947	0.00194342	0.000876179	-0.000543357	0.172346	-0.000848607	0.659535	1.77908	-0.00102962	-0.00178085	0.00368572	-0.00137607	0.342466	-0.000315822	0.980544	1.74546	-0.00161842	0.139547
CR_176_1_mono_cd45	17.5315	-26.8593	R	176	naive	Bcell	4.35176	2.42337	2.84459	0.00266413	-0.00316499	0.280892	5.5e-05	0.00031168	0.00286809	0.622592	0.0016714	0.531954	1.24739	-0.00109826	0.000252356	-0.00415354	-0.00160123	-0.000575633	-0.00123529	1.16477	-0.00104096	1.87544	-0.004184	0.00299123	0.604505	0.515115	0.154188	-0.00083111	3.76699	0.00168499	1.62046	0.000387526
CR_176_1_mono_cd45	26.6635	25.7117	R	176	naive	classicalmonocyte	4.50482	-0.00120798	0.018199	-0.00380895	3.63241	0.00156778	0.00349096	0.205745	-0.000456507	1.03112	0.00263762	-0.0002736	4.08029	0.104808	-0.00342964	0.00142053	3.40022	3.25115	-0.00205434	-0.00178926	0.0613615	4.23076	2.64319	2.39563	1.3577	2.6479	0.080513	-0.00114044	3.50346	-0.0052471	2.74835	3.08897
CR_176_1_mono_cd45	1.13093	-31.6701	R	176	naive	NK	4.6705	0.753305	-0.00218654	-0.00314728	-0.00315534	-0.0031205	-0.00100889	0.489425	-0.00111227	0.216505	0.0019209	0.00287365	-0.00158428	-0.0016475	0.00145217	-0.0012753	-0.00279263	3.45485	-0.000826634	-0.00297199	0.0844994	-0.00129946	0.000240111	-0.000833739	0.000259019	0.00180667	0.00959985	0.000539885	-0.0017816	0.00236195	1.47259	1.84351
CR_176_1_mono_cd45	-5.87209	7.94849	R	176	naive	Tcell	4.63151	0.379803	-0.0011338	-0.000529813	0.36035	0.00328889	-0.000819808	0.29299	-0.00181136	2.83855	0.000325641	5.42535	3.2323	0.00472486	-0.00287586	0.395044	0	-0.00265543	3.10127	-0.000393507	0.00161768	-0.00144168	-0.00103606	0.000574847	0.00107168	0.0713395	0.139349	0.000468828	0.101824	0.00146542	0.690585	-0.000253871
CR_176_1_mono_cd45	-23.0551	-10.7739	R	176	naive	Tcell	4.18725	-0.000843405	-0.00142599	0.00106661	0.00260291	0.00467669	-0.000165897	-0.000559272	0.0575682	1.98542	-0.000228079	4.94547	2.99645	0.00414585	0.000628208	0.00245386	0.00201517	0.00179093	-0.00307678	-0.000953626	2.56695	4.24263	0.508413	-0.000704988	-0.00136998	-0.000160291	0.00333852	0.000289531	1.1816	0.00246015	0.262572	-0.000655399
CR_176_1_mono_cd45	-0.527156	-16.4782	R	176	naive	Tcell	3.32411	1.56716	0.69794	0.221192	0.174316	0.25057	0.001275	-0.00403057	-0.00128194	2.51463	0.000378252	2.96737	2.31201	0.0057479	-0.0013356	-0.000826787	0.001097	-0.000707135	0.0587662	-0.0013511	0.930152	1.86533	0.000972865	4.25e-05	0.00213383	0.776562	0.760073	0.00114222	0.460907	0.000545986	0.887723	0.811985
CR_176_1_mono_cd45	19.5132	11.8427	R	176	naive	classicalmonocyte	4.11769	1.42278	0.000654062	0.000639948	2.57476	0.00075071	0.852372	-0.00051988	0.00128541	2.83434	0.77565	1.76779	3.84736	0.573963	0.00227769	0.710496	3.21531	2.86003	-3.53e-05	1.31583	-0.00188246	3.17656	0.0819084	2.8662	0.000748257	3.35447	0.28877	-0.00121319	2.52363	0.00289402	0.000145755	3.22534
CR_176_1_mono_cd45	29.1207	27.6188	R	176	naive	classicalmonocyte	4.02641	2.19334	-0.000712759	-0.000210421	3.66831	0.413146	0.00300044	0.00114662	-0.00130414	2.31459	-0.00177533	0.126066	4.63326	0.028796	0.7513	0.819089	4.16782	2.84774	0.00275516	1.91771	0.368971	4.0842	-0.00183715	2.74247	0.53893	2.96022	0.000296622	-0.000901999	1.89849	0.00296293	3.20367	3.84634
CR_176_1_mono_cd45	8.50941	4.78359	R	176	naive	Tcell	4.11231	2.87e-05	0.582667	0.247855	0.141329	-0.000277362	0.00115021	-0.00148247	0.000873752	2.29587	0.00287026	4.66332	2.71984	-0.00113471	-0.0035883	0.000754784	0.276272	-0.00236377	0.000377429	-0.00300316	0.175301	0.000695917	0.168403	-0.00555206	0.000980986	-0.00109843	-0.00479831	0.00181864	-0.00061011	0.230162	0.0906757	-0.0028669
CR_176_1_mono_cd45	0.221125	27.8007	R	176	naive	Tcell	4.9748	0.0585665	0.00329579	-2.07e-05	-0.00265385	-0.00103894	0.00172859	1.05904	0.00292539	0.301989	0.000942406	5.15601	1.05743	-0.000918947	-0.00511285	0.429475	0.131025	-0.00226816	-0.00249918	-0.00505094	0.172148	-0.000753819	0.00110107	-0.00101449	-0.000286344	0.000611673	-0.000185856	0.00319412	0.00179114	-0.00344882	0.948462	0.00233843
CR_176_1_mono_cd45	-19.1081	16.3774	R	176	naive	Tcell	4.27242	0.002748	-0.0035864	-0.000552633	-0.00266193	-0.000246693	-0.00049915	0.100232	0.00444309	0.93397	0.00167528	4.86018	0.409831	-0.000756308	-0.00372142	-0.00343316	-0.00305051	0.00018337	1.72356	0.0011097	-0.00100838	0.00157365	0.00124047	-0.000722383	-0.00222814	0.00315774	-7.57e-05	-0.00180981	-0.000483703	0.00128935	0.00109508	-3.84e-05
CR_176_1_mono_cd45	-1.13889	7.43581	R	176	naive	Tcell	3.93032	0.479959	0.000744026	-0.00245092	0.00233692	-0.00168178	-0.000514449	-0.00100684	0.00184039	2.50156	0.00329555	3.8626	1.98234	-0.000879853	0.000260766	-0.000334129	0.0035231	0.120905	1.10177	0.00013537	-0.000854144	1.00026	-0.00118187	-0.00177682	-0.000906212	-0.00103347	0.00160702	0.000362411	-0.000308538	-0.00292304	0.24572	0.604841
CR_176_1_mono_cd45	6.51479	6.38915	R	176	naive	Tcell	3.89818	-0.000399348	-0.000456793	0.00164597	0.00238587	-0.000357158	0.00287002	-0.000312594	0.0007837	1.5155	0.00126993	4.05513	3.01365	-0.0011865	0.00058424	0.00287377	0.00137606	0.000272458	0.131223	0.000250498	-0.00444697	0.00248516	0.00224722	-0.000734102	0.000378076	0.21103	0.484072	-7.51e-05	-0.00214211	0.00154311	0.0753287	-0.00160249
CR_176_1_mono_cd45	-1.91051	-10.1361	R	176	naive	Tcell	3.93086	1.87334	0.0249974	0.00426095	0.0701425	-0.00152015	0.0579675	0.788512	-0.00253446	3.02147	0.00126547	4.53197	3.66497	0.403372	0.0365918	-0.00418917	1.02325	0.000824057	-0.0012157	1.67292	0.907018	3.29737	-0.00148831	0.449327	0.903682	0.238532	0.131421	0.510884	2.7545	0.0595648	-0.00314554	0.003055
CR_176_1_mono_cd45	1.72964	-23.6069	R	176	naive	NK	3.64047	-0.00314409	0.0533746	-0.0004229	0.101824	-0.00484484	-0.00183707	0.80604	-0.00108853	2.05933	-0.00411706	0.735321	2.89983	0.00355576	0.000481391	0.0038372	0.000731227	-0.000115849	0.00107003	0.933016	1.25047	2.1712	-0.00265375	-0.00019218	0.100232	-0.00169578	-0.00107735	0.000863641	2.5e-05	0.00104363	1.64805	1.81996
CR_176_1_mono_cd45	5.14378	22.8104	R	176	naive	Tcell	4.71609	0.000896834	-0.000879182	0.261026	0.00178684	0.000823229	-0.00113303	0.508589	0.00260101	0.969317	0.000330977	4.98918	1.73894	-0.00311749	0.00143541	-0.00550524	-0.000542207	-0.000117133	-0.000787081	0.487642	0.00107782	-0.000143935	0.0027026	0.261026	-0.00176476	-0.00267845	0.00125565	0.00181848	0.369158	0.000625529	0.00134672	-0.00260163
CR_176_1_mono_cd45	-22.7691	28.3192	R	176	naive	Tcell	4.3138	0.0037138	0.00232288	0.00223766	-0.000878403	0.00280292	0.000945729	0.301989	0.000488521	0.00328802	0.00156111	5.29008	0.000541249	-0.0013032	0.00130269	0.00171381	-0.000390963	0.00269702	0.000967812	0.00221847	0.00166856	-0.00177638	0.00147831	0.00162758	0.00443937	-0.00384757	0.312299	0.00255758	-0.00139701	-0.00160459	1.39296	-0.00107079
CR_176_1_mono_cd45	-5.37516	-38.5199	R	176	naive	NK	3.75053	0.191036	0.000965146	-0.00110991	0.000150421	0.00047632	0.320486	0.002309	0.00215337	0.0837022	0.000384005	0.328083	-0.001841	0.000624501	-0.00115321	0.000382906	0.111966	1.93035	3.2335	-0.000975003	0.178451	3.6789	0.16426	0.00180487	0.000796918	1.03794	-0.00310827	0.00213599	-0.00066662	0.000807002	3.17192	2.54157
CR_176_1_mono_cd45	-37.2692	-14.5303	R	176	naive	others	3.81562	1.26059	-0.000738762	0.00224153	1.38139	-0.000358155	0.208095	0.217482	0.00132649	6.08075	0.214159	1.15633	3.08496	0.396897	0.00118102	-0.000243967	0.0235978	0.821892	0.00192019	4.45222	-0.00122432	0.819237	-0.00480912	0.000432658	0.000627239	-0.00315845	5.06949	0.00269509	0.00178539	-0.00200693	-0.000419693	3.15964
CR_176_1_mono_cd45	2.42786	-35.8055	R	176	naive	NK	4.65001	0.00398601	0.00155152	0.00139489	-0.0012412	0.00270451	0.00149063	-0.00185701	-0.00174849	0.00447049	0.309438	0.00256718	0.00132949	-0.000889356	-0.00195569	-5.92e-05	0.00258033	1.7717	0.000820464	0.000302831	1.75148	4.33336	-0.000274119	-0.00326719	0.0533746	-0.0010114	0.00222537	0.00221671	0.263925	-0.000100717	2.76402	0.753613
CR_176_1_mono_cd45	11.3252	-3.06995	R	176	naive	Tcell	3.70454	0.000542747	-0.00050727	-0.00213307	0.00294269	0.00111408	0.00171855	0.615914	0.00135718	2.4346	-0.00315217	4.21279	3.30014	-0.00331837	0.000282264	0.00102129	-0.000131325	-0.00376966	-0.00396091	0.632563	0.0027306	0.000477547	-0.000284975	-0.000223292	0.405219	0.000515008	0.645442	-0.0012616	0.00119771	0.00102734	-0.000455192	-0.0014988
CR_176_1_mono_cd45	21.7788	20.7728	R	176	naive	classicalmonocyte	3.79188	1.44005	0.00188803	0.184747	2.96471	0.0029722	0.00142858	0.000619887	-0.00244325	-0.00295895	0.00343834	0.463252	3.16375	0.284545	0.358849	-0.000658902	3.79788	3.96491	0.154781	0.00283889	-0.00465906	2.5744	-0.0013399	1.8773	0.72217	3.42097	1.02732	-0.00134989	3.00631	-0.00147839	0.240476	3.99155
CR_176_1_mono_cd45	-5.46475	-14.5665	R	176	naive	Tcell	3.99653	0.199278	0.19457	4.7e-05	0.00347104	-0.000726687	0.299502	-0.000300982	-0.00427001	3.11155	0.00158093	4.26676	3.71463	0.00220647	-0.00121392	0.584198	0.0013271	0.425998	0.060563	0.865731	2.49451	2.53774	-0.000187873	0.00130997	0.0757276	0.647251	-0.00061563	0.00290758	0.513882	0.00224692	0.995585	0.703197
CR_176_1_mono_cd45	9.82946	-3.82694	R	176	naive	Tcell	3.46255	0.0031405	0.116933	0.000562558	-0.00106394	0.0233979	-0.00128788	-0.000598828	0.00187426	2.38462	-0.00106542	4.26641	3.25343	0.000961805	0.00096495	0.00430417	0.000504916	0.938863	-0.000731335	-0.0019729	0.000469383	-0.00267298	-0.00196003	0.000731829	0.00136849	0.0021193	-0.000874172	0.00204872	1.53536	0.00105151	0.00114733	0.000843185
CR_176_1_mono_cd45	0.667512	27.0926	R	176	naive	Tcell	4.49142	-0.00100767	0.00198609	-0.00264765	-0.000590016	-0.000925807	0.00312031	0.715555	-0.00224961	0.00119177	-0.00349132	4.29326	1.28376	4.38e-05	0.283007	0.000176663	-0.00234426	0.00272054	0.000671004	-0.00330655	7.82e-05	0.33831	-0.00047607	-0.00157106	-0.000755102	0.565564	0.00174933	0.00154398	0.000637294	-5.12e-05	0.757	-0.00212752
CR_176_1_mono_cd45	-18.2817	-12.752	R	176	naive	Tcell	3.7926	0.889974	0.151223	0.00164435	0.171557	0.000538593	0.595225	-0.00160229	0.00194891	2.05117	-0.00150149	4.37423	2.60317	0.123883	-0.00521324	0.000294366	-0.00110052	0.446242	1.99219	1.19276	3.31659	0.377565	-0.00273932	0.000205857	0.000897858	0.874001	0.300459	-0.00296444	2.939	0.508942	2.42979	0.122692
CR_176_1_mono_cd45	2.32436	-26.0671	R	176	naive	NK	3.98273	0.00179393	0.00181134	-0.00191334	1.42059	0.00204193	-0.00195883	0.0103998	-0.00151009	0.190054	-0.000303949	0.000597601	2.27773	0.293565	-0.00101784	0.000153624	-0.00246999	0.584709	0.0517769	0.341711	2.29379	2.36096	0.498141	0.00115194	0.13915	0.0675486	-0.00103879	0.00171127	0.317061	-0.00206481	1.77605	1.71724
CR_176_1_mono_cd45	7.65352	-10.8692	R	176	naive	Tcell	3.86151	0.234446	0.00138033	0.00238826	-0.000426942	0.00105468	0.00141251	0.000573516	-0.000786224	3.35119	0.00445832	4.96205	3.1193	0.00359123	-0.00158384	0.164852	-0.00217292	0.00044522	0.464694	0.314204	0.000958186	2.31471	-1.45e-05	0.000579201	8.88e-05	0.327513	0.0171991	-0.000349854	-0.00147654	-0.000862866	-0.000892261	0.00128371
CR_176_1_mono_cd45	-10.4721	-24.1887	R	176	naive	NK	3.98632	0.271261	-0.00271207	-0.000754466	0.000448566	0.00312559	0.0471825	-0.0011258	-9.51e-05	3.14818	-0.0001447	1.79633	3.32851	0.00134945	0.00417505	-0.000965228	-0.00250567	1.35335	1.89978	0.514939	1.84573	4.20306	-0.00241058	5.83e-05	0.239698	-0.000650494	-0.000745857	-8.43e-05	0.905768	-0.00385621	1.05879	0.280892
CR_176_1_mono_cd45	-12.2088	-34.4831	R	176	naive	NK	4.19942	0.000147471	0.000200366	0.00116682	-0.00609905	-0.00233241	0.00156121	-0.000538762	-0.00251022	0.000890678	-0.00216846	1.29788	1.48456	0.00319702	0.00125292	0.0445852	0.000476433	-0.00342713	1.23469	1.9287	0.706533	4.96733	0.430206	0.000320715	0.817464	-0.000181213	0.00117071	-0.00182758	-0.00258835	-0.00070341	2.96607	1.99326
CR_176_1_mono_cd45	18.5922	19.6243	R	176	naive	classicalmonocyte	3.31753	0.682554	-0.00111317	0.00106779	2.82405	-0.00189234	0.00109435	0.760226	0.000430789	1.13087	0.000439461	0.374019	1.99026	-0.00342283	0.00315074	-0.00143301	4.28547	3.23336	0.00483735	-0.000723774	0.00205443	3.33997	0.104808	2.24478	0.617084	2.86717	-0.000368369	0.000647977	2.61604	-0.00160795	1.67979	3.67993
CR_176_1_mono_cd45	-2.05115	-17.3266	R	176	naive	NK	4.1897	7.5e-05	0.026197	-0.000876376	-0.00197096	0.000755773	-0.00375397	0.00231842	0.000971132	2.47377	-0.000317466	3.33494	2.82755	-0.000740515	-0.00343065	0.00360224	0.000989949	0.000251389	0.821597	-0.000278283	1.9742	2.43439	-0.00131504	-0.00251187	0.472788	0.00143242	0.43313	0.000799082	0.00116257	0.000864735	0.713501	1.67726
CR_176_1_mono_cd45	12.0135	-9.91916	R	176	naive	Tcell	3.47749	1.13274	0.000512356	0.00112747	-0.00275429	-0.00058911	1.10249	0.38297	-0.00214529	3.51408	0.00133654	3.81718	3.86517	-0.000690913	0.00260531	-0.000351144	0.90799	0.00303551	0.464874	1.04809	0.0010783	0.631402	7.99e-05	0.00157987	0.136971	-0.0013144	0.211813	-0.00409769	0.978701	0.0419877	0.00144185	0.316871
CR_176_1_mono_cd45	13.1456	-1.58269	R	176	naive	Tcell	4.52489	0.0904765	0.00145182	0.00569873	0.248242	-0.00182069	0.0017919	-0.00156756	0.51758	2.2973	-0.000451643	4.58326	3.0057	-0.000653198	-0.000353246	-0.00210997	-1.59e-05	-0.00238243	0.00108641	0.424899	-0.000814566	0.00187972	0.00229055	0.00229566	0.123287	1.10368	-0.00368234	-0.00120619	-0.000313186	0.00398366	0.507352	0.0543732
CR_176_1_mono_cd45	9.91524	-6.85899	R	176	naive	Tcell	3.98209	0.649879	-0.00266839	0.00017212	-0.000262879	-0.00109026	0.154781	1.29145	-0.00173975	2.42671	-0.00262794	4.59201	3.32167	-0.00142698	-0.00144543	0.00105693	0.000318888	-0.000542675	0.465595	0.00153843	0.000209059	1.27467	0.00288095	0.00107593	0.264891	0.00422624	0.101426	0.00179354	0.00116202	-0.00119278	0.00157577	-0.00129035
CR_176_1_mono_cd45	-10.1208	28.2701	R	176	naive	Tcell	3.63913	1.19919	0.519338	0.000504953	0.000560557	0.000838462	-0.00127145	0.000557316	0.000943997	1.01277	-0.000203155	5.34882	0.000832536	-0.00262615	0.00119059	0.0337936	0.324856	0.361289	0.00139634	-0.000431964	0.671893	1.04484	-0.00337083	0.00331355	0.0996351	0.664098	0.000158341	0.00367441	0.0717384	-0.00126429	-0.000111139	0.187303
CR_176_1_mono_cd45	6.76098	-1.96016	R	176	naive	Tcell	4.33946	0.698419	0.440969	0.000868828	-0.00369919	-0.00240717	-0.000208685	0.167417	-0.00288398	3.05995	-0.000424387	4.61272	3.26884	-0.000711462	0.00152905	0.00337776	0.453495	-0.00273983	0.00280374	0.502929	-0.000666591	-0.00260013	-0.00302873	0.000835209	0.360538	-0.00058991	-0.00524251	0.0034311	0.0914724	0.533875	0.133206	0.238337
CR_176_1_mono_cd45	38.9813	-4.86404	R	176	naive	macrophage	4.54733	2.21471	0.00245933	-0.000170411	0.170375	-0.00199845	0.259672	-0.00081285	0.704786	0.947788	0.00133272	-0.0034374	0.00122499	0.00194166	-0.00245618	-0.00108029	0.615077	4.50008	0.0004629	-0.00126074	0.00115877	0.000835842	0.00385839	9.05e-05	0.0395896	2.96835	0.022998	0.00266351	3.43153	-0.000469616	2.29031	0.000878467
CR_176_1_mono_cd45	0.495399	-6.93345	R	176	naive	Tcell	4.06257	-0.000637134	0.195159	0.00219142	-0.000604262	-0.00225788	-0.000214311	2.33e-05	-0.00147892	3.17427	-0.00389731	4.62116	3.49667	0.00170975	-0.000932886	0.327703	0.0157993	-0.00127414	-0.000595302	-0.00297203	-0.00257842	0.00020436	0.00302185	0.00234969	0.000141542	0.858133	0.00079999	-0.00322672	2.4117	0.425265	0.419213	0.190054
CR_176_1_mono_cd45	31.9709	4.83105	R	176	naive	macrophage	4.41103	2.09912	0.00140376	-0.00115393	1.45254	-0.00170388	-0.00421319	0.00101906	0.578576	2.42112	0.00234394	-0.000207469	3.10448	1.04859	-0.000213223	0.000879218	1.91684	4.56113	0.0589658	-0.00289666	0.000634617	2.99217	-9.26e-05	1.03453	0.535445	3.47268	0.00176403	0.000655037	4.60655	0.507529	0.680298	2.64372
CR_176_1_mono_cd45	-37.4945	-15.7516	R	176	naive	others	3.33832	0.0031113	-0.00227365	0.00679995	0.168403	0.0101998	-0.00328672	1.29727	0.000585929	5.75088	-0.000680142	3.27576	3.87836	0.49441	0.00301786	-7.41e-06	0.0501789	1.54894	-0.00125724	4.43997	0.846877	0.473507	0.000514452	-0.00104501	0.00261905	0.244943	3.94688	0.0549723	0.00157735	0.000342199	0.0013021	2.39949
CR_176_1_mono_cd45	-11.6673	-12.3736	R	176	naive	Tcell	4.05597	0.00180661	0.00262233	0.000692493	0.798874	-0.000483172	0.504876	0.00266838	-0.00276782	1.2653	0.000841697	4.49909	2.43199	-0.00103634	-0.000733008	0.29529	0.381107	0.298928	0.690425	-0.000488325	2.78467	1.3894	-0.00143133	-0.000451532	0.17471	0.583348	0.0902773	0.00239054	1.96016	0.000618444	0.534922	1.29564
CR_176_1_mono_cd45	9.91129	-28.2382	R	176	naive	Bcell	3.40954	-0.000307522	0.172543	-0.00417863	-0.00149249	-0.0041821	0.00335893	-0.00135654	3.67e-05	-0.00191694	0.00176497	0.0900781	0.153398	0.000272391	-7.01e-05	0.810353	0.141923	-0.00109855	-0.00301522	0.00338442	-4.88e-05	0.00241354	-0.000898949	0.00222805	-0.00124351	0.0617607	0.000205556	0.000731854	2.51663	0.0667504	-0.00227984	0.275694
CR_176_1_mono_cd45	-9.40148	-29.9253	R	176	naive	NK	3.67852	0.0405888	0.00104288	-0.000185272	0.172937	0.119714	0.0956541	-0.00300582	-0.000575219	3.1418	0.00416991	1.5201	3.30277	1.13903	-0.000875539	1.11688	0.00359592	0.426364	2.13481	0.744338	1.67589	4.05218	-0.000556788	0.00247222	0.00445126	-0.000536216	-0.00135488	0.00153792	0.106996	-0.00189639	2.19423	1.57187
CR_176_1_mono_cd45	-18.0407	-6.2967	R	176	naive	Tcell	4.73043	0.141923	0.00234912	-0.000458673	0.00160812	0.00259182	0.000822314	0.00049357	-0.0012531	1.09709	0.000399047	5.18846	2.20705	-0.00137519	-0.00502587	0.0133996	0.0029734	0.238337	0.000765931	-0.000764244	3.02021	2.12713	0.000534899	-0.000654392	0.551946	-0.00606921	0.000810675	-0.000207816	1.14482	0.00284951	2.86352	-0.00178087
CR_176_1_mono_cd45	5.28051	-13.6574	R	176	naive	Tcell	4.5272	0.962934	0.000481299	-0.000817461	0.00102333	0.140735	0.000605142	0.00267636	0.00130649	2.22005	0.000835662	5.24398	1.88064	-0.00186434	-0.00184606	0.00145273	0.00358661	0.135584	0.00103842	0.491029	-0.000212867	3.21335	0.221777	-0.00258351	0.00284033	0.367286	0.310392	-0.00229362	-0.000156687	-0.000575423	1.61259	-0.00290595
CR_176_1_mono_cd45	-2.99505	-14.681	R	176	naive	Tcell	3.83594	0.00312144	0.11892	-0.00368054	0.00187427	0.000600004	-0.000908324	0.00457589	0.0591655	3.08293	0.00287757	4.26955	3.06823	-2.99e-05	-0.00183841	-0.00106576	0.00232994	2.31788	0.00129863	1.42196	0.606355	2.74295	-0.00136119	0.0034887	0.00353117	0.570196	-0.00429304	0.000418842	0.853382	0.838305	0.711762	0.747127
CR_176_1_mono_cd45	-10.1998	-2.9607	R	176	naive	Tcell	3.79836	0.9127	0.00128812	-0.00210093	0.20692	-0.00208655	0.022998	0.00180133	0.00224149	1.86363	-0.00305985	4.38021	3.21362	0.00183473	-0.00102507	0.000102381	0.00110362	0.034793	0.00029008	-5.7e-05	1.767	-0.00186275	0.577893	0.00819991	0.00152812	0.345486	-0.00123713	-0.000230355	-0.00506175	-0.000676183	0.00345907	-0.00305111
CR_176_1_mono_cd45	-7.09962	-33.1946	R	176	naive	NK	4.52019	-0.00060781	-0.00131162	0.000921883	0.0023367	0.165247	-0.00202226	0.000614353	0.00372929	1.01007	-0.00188087	0.145486	1.81242	0.00111311	-0.00131626	0.0565698	-0.00136089	0.345109	2.84271	-0.00274204	1.50539	3.00138	-0.00102541	0.000211188	0.00233636	0.615244	0.000999999	0.481391	-0.000264225	0.00157381	2.14216	-0.000296523
CR_176_1_mono_cd45	-37.0911	-16.4363	R	176	naive	others	3.50486	0.0349928	0.116933	-0.000133751	1.80521	0.000538772	-0.000568171	0.859426	-0.000448599	6.60226	0.0145995	3.04241	2.52296	7.05e-05	0.00121806	0.762374	0.00313994	1.8262	0.0143995	3.94055	0.000214942	-0.00145507	0.125867	-0.00145408	0.2167	1.06188	3.87371	0.169783	-0.00241988	0.000306427	0.258511	2.98508
CR_176_1_mono_cd45	1.50825	17.0876	R	176	naive	Tcell	3.72705	-0.00169782	0.557646	-0.00264203	0.419947	0.00249917	0.00177312	-0.00326022	0.00150659	0.510178	-0.00624245	4.93116	2.44969	0.117132	-0.00232954	0.00281073	0.000863526	-0.00121018	-0.00012303	0.00106797	5.1e-05	0.667675	-0.000347425	0.00207022	-0.000798012	-0.00049029	0.159128	0.000978006	0.00254862	-0.000242002	0.00110833	8.99e-05
CR_176_1_mono_cd45	-34.0096	3.5332	R	176	naive	Tcell	5.05666	0.682554	0.0357924	0.324476	-8.37e-05	-0.00441145	0.0012405	-0.00132712	0.000463081	2.27858	-0.000144454	5.6477	0.000947807	-0.000103399	-0.000460046	0.00228928	-0.00347856	-0.00365127	-0.000267455	0.000445038	2.56752	1.86841	0.00260229	0.0034758	-0.00261767	0.492453	0.00238554	-0.00284592	0.0401892	-0.00022395	2.61015	0.000489507
CR_176_1_mono_cd45	2.26378	15.2617	R	176	naive	Tcell	3.80523	0.449327	-0.000598741	0.000459396	0.0787187	-0.000815262	0.000252861	-0.000721924	0.000451916	1.37171	0.001645	5.3882	3.17749	0.0701425	0.000252043	0.0021289	0.0016261	-0.00179869	0.132809	-0.00202894	0.00281302	1.47355	0.000705187	0.210639	0.699694	-0.00220846	-0.000291365	0.000984554	0.0259971	0.00175102	0.341522	-0.00144004
CR_176_1_mono_cd45	-9.21123	-30.3606	R	176	naive	NK	4.10032	0.00408894	-0.00214213	0.126264	0.331874	-0.00179031	0.0165992	-0.00069515	0.000902396	3.60602	0.00112803	0.515996	3.72984	0.000581108	0.00959985	1.05158	-0.00445306	-0.00246074	2.10076	0.592178	2.64474	4.56858	0.676747	0.00105793	0.00402973	0.00227555	-0.000460283	0.00368396	-0.000260501	-0.000569337	2.24683	2.08408
CR_176_1_mono_cd45	-39.3745	-10.4923	R	176	naive	others	3.44806	0.704945	0.000396325	0.000726678	0.100829	0.00373254	0.00079777	0.00457915	0.00246963	6.17674	0.23892	2.06104	-0.00217715	0.00214492	-0.000153553	0.13915	-0.0015907	0.429475	0.00111032	4.5486	-0.00426055	0.648237	0.693147	1.13052	0.291456	0.000438817	5.20057	0.318013	0.178058	-0.00120484	0.00113886	3.88344
CR_176_1_mono_cd45	18.4349	19.2327	R	176	naive	classicalmonocyte	3.55882	0.000963894	-0.00102524	-0.000891204	3.35099	0.00196284	-0.000559299	0.872578	0.000418227	1.80007	-0.0010991	1.33529	3.5704	1.13903	-0.000386155	0.00308946	3.78308	1.9754	0.182977	0.000120952	-0.00133124	3.41791	0.0311949	1.79543	-0.00016861	3.01271	0.00283409	0.00298973	1.75437	-0.00183802	0.25735	3.95566
CR_176_1_mono_cd45	-1.99813	22.9713	R	176	naive	Tcell	3.70977	0.728133	0.0025061	-0.00352629	0.376632	-0.00068261	0.000290203	0.000225572	-0.00576399	-0.000974242	0.000509542	5.12153	2.01445	0.159128	-0.00157688	0.00268315	-0.000707444	0.00420345	0.693787	0.00342117	0.000570539	0.000916966	-0.000461287	-0.00135822	-0.00099346	0.480854	0.0023453	-0.0013982	0.00186338	0.00476145	-0.00327865	0.00182967
CR_176_1_mono_cd45	18.674	11.3248	R	176	naive	classicalmonocyte	3.51646	1.15507	-0.00359949	-0.000392398	2.29256	0.00144499	1.55986	0.000502601	0.00143852	3.20708	0.00205871	1.99524	3.58853	0.0791174	0.723427	0.00128082	2.88066	2.29559	-0.000523131	-0.000569846	-0.00189601	2.31244	-0.00344325	1.11522	0.00447211	3.26104	0.269911	0.0679477	2.34182	0.000330546	0.0833036	4.12111
CR_176_1_mono_cd45	7.93345	-8.15407	R	176	naive	Tcell	4.615	-0.000394296	0.589126	-0.00385129	0.371963	-0.000615814	0.267788	0.484251	0.204962	2.44011	0.233278	5.46616	3.04447	0.54293	0.00287849	-0.000484008	0.436232	0.0339934	-0.00160423	0.00146776	0.224509	1.70211	-0.00172029	-0.000739784	-0.00451532	0.777321	-0.00173471	0.185337	-0.00218069	0.0020086	0.155374	0.000156602
CR_176_1_mono_cd45	-3.7772	-26.0544	R	176	naive	NK	3.32397	-0.00201702	0.000829747	0.253477	0.387248	-0.00496019	0.00203102	0.00416855	0.00305379	1.89943	-0.00333497	-0.00054845	2.68081	-0.00264803	-0.00136948	-0.00112406	-0.000301069	2.48349	0.00166682	0.000685445	1.03466	3.51808	0.000288181	-0.00148097	0.00139999	0.164458	0.00199258	0.00381112	-0.000836867	-0.00268896	1.952	0.684324
CR_176_1_mono_cd45	13.2859	-0.635675	R	176	naive	Tcell	4.30389	-0.000810923	-0.00169755	-0.000730364	0.28781	0.000160339	0.000108015	0.000817991	-0.000911873	3.33719	-0.00274894	4.68933	3.55135	0.00231364	0.00129089	0.00130096	-0.000811862	0.0018915	0.00111581	-0.00108915	-0.00191913	0.225094	0.00169027	-0.0033865	0.0029816	0.00130926	0.00150222	-0.00336553	0.00199982	0.00265142	0.927965	-0.00202875
CR_176_1_mono_cd45	-0.487162	-24.9913	R	176	naive	NK	4.45953	-0.00121058	0.00176346	0.00219074	0.28973	0.00152248	0.558853	0.00339636	-0.00137526	1.6028	-0.000780262	1.11297	3.32998	0.483357	-0.00242751	0.538234	0.619089	0.000831575	0.3839	-0.000720891	0.398934	3.51619	0.000440859	0.00197827	0.110177	0.690906	0.263346	-0.000735303	0.526532	0.0025542	2.82835	1.92983
CR_176_1_mono_cd45	-6.96054	-33.8809	R	176	naive	NK	3.88181	-0.00263113	0.000446229	0.00152301	-0.00114029	-0.0031884	-0.00147156	0.00175228	-0.000928705	0.137962	0.00231621	0.00347111	2.18866	-0.00197249	-0.000996785	-0.00164881	-0.000938676	0.210443	2.08119	-0.000836429	1.32669	4.33886	0.476018	-0.00213926	0.074531	0.0553717	-0.00279219	0.00229277	0.00142481	0.00174701	2.06444	1.18998
CR_176_1_mono_cd45	37.4254	0.644812	R	176	naive	macrophage	4.49242	2.38641	0.000921371	0.0525758	0.00152704	0.470633	-0.00156709	-0.000594004	0.733605	1.90718	-0.00213583	1.29574	2.82016	0.000763105	-0.0015845	1.09745	0.080513	4.37386	-0.00215152	0.0345931	-0.00310463	1.8581	0.000532053	0.568139	1.65101	3.80546	0.00482859	-0.000701397	3.45272	0.00105415	2.11831	0.489604
CR_176_1_mono_cd45	-25.6348	-10.4287	R	176	naive	Tcell	4.70257	0.786703	0.0525758	0.318774	0.0513774	0.000694596	0.162681	0.00235049	0.00101142	2.97234	0.0477818	4.57834	2.39614	0.00519998	0.000143596	-0.000969941	-0.00130685	-0.00413622	0.786099	-0.00201731	1.76027	4.20965	1.28623	-0.000616939	-0.00183972	-0.00280012	0.000134342	-0.00188539	4.29608	2.90456	0.526882	-0.00116717
CR_176_1_mono_cd45	-3.53297	-38.1483	R	176	naive	NK	4.80303	1.1762	0.00103145	0.00265356	0.00137374	0.00112246	0.00242569	0.000231398	-0.000470443	0.00100005	-0.000800325	0.00239679	-0.000852518	0.00103898	0.00102823	0.0691449	0.338688	0.00618148	1.92642	-0.00130291	1.52119	4.41357	0.0797156	0.00285135	-0.000552583	-0.00130614	-0.000859637	0.00259403	-0.000299736	-0.00220849	3.43771	0.00103635
CR_176_1_mono_cd45	0.171667	-22.0787	R	176	naive	NK	3.79326	0.00191429	0.00243557	0.000592747	0.000318498	-0.00233856	-0.000825169	0.218068	-0.000656916	2.55987	0.000150659	0.00196357	2.97934	0.00156362	-0.00241009	0.00128556	-0.00256563	2.3863	0.338877	0.230552	1.17158	2.54747	0.0872891	-0.00421334	-0.00173643	0.747746	0.00522651	-0.00186409	-0.000567786	0.0015544	0.97514	1.86381
CR_176_1_mono_cd45	-0.744032	-22.4954	R	176	naive	NK	3.48476	-0.00047933	-6.88e-05	0.00111178	0.583007	0.00069384	0.00198726	-0.00183423	0.0898789	2.15628	-0.000554974	0.30218	3.07652	0.00339582	0.546403	0.325046	-0.00113288	1.73676	0.00459998	0.887301	1.25922	3.44216	0.348691	-0.000416116	0.00309167	0.0385904	0.000345828	0.00115548	2.05662	0.000844371	1.80187	2.4901
CR_176_1_mono_cd45	8.63009	3.34047	R	176	naive	Tcell	3.65467	0.318203	0.575502	0.00183206	0.457294	0.00125821	-0.00443135	0.000195727	0.143507	2.85635	0.00102745	4.39032	2.56051	0.00080051	0.000758673	-0.00193757	0.711446	0.0011749	0.00104253	0.485322	0.279352	0.000202697	0.00131521	-0.00212591	0.00261936	0.37215	0.000704199	-0.000158371	0.163866	-0.000624764	0.505938	0.89936
CR_176_1_mono_cd45	-36.8257	-15.6942	R	176	naive	others	3.70545	-0.00049573	0.00282411	1.40357	1.56292	0.0022169	0.27685	-0.00203759	-0.00060673	5.7739	0.580963	1.8419	2.66303	1.39585	0.000328896	0.0035596	0.00859989	1.65338	0.00405015	3.81292	0.0020525	0.00320384	-0.000349807	0.00185566	-0.00210069	0.181994	4.88235	0.543799	0.000968667	0.00336429	0.00130552	4.12732
CR_176_1_mono_cd45	-16.804	28.5741	R	176	naive	Tcell	3.83805	-0.00442886	0.0791174	-0.00175207	-0.00207667	-0.00236578	0.000894475	0.417927	-0.0029243	-0.00237856	0.00384409	4.55759	0.000698658	0.00224052	-0.00194318	0.0451846	0.00183773	0.143705	0.00166731	0.00531252	0.457656	-0.00237523	0.000660256	-0.00177905	-0.0026585	0.884764	0.453314	-0.00245011	-7.59e-05	-0.000846012	0.407434	0.0197987
CR_176_1_mono_cd45	-37.0305	-14.6591	R	176	naive	others	3.3771	1.47041	0.240087	-0.00216013	0.318774	0.00197012	-0.00200455	0.610386	-0.00452175	6.32225	0.00041859	2.10403	2.88628	0.000174223	-0.000109562	-0.00137181	-7.34e-05	-0.00240869	0.300076	4.65705	-0.00454349	0.43605	-0.0018106	-0.00235112	0.000252032	0.471352	4.78456	0.00132288	0.00127855	0.0014071	0.00290295	2.77424
CR_176_1_mono_cd45	-7.68831	-40.4653	R	176	naive	NK	4.40959	1.67169	0.000424247	0.00164867	0.000160629	-0.00322666	-0.00299154	0.000523284	0.00243704	-0.000423446	-0.00116832	-0.000785183	0.00442188	0.0299955	0.00380875	0.00221981	-0.000670415	3.31088	2.01387	0.0920699	1.6879	4.07852	0.835679	0.00039985	-0.00274496	0.001906	0.0653535	0.681104	-0.00136156	-0.00120517	3.41155	2.87537
CR_176_1_mono_cd45	-11.0992	-26.2093	R	176	naive	NK	3.81509	1.67647	-0.00171032	-0.000103771	0.000323523	0.00152381	-0.00142116	0.320105	0.00327547	1.55397	-0.00151613	0.00277031	2.475	-0.00340084	0.00190748	0.273575	-0.000211182	3.1492	1.79666	0.982385	0.0016352	3.24435	0.00859989	0.0037163	0.00248661	-0.000177318	0.149245	0.00114752	1.13589	0.000643874	2.19423	2.35009
CR_176_1_mono_cd45	9.47097	-3.7691	R	176	naive	Tcell	3.95657	0.00366192	-0.00255477	-0.00120318	0.374952	-0.00109541	-0.00177622	-0.0027552	-0.00345868	2.92943	-0.00119987	4.18559	3.49919	-0.00128868	0.000941658	-0.00297838	-0.00259092	0.102222	0.00231536	0.143507	0.00341434	0.00230709	0.00081281	0.000481256	-0.00360275	0.118324	-0.00119712	0.108785	1.37789	0.00204769	0.27993	0.000710347
CR_176_1_mono_cd45	-10.6595	9.26815	R	176	naive	Tcell	4.86169	0.595394	0.0030111	-0.00493896	0.00148107	-0.00175943	0.000914312	0.0271967	0.00345354	1.44059	-0.00117109	5.47366	2.95626	0.00171893	0.00232968	-0.00411826	0.00107242	-0.00157783	2.632	-0.00112286	-0.00320438	-0.00158768	0.00183189	-0.00377066	0.00160859	-0.000542304	0.0026887	-0.00282287	0.00203751	0.0016419	0.705104	0.0727358
CR_176_1_mono_cd45	0.323865	25.8944	R	176	naive	Tcell	3.96318	-0.000496183	-8.09e-05	0.00131142	0.00119673	-0.00233206	0.412041	0.670597	0.00262158	-0.00183073	-0.00107399	5.45005	1.28602	-3.49e-05	0.0898789	-0.000643031	0.209074	-0.0019363	-0.00129908	-0.000354536	0.0876876	-0.00312711	0.00179522	0.585389	0.00091145	-0.000154348	-0.000718519	0.000630573	0.000419093	1.53404	0.00413252	-0.00272629
CR_176_1_mono_cd45	-12.6391	-9.44199	R	176	naive	Tcell	4.62351	0.759766	0.00324401	0.000173783	0.0517769	-0.00246934	0.278775	0.000263604	-6.86e-05	2.89662	0.00419999	5.03459	2.79591	0.0383906	-0.00167288	-0.000722205	0.905212	0.00202147	0.00212959	1.07185	2.81203	1.83158	0.00300033	0.00181133	0.521446	-0.000473808	0.0884845	0.00261559	0.479601	-0.00210057	1.57989	0.726409
CR_176_1_mono_cd45	-38.9255	-13.719	R	176	naive	others	3.37252	0.214159	0.0595648	0.000589402	0.00304561	-0.00129762	0.711129	0.835825	0.00260474	6.29651	0.001441	-0.000561143	2.33735	0.000567572	0.00199436	0.0663513	9.66e-05	-0.00135815	-0.000590388	3.33771	-0.00447501	0.00279764	1.35703	0.197317	3.75e-05	0.468475	4.73032	0.624091	-0.00179496	0.00117866	0.00141113	3.04673
CR_176_1_mono_cd45	-24.5572	-11.8803	R	176	naive	Tcell	3.78536	0.153595	-7.93e-05	-0.00473926	-0.00151537	0.00163888	0.00079999	0.00310674	-0.00143454	1.89379	-0.0015123	4.98245	3.25057	-0.000646455	-0.000542505	0.00143419	-0.00152782	0.00124081	-0.000447706	-0.00283789	2.79459	3.13462	0.249018	0.00315928	-0.00256903	0.143309	-0.00349418	-0.00309193	3.00726	-0.00272695	1.23716	0.0872891
CR_176_1_mono_cd45	1.07166	-7.60614	R	176	naive	Tcell	3.89202	0.61156	-0.00286973	-0.002128	0.147267	-0.00316337	0.000547812	0.41112	0.040389	3.17531	0.729385	4.74585	3.15515	-0.00353895	0.000768136	0.290881	1.60296	0.000376176	0.00063157	1.36098	-0.00150667	0.817317	0.00175423	-0.000773881	0.130628	0.520217	-0.000769516	-1.28e-05	3.54571	-0.00237534	0.00112313	0.271068
CR_176_1_mono_cd45	-7.31213	-39.602	R	176	naive	NK	5.46025	2.22459	-0.000213987	0.00151362	-0.000763931	-0.000729226	0.0022176	-0.000895066	-0.0004471	-0.00106907	0.000686163	1.07442	0.00256806	0.000573217	0.201239	-0.002969	0.000347784	3.09267	3.19955	0.621091	3.16528	5.13536	0.240087	0.00163791	-0.000362532	0.00200948	0.00151414	-0.00213665	-0.00126015	0.00167352	3.21248	0.867018
CR_176_1_mono_cd45	-9.02718	-6.36936	R	176	naive	Tcell	3.92354	1.67582	0.289346	0.0010095	0.189071	0.000182	1.41886	-0.000804626	-0.00223526	3.04568	-0.00273508	4.30409	3.92231	0.00194666	0.000313199	0.0705415	0.443334	0.479064	0.00036286	-0.00127564	2.17664	-0.00209899	-0.000700536	0.00179019	0.148058	0.282046	0.412778	-0.00184863	1.11629	0.0010192	0.571738	0.169192
CR_176_1_mono_cd45	-34.1632	-17.5419	R	176	naive	others	3.71263	1.29543	0.000806433	0.00428729	2.09233	0.000765159	0.000565908	-0.00285753	0.0011503	4.22705	0.00139415	2.12586	3.2738	0.916567	0.225289	-0.000751045	1.35384	2.80214	0.196729	3.1624	-0.00197919	1.98061	0.00257373	1.05916	-0.00118829	1.95982	2.84857	-0.000993678	2.93904	-0.0033972	-0.000225742	2.3229
CR_176_1_mono_cd45	-28.2886	19.5734	R	176	naive	Tcell	4.41303	0.00135283	-0.000428334	-0.000514221	-0.000140608	0.000466493	0.00125081	0.00119769	0.00267117	1.3446	-0.00217799	4.6393	-0.000378615	0.000989809	0.00488023	-0.00101009	-0.000941983	-0.000851964	0.984616	0.00077582	0.00122451	-0.00245409	0.00103282	-0.000508537	0.166628	0.366725	0.000416733	-0.000382904	2.95283	1.2568	0.154979	0.554884
CR_176_1_mono_cd45	-5.19037	-25.774	R	176	naive	NK	4.71495	0.418846	-0.000538663	-0.000483174	0.00157133	0.00178725	-0.00508744	-0.00143596	-0.000928391	2.6678	0.00179599	0.985664	2.61103	-0.00221657	8.49e-05	-0.00219637	0.00045491	2.53912	-0.000842758	1.14713	1.31903	4.83726	0.349068	0.00605451	-0.00122004	0.61792	0.499383	-0.0032303	0.823217	-0.000145459	1.98758	2.11546
CR_176_1_mono_cd45	5.4303	-8.97509	R	176	naive	Tcell	3.4028	-0.00315605	0.000401991	-0.00226899	-0.00107346	0.00346783	-0.00302839	-0.00347782	-0.000589879	2.26186	-0.00203972	4.74988	2.46266	0.00254063	0.00169882	0.0371914	-0.000683568	-0.000832925	0.0723369	-0.000676668	0.735633	2.06669	-0.00196857	0.000814211	0.00290269	-0.00286065	-0.0022395	0.000125561	0.00257824	-0.00209076	0.637197	0.000834705
CR_176_1_mono_cd45	17.7743	18.7212	R	176	naive	classicalmonocyte	3.98716	0.000608004	-0.001647	-0.00146604	2.22481	0.000280277	0.285698	-0.000891392	-0.00142528	2.50741	0.107393	-0.00165721	3.91992	0.196532	0.00331458	-0.00247298	4.12466	2.61109	-0.00138951	1.05904	-0.0010399	3.405	-0.000697032	1.92607	0.00526008	3.09706	0.856263	-0.000218678	3.0657	-0.00180375	1.41776	2.69892
CR_176_1_mono_cd45	-1.91092	-18.9184	R	176	naive	NK	4.17759	0.70431	0.000622686	0.106797	0.000338206	0.00102853	0.171754	-0.00205845	0.000272998	3.15434	0.000273548	2.30878	3.66435	-0.00258123	-0.00136278	0.00174293	0.0109998	0.00160278	0.914635	1.1931	1.17868	3.27665	0.00217128	-0.00318604	0.220606	0.296056	0.795428	0.0010087	0.0713395	0.00215394	1.16443	1.66674
CR_176_1_mono_cd45	-9.53073	-23.2172	R	176	naive	NK	3.95537	0.248437	-0.00170689	-0.00135269	0.000645512	0.00432859	0.000536426	0.232889	-0.00430131	3.22974	-0.00306868	1.96291	3.68177	0.000419125	0.00259179	0.121302	0.384273	1.289	0.968653	2.30898	1.37637	4.31347	0.00138131	-0.000591914	-0.000185875	-0.00153334	0.994284	-0.000238171	0.000581164	0.00104728	1.3519	2.44015
CR_176_1_mono_cd45	17.1148	-7.76863	R	176	naive	Tcell	3.78649	0.00276097	0.000191822	-0.00151175	0.667838	-0.00292074	-0.000992506	1.24771	-0.000757853	3.71765	0.382597	4.75538	4.04794	-0.00105882	-0.000581137	0.00309007	-0.000472495	-0.00231891	-0.000256308	0.818203	0.00259313	0.00128187	-0.00271699	-0.00299132	0.000477631	1.46463	3.3539	-0.00266023	0.691226	0.109581	0.966262	0.851072
CR_176_1_mono_cd45	-3.15366	1.67901	R	176	naive	Tcell	3.52027	0.000331302	0.0277964	-0.000698768	0.424533	0.000796911	0.310964	-0.00226568	-0.00302555	2.86108	0.00418991	5.08263	2.88303	0.00104602	-0.000538606	0.000166465	0.134395	-0.00389396	2.03011	0.000513521	0.000436141	0.0455842	0.00132167	-0.00095812	0.125669	0.00313883	4.33e-05	0.000943645	1.64217	-0.00100287	-0.00258024	-0.00209707
CR_176_1_mono_cd45	-26.5516	-11.9832	R	176	naive	Tcell	4.94397	0.824689	-0.000954872	-0.000462894	0.000319785	0.00292139	0.272225	0.000341305	-0.00105443	1.63031	0.237948	4.92074	3.27942	6.29e-05	0.000343782	-0.00126539	0.000538394	-0.0016112	0.00265389	-0.00119323	1.95328	4.01254	0.713818	-0.0012833	0.000453794	0.00157186	0.000569051	6.2e-05	3.99883	0.00353644	1.46165	0.00148802
CR_176_1_mono_cd45	15.4825	-0.766989	R	176	naive	Tcell	3.52404	0.201827	0.00204553	-7.5e-06	-0.00236893	-0.00117091	0.000256848	0.00190953	-0.00278264	3.17452	0.000135545	4.12096	3.64136	0.00166395	-0.00579056	0.000849164	0.00166418	0.000279779	-0.00108357	0.120111	0.00079999	-0.00106261	-0.000636444	0.00367515	0.152805	0.943739	0.310773	-0.00207225	1.70528	-0.00191247	3.25865	0.217286
CR_176_1_mono_cd45	-27.7086	-9.47072	R	176	naive	Tcell	4.58643	1.16386	0.00134745	-0.0020081	0.550734	0.000591528	-0.000221762	0.000121267	-0.000782854	0.954645	0.00171557	4.83465	2.5344	-0.00137865	0.000425041	0.00142445	0.00222914	0.00131088	0.00358148	0.146476	1.70288	4.20376	-0.00177276	0.155572	0.00188166	-0.00294666	-0.00142246	0.63604	5.21101	0.000501193	0.297014	0.362039
CR_176_1_mono_cd45	7.05894	4.68521	R	176	naive	Tcell	3.61095	0.00238785	0.00393405	-0.000768417	-0.00133564	-0.000118372	0.38762	0.000376021	-0.0026922	2.65791	-0.00354507	3.67975	2.36708	0.0012014	0.0519766	0.00165698	0.0247974	-0.00225533	0.755308	0.38148	0.00120809	0.00091798	-0.00213828	-0.000567863	0.00178297	-0.000736959	0.00105731	-0.000800946	0.246884	0.0769241	0.524078	0.347372
CR_176_1_mono_cd45	-12.687	-27.31	R	176	naive	NK	3.68055	1.00646	1.12618	-0.000535907	0.758537	-0.000146537	0.00110545	0.140933	0.00270912	2.64906	0.471711	1.66294	2.62539	0.00146296	-0.0039821	0.75238	0.405773	1.34557	2.09048	1.02198	2.23586	4.1273	0.337364	0.00116676	-0.00029959	1.709	-0.00153501	0.000828798	1.21544	-0.00264972	4.11407	2.31538
CR_176_1_mono_cd45	-14.3844	-14.5339	R	176	naive	Tcell	3.49389	0.00166011	0.00261976	-0.000339281	0.000800105	-0.00200751	0.417376	0.000196775	0.000312783	2.99483	0.00137956	4.26134	3.52948	0.765436	-0.00273588	-0.000501407	0.204178	-0.00196659	1.7608	1.20526	2.27362	1.3259	0.00440078	0.208486	0.124875	0.00307457	0.000111677	-0.000378375	1.74472	0.00102914	0.838013	-0.00172289
CR_176_1_mono_cd45	13.0674	-4.49907	R	176	naive	Tcell	4.01103	0.00255861	-0.000868249	0.000733779	0.398379	-0.00019384	-0.000606753	-7.6e-05	-0.000527505	2.46499	0.147663	4.73436	2.758	0.000408533	-0.000663376	0.00181765	0.248242	0.00396565	0.000925082	1.06817	0.0695439	0.77078	0.210835	0.302754	-0.0014123	0.805146	-0.00166387	-0.00169527	0.00155303	-0.0015994	0.133404	-0.001482
CR_176_1_mono_cd45	24.0626	13.3806	R	176	naive	classicalmonocyte	4.45025	1.34548	0.0373913	0.47799	3.69392	0.00052475	-0.000801171	-0.000555142	-0.0010272	3.01857	0.00115604	1.87286	4.36787	0.152409	-0.00491718	0.35001	3.52841	3.80687	-0.000648923	-0.000921281	0.137566	3.95893	2.72815	2.15651	0.0219982	3.33585	0.677555	-0.00322919	3.13823	0.00152002	-5.62e-05	4.23254
CR_176_1_mono_cd45	-11.2018	-23.3273	R	176	naive	NK	3.74402	0.0601637	-4.69e-05	0.423433	-0.000487442	-0.000992108	-0.00148737	0.165642	0.00222259	2.83567	-0.000574146	0.00372503	2.62098	-0.00123793	-0.000177781	-0.000725623	-0.00241064	2.68212	2.47684	1.07038	1.95839	2.66437	0.000613646	-0.00384299	0.00228828	0.197906	0.182584	-0.00159901	1.54217	0.000868914	1.38601	1.38846
CR_176_1_mono_cd45	8.52445	-12.8157	R	176	naive	Tcell	3.85095	0.314014	0.000297284	-0.0039177	-0.00511154	0.00311709	0.00238638	0.251151	0.0527755	3.43874	-0.00189343	4.99393	4.0113	0.198102	0.000511382	-9.95e-05	7.8e-05	3.05078	-0.00168373	0.47978	0.0649543	1.61504	0.00139975	0.00330747	0.520217	0.656921	0.00284497	-0.0034343	-0.000180161	-0.00218683	0.427646	0.885328
CR_176_1_mono_cd45	-7.31931	-18.853	R	176	naive	NK	3.86053	0.384273	0.371402	0.00432625	0.220216	-0.00232124	0.110177	0.000346712	-0.000581606	2.72314	0.00247007	3.19866	3.01102	0.00138164	-0.00218182	0.0827057	0.257156	2.76517	0.362039	0.669786	1.19154	2.60172	0.00137576	-0.00240014	0.0225981	0.00226546	0.246496	0.00150838	1.10547	0.11892	0.615244	0.231331
CR_176_1_mono_cd45	-7.93015	2.69237	R	176	naive	Tcell	4.48871	-0.00173381	-0.000127952	0.00104326	0.00145829	-0.00595148	0.000769746	0.0011399	0.000236343	2.02228	0.000941951	4.65351	2.59803	0.574989	0.00122873	-4.44e-05	0.495477	-0.00311517	3.04384	0.208682	0.691386	2.10346	-0.00205769	0.00146007	0.178648	0.168206	0.393561	0.000699952	0.00118833	0.000648663	1.22543	0.0159993
CR_176_1_mono_cd45	-21.955	3.83567	R	176	naive	Tcell	3.3444	0.00123079	0.00134101	0.000707568	9.56e-05	-0.000211134	0.000226414	-0.00130797	-0.00126265	0.810501	0.162484	4.30817	1.42796	0.00091782	-0.00131748	0.121699	0.000663607	2.28198	1.15369	1.09324	1.82343	0.828948	0.13043	0.353398	0.0151994	0.484608	0.000759448	0.00149973	-0.000624018	-0.000184085	0.202415	1.05866
CR_176_1_mono_cd45	-12.1791	-12.4147	R	176	naive	Tcell	4.4049	0.101028	0.055172	0.000653616	0.181797	0.120905	0.0701425	0.296439	-0.000799282	2.6093	-0.00309824	5.20501	3.15422	0.00154741	0.069943	0.169783	0.00304256	5.29e-05	0.117132	0.415538	3.14724	3.02805	0.328462	0.00156347	-0.000405498	-0.000566022	-0.000244294	0.0044741	1.53955	-0.00198976	0.00135507	-0.00380906
CR_176_1_mono_cd45	-7.04903	-38.5033	R	176	naive	NK	4.75934	0.155572	-0.000498842	-0.001113	0.000502104	-0.000629413	-0.00205838	6.77e-06	0.0627588	0.000718177	0.0038133	0.646265	0.920147	0.00243304	0.00123745	-0.00117472	0.000988933	2.67578	2.72139	-0.00391774	3.15043	4.35844	0.536143	-0.00166476	0.483357	-0.000356004	-0.00309257	-0.00303193	0.000310473	0.00293786	4.57509	0.450234
CR_176_1_mono_cd45	-10.5614	-25.9133	R	176	naive	NK	3.55557	0.000945683	-0.00300488	0.00144408	0.169389	0.00260057	0.00425199	5.38e-05	-0.00345805	1.38215	-0.00094476	2.1219	2.33256	0.00268578	0.00175463	-6.72e-05	0.34624	2.83897	1.91805	0.309247	0.0171991	3.52917	0.00474976	0.00066853	-0.000105685	-0.0021792	0.00125233	0.000871853	0.0725364	-0.000320135	0.984353	1.91558
CR_176_1_mono_cd45	11.2814	-8.52222	R	176	naive	Tcell	4.0837	3.28e-05	0.00146032	0.000774977	-0.000783759	0.00202321	1.53049	-0.00301534	-0.00252685	3.21513	-0.0017339	5.23029	3.45302	-0.00291605	6.86e-06	0.00339532	0.00284762	0.00302323	0.00118338	0.392263	0.00189272	1.58099	0.075927	0.07114	0.152607	0.00181433	0.00167407	0.000873433	0.000558084	1.41886	0.11594	0.000263206
CR_176_1_mono_cd45	-12.8366	-25.7939	R	176	naive	NK	3.54279	1.33548	0.331116	0.000450229	0.37215	0.00123244	-0.00187495	0.0341933	0.00062346	3.04701	0.00326583	2.19475	3.00722	-0.000929926	-0.000238884	0.247078	0.00413778	1.83632	2.53068	1.18731	-0.00218514	4.67126	0.264698	0.00504304	-0.000304269	0.814357	-0.000749468	-0.000694398	-0.00047556	-0.000281176	1.5015	1.75
CR_176_1_mono_cd45	-37.0712	-14.5702	R	176	naive	others	3.60811	0.59607	0.314395	0.000780038	0.992591	0.00174535	0.0225981	8.73e-05	0.00230376	6.2274	0.544146	3.15532	3.00249	0.00273309	0.000640879	0.0111998	1.91032	1.06927	-0.00177198	4.65324	0.234641	0.000960231	-0.00100439	-0.000755283	-0.00271955	0.382597	4.38293	0.205941	-0.000388195	0.00559997	0.214941	2.72976
CR_176_1_mono_cd45	-4.53719	6.70977	R	176	naive	Tcell	4.16162	0.000903274	0.00287408	-0.00230393	-0.00224149	0.0028415	0.00282059	0.000767628	0.12289	3.0353	0.00131923	4.47625	3.21977	0.000276325	0.00346499	-0.000902415	0.00198398	-0.000637001	2.32932	0.0721374	0.00393211	0.00271271	0.00263128	-0.000482006	-0.00404448	0.114351	-0.00228056	8.39e-05	0.00269337	-0.00156177	0.770323	-0.0016515
CR_176_1_mono_cd45	4.57527	5.24139	R	176	naive	Tcell	3.95516	0.675454	-0.000111803	-0.000537648	-0.00151843	-0.00395958	0.00228386	0.663935	0.00117508	2.07991	-0.00259087	4.12805	2.14109	0.0311949	-0.00135567	0.0037124	-0.00232682	0.000670816	-0.00264015	-0.00023074	0.319915	-0.00385244	-0.0032736	-0.00113813	0.117529	-0.000541215	-0.00298198	-0.000253075	0.25212	-0.000114063	0.679976	0.0012024
CR_176_1_mono_cd45	-35.7923	-14.8427	R	176	naive	others	3.52638	0.377565	-0.00150741	-0.00270134	1.46367	-0.000341582	0.841071	0.274538	-0.000746831	6.10298	-0.00088772	1.95573	3.08477	0.127851	-0.000401599	0.0689454	1.5858	0.361101	-0.000616156	4.01951	0.200063	1.76187	-0.00195647	-0.000536252	0.0010043	0.957325	5.38004	0.0471825	0.726723	0.153398	0.548656	3.81138
CR_176_1_mono_cd45	-35.3469	-15.8432	R	176	naive	others	3.32069	0.461809	0.00351301	-0.0035464	0.137764	-0.000929602	0.474583	0.503106	0.0379909	5.65889	0.108189	2.71784	4.1835	0.188482	0.00198906	-2.1e-05	1.8804	0.0299955	0.00230329	2.78669	0.0491802	1.83077	0.000506644	0.00111158	-0.00185293	0.94536	4.68683	0.000593209	0.318964	-0.00158136	0.549696	2.41344
CR_176_1_mono_cd45	-35.9072	-14.7282	R	176	naive	others	3.59361	0.180223	0.658882	0.000859189	0.1338	0.00239804	0.0982419	0.170375	0.00266526	6.12129	0.48996	2.2875	3.18111	-0.00181524	0.00302104	-0.00342247	-0.00304102	0.881515	0.00368653	3.70254	-0.00283322	1.36011	0.000328934	0.00505405	-0.00190292	0.635212	5.3431	1.55202	1.54829	0.000604921	-0.00116913	3.64227
CR_176_1_mono_cd45	-9.25817	-30.5032	R	176	naive	NK	3.51008	1.22759	-0.00294071	-0.000703643	0.105206	0.000668865	0.00302206	0.00180219	0.00151854	2.67421	0.00145636	1.12018	2.53049	0.000959549	-0.00280415	-5.29e-05	-0.000844601	0.0431866	2.30709	0.836847	2.3294	3.75771	-0.00164052	-0.0045132	0.00465351	0.394303	0.000756249	-0.00114367	0.209856	-0.00059	1.85652	0.219435
CR_176_1_mono_cd45	-24.4348	-12.6686	R	176	naive	Tcell	4.42226	0.686253	0.000193522	0.00123957	0.0015656	0.00108543	0.609547	-0.00079047	0.000461806	2.69613	-0.00181323	4.79586	3.33365	0.00120361	0.00217812	0.282622	-0.000397061	-0.00132919	0.833488	0.00136388	1.36165	2.32727	0.000430275	0.000850026	0.00124367	0.00260278	0.00101191	-0.00112958	3.34141	-0.000420542	2.45516	0.39319
CR_176_1_mono_cd45	1.2766	13.8961	R	176	naive	Tcell	3.61935	-0.00307877	0.243001	0.20692	0.00285295	-0.00190918	0.00233232	0.00133494	-0.00187145	1.22359	0.155374	4.88095	2.17574	0.344354	-0.000646852	0.133602	0.413514	0.338499	-0.000551863	0.15893	0.00176048	1.64567	0.0902773	0.00145709	-0.00105498	0.00121299	-0.000703273	-0.000399692	-0.000986004	7.31e-06	0.198102	0.785647
CR_176_1_mono_cd45	-3.22185	-27.3912	R	176	naive	NK	4.91109	0.00174639	-0.000741192	0.00143674	0.300841	-0.000896275	0.133999	-0.00429722	-0.00195094	1.165	-0.00120685	0.342655	2.2254	1.63e-05	-0.00102361	0.228799	-0.00220463	2.44928	0.958529	0.650863	2.21147	5.06676	0.835971	-0.000602602	0.00142767	-0.00288202	0.000256242	9.26e-05	-0.00197019	-0.00324967	3.12362	0.904795
CR_176_1_mono_cd45	-19.473	15.9803	R	176	naive	Tcell	4.24538	0.348691	0.000448678	0.0735337	0.00140674	0.000622145	0.236198	0.000458158	0.00216566	-0.00121476	-4.66e-05	5.39239	0.536143	-0.000606813	0.00203361	-0.000448246	-0.00170963	0.000458847	1.80502	0.0651539	0.000951993	-0.000187893	0.00120733	0.000333268	0.360163	-0.00152895	0.16998	0.000485269	-0.00191569	-0.00159808	0.239892	1.01444
CR_176_1_mono_cd45	-5.68827	-27.9054	R	176	naive	NK	3.37377	0.73937	0.421049	0.135386	0.756231	0.00236973	0.00111114	-0.00419656	-0.00449447	2.67353	0.00220894	1.62933	3.71111	-0.00104474	0.00438238	-0.00167598	-3.53e-05	2.76577	2.94035	0.00287611	1.9434	3.70135	0.00116719	0.000168519	0.127851	0.000752698	-0.00059265	0.15735	1.017	0.00234852	4.0838	0.253864
CR_176_1_mono_cd45	-8.75906	-23.1895	R	176	naive	NK	3.62821	0.000445515	-0.00145482	0.00152957	0.641654	-0.000789853	0.00131548	-0.0018367	-0.00212021	2.62219	0.00185475	1.26582	3.79991	1.12e-05	0.00353914	-0.000501588	0.0545729	3.73183	-0.00293535	1.46191	1.20008	3.61281	0.000300276	-0.00675866	3.12e-05	-0.000642105	-0.00133508	-0.00014803	-0.00218929	0.000807733	0.857558	2.58237
CR_176_1_mono_cd45	-28.4147	19.5514	R	176	naive	Tcell	4.45694	0.0761265	-0.00072177	0.00109811	0.525305	0.000820451	-0.00341866	-0.00141081	0.00114564	1.78373	-0.00403316	4.62197	-0.00109536	0.163274	0.000332337	0.0647547	0.000271445	-0.000425234	0.00069961	0.00268283	0.000988144	-0.00462903	-0.00164639	0.00119446	-0.000571177	-0.00238886	-0.00240771	0.270297	2.39306	-0.00232018	0.900058	-0.00288455
CR_176_1_mono_cd45	-35.1371	-16.516	R	176	naive	others	3.64808	0.918496	-0.00193098	-5.46e-05	1.84794	0.000740982	0.965996	0.0521763	-0.000954031	5.40413	0.0023039	3.42611	4.19131	-0.00116719	0.00335805	-0.000190716	0.80738	1.38252	-0.00324234	4.58752	0.621258	1.18227	0.327134	0.0207985	0.395786	1.19897	4.07538	-0.00128711	0.776258	0.00263435	0.143903	2.94267
CR_176_1_mono_cd45	-1.36115	-29.1306	R	176	naive	NK	4.07445	0.000212782	-0.0005494	0.193785	0.000139458	0.000222078	0.951557	-0.00371012	-3.39e-05	0.487107	0.000392545	0.824248	2.90739	0.00204429	-0.000499098	-0.000510542	-0.00139802	1.68747	0.325046	0.994284	1.2442	3.41572	0.0153994	-3.67e-05	0.00103553	0.300841	-0.000351672	-0.0020054	-0.00130243	-0.00050168	1.94267	1.72197
CR_176_1_mono_cd45	-6.58225	6.38282	R	176	naive	Tcell	4.1168	1.20272	0.0203986	0.00321632	-0.000848789	0.000826506	0.465775	-0.00115981	0.00182802	2.20896	0.000226784	4.70676	3.02134	-0.00440088	0.00256274	-0.000730973	0.00129154	1.41e-05	2.56801	0.278775	0.000209306	-0.000553857	-0.00106553	0.00192424	-0.000402024	0.00263489	0.255414	-0.000176138	-0.00144945	0.00169836	-0.00107084	0.0755282
CR_176_1_mono_cd45	22.8446	8.3061	R	176	naive	classicalmonocyte	3.32613	1.19165	-0.00032129	-0.000604633	3.5438	0.00107932	0.000477603	0.00117891	0.000241663	2.68961	-0.00628159	0.353022	3.69797	0.275887	0.00259328	0.00293316	3.17442	2.55098	0.000174596	-0.00394073	-0.00302604	3.41714	0.000441075	0.513882	0.0972467	3.60345	0.00431272	-0.0025873	3.22116	-0.000153398	0.00390814	4.12924
CR_176_1_mono_cd45	1.4843	22.5055	R	176	naive	Tcell	4.26314	0.477094	-0.0016607	0.00129865	0.000745667	0.00052019	0.832757	-0.000170252	0.00183964	0.49441	0.00124418	4.06002	1.81971	-0.000128567	-0.000480751	-0.00281888	0.620758	0.0749299	0.00182001	0.543104	-0.00216086	0.478885	0.133007	0.13915	0.00415935	0.74991	-0.000948497	-0.000506249	0.000413903	0.00173068	0.606859	0.00426171
CR_176_1_mono_cd45	-13.2183	-26.1609	R	176	naive	NK	4.12096	0.725468	0.000982899	0.00227389	-0.000298804	0.00281541	0.753613	0.000496186	0.000827613	3.28148	0.00185088	0.611895	3.62303	0.134197	0.000848777	0.0553717	-0.00274529	3.49065	2.92111	1.32361	2.28939	3.99563	0.000217888	0.00490621	-0.000856161	0.108586	0.00450559	0.00450445	0.969317	-0.00214935	1.05283	2.26454
CR_176_1_mono_cd45	1.45032	-31.5309	R	176	naive	NK	3.37752	1.52684	0.00251852	-0.000974137	9.02e-06	-0.000524844	0.702242	0.000555393	-0.00030529	1.71982	-0.00194563	0.137169	-0.00147513	0.00127363	0.00324333	0.00344364	0.00333527	0.414986	0.570025	0.461268	0.956655	1.71103	0.00455611	0.00249422	-0.00194803	0.548656	0.000356623	0.00174325	-0.000986762	0.00214505	1.28448	0.775954
CR_176_1_mono_cd45	14.8066	2.04463	R	176	naive	Tcell	4.2393	0.00094645	0.00215327	-0.000613859	-0.000872515	0.19869	0.000158183	0.395044	0.00184945	2.39331	0.00639994	4.79239	3.27966	-0.00346109	0.00134861	0.00258249	-0.00175558	-0.000133743	-0.0012855	0.00010081	-0.00423532	-0.00204095	0.000999999	0.00134224	0.00125611	-0.00241313	0.296631	0.00176942	0	0.00088923	1.60234	0.000651875
CR_176_1_mono_cd45	-26.5272	-11.8963	R	176	naive	Tcell	3.79727	0.381294	-0.00359275	0.0733342	0.00257201	1.94e-06	0.00103681	0.00187975	-0.00126174	1.94944	0.000564883	3.75968	2.32886	0.00126458	0.00135763	-0.00017378	-0.00287715	0.00174993	0.000149334	-0.00221727	1.98569	3.93623	-0.00114381	-0.00283844	-0.000460753	0.000259687	0.00527351	-0.00179507	3.97825	-0.00110618	0.205158	-0.00295922
CR_176_1_mono_cd45	-10.2212	18.7556	R	176	naive	Tcell	4.11693	0.000920575	-0.0029246	0.0021689	0.000329127	0.00295897	-0.000994331	-0.00218626	-0.00403154	2.3651	-0.00170942	3.95323	1.7104	0.00088521	0.0245975	1.31593	4.89809	0.00102839	0.000440704	0.357534	-0.000636634	0.247466	-0.00121602	-0.000537865	-0.00296107	-0.00175435	-5.27e-05	-0.00259842	3.24337	-0.00570728	1.60828	-0.00261331
CR_176_1_mono_cd45	1.87793	22.0357	R	176	naive	Tcell	3.49775	-0.00169711	0.265471	0.000610877	0.140339	0.00205185	0.000293303	-0.00412397	0.00143969	-0.00027427	0.0355925	4.10051	2.61275	0.00153209	0.00311677	-0.0058221	0.467575	-0.000306324	0.942657	0.513001	0.480675	0.323147	0.00158337	0.557646	0.00154902	0.00361113	-0.00223502	0.0016548	0.00281756	0.00302633	0.000810915	-0.00366779
CR_176_1_mono_cd45	-4.23162	8.57828	R	176	naive	Tcell	3.95663	0.406327	0.00205471	0.00181152	0.00263392	-0.00144257	1.39679	0.881374	0.00312363	2.18302	-0.00374984	4.74741	2.97058	0.000147026	0.00152566	-7.82e-05	0.00216961	-0.000371054	2.17147	0.410015	0.00182679	1.37e-05	-0.000746216	0.0852965	-0.00317152	-0.000574449	0.472788	0.152014	-0.000534042	0.00308576	1.16158	-0.000888134
CR_176_1_mono_cd45	-0.0639684	12.0153	R	176	naive	Tcell	3.92489	0.00209784	0.000716133	-0.00252265	-0.00311986	0.00475225	0.527757	-0.0013114	0.0827057	2.47065	-0.00347961	4.54454	2.6081	-0.00115395	0.00055426	0.00120626	-0.00385943	0.00180098	0.00220825	0.001661	-0.00176709	2.60484	3.52e-05	-0.00213978	-0.00411088	0.203003	-0.000229471	0.00133871	0.214941	0.00118806	0.0029861	-0.000112257
CR_176_1_mono_cd45	-4.10214	-26.3083	R	176	naive	NK	4.64851	0.66605	0.546576	-0.00353651	6.47e-05	7.04e-05	1.21e-05	0.000937737	-0.00179378	2.82582	-0.00132149	2.57206	1.89902	0.00299999	-0.00124183	0.297014	-0.000305103	2.94621	0.388364	0.554539	1.45414	4.15758	0.407803	4.66e-05	0.407618	1.05805	0.318393	0.000429215	0.00311076	0.346995	3.54164	2.27822
CR_176_1_mono_cd45	-21.2203	4.00414	R	176	naive	Tcell	4.39224	0.0020578	-0.00260288	-0.000697124	-0.00191333	-0.0032269	0.0038167	-0.000357804	0.00122195	-0.000268952	0.00397453	5.21883	2.15482	-0.000319823	0.00263947	0.00269166	0.0477818	2.48339	0.00312886	0.361289	1.94075	0.0011642	0.00187068	-0.000130537	0.0477818	0.0485809	0.00143421	-0.00107799	0.485144	0.000782394	0.491385	0.548483
CR_176_1_mono_cd45	-0.943313	14.1145	R	176	naive	Tcell	4.59207	0.339444	0.000791165	-0.00160783	0.00140411	-0.000785575	0.00184417	-0.00027001	-0.00198516	1.30143	0.000373101	5.02259	1.71082	0.000273067	0.14509	0.00551656	-0.00530744	0.562985	1.01802	-0.00207686	0.369719	2.10888	8.83e-05	0.000998623	0.00102271	0.942927	-0.00455779	0.001636	1.17666	0.969582	0.00410173	0.00134154
CR_176_1_mono_cd45	1.12173	-6.60783	R	176	naive	Tcell	4.13991	0.254639	0.00263673	0.0010879	0.874569	0.040389	-0.002776	0.353962	-0.00446672	2.44886	0.00207835	4.37628	3.22393	-0.002501	-0.000692901	0.0317947	0.0044802	0.00234733	-0.00255361	0.432399	0.826012	-0.00138353	-0.000339393	0.002	0.000296776	-0.00360868	-0.00215021	-0.000896431	1.60504	0.0827057	0.000236995	-0.00200657
CR_176_1_mono_cd45	-16.4716	32.6215	R	176	naive	Tcell	4.95088	0.260832	-0.000218798	-0.000815271	-0.000280208	0.317442	0.122295	1.82613	-0.00306368	-0.00183858	-0.00117824	5.51012	0.00245294	-0.0015559	-0.00152362	0.000827083	-0.00339954	-0.00125788	0.0012802	0.00116121	0.000699327	-0.000958267	0.148454	-0.000159012	-0.000809627	0.432399	-0.000540832	0.0015732	-0.00160353	1.20899	1.25554	0.154979
CR_176_1_mono_cd45	-32.5101	-6.40277	R	176	naive	Tcell	3.90835	0.463613	0.0405888	-0.00257006	-0.0014906	-0.000291888	-0.00186757	0.411673	0.000373228	-0.0037647	0.00133346	4.64486	0.617418	-0.00129505	0.0791174	0.00170366	0.171163	0.130232	0.00364203	0.00157763	-0.00134576	1.52568	-0.00316716	0.000145501	-0.00262632	0.964932	0.00186707	-0.000689677	4.09629	3.00631	0.269525	0.378125
CR_176_1_mono_cd45	0.409871	-10.389	R	176	naive	Tcell	4.27805	0.732512	-0.00217816	0.00304752	0.00141461	0.00221225	0.425449	0.0333938	-0.00174721	2.62816	-0.00382236	4.69794	2.6472	0.680943	0.0030994	0.148256	-0.000390964	0.000486763	0.00158946	0.191036	-0.00110728	1.75893	-0.00169111	0.00481907	0.538582	0.608539	-0.00041996	-0.000597208	2.19502	2.14165	-0.0011649	0.00189829
CR_176_1_mono_cd45	-2.74251	5.53169	R	176	naive	Tcell	4.32505	0.223339	-0.00106347	-0.000730458	0.626088	-0.00295821	0.00112153	6.21e-05	0.00118048	2.59218	0.00148279	4.91218	3.06264	0.0125997	0.187696	0.506468	0.00437101	0.119714	1.05096	0.711129	-0.00128492	0.199475	-0.00035757	0.00242283	0.00151162	0.052376	-0.000727136	0.403372	0.00075642	0.00139062	0.240281	-0.000475329
CR_176_1_mono_cd45	-12.3548	-28.8719	R	176	naive	NK	4.19549	0.477452	-1.45e-05	-0.00314855	-0.00203027	0.00183155	0.00228996	0.655286	1.04e-05	2.0134	0.00243944	1.8128	3.02888	-0.00249198	0.159325	-0.00141146	0.438602	1.22845	3.19515	1.98364	0.000373429	4.22756	0.000182655	-0.00180567	0.0243976	0.123486	-0.00264609	-0.00150496	0.751454	0.234836	1.88771	0.768645
CR_176_1_mono_cd45	13.6062	3.61504	R	176	naive	Tcell	4.11346	0.000786756	0.0205986	0.0038374	0.00172997	0.00313544	0.000377288	0.00170584	-0.000793982	2.35391	0.000960246	5.10991	2.38308	-0.000788544	0.0013073	-0.000616748	-0.00139093	0.00142488	0.00137997	-0.00134079	0.0527755	0.000329923	0.00131235	-0.000688972	0.000846024	0.00340764	-0.000518657	0.00294125	0.693147	-0.000179408	1.11546	-0.000987441
CR_176_1_mono_cd45	-10.7873	-38.1918	R	176	naive	NK	4.6926	-0.000547731	0.174513	0.0299955	0.00135397	0.00209541	0.0267968	-0.00538362	-0.00157223	2.66608	0.00191051	0.0721374	1.93381	0.00315063	0.000432455	0.0515771	0.00286741	3.57865	2.20578	0.848614	2.03207	5.23775	0.0255972	0.000270059	-0.00209708	-0.00247369	-0.000724744	-0.00360247	-0.00425427	-0.00140794	3.44952	2.73168
CR_176_1_mono_cd45	-11.9422	-22.2802	R	176	naive	NK	3.57886	0.452046	-0.00230134	0.000658391	0.112363	0.29299	-0.000521584	-0.00098964	0.00477037	1.79614	-0.00353558	2.343	3.45025	-0.0024096	-0.00254548	0.676747	1.06435	1.60234	2.30788	0.617084	1.43565	2.41935	0.17136	-0.00208216	0.481391	1.03794	0.682876	0.00193312	1.27612	0.000269223	0.9608	1.98326
CR_176_1_mono_cd45	-13.8337	-28.4613	R	176	naive	NK	3.91739	0.265857	0.777473	0.000930023	0.000654665	-0.000273264	0.00123866	-0.001377	-0.000879723	1.34167	0.00150963	1.35354	2.53377	0.0016872	0.000266359	-0.00172344	-0.00138672	2.92053	2.72204	0.726566	1.26812	3.60932	0.274346	0.00174012	-0.000509157	1.19997	-0.00308303	-0.00232319	0.00089005	0.00124098	2.00486	1.03415
CR_176_1_mono_cd45	-16.8491	-5.88171	R	176	naive	Tcell	4.95854	0.00185441	-1.16e-06	0.00246869	0.0419877	-0.00153096	-0.00428157	0.002276	-0.0033274	2.26285	0.00218914	4.96046	2.57018	3.1e-05	-0.00166953	-0.0017198	-0.00164207	-0.00159242	0.445878	0.0027348	2.27838	1.28386	0.00234251	0.00136184	0.000502738	0.261026	0.125867	0.00383855	-0.000647399	0.506115	1.84252	0.00138817
CR_176_1_mono_cd45	-36.2798	-15.9782	R	176	naive	others	3.45548	2.1277	0.000479647	0.00152269	-0.00137379	0.000891974	0.00289335	0.214159	0.39523	6.25076	1.02414	2.26499	2.87836	0.42325	-0.00104502	0.881939	9.61e-05	1.0895	-0.0005105	4.51944	0.366912	1.29849	1.45909	0.00340078	-0.00123546	1.5434	5.06994	0.00112621	0.606355	-0.00152405	0.0025333	4.2122
CR_176_1_mono_cd45	-6.89197	-27.3082	R	176	naive	NK	3.50532	1.25057	-0.00151318	0.00371283	1.28428	-0.0029173	1.60798	0.792876	-0.00576694	0.479064	0.19457	0.000306809	2.98671	0.745113	0.004978	0.938592	-0.00171562	2.88926	1.74966	0.708119	1.23705	2.85003	0.00445926	-0.00232705	-0.000280382	1.03428	0.315157	-0.00109095	0.511943	-0.00276503	1.09985	2.9671
CR_176_1_mono_cd45	-35.9637	-14.702	R	176	naive	others	3.87531	0.677878	-0.0031564	0.00384481	1.57076	-0.000462317	-0.00172777	0.321246	0.00258487	6.26003	0.00639994	2.87384	3.19781	0.557473	-0.000486447	-0.000321773	0.928239	0.000508047	-0.00158306	4.85528	0.000953508	1.53057	0.445515	-0.00201807	-0.00610064	-0.00232256	5.02293	0.734385	0.000859731	-0.0028656	0.00274283	3.75816
CR_176_1_mono_cd45	-11.9128	-12.5785	R	176	naive	Tcell	4.76666	0.0521763	-0.00170113	-0.00236089	-7.87e-05	-0.000242617	0.00144416	0.00226825	-0.0013119	2.00317	0.00186271	4.84498	2.52563	0.107592	0.000414065	0.0185989	0.000304618	0.624424	-0.00193278	-0.00195721	2.62698	2.33984	-3.94e-05	0.000827177	-0.000243784	0.117331	-0.00130638	-0.000612119	2.4001	-0.00188848	0.367848	0.478348
CR_176_1_mono_cd45	-2.03463	17.5855	R	176	naive	Tcell	3.43902	0.496898	0.000566142	-0.00303935	-8.39e-05	-0.0016628	-0.00117123	0.000155328	0.00047786	0.0111998	-0.000848626	4.96509	1.49109	-0.00092189	0.00165073	0.100033	0.382411	-0.00031881	0.000507843	0.00365209	-0.0033736	1.77987	0.00210306	0.0667504	0.0028765	1.04959	0.000662931	0.00172012	-1.85e-05	0.0515771	-0.000140694	0.375326
CR_176_1_mono_cd45	20.9646	9.84184	R	176	naive	classicalmonocyte	3.73076	1.18798	-0.000683654	0.425632	2.76128	-0.00153038	-0.000436522	0.0375911	0.0411883	3.04441	9.11e-05	1.44086	3.46395	-0.000315602	0.161892	-0.00166911	3.03932	3.29463	0.00139513	0.118522	0.000724617	3.41992	0.255608	0.863442	-0.0037131	2.38582	5.88e-05	-0.00152381	3.61222	0.00199134	1.13775	1.89214
CR_176_1_mono_cd45	-17.9933	-16.4745	R	176	naive	Tcell	4.37013	1.72804	0.000143681	-0.00276137	0.271261	0.00038782	0.460004	0.00343541	-0.000534483	3.29802	-6.14e-05	5.0688	3.76058	-1.91e-05	-0.00143043	0.00298062	0.46235	2.2645	0.588786	-0.00316587	2.57567	2.37537	-0.00402581	0.00357768	0.520392	0.260059	2.8e-05	-0.00242646	1.60782	0.000298357	1.40903	-0.00119615
CR_176_1_mono_cd45	-19.6859	15.998	R	176	naive	Tcell	4.9659	-0.00423833	-0.00150783	0.00117965	0.000981232	0.000108934	-0.00238323	0.000508436	-0.00214507	-0.00154131	0.00127097	4.98737	-0.00368843	0.000326131	-0.000934873	-0.00126611	0.000321335	-0.0037587	1.87927	0.00309178	-0.00227077	0.0031448	-0.0013796	-0.00343843	-0.000114988	-0.00423855	0.00256996	-0.000502738	-0.000248543	0.00071817	0.291072	-0.00106745
CR_176_1_mono_cd45	-6.13804	5.76173	R	176	naive	Tcell	4.25656	1.18608	0.00043155	0.000772749	0.000104852	0.000331665	-0.000109931	0.000705566	0.000799333	2.27048	-6.86e-05	4.23984	3.07237	0.00183427	0.111568	-0.0015547	9.17e-05	-0.000508364	2.40877	-0.00392056	0.00368129	0.256188	0.00121045	0.00113851	-0.00182786	0.575502	0.00238317	0.00102384	-0.00248392	-0.00090321	0.587768	0.898802
CR_176_1_mono_cd45	30.7547	6.62433	R	176	naive	classicalmonocyte	4.5184	0.482464	0.000886671	0.478885	1.15953	-0.003018	7.81e-05	0.306957	0.357346	0.000553613	-0.00203394	0.0359922	2.60323	0.831293	0.00347605	-0.00279851	2.97678	3.9523	-0.00225515	-0.00521665	0.00363415	2.49224	0.060563	1.15884	-0.00255847	4.3008	1.3878	-0.00156466	3.89162	-0.00177738	0.874569	2.39643
CR_176_1_mono_cd45	-35.7943	-15.5318	R	176	naive	others	3.36517	-0.000518168	0.151223	0.150234	1.60705	0.366912	0.159523	0.474583	0.00599996	5.92968	-0.00138261	2.33298	3.53032	0.341333	-0.00343555	-0.000398193	-0.00148241	0.859857	0.000284304	4.36042	0.927555	1.26624	0.28781	0.000995821	0.0661517	0.000964744	4.69437	0.00131579	1.71961	0.00328545	-0.000969112	4.16386
CR_176_1_mono_cd45	16.7039	-1.00793	R	176	naive	Tcell	4.05391	0.535445	0.00117975	0.00505188	0.0799149	-0.00317299	0.00245365	-0.00157434	0.000182828	2.89882	0.000398555	5.19327	3.30751	0.00200499	-0.00160805	0.480675	0.0221982	-0.00201934	0.799622	0.585559	-0.00157728	-0.0014276	0.00187256	0.716186	0.000709118	0.000778126	0.000418329	0.000658642	-0.00175958	0.408171	1.86303	0.00374689
CR_176_1_mono_cd45	1.90453	10.7867	R	176	naive	Tcell	3.87382	0.89166	0.00201175	0.000764577	0.000859577	0.00126971	0.000510388	0.00178917	0.0016812	2.10475	0.00152516	4.58981	1.8352	0.00188281	0.000246051	-0.00375286	-0.00184722	-0.000494863	0.000669045	-0.00132326	-0.0051755	1.63603	-0.00104935	0.00199883	0.00116187	0.527932	0.129438	-0.000678924	0.000720468	0.000272135	0.436779	0.00102699
CR_176_1_mono_cd45	-24.9596	-12.5674	R	176	naive	Tcell	4.38613	1.14748	-0.00094713	-0.0043806	0.000681755	0.00193943	-0.000863842	-0.000676137	-5.6e-06	2.79612	0.0033489	5.13939	3.38812	0.000741315	-0.00158486	0.336229	-0.000286218	-0.00321651	-0.00278284	0.00218179	1.81876	3.25968	0.00122078	0.0331939	0.562813	0.000835755	-0.000369037	0.000648013	3.37988	0.00081697	1.8719	0.000308356
CR_176_1_mono_cd45	-14.5928	-12.6966	R	176	naive	Tcell	4.60513	-0.000452518	0.00144374	-0.0014358	0.000670139	-0.00101333	0.0012057	0.00150424	-0.0026514	3.38046	0.00251355	5.4066	3.44242	0.00169206	0.000917414	-0.000460274	-0.000122041	0.377192	1.50835	0.00038737	3.28342	2.60237	-0.00300929	0.00193266	0.000128659	0.00084037	0.00224742	0.000449991	0.447331	-0.00191672	0.345675	0.000241195
CR_176_1_mono_cd45	9.4688	-9.43843	R	176	naive	Tcell	3.59586	-0.0063485	0.0018295	-0.00362414	1.05594	0.00535699	0.000502476	0.0014499	0.00100526	3.23176	-0.000458556	4.89307	3.79688	0.184354	-0.000569972	0.359036	0.207312	0.000183571	-0.000326453	-0.00179625	0.380921	1.04221	0.00137161	0.00525691	-0.0026329	-0.00181605	0.00263381	-0.000932548	0.541366	0.000826039	0.00152994	0.000870771
CR_176_1_mono_cd45	8.74967	-7.00396	R	176	naive	Tcell	4.26698	0.00195001	0.000432087	0.000600151	0.537014	0.00226177	1.0815	-0.000838319	-0.000851464	2.58773	-0.00199507	5.05426	3.61984	0.00381078	0.000322023	0.00366636	0.342089	1.32897	-0.00251336	0.00361802	0.64758	1.85518	-0.00410386	0.00101041	0.000140961	0.508766	1.6343	-0.00090459	0.650863	0.000888207	0.00169638	1.27757
CR_176_1_mono_cd45	-12.1928	-31.7048	R	176	naive	NK	4.44074	1.38592	0.619256	-0.00159556	0.00148699	-0.00366592	0.0025341	-0.00208397	0.585559	1.91333	0.00189192	0.0010994	2.77789	0.000520374	0.00151553	-0.000419259	1.08696	0.000189958	3.29797	2.66326	2.06733	4.49763	0.690745	5.06e-05	0.00141393	0.0837022	0.00443905	-0.00180799	-0.00548954	-0.000103751	1.93743	1.95239
CR_176_1_mono_cd45	-29.3308	-0.601352	R	176	naive	Tcell	4.81415	0.92056	0.00068157	-0.000367555	0.00429835	0.00266096	0.523727	0.00196956	0.00324174	-0.00164362	-0.00114318	5.78725	0.378684	0.000258672	-0.00154122	0.00136745	-0.00111094	0.00392367	0.00142935	0.00175977	3.05121	3.89472	0.141131	0.00153664	0.00156702	-0.00242294	-0.000371854	0.00295406	1.82639	0.00143909	0.883493	-0.00224544
CR_176_1_mono_cd45	-0.998994	-18.7555	R	176	naive	NK	4.08205	0.000719977	0.00102765	0.00345256	0.000390627	0.000502746	-0.00299252	-0.00197858	-0.00256164	3.21595	-0.00163292	2.08653	3.82414	-0.00454058	0.00139702	-0.00132739	0.0014619	0.114351	0.00189102	1.28767	1.06915	1.91966	-0.00084266	0.216309	-0.000818088	0.537711	-0.00240325	0.362227	1.15736	-0.00156582	1.51651	1.69382
CR_176_1_mono_cd45	-10.427	-30.3537	R	176	naive	NK	4.39699	0.000108155	-0.00107393	8.26e-05	2.15e-05	0.000213451	0.00205463	0.000354172	-0.00435959	2.30274	0.000926395	2.80456	3.36814	0.00220165	0.00214231	-0.00133105	0.00257772	0.00174993	2.3559	0.842815	1.65064	4.67358	0.340767	0.151223	0.00120912	0.228993	-0.00130708	0.00216952	-0.00334924	-0.00206792	2.14072	1.40042
CR_176_1_mono_cd45	7.03684	5.69188	R	176	naive	Tcell	3.88042	-0.00395896	0.116139	-0.0012109	0.0241976	-0.000304271	-0.00205963	-0.00125816	4.61e-05	2.07086	-0.00116152	3.95157	2.98133	0.00215163	-0.00129495	-0.00214028	0.0213984	-0.000808626	0.000341718	0.00103974	0.00147982	0.000348656	0.000899242	0.10441	-0.000827978	0.00251812	0.0573685	0.191036	0.00171037	0.0042611	2.01e-05	0.00347869
CR_176_1_mono_cd45	-29.9981	-0.534045	R	176	naive	Tcell	5.23021	2.31725	0.000788227	-0.00274885	0.000276218	-0.000438207	0.06216	-0.00162391	-3.02e-05	-0.00258805	-0.00239158	4.5749	0.00224019	0.00156039	0.00352369	0.00190378	0.000209822	-0.000674912	-0.00222414	-0.000636308	2.16764	3.62131	-0.000148969	-0.0022334	0.528982	0.370841	-0.000536894	0.000261933	1.57712	0.00134934	0.875989	0.00212349
CR_176_1_mono_cd45	-9.50915	-24.3395	R	176	naive	NK	3.44746	0.0761265	0.134593	0.00030003	-0.00051915	-0.00138889	0.00200786	0.000464132	0.00155771	3.46908	0.000234307	2.01387	3.72184	-0.00109658	0.000515207	0.00123568	0.00168672	1.38243	1.402	0.845428	0.107592	3.93175	-3.96e-05	0.000552421	0.000835237	-0.00198883	0.788211	0.00115497	0.458017	0.00119059	0.00205146	0.403002
CR_176_1_mono_cd45	-3.2623	-26.9149	R	176	naive	NK	4.27996	0.778535	-0.000450595	0.00316262	0.000797585	0.00056559	-0.000363112	0.00218871	0.00117481	1.50616	-0.00255073	0.000129222	2.30571	0.0876876	0.172937	0.00284632	-0.000614032	3.2264	-0.00379065	-0.000253696	0.748364	4.46363	0.145684	0.00181534	0.107393	0.0010894	0.00177601	0.000989705	0.196729	0.00332101	3.62663	0.942251
CR_176_1_mono_cd45	-36.7227	-15.2192	R	176	naive	others	3.4966	0.369158	0.133602	0.00193574	0.00176965	0.00353973	0.486215	0.000846804	0.316109	5.32824	0.0535744	2.79513	2.63469	0.12924	-0.00226178	0.863442	0.00204887	1.49724	0.149245	4.32238	0.00259259	0.441879	0.00298791	0.262766	0.0016514	0.9127	5.0488	-0.00259581	0.0021778	0.00091097	0.00128627	2.98444
CR_176_1_mono_cd45	-40.0651	-10.4665	R	176	naive	others	3.4908	0.605178	0.0008214	3.08e-05	0.579599	-0.00207632	0.0479816	-0.00147958	0.00171381	6.20655	0.0397895	0.00116801	0.00053229	0.000659401	-0.000627451	-0.00146747	0.00273143	1.64172	0.783985	4.19576	-0.00190365	0.12031	0.00235586	0.000518464	0.0341933	0.610386	5.38027	-0.000590934	-0.00152811	-0.002255	-0.000844289	3.78288
CR_176_1_mono_cd45	-0.242886	12.4072	R	176	naive	Tcell	3.83416	0.000344823	0.00430813	-0.00396603	-0.00227316	0.000731495	-0.000383687	0.000880785	0.159523	1.93698	-0.000134363	4.79402	3.16486	0.946844	0.00599283	-0.00323373	-0.00148166	0.231915	-0.00125069	-6.19e-05	0.430024	2.59432	0.00130251	0.003827	0.00106569	-0.00367327	-0.000845851	0.00128026	9.62e-05	0.0030604	-0.0018825	0.00104735
CR_176_1_mono_cd45	4.077	-8.90477	R	176	naive	Tcell	3.84806	0.492809	-0.000722897	0.000136657	0.261219	0.000967898	0.032994	0.190447	-0.00227575	2.95015	-0.00130463	4.58248	3.12231	0.00327399	2.44e-05	0.122692	-0.000386133	0.862296	0.28416	-0.00231894	0.0047939	0.827041	0.000410672	8.99e-05	-0.000651418	0.00143269	-8.7e-05	-0.00333251	1.47373	-0.00242495	0.00195952	0.00286985
CR_176_1_mono_cd45	-28.2199	10.042	R	176	naive	Tcell	4.42764	0.000921403	0.0892813	0.000582786	0.0017126	-0.0021983	-0.000868309	0.00179999	8.59e-05	0.0031294	0.00337236	4.7457	0.319725	0.000978464	-0.00113858	0.002954	0.00176485	-0.000810354	0.000342578	0.00203899	1.11095	1.06743	-0.000405267	0.003973	0.00186772	-0.000598232	-0.00144359	-0.00277143	0.377192	-0.00285424	0.112363	0.776106
CR_176_1_mono_cd45	2.81674	10.046	R	176	naive	Tcell	3.90466	0.443516	-0.000152162	-0.000944962	0.0443854	-0.0010153	0.000358516	0.00113929	-0.00291425	2.77332	0.000129315	4.19436	1.02579	0.00118894	0.434225	0.380548	-0.00127522	0.0197987	0.0467829	0.212008	0.0026614	1.19199	-0.00115876	0.000998871	-0.00154896	0.00237868	-0.00382386	0.00305663	0.000642865	-0.00106491	0.355843	0.00136599
CR_176_1_mono_cd45	18.8544	-24.2528	R	176	naive	Bcell	3.82697	1.09336	2.60296	0.293182	0.227044	0.528807	0.00149547	0.394859	-0.000127508	-0.00142885	-0.00232303	1.56604	2.35432	9.95e-05	0.0026	-0.000844467	0.00141636	-0.00262618	-0.00178053	0.00378667	0.00130615	0.850061	0.00189188	0.0948577	0.392263	0.232305	0.00129643	-1.07e-05	4.99433	0.034793	0.00185084	0.0427869
CR_176_1_mono_cd45	11.7683	0.734913	R	176	naive	Tcell	4.55914	-0.00170868	7.12e-05	0.00118739	0.064156	0.0038913	-0.0015183	0.127851	-0.00504525	2.43366	-0.00172934	5.69286	2.96111	0.00015442	-0.00199178	-0.00328828	0.201827	1.23039	-0.00105324	-0.00146348	0.00161227	0.000919148	0.000524708	0.00177836	-0.0011815	0.00114821	-0.000237598	0.00136898	0.582326	-0.00168775	0.0017226	0.00172744
CR_176_1_mono_cd45	-11.1558	-27.1696	R	176	naive	NK	4.47789	0.880808	-0.00312451	-0.00513973	0.861435	-0.000179396	0.325616	0.00486455	0.00319714	2.70828	-0.000935021	1.72729	3.25026	0.771999	0.00144219	0.68834	0.159918	0.752688	2.44729	0.696025	0.594717	4.26069	1.34743	0.00197691	-0.00253951	0.756231	-0.00436512	-0.0028514	-0.00216165	0.00150351	2.17543	1.8086
CR_176_1_mono_cd45	13.9921	-1.38921	R	176	naive	Tcell	4.23797	-0.00289155	0.00199453	0.174513	0.0015089	-0.000257991	0.00309504	0.00389102	0.000461988	2.70141	-0.00251019	4.31268	3.10142	-0.0030751	-0.00239177	-0.00139599	-0.00196511	-6.61e-05	0.0819084	0.0856951	-0.00147671	0.536143	0.00111342	0.00215345	0.000724485	1.04095	0.834949	-0.00190557	0.83947	-0.00484564	1.26499	0.000408455
CR_176_1_mono_cd45	-7.89259	2.05197	R	176	naive	Tcell	4.88707	0.785496	-0.00159839	-0.00282915	0.00125568	0.000406664	-0.0047289	0.163076	-0.00157146	2.29055	0.000548116	5.15923	3.1097	-0.000367655	0.00162703	0.00079486	-0.00426065	0.0159993	1.63144	0.445152	1.02884	3.21266	0.000275378	0.00226865	0.501866	0.000419527	-0.000873363	2.85e-05	0.0501789	0.000599727	3.00045	0.00306375
CR_176_1_mono_cd45	-26.4245	5.12003	R	176	naive	Tcell	3.62233	0.589126	-0.00072357	0.000256494	0.907018	-0.000338618	0.242613	-0.000249124	0.00197199	1.52626	0.00121068	4.28949	0.00112161	-0.00112137	0.00593638	0.00131506	-0.000921797	0.144695	-3e-05	0.324476	2.05056	0.900477	0.000859716	0.000651036	0.13915	-0.00163999	0.00204688	0.000119905	1.48929	-0.00285856	1.08016	0.00084426
CR_176_1_mono_cd45	10.0305	1.17982	R	176	naive	Tcell	4.74295	0.173725	-0.00131397	0.00286342	1.90083	-0.00124965	-0.00202044	0.00405304	0.065553	2.85369	-0.00208406	4.99965	3.14961	0.000483073	0.00014673	0.00146614	-0.00355242	-0.000817659	0.353398	5.69e-05	-0.000818425	0.23892	-0.00102702	0.000671077	-0.00146716	0.117926	0.0677482	0.00143176	-0.00307986	-0.00175446	0.000561154	-0.000309895
CR_176_1_mono_cd45	-2.80412	18.0654	R	176	naive	Tcell	3.99806	0.00161624	0.130826	2.54e-05	0.000167499	0.00359554	-0.00205775	-0.000131685	0.000548504	0.933425	0.398564	5.44566	1.24335	-0.000357434	0.00103379	0.00183269	-0.00180354	-0.00269572	0.00304243	0.343033	0.898802	1.31703	-0.00322665	0.0109998	0.000980886	-0.000443012	0.177664	-0.00160641	0.553847	0.00278224	0.0573685	-0.00164371
CR_176_1_mono_cd45	-6.08713	5.93408	R	176	naive	Tcell	4.8229	0.565907	-0.00264799	-0.000274521	0.70685	0.161694	-0.000174132	-0.00139109	0.133206	2.28113	-0.00182778	5.08092	2.60778	-0.00139249	0.00285409	0.714291	0.717605	0.886033	3.00364	-0.00043574	-0.000250484	-0.00195903	-0.000358553	-0.000259879	-0.00150801	0.00252397	0.0064927	-0.00228394	1.17857	0.483	0.46235	-0.000473072
CR_176_1_mono_cd45	10.0832	-3.44159	R	176	naive	Tcell	3.55709	0.274153	-0.000233153	0.224509	0.00159741	-0.00154085	-0.000756318	0.00161421	-0.000473351	2.91473	-0.00105361	4.27195	3.53465	0.000856978	0.00202736	0.359787	0.00110742	0.549522	0.00130492	-0.00179616	-0.00247383	0.00034829	-0.00140069	0.00800664	0.125867	-0.00094133	0.00131372	0.152212	0.67416	-0.000915659	0.00126739	0.00501039
CR_176_1_mono_cd45	10.842	-3.46822	R	176	naive	Tcell	3.57523	0.00217114	-0.00229494	0.00270591	0.00117686	-0.000540436	0.496898	-0.000706527	-0.00167275	2.71821	0.00399047	4.05687	3.08468	-0.00267348	0.0453844	-0.000409999	0.00178863	0.598267	0.157745	0.0765253	-0.00479109	0.623924	-0.00087393	-0.00132381	-0.00199453	0.788964	0.0413882	0.00171233	-0.00075216	0.000682979	0.0735337	-0.0005812
CR_176_1_mono_cd45	8.92256	8.87224	R	176	naive	Tcell	3.57496	0.329789	0.706057	-0.00132996	-0.000325659	0.294715	0.000153778	0.190054	0.000447376	2.5379	0.562641	5.08599	1.43565	-0.00276909	0.00185788	-0.00149825	0.0607626	0.1062	0.00312472	0.00156296	0.0435862	-0.000230302	0.00487394	-0.0011476	0.835095	-0.000104273	-0.00226835	-0.00227481	0.00464764	0.0027129	0.382411	0.392448
CR_176_1_mono_cd45	-6.80627	5.71989	R	176	naive	Tcell	4.30578	0.484429	-0.000366691	0.00193422	1.24303	0.0685463	-0.00117365	1.00788	0.257737	3.09883	-0.000698152	5.56278	3.93019	0.193196	0.000664437	-0.000943141	0.00238937	0.157152	3.41737	0.0521763	-0.000336105	-0.000951524	0.00154777	0.471352	0.00055837	0.869159	0.0727358	-0.000451072	1.05618	0.00289137	0.459463	-0.00139575
CR_176_1_mono_cd45	8.57352	3.73734	R	176	naive	Tcell	3.96893	0.0934639	0.00226179	-0.00028802	-0.000283307	-1.26e-05	0.314585	0.00260553	0.000495438	3.35	0.00152627	4.31364	1.88641	-0.00115465	-0.0021836	0.00134118	-0.000916369	-0.00145357	0.228214	-0.000513977	-0.00145683	0.000934176	-0.00236461	-0.00163849	-0.00406239	-0.000847641	0.00317288	-0.00232747	0.244943	0.148058	0.000236482	1.22586
CR_176_1_mono_cd45	-36.3384	-15.1596	R	176	naive	others	3.85345	0.989851	0.0497794	-0.00185916	0.465054	0.000768745	0.21455	0.216114	0.0015287	6.43286	0.0785193	1.80014	2.73383	0.855831	1.02833	0.270104	0.240281	0.736256	0.424533	4.25392	0.0595648	0.0797156	0.00148726	0.652667	-0.00059754	1.50412	5.56716	0.477452	1.29899	-0.000501207	-0.000698581	3.4673
CR_176_1_mono_cd45	13.7519	-5.33461	R	176	naive	Tcell	3.94359	0.748673	-0.000638753	0.0047357	0.0026044	0.0018082	0.246496	-0.00045505	0.000229349	3.30308	-0.00148938	4.32259	3.13578	0.00292079	0.521446	-0.0014333	0.00049182	0.12924	0.00324275	1.35577	0.000776775	0.267788	0.000324302	0.0022229	-0.00390969	0.00151636	0.00167508	0.103018	-0.00417642	0.000681138	-0.00167597	0.416825
CR_176_1_mono_cd45	14.6346	-26.5059	R	176	naive	Bcell	3.75924	0.29184	2.20509	-0.00113528	-0.000877531	0.435502	-0.0014551	-0.00189182	-0.00274007	0.777928	0.000743739	0.00198287	0.0051367	0.115145	-0.00106817	-0.000837404	-0.00101778	0.167811	-0.000975155	-0.00169783	0.00109857	0.000692994	0.00220784	0.00165281	0.00176067	0.00203481	0.00220783	0.00113421	3.24092	0.00170711	0.000473789	0.626254
CR_176_1_mono_cd45	-13.2922	11.2848	R	176	naive	Tcell	4.0625	0.0010013	0.00188332	0.324476	0.00246769	0.00050432	-6.71e-05	0.421599	0.00132997	-0.00137561	0.00204648	4.65107	2.61877	0.0036876	6.14e-06	-0.00115812	0.000978835	-0.000301534	3.50366	0.00261332	0.00034697	0.118522	0.00273982	-0.00124404	-0.00120353	0.285505	-0.00475658	0.000135538	0.000545813	0.000208436	1.56556	2.9e-05
CR_176_1_mono_cd45	-11.8194	-26.304	R	176	naive	NK	3.46524	0.648073	0.000984664	0.00298245	-0.00188298	0.000770064	0.055172	-0.000708063	-0.00481316	2.85674	0.00057378	0.758384	3.3881	0.0044417	0.00346191	-0.00168359	0.696983	1.46341	1.69453	1.01046	1.28623	3.4645	0.961601	0.00156941	0.00185009	0.787005	0.578234	0.00450087	0.878826	-0.00159347	2.08197	2.64163
CR_176_1_mono_cd45	-36.6487	-15.0123	R	176	naive	others	3.87158	0.323716	0.266243	-0.000913473	0.000615636	0.00126167	0.869444	-0.000180458	0.562125	6.81779	0.000944305	2.78617	3.06354	0.00139999	-0.000904055	-0.00229685	-0.00206344	0.975933	0.00066198	5.4281	0.000497047	0.000958521	0.409093	-0.00239175	0.342466	0.759305	5.1336	-0.00138615	0.11296	-0.00196816	0.000397893	3.34082
CR_176_1_mono_cd45	-35.8831	-14.5199	R	176	naive	others	3.80279	1.65049	0.00282932	-0.00199117	1.19787	0.000120028	-0.000430067	0.000763768	-0.00124121	5.60068	0.00107357	2.62729	3.39002	0.157943	-0.00250244	0.358661	-0.00424616	0.348503	0.0713395	5.01867	0.649058	-0.000385324	-0.00146153	0.938049	0.00248155	0.00308229	5.05848	1.1609	0.00220693	0.000522436	-0.000989114	4.42018
CR_176_1_mono_cd45	12.7802	-5.47856	R	176	naive	Tcell	4.23414	-0.000323591	0.263925	0.000332264	0.520392	0.001335	0.291072	0.605009	-0.00203572	3.45407	0.00228401	4.15935	3.87965	-0.00229717	0.177073	0.127256	0.00404326	0.000981502	0.468655	1.09155	0.0387903	0.597929	-0.00207511	-0.00110358	0.523201	0.000295625	0.00181994	-0.00114335	0.296248	0.00360685	-0.00276359	-0.000739148
CR_176_1_mono_cd45	12.7409	5.99373	R	176	naive	Tcell	4.41694	0.000733709	0.000570168	0.000502171	-0.000869281	0.000306268	-0.00132565	0.575331	-0.000626519	2.26868	-0.00114979	4.85918	2.16361	-0.000684078	0.00197739	-0.00073463	0.00144118	-0.00208046	0.373458	-0.00246749	0.00133945	-0.00124519	-0.000439058	0.000722359	-0.00355918	0.000964323	-0.00123798	-0.000873133	0.00141961	-0.00232061	0.937913	-0.00277493
CR_176_1_mono_cd45	21.5864	15.0149	R	176	naive	classicalmonocyte	3.9491	1.31192	0.000109428	-0.00113224	2.88789	-8.63e-05	0.212595	0.00249576	-0.000174123	2.23472	0.618755	0.896285	3.75978	0.322577	0.371402	0.538234	3.23843	4.04766	0.00107238	0.00109601	0.42728	3.9714	0.0289959	2.5754	0.329789	3.45839	0.757615	0.000111706	2.38436	0.662633	1.49895	4.34497
CR_176_1_mono_cd45	-8.76557	-27.0525	R	176	naive	NK	3.40832	0.74991	0.274346	-0.00173494	0.000792272	-0.00219444	0.192607	0.0968485	0.00145553	2.52468	0.152409	1.20283	2.71239	-0.000926057	0.00403445	-0.00122573	-0.000130699	0.358473	1.00401	0.978175	0.465775	3.65387	0.254446	-0.00295481	-0.00113965	0.0767247	0.0058259	0.00189523	0.169586	2.48e-05	1.63363	0.222363
CR_176_1_mono_cd45	-22.507	0.813195	R	176	naive	Tcell	4.19356	0.0561705	0.00290879	-0.000166956	0.0385904	0.466855	0.000296368	0.00211507	0.000380537	0.346806	-0.00328388	4.16886	2.45897	-0.004573	0.00113084	0.00101	-0.00153628	0.000858074	0.774434	-6.04e-05	1.56756	1.67755	-0.00121478	0.166825	-0.000483762	0.000679134	-0.0019698	0.255995	0.510002	0.00104777	1.23673	0.00101805
CR_176_1_mono_cd45	-4.53783	7.02061	R	176	naive	Tcell	3.85642	0.253864	-0.00209904	-0.00173876	0.138358	-0.000325906	-0.00320958	-0.000180108	0.00335656	2.2562	0.000667835	4.85324	2.81895	0.00291338	-0.00252232	0.00142227	0.550042	-0.00144789	2.20116	0.00195954	0.00023426	0.000627476	0.0042205	-0.0034305	0.379989	0.319915	-0.00084824	0.000227118	-0.00148979	0.00210571	0.144101	0.254252
CR_176_1_mono_cd45	-12.2569	-12.6086	R	176	naive	Tcell	4.26967	0.127851	-0.0019566	0.000349688	-5.36e-05	-0.00365637	0.170572	0.627916	-0.00104184	1.92345	0.00143468	4.4478	2.71966	-0.000522934	0.000667878	0.585729	0.000753957	-0.00166504	0.344543	0.135188	2.19365	3.02219	-0.00166689	0.00263861	0.00056902	-0.00133949	-0.00371134	0.00132104	1.77625	0.148256	0.00161663	0.0445852
CR_176_1_mono_cd45	12.0001	-1.00137	R	176	naive	Tcell	4.26986	0.259672	-0.000469286	0.00218169	0.00177082	0.00489296	-0.000155027	0.40854	-0.000125817	2.85123	0.00107354	4.61942	3.19598	-0.000715872	-0.000125391	0.179239	0.000568311	0.000784778	-0.00105604	0.000259095	-0.000994149	-0.000258383	0.00261544	0.262572	0.00439102	0.323147	-0.00250063	0.000395904	-7.02e-06	0.487642	0.361476	-0.00164359
CR_176_1_mono_cd45	-2.05259	-21.1599	R	176	naive	NK	4.11364	0.871155	0.000645229	-0.000867754	0.18042	-0.00221835	0.0850973	0.000854035	0.00185677	2.39509	-0.00214296	1.21882	3.61521	-0.00250957	0.227629	1.4705	0.00389689	0.0151994	-0.00332115	0.84818	1.67227	3.18048	-0.000729324	0.00172527	0.724997	1.23018	-0.000290204	-0.00141807	0.558163	-0.000466351	1.76533	1.00968
CR_176_1_mono_cd45	-4.64639	7.59999	R	176	naive	Tcell	3.4688	-0.00549596	-0.000550108	0.00170644	0.00919987	-0.000680674	0.467215	0.931244	-0.00143126	1.77104	-0.00186956	4.05405	2.96541	-0.002154	-0.00242069	0.225289	0.00259868	0.31668	2.71207	-0.00059994	0.000442388	0.00133445	0.143309	-0.00295731	0.454943	-0.000665551	0.00306471	-0.000469292	0.00070056	-0.00211943	0.476018	0.000651648
CR_176_1_mono_cd45	-5.79915	11.3931	R	176	naive	Tcell	4.72324	0.553675	0.00319364	-0.00135043	0.510708	-0.00399332	0.222168	2.37589	-8.21e-05	2.76296	-0.00140613	5.21608	3.26026	0.233278	0.00233733	1.18586	0.0934639	0.372337	2.2326	-0.00346598	0.155176	0.486572	-0.000760649	0.000721647	1.00142	1.5787	0.00318082	0.00148098	0.702083	-0.00115064	2.42274	-0.00289294
CR_176_1_mono_cd45	27.6632	22.8316	R	176	naive	classicalmonocyte	4.31271	0.505584	0.000227076	0.0029065	3.53302	-0.0026059	-0.00224618	0.00284012	0.000968966	1.1038	-0.00217244	-0.00302701	3.91794	0.00286589	-0.00172585	0.000231812	3.41714	4.00262	5.08e-05	1.27e-05	0.000779242	3.90296	0.304474	2.7471	1.43808	4.25016	-0.00269514	0.162879	2.106	-0.000913838	1.39818	2.15902
CR_176_1_mono_cd45	-11.575	-12.2622	R	176	naive	Tcell	4.31659	0.661492	6.86e-05	-8.13e-06	0.714134	-0.00128625	-0.000853426	0.00101987	0.0024568	1.45041	-0.00017636	4.83044	2.20587	0.000926948	0.0275965	0.0027395	-0.00153059	0.000193387	0.442789	-0.000357671	2.76487	1.44801	0.163471	7.55e-05	0.00121175	-0.00239253	0.00190729	0.000313237	1.88913	0.000301078	0.0125997	0.472788
CR_176_1_mono_cd45	-10.8085	-28.3288	R	176	naive	NK	3.60164	0.879817	-0.000805297	0.000685012	-0.00174467	-0.00124645	0.00438123	-0.000902283	-0.001695	2.97454	-0.0013997	2.02244	2.96583	0.159523	0.384459	-0.00605692	0.159523	1.34323	1.90974	1.63536	0.621758	4.62709	0.0026	-0.00434642	0.000452064	-0.00380616	0.00307989	0.000235238	-0.00276587	0.00819991	2.09617	0.0397895
CR_176_1_mono_cd45	22.8763	-22.0481	R	176	naive	Bcell	3.38533	1.46709	1.97627	-0.000991351	0.265471	0.83845	-0.000320385	0.000783841	0.000794601	2.81359	-0.00200012	1.09167	2.58288	-0.000915118	0.00460922	0.0813104	0.855399	-0.0043031	0.00029215	0.00355544	-0.00205376	2.90255	0.66247	-0.00142223	0.565907	0.154979	0.249406	0.000837022	3.6216	0.00103765	-0.000686795	-0.00172346
CR_176_1_mono_cd45	16.857	-22.1794	R	176	naive	Bcell	3.98172	0.000917552	0.939812	0.123287	0.000100952	1.41986	0.000465616	-0.000997797	0.000860873	1.52485	0.00180347	-7.82e-05	2.34555	0.00185942	1.05084	0.00232538	-0.0017131	0.0139996	-0.00276156	1.07491	0.000744208	-0.00199695	0.0333938	0.000985594	-0.000497991	-6.41e-05	0.000712914	-0.00032656	4.41777	0.00448721	2.14867	0.248242
CR_176_1_mono_cd45	15.55	18.2741	R	176	naive	classicalmonocyte	3.81218	0.127455	-0.00233058	0.00202105	2.78711	0.000915218	0.43112	0.292415	0.00224298	2.28372	1.10476	1.20932	3.26285	0.30562	0.0515771	0.336607	2.87007	3.09594	0.0946586	-0.00309928	0.00158745	3.9817	-0.000381888	2.30088	0.00093268	2.86265	0.67707	0.241836	-0.000496592	-0.0011506	0.490494	4.25078
CR_176_1_mono_cd45	-35.989	-15.2782	R	176	naive	others	3.9214	0.444607	-0.00375645	0.0453844	0.538582	0.000948804	0.181994	0.424166	0.35697	6.59541	-0.00159548	2.42762	4.07803	0.514058	5.81e-05	0.362414	1.06237	0.48157	0.00288996	5.02653	-0.00253199	1.76287	1.17101	-0.00393518	0.617084	0.915877	5.06055	0.436597	0.131025	0.00041303	0.419029	2.9781
CR_176_1_mono_cd45	9.79479	12.7082	R	176	naive	Tcell	4.43597	-0.00280126	0.566594	-0.000850712	0.199867	-0.00113613	0.00100375	0.940219	0.158338	1.32778	-0.00225625	4.9014	2.72911	-0.000990126	0.178255	1.06976	0.00204445	-0.000483879	0.00195308	0.00125005	-0.00090191	-0.000158172	-0.000196849	-0.00433101	0.441697	0.0028031	0.583688	0.000237202	0.428012	-0.000849522	1.31883	0.000177525
CR_176_1_mono_cd45	15.1646	-4.62735	R	176	naive	Tcell	3.8339	0.699854	-0.00297312	0.160312	0.35791	-0.0010615	1.22478	0.458198	-0.00169139	3.09987	0.0487806	4.58544	3.64135	0.212204	0.000219368	0.00363685	-0.00454818	-0.00414541	-0.00069954	0.700809	-0.00148995	-0.00172891	0.00111576	-0.00273168	-0.00110342	0.444788	-0.00162125	0.00879989	0.273382	0.00397112	0.991286	-0.000456622
CR_176_1_mono_cd45	11.7825	-5.3053	R	176	naive	Tcell	3.61361	0.000204141	0.18101	0.000730546	0.000122462	0.00540928	-0.00017897	0.827334	0.000863126	2.76442	0.000539184	4.21798	2.97861	-0.00131161	0.123883	5.33e-06	0.253864	0.32941	-0.00249457	1.04146	0.00652613	0.0609622	0.323147	0.0009854	0.00187419	0.499028	0.000280506	-0.000708701	0.959732	0.496543	0.768339	-0.00259427
CR_176_1_mono_cd45	11.3851	-1.59846	R	176	naive	Tcell	3.44617	0.656104	0.227044	0.721384	0.241059	0.00291408	-0.00475111	0.327513	-0.00286302	2.9346	0.00186325	5.09294	3.35151	0.00162191	0.000458357	-0.000421791	-0.00213467	0.00110119	-0.00250002	0.000131137	0.00136665	0.488356	0.000628764	-0.000261416	-0.000191077	0.187303	-0.00126637	-0.00180037	0.00208305	-0.00110913	0.530906	0.44842
CR_176_1_mono_cd45	-15.4365	-6.31379	R	176	naive	Tcell	3.89896	-0.00286766	0.159918	0.000574072	0.45874	-0.00339832	-0.00213138	0.682393	0.00129618	2.67218	0.000576	5.04829	3.52536	-0.000569773	-0.00129893	0.000988543	0.00163152	-0.000483948	0.00160069	0.438784	2.24813	-5.26e-05	0.000946835	-0.00187932	-0.000869313	0.318013	-0.0016217	-0.00105914	1.97388	-0.000342294	2.48502	0.00277863
CR_176_1_mono_cd45	-4.97042	-34.2967	R	176	naive	NK	5.075	1.35141	-0.00219772	0.00181074	0.169389	0.00144505	0.57071	0.00254583	0.00026406	0.00108819	-0.000308006	-0.000669566	1.98402	0.000207541	-0.00134253	-0.000971224	-0.000797554	1.77329	1.10344	-0.00128657	0.669136	4.83561	-0.00254233	-0.00219859	0.00459847	1.11924	0.00039169	-0.000234972	0.000518979	0.00056259	3.43411	1.70048
CR_176_1_mono_cd45	-37.2732	-15.2653	R	176	naive	others	3.80043	0.00341659	0.0541735	-0.000940167	0.874143	0.00328911	0.000110706	0.000527563	-0.00294882	5.98913	-0.000715335	2.17547	3.62718	0.0315947	-0.000689539	0.0026449	0.000876829	0.822039	-0.000641184	4.24928	-0.00115533	0.220021	0.00146609	0.000258549	0.000851528	0.625922	4.29898	-0.001653	0.00431453	-0.00371855	0.000388928	2.59883
CR_176_1_mono_cd45	-3.36369	-35.2772	R	176	naive	NK	3.89108	0.322006	0.0185989	0.000778443	0.341144	0.000159751	0.000281255	0.00227203	0.000450921	0.518635	0.00014849	0.484072	0.00199792	0.0159993	-0.00439334	0.000636044	0.00105486	1.37713	2.27093	0.369906	0.496543	4.45721	0.091074	-0.000100864	0.00199983	0.901871	0.0351927	0.00112505	0.128645	0.00322608	0.368784	1.03907
CR_176_1_mono_cd45	5.37565	7.70305	R	176	naive	Tcell	3.45466	0.0389901	0.000649094	0.00193031	0.0019809	-0.000690454	0.595732	0.000344462	-0.0032832	0.957191	-0.0018431	4.74992	2.66242	-0.00224919	-0.00217567	-2.4e-05	0.00146605	-0.00135411	0.00139844	-0.00163395	0.650043	0.000853391	0.00145671	-0.000142478	-0.000728812	-0.00150892	0.00118621	0.00029027	-0.000971185	-0.000596849	0.00205245	0.893484
CR_176_1_mono_cd45	-10.6998	-24.3891	R	176	naive	NK	3.57785	0.430755	0.00382034	0.000311198	0.152014	0.000554814	0.543278	0.125272	-0.000616104	3.01194	-0.00121531	1.40746	3.00682	0.000662061	-0.00119581	0.000291413	0.00362795	1.19343	2.34926	0.67707	1.97202	3.80027	0.543625	0.00223383	0.190054	0.994284	0.12924	0.00455425	0.260446	-0.00192765	0.785496	0.453495
CR_176_1_mono_cd45	-6.7981	-31.3942	R	176	naive	NK	3.39097	-0.00200762	0.255801	0.000944037	0.000252154	0.000842467	-0.0013843	0.00110081	6.74e-05	1.69268	0.000481935	0.000351977	2.04975	-0.00234039	0.00166383	-0.00357998	0.00415162	0.769103	2.31193	0.140735	0.364477	3.66728	0.000310585	-0.00141833	-0.00326652	-0.000306173	0.539626	0.0317947	0.78625	-0.00232755	0.763599	0.608203
CR_176_1_mono_cd45	-5.73263	2.21104	R	176	naive	Tcell	4.53148	1.46437	0.00166646	-0.000950867	0.0691449	-0.00169193	0.00159985	-0.0015183	0.000225118	2.04772	2.4e-05	4.3737	2.65989	-0.00200159	-0.00133892	-8.79e-05	1.54886	1.69282	1.40422	-0.000877472	-0.00145475	2.57488	5.42e-05	1.00091	0.723427	0.439695	0.113556	0.000478326	0.332632	0.00283128	-0.00221957	0.429841
CR_176_1_mono_cd45	-10.2027	28.5748	R	176	naive	Tcell	3.7873	0.772913	-0.000683736	0.0022418	-0.000754808	-0.00273587	0.00282959	0.12428	-0.00109635	0.874853	0.0475821	5.24798	-0.00459274	0.00306803	-0.00183822	0.00306485	0.000643507	0.00110634	0.00438347	0.00199611	-0.00138012	0.719811	-0.00174846	0.00385519	0.000220226	0.198494	0.0827057	0.000304882	-0.00181879	-0.00150356	0.352269	0.0417878
CR_176_1_mono_cd45	10.228	-7.67749	R	176	naive	Tcell	3.40305	0.145486	0.0713395	0.000693982	0.371215	0.00201157	0.504876	-0.0026144	0.109382	1.88593	-0.00276541	4.94167	3.34698	-0.00395983	-0.00408648	0.00189002	0.0567695	0.00323565	-0.000646009	0.829681	0.428743	0.916429	-0.00149223	-0.00186351	0.00375883	0.199671	0.00110381	0.0024463	-9.28e-05	-0.00281892	1.28356	0.297397
CR_176_1_mono_cd45	-5.24958	-8.60327	R	176	naive	Tcell	3.72621	0.176482	0.00216949	0.00116427	-0.000522686	0.00386668	0.00152496	-0.001151	-0.000137372	2.70506	-0.000722912	4.17652	3.34385	0.032994	0.000556273	0.00216115	0.577722	-0.000143603	-0.000200701	0.000761782	1.88106	0.000438082	-0.00122189	0.000903578	0.1532	0.000863216	0.579258	-0.00028446	2.00629	-0.00199124	0.341333	0.499738
CR_176_1_mono_cd45	-5.40733	-26.1453	R	176	naive	NK	3.43611	0.515291	0.00205851	0.00169714	0.301415	0.000179211	0.0573685	0.000366349	-0.000321678	1.68231	-0.000933095	0.204766	2.46499	0.00130594	-0.00406723	0.0974457	0.45874	3.43857	0.164063	0.00326463	-0.000993581	3.84666	0.885751	-0.000384407	0.000666083	1.04334	0.0635572	0.00286218	0.00136095	0.519689	1.70528	2.91443
CR_176_1_mono_cd45	-24.0309	20.4513	R	176	naive	Tcell	3.44932	2.00703	-0.00365032	-0.000840447	0.00219459	-0.00415258	0.217482	0.00274256	1.55809	0.399674	-0.00172689	5.27202	1.21958	8.01e-05	-0.00165997	0.00310096	0.00359816	-0.00129289	-0.002231	0.00144396	-0.00376426	-0.00199995	-0.00128464	-0.000108825	0.169783	0.00315933	-0.000362887	0.00238727	1.99433	0.449146	0.217091	0.000403574
CR_176_1_mono_cd45	32.5804	2.90591	R	176	naive	macrophage	4.47277	2.14715	0.133007	-0.00107405	1.65086	0.623092	0.00255835	0.000782132	0.00280938	3.44093	0.00182891	1.89843	4.01434	1.39221	8.15e-05	0.0463834	2.1523	4.13595	0.513706	2.06758	0.529857	3.36639	0.127851	1.57434	0.000748789	3.84733	0.818646	0.627916	5.304	0.112363	-0.000910277	1.68546
CR_176_1_mono_cd45	23.1106	20.3812	R	176	naive	classicalmonocyte	4.1385	1.20877	0.00318036	-0.00517903	3.20874	-1.86e-05	0.00272631	-0.00320297	0.00345856	0.903403	-0.00113693	-0.000605995	3.42818	0.447694	-0.00170238	0.0011497	3.05744	3.81604	0.00272674	0.00220809	-0.000355447	3.19515	0.972496	2.15055	-0.000811238	4.12096	-0.000170213	-0.000451033	3.12514	0.00167712	1.13157	4.45995
CR_176_1_mono_cd45	-0.152823	-5.52626	R	176	naive	Tcell	4.73099	1.07356	0.00216067	0.000313731	0.676424	0.24572	0.00106282	0.214746	0.000305056	2.46931	0.345109	5.56386	2.91967	0.0964504	0.00161386	0.141725	0.00139759	0.00147782	0.435138	-0.000182257	0.000982232	2.76e-05	0.000709702	-0.00108139	0.00437499	0.0323943	0.0024916	0.0021008	2.58035	0.223729	0.00059028	0.00028772
CR_176_1_mono_cd45	6.65087	7.3649	R	176	naive	Tcell	3.46299	0.00305386	-0.00262301	-0.000394137	0.592686	0.00220268	-0.00092412	-7.14e-05	0.25212	1.8309	-0.00104443	4.44505	2.27806	0.000443807	0.00303423	0.441151	-0.00164263	-0.00237741	-0.00106966	0.00206646	-0.00144931	0.00022079	0.17136	-0.00378276	-0.00208824	-0.00356409	0.00285235	-0.00125604	0.00284296	-0.000332699	0.532828	0.000985295
CR_176_1_mono_cd45	8.74675	-9.0561	R	176	naive	Tcell	3.95488	0.0421875	0.00289051	0.0013026	-6.65e-05	-0.00310527	0.280699	0.429841	0.313442	2.47584	0.00630937	4.38307	3.48201	0.000530699	0.00130557	-0.00102598	0.1062	0.00336213	-0.0020831	-0.00202181	-0.00328879	1.69928	-0.000353926	0.00264819	0.00130483	-0.000111131	0.0035125	-0.0011116	0.00239408	-0.00209763	0.108984	0.00217294
CR_176_1_mono_cd45	9.35938	8.52522	R	176	naive	Tcell	4.35466	0.00281813	-0.000513497	-0.000822818	-0.00350552	-0.00108909	-0.00107085	0.15814	-0.00311979	2.56257	-0.00115222	5.35714	1.30709	-0.00279002	0.00198569	0.245914	0.00431415	-0.00275133	0.000674953	7.44e-06	0.00169183	0.631236	0.00382808	-0.000728464	-0.000977811	-0.00316985	-0.00150732	-0.000806442	-0.000757094	0.182584	0.069943	0.00193789
CR_176_1_mono_cd45	-0.393	-0.745304	R	176	naive	Tcell	3.57944	1.08696	0.00105938	0.000112042	0.111568	-0.000289278	-4.14e-05	0.722328	-0.00252439	1.59675	3.88e-06	5.27584	2.56591	-0.00403514	0.284929	-0.000451388	-0.00252582	0.335094	0.305429	1.27124	0.000165198	1.8719	0.000825511	-0.000928729	0.456933	-0.00175075	-0.00342364	-0.0015648	-0.00021047	3.18942	0.00222471	0.341711
CR_176_1_mono_cd45	-37.3299	-15.1193	R	176	naive	others	3.33446	0.549003	-0.00119381	4.56e-05	0.173331	0.018399	0.000228565	-0.000435912	-0.00124979	5.65663	-0.00339934	2.05908	3.40528	0.198494	0.138952	0.34624	0.000765711	1.04095	-0.000145443	4.77356	0.0423873	-0.00250137	0.00108309	0.0024338	-0.00202894	0.460004	4.11373	0.310392	1.02198	-0.00102524	0.426364	2.33647
CR_176_1_mono_cd45	16.3979	18.0907	R	176	naive	classicalmonocyte	4.0101	1.47233	0.394488	-0.00115328	2.89812	0.00455327	0.00116053	0.0055747	0.141725	2.18053	0.000183069	-0.00265116	3.41651	-0.00542966	0.163471	-0.00206675	2.87706	2.63953	-2.15e-05	0.27993	-0.00235008	3.28979	0.105007	2.05405	0.00289616	3.55687	0.763599	0.000607689	0.956521	0.241836	-0.00258559	4.21358
CR_176_1_mono_cd45	-2.92221	15.2624	R	176	naive	Tcell	3.97931	0.574134	0.00233591	-0.00106182	-0.00244712	-0.00194606	0.155572	-0.00210582	0.000515961	0.00080882	0.00189569	3.80585	1.66557	0.00270338	0.000655269	0.163471	0.00171406	-0.00192218	0.91187	-0.000684729	0.649551	3.07466	0.000463898	0.00115219	-0.000449784	1.25806	0.178845	-0.00208347	2.00819	-0.000217355	0.541018	-0.0022523
CR_176_1_mono_cd45	17.74	19.9708	R	176	naive	classicalmonocyte	4.07028	0.0251973	0.169389	0.000523235	2.86304	0.0010316	-0.00334619	-0.00053604	-0.00269322	2.8563	-0.000253816	-0.0037647	3.80107	0.000343299	0.000451907	0.00228052	2.63251	3.69536	-0.00208921	0.472788	0.00142632	3.44804	2.94831	2.6597	0.00309709	1.97942	-0.00175581	0.00244974	3.30901	-0.000321871	0.665237	3.36777
CR_176_1_mono_cd45	-24.0656	-11.7211	R	176	naive	Tcell	4.22924	0.374019	0.561264	0.00463817	-0.00283409	-0.00225111	-0.000125847	-0.00444243	0.00266497	2.21644	0.003584	4.72034	2.97979	0.000488359	0.00117331	-0.000606301	1.04984	0.797826	0.274924	0.00153605	1.54331	3.52387	-0.00165918	0.0777217	0.136575	0.407618	0.00268616	0.127455	2.4732	-0.002069	0.699854	1.32689
CR_176_1_mono_cd45	13.5067	0.160909	R	176	naive	Tcell	4.05468	-0.000156369	-0.000841482	0.549176	-0.000838354	-0.000622784	0.238532	-0.00066305	0.0743315	2.81721	0.000109623	4.56382	2.63833	0.000643797	0.00133516	0.0884845	-0.0002678	-0.00109826	-0.00106753	0.379057	0.17471	0.850205	0.00091541	0.123684	-0.00151656	0.169586	1.04822	-0.000573652	-0.00212257	-0.00124709	0.853958	-0.00269213
CR_176_1_mono_cd45	3.70687	-25.1164	R	176	naive	NK	3.76965	0.178845	-0.00295543	-0.00161636	-0.00260607	-0.00111262	0.251151	-0.0023803	-0.001662	-0.00364758	0.000709663	0.869872	1.5843	-0.00347684	-0.00264644	-0.00227117	0.000210061	-0.000461959	-0.00235137	0.000764867	-0.000665765	3.7999	0.00249437	0.00094419	-0.00180225	-0.00010525	0.0032995	0.000152437	0.000814668	-0.000801065	0.828508	1.59394
CR_176_1_mono_cd45	10.1357	-7.77747	R	176	naive	Tcell	4.5356	-0.00159988	0.00206079	-0.000865394	0.397823	-0.000377169	0.666375	0.343599	-0.00165518	2.18173	-0.00271945	4.62188	3.22952	0.154188	-0.000423939	-0.00090943	0.222753	-0.00216911	0.135782	0.347372	0.00223896	1.26812	0.000124335	0.00147343	0.289538	0.231915	0.856839	-0.00306152	-0.00043729	0.00323066	0.843541	0.0367917
CR_176_1_mono_cd45	-36.2162	-14.4779	R	176	naive	others	3.7429	0.0547726	-0.00360734	-0.00188133	1.6122	-0.00067274	0.055172	-0.000858615	-0.000826757	6.05062	-0.00129199	2.44364	3.09243	0.396156	0.00475579	-0.00040681	0.000537652	-0.00115017	-0.000960041	4.88804	0.00179907	-0.00188198	0.355843	0.00132131	-0.000428198	0.153991	5.49775	1.17192	-0.000126647	-0.00358121	-0.00155094	3.97319
CR_176_1_mono_cd45	14.1146	6.98838	R	176	naive	Tcell	3.793	0.434773	1.61e-05	-0.00216528	0.0301954	-0.00467593	0.00504819	1.95117	0.00123285	1.19609	0.000163783	5.21176	2.28795	0.39523	0.000914329	0.00474047	-0.00296618	-0.00029444	0.00198249	0.000444708	-0.000430076	0.00226039	-0.00105088	-0.000799387	0.00287582	0.0667504	-0.00166645	0.0038274	-0.00134818	0.000101409	0.00223197	1.05046
CR_176_1_mono_cd45	-25.1503	-11.2855	R	176	naive	Tcell	4.58412	2.08888	0.529682	0.00347583	0.00221504	0.00210547	0.167811	0.00244842	0.219825	3.71587	-0.00212932	4.86162	3.71707	0.837867	0.0976448	0.964266	0.19457	0.0269967	-0.00283261	0.423983	3.27502	4.12253	0.662307	0.545188	0.390778	0.549696	0.735321	-0.00326479	2.72094	1.6956	0.586069	0.000399738
CR_176_1_mono_cd45	0.902853	-30.1292	R	176	naive	NK	4.52457	0.424349	0.000135435	-0.000339457	-0.00165053	0.00343899	-0.000127634	-0.00242445	-0.00120709	0.570025	-0.000924243	-0.00141357	1.34596	0.00211686	-0.00192112	0.0647547	0.308102	2.1047	0.00102963	-0.00120948	2.2661	4.69459	0.868445	-0.000422932	0.000534299	-0.00168391	-0.000544555	-0.00304011	1.63903	-0.0014937	2.32037	1.16466
CR_176_1_mono_cd45	5.17739	-12.9227	R	176	naive	Tcell	4.55119	2.07868	0.00144762	0.0958532	-0.00420044	-0.00429374	0.00215746	0.00126758	-0.000618749	3.13123	-0.00431852	5.40917	3.17716	0.00176126	-0.00310073	0.0633576	0.000120705	-0.00233322	0.00171053	0.694267	-0.000728643	2.98569	-0.000608353	0.00110553	0.000162826	0.0027382	0.00959985	-0.000541421	0.491029	0.675778	-0.00205135	0.03919
CR_176_1_mono_cd45	-36.2858	-14.4545	R	176	naive	others	3.58176	0.980413	-0.000639194	-0.000415833	0.030995	-0.00547729	1.07075	0.763446	-0.00046082	6.40574	0.0872891	2.12962	3.30166	0.170177	-0.00117204	0.515468	0.00226423	0.000236331	0.0601637	4.13751	-0.00185489	0.329979	-0.00243973	0.668	0.0441856	-0.00380719	5.31591	0.534922	0.709229	-0.00151525	-0.00233936	4.01713
CR_176_1_mono_cd45	27.3206	-0.68096	R	176	naive	mDC	3.99363	1.68947	0.00366135	-0.000345249	1.7308	-0.000293601	0.00164442	0.189464	-0.00190829	2.57027	-0.000790518	2.34155	3.54168	0.0509779	-0.00133001	0.850494	-0.000626395	4.81477	0.000873027	0.802162	0.823512	2.94454	0.756693	2.15253	-0.0007749	0.662144	-0.000340921	0.274538	4.77998	0.000234199	2.29079	0.136179
CR_176_1_mono_cd45	-10.1841	-20.7891	R	176	naive	NK	3.6486	1.34343	-0.00307014	0.00209211	0.00443413	-0.00147768	0.860288	0.00193237	-0.00245763	2.74521	-0.000593235	2.18231	3.43717	-0.00253714	0.000187798	0.00228317	-0.000203428	0.14509	1.69432	1.16773	0.888005	3.28336	0.0852965	-0.000280806	-0.00322638	1.05668	-0.00109075	-0.00299217	1.01789	0.000378856	2.05132	0.984353
CR_176_1_mono_cd45	16.2328	1.3087	R	176	naive	Tcell	4.88639	-0.00124199	0.436961	-0.00128441	0.0311949	0.00220046	0.00152669	-0.00255876	-0.000290542	2.77314	0.00183023	5.05564	3.33494	0.0001373	8.23e-05	0.0639564	0.274924	0.310583	0.461087	-0.000769226	0.00147182	0.00109282	0.339633	0.262572	0.151816	0.0725364	0.143309	-0.00275334	0.213768	-0.00248246	1.91396	1.38554
CR_176_1_mono_cd45	16.2709	26.4597	R	176	naive	classicalmonocyte	3.89458	1.31413	0.0597644	-0.000882377	3.0211	-0.00104855	0.00360869	-0.00207134	-0.00276773	0.000682846	-0.00323213	0.00202782	3.15641	0.490673	0.669786	-0.000824611	2.99549	2.92029	-0.00199746	-0.000160845	-0.00103165	3.78764	0.687377	0.631402	0.00184509	2.47065	0.00859989	0.00254618	0.0265969	-0.000812144	0.332253	3.75767
CR_176_1_mono_cd45	-12.2612	-22.7689	R	176	naive	NK	3.46166	0.430024	-0.000411706	0.0012603	-0.0013529	-0.00147225	-0.00374288	0.0685463	0.00406567	3.10167	0.00121544	2.45553	3.65357	-0.00190172	-0.000924	0.00176938	-0.00170153	2.24008	2.08217	1.093	0.923307	2.3289	0.00333044	0.315157	0.00109396	0.0023452	0.000184416	-0.00144986	0.979886	-0.00229671	0.968388	1.76034
CR_176_1_mono_cd45	-7.09888	4.3549	R	176	naive	Tcell	4.86893	0.0014567	-0.00203212	-0.000121452	0.00154225	-0.000914493	0.617251	0.00292688	-0.00181854	2.7322	-0.00326156	4.98903	3.28097	0.000672851	0.000485276	0.002	-0.0010682	1.05071	2.77543	0.00355478	-0.000269391	1.32232	0.0589658	-0.00157517	0.550388	1.45777	-0.00134841	-0.00300199	0.254639	0.0193988	1.02338	0.0331939
CR_176_1_mono_cd45	-1.7189	3.02067	R	176	naive	Tcell	3.90479	0.208486	-0.00163795	-0.00184071	0.0729353	0.00313146	0.474583	0.00105446	-2.28e-05	2.54085	-0.000819527	3.60893	3.39459	0.00187353	-0.000151654	0.000230608	0.788211	0.174316	1.30396	0.673189	-0.00152825	0.179632	-0.00215988	-0.000244618	0.0387903	0.118721	-0.00174233	0.00279635	0.123287	0.493343	0.28685	1.43321
CR_176_1_mono_cd45	8.35235	0.207283	R	176	naive	Tcell	3.80151	0.288002	0.676262	0.0023476	0.00476511	0.102421	0.834365	0.563501	-0.00350861	3.1453	-0.00113259	4.32285	3.86034	-0.00151957	-0.000554044	0.00479999	0.256769	-0.00144889	0.936962	-0.000620205	0.305429	0.100829	0.401339	-0.000454816	-0.00236603	0.0421875	0.00117947	0.00196659	-0.000970503	0.0024231	0.00264679	0.159325
CR_176_1_mono_cd45	8.35731	3.86671	R	176	naive	Tcell	4.24152	-0.00292386	-0.00316209	0.00292168	0.000555899	-0.00106193	-0.00272987	-0.00237486	-0.00412907	1.97109	-0.00128863	4.19778	3.18481	0.236781	-0.00201762	0.127653	1.57211	-0.000740587	0.00188006	0.331306	-0.00279368	-0.000216604	0.00401003	0.949674	-0.0018478	0.592517	1.02541	0.00167137	-0.000960189	0.000709849	-0.0013894	0.000759362
CR_176_1_mono_cd45	12.9305	5.24975	R	176	naive	Tcell	4.67747	0.000787081	-0.00020646	-0.00129023	0.13816	0.00205228	0.000489446	-0.000435388	0.00215482	1.7984	-0.000869486	4.53204	2.28819	0.00177309	-0.00194378	0.00217747	0.0012062	-0.0010292	3.59e-05	0.356406	-0.00218094	0.00133419	0.00039015	0.000783998	-0.000796695	0.00105036	-0.00244168	-0.00237772	0.00129719	-0.000934218	0.911731	-0.00146149
CR_176_1_mono_cd45	20.7298	12.2274	R	176	naive	classicalmonocyte	3.78471	0.397082	0.517404	0.246302	2.69072	-0.000993567	0.741235	-0.00228856	1.09613	3.44066	0.69794	2.74318	4.53123	1.43068	1.3777	0.771999	2.64796	2.85912	0.267209	1.14725	0.589465	3.69584	0.185534	2.28923	0.697142	3.33369	0.830707	-0.00230014	2.39527	-0.000727354	1.04622	4.16293
CR_176_1_mono_cd45	-7.54665	-12.0395	R	176	naive	Tcell	3.53092	-0.00111795	0.0417878	-0.00525286	-0.000971184	-0.000959048	0.515291	-0.00314554	0.00919987	2.088	-0.00197301	4.55915	3.73398	-0.000523298	0.00221165	0.000579344	-0.00332799	0.000812621	0.0511777	1.72411	3.05646	2.16075	0.000306446	-0.00290753	0.000709765	0.00391315	-0.000823353	0.00265759	1.74925	-0.00186468	0.00218718	0.000761477
CR_176_1_mono_cd45	9.90471	-9.25428	R	176	naive	Tcell	4.25647	-0.00124601	0.000158308	-0.00138483	0.907712	0.0031562	-0.00242276	0.000665144	0.000402889	3.88465	0.384273	4.49052	4.01063	0.533002	0.00241577	-0.00257663	0.0914724	1.35451	0.139943	0.122096	0.00223797	1.37066	0.000212544	0.0299955	0.00252047	0.470453	0.486215	0.00122256	1.19343	-0.00360813	0.844847	0.115741
CR_176_1_mono_cd45	-10.4522	31.9154	R	176	naive	Tcell	4.68038	0.00404985	0.387992	-0.000479586	0.0010545	-0.0024906	-0.00399565	-0.00113868	-0.00579311	1.19742	-0.000595895	4.90697	-0.00205516	-0.00213086	-0.00105961	-0.00061236	-0.000569188	0.00243309	-0.000248308	-0.00083039	-0.00250086	0.140735	-0.00165754	0.00116973	0.0511777	0.163076	8.56e-05	0.00220001	0.000655028	0.000923156	0.207312	0.000762943
CR_176_1_mono_cd45	5.89855	-9.99105	R	176	naive	Tcell	4.04309	0.161497	-0.00229218	-0.00108319	-0.00037854	-0.000927953	0.00144889	-0.00116031	-0.00266529	2.02161	0.109779	4.43219	3.21081	0.637858	0.00168231	-0.000380493	-0.000160819	0.00154855	0.648073	-0.000954826	-0.000687441	1.69673	0.00168232	0.0249974	0.00162727	0.0601637	-0.0041126	-0.00348667	0.00104232	-0.00213671	2.80935	0.231721
CR_176_1_mono_cd45	-10.9738	-29.8742	R	176	naive	NK	3.98481	0.61491	0.00242706	0.00163784	-0.00180713	0.336418	0.507175	-0.00313786	-0.00013703	2.33693	0.000163832	0.452227	2.20496	0.166628	0.231136	0.00133553	0.00200514	0.0962513	2.20861	1.78973	1.76846	3.55746	0.276657	0.000473935	0.43605	-0.00207206	0.000802368	-0.00291667	0.873716	-0.000228382	2.21329	1.83756
CR_176_1_mono_cd45	5.87202	-9.97822	R	176	naive	Tcell	4.56595	0.284929	0.00119583	-0.00261937	0.00196391	-0.000468127	-0.00483241	-0.000256479	0.000901439	2.13168	-0.00134631	4.29388	2.84658	-0.00140063	-0.000290596	0.0952559	-0.00103523	-0.00223358	0.406696	-0.000175892	0.519689	1.81927	0.00320918	-0.000495925	-0.00297113	0.449509	0.000610558	-0.00396228	-0.00266088	-0.00449388	2.20517	0.00112301
CR_176_1_mono_cd45	-1.04873	16.3347	R	176	naive	Tcell	3.79199	0.00163296	0.0013417	-0.0024602	-0.0016306	0.000849287	-0.00170843	-0.00209842	-0.0034922	0.154386	0.00428243	4.92694	1.70563	0.00184953	-0.00283551	0.0213984	0.00214606	0.00126884	0.000554371	0.435502	-0.00201503	1.97098	0.185141	0.00293879	-0.00314148	0.102421	0.000273627	0.00131679	-0.000559091	-0.000744522	0.00899987	0.0045179
CR_176_1_mono_cd45	-4.70352	8.34537	R	176	naive	Tcell	4.50531	-0.000502477	0.00346094	-0.000176673	-0.000597537	0.00236372	0.142913	0.00263555	-0.0022079	2.09029	0.00243861	5.08973	1.88403	0.00352501	0.000621111	-0.00187805	0.000739714	0.00022775	2.65805	1.58e-05	0.00389518	0.00139999	0.00188532	-0.000431672	0.363539	0.102023	0.044785	0.000947491	0.0047575	0.00120383	0.207116	0.00154752
CR_176_1_mono_cd45	10.3899	5.00072	R	176	naive	Tcell	4.36663	0.00023934	-0.00238505	-0.00239677	0.0813104	-0.00359324	0.00296307	0.000838859	0.545882	2.48154	-0.00183039	5.35483	2.60675	0.00311813	-0.00595902	0.0046931	0.342089	0.0297956	-0.00328145	-0.00159283	0.172346	0.000792175	0.000680844	-0.00152288	-0.000957457	0.000731847	-0.00105811	-0.0018241	-0.000266174	-0.00171136	0.00312362	0.000141383
CR_176_1_mono_cd45	8.94854	-11.9047	R	176	naive	Tcell	4.90039	0.251345	-0.000594682	-0.000818253	-0.00116634	-0.000890866	0.000373272	0.158535	-0.00239293	2.83422	-0.00156686	4.82038	4.13781	-0.000401819	-0.00335583	0.000803603	-0.00162774	0.359975	0.563845	0.575673	-0.00161547	1.78803	0.00122782	-0.00191848	0.000207774	1.16659	0.105007	0.000461878	0.647416	-0.00241175	1.16704	0.881656
CR_176_1_mono_cd45	31.1374	7.03411	R	176	naive	classicalmonocyte	3.94341	1.25395	0.00202294	-0.000195155	2.92098	-0.000879113	-0.00236474	-0.00408466	-0.00122041	0.00060447	-0.000665842	0.0012812	2.90486	0.670759	-0.000637369	0.758384	3.28428	3.71872	0.00224281	-0.00287739	0.00167223	2.30571	-0.00260119	1.09721	0.00279895	3.80368	0.000200246	-0.00171341	4.24006	-0.00090712	0.7322	1.35538
CR_176_1_mono_cd45	6.76804	6.87632	R	176	naive	Tcell	3.3929	8.05e-05	0.00113008	-0.00325795	0.143507	0.00119734	0.130232	0.00410846	-0.00279408	1.29248	0.00151814	4.48696	3.07038	-0.00170031	0.00273904	0.341144	-4.63e-05	-0.00313836	0.00172318	-0.00157719	-0.00223404	0.00108901	0.173725	-0.00267939	-0.00115114	-0.00387935	0.0765253	0	0.672217	0.552637	0.136377	-0.000246296
CR_176_1_mono_cd45	-35.439	-13.888	R	176	naive	others	3.67242	2.01701	0.170177	0.00084589	0.624923	-0.000780549	-0.00117304	0.162681	0.352081	6.03126	0.649387	2.55274	3.85434	0.0016299	-0.00298475	0.677878	1.24442	0.310964	0.568825	4.34437	0.000729566	1.42223	0.28243	-0.000808756	0.19457	0.135981	4.91681	0.55592	1.48119	-0.00162614	1.03894	2.64491
CR_176_1_mono_cd45	-1.66594	2.70922	R	176	naive	Tcell	4.1339	0.964799	0.000393509	0.00399681	0.378125	-0.00192065	0.236198	0.260832	-0.000886994	1.83793	-0.00469261	4.20745	2.77436	-0.000631215	3.47e-06	-0.000488014	0.511767	1.6052	0.959331	0.00132046	-0.00562563	0.404296	-0.00465462	0.000485987	0.00043525	0.470273	-0.00408986	0.00173056	1.2784	-0.00174719	0.338877	1.29991
CR_176_1_mono_cd45	-4.78027	-28.0663	R	176	naive	NK	4.01773	-0.000341413	-0.00219089	0.000983891	0.000476166	-0.000828569	0.162484	0.00141689	0.00107912	0.000535576	0.000345373	1.54241	3.17242	0.00305453	-0.000559799	0.00959985	0.236003	2.67342	1.19963	0.615914	1.24697	3.11147	0.00246101	0.00400571	0.00105206	0.880949	0.0115997	-0.00145656	-0.00102964	0.00127857	3.06551	0.813468
CR_176_1_mono_cd45	-7.94768	-13.6638	R	176	naive	Tcell	3.92532	0.733137	-0.000702858	0.00199115	1.20173	0.0022409	0.1532	0.329979	0.00204462	2.82759	0.00203279	4.48856	4.06181	0.00659995	0.00659995	-0.000431343	0.00041774	4.78e-05	5.85e-05	1.39884	2.82415	1.57299	0.000910531	0.00099964	0.000379017	0.540149	0.000112308	0.0251973	2.59702	-0.000859251	0.385761	1.18182
CR_176_1_mono_cd45	-24.5882	-2.80231	R	176	naive	Tcell	4.93661	0.424716	-0.00137086	-0.00242851	0.000422246	-0.00120355	0.03919	-0.00402536	0.761914	1.11427	0.00126089	5.82398	2.01272	0.00094182	-0.000789599	0.254058	0.000384991	3.29198	0.000488787	6.28e-05	3.40431	2.37934	0.000926632	-0.000251307	0.000206998	0.389664	-0.00177946	0.00271079	-0.0034259	-0.000106076	2.06419	0.631568
CR_176_1_mono_cd45	-37.1226	-15.5785	R	176	naive	others	3.83997	1.33538	-0.00330752	-0.000577663	0.00210154	0.00141571	0.0505784	0.146476	-0.000333544	6.02608	-0.000464956	1.75107	2.65975	1.19432	0.00333425	0.00211577	-0.00129774	-0.000617086	0.193392	3.29644	-9.72e-05	0.669136	0.869729	0.46217	-0.00229374	1.94193	5.02923	0.234641	-0.00105572	0.000341292	0.499738	3.80279
CR_176_1_mono_cd45	-38.6833	-13.929	R	176	naive	others	3.46421	1.06976	-0.00398621	0.00162887	1.07222	0.000771836	0.0453844	-0.00337985	0.00402736	6.07192	-0.00479344	0.000952689	2.48588	0.920422	-0.00322526	-4.46e-05	0.00189468	0.477631	0.00472556	4.30881	0.000785854	0.0837022	0.0675486	0.000183828	0.000668494	0.0513774	4.57432	0.395044	-0.00260735	0.00187737	0.00203996	3.94403
CR_176_1_mono_cd45	27.1526	-8.38499	R	176	naive	classicalmonocyte	3.73001	-0.000422542	0.00339011	0.00158034	2.50689	-0.000179147	-0.000914346	5.28303	0.46217	1.9872	0.00117727	0.417192	3.37583	-0.00218124	-0.000318674	-0.000737135	2.78873	3.218	-0.00139658	-0.00470889	0.198886	3.68561	-0.000786557	1.56115	-0.00393417	3.00495	1.28602	0.130628	2.68489	0.000207661	0.904099	4.60169
CR_176_1_mono_cd45	-11.7093	6.1582	R	176	naive	Tcell	4.09498	0.00280001	-0.00126313	-0.00224331	-0.00415544	0.000319393	0.00191875	0.040389	0.00128915	3.38654	0.00114061	4.52954	3.77799	0.450234	0.0145995	0.759152	-0.00299449	0.000322254	3.49342	-0.000461296	0.638684	1.14932	0.136971	0.00190987	0.144695	0.00148442	0.239892	0.00071569	0.806189	0.430755	1.22511	0.386505
CR_176_1_mono_cd45	-7.96166	-25.5506	R	176	naive	NK	4.01133	-0.00126992	0.000513353	-0.00145257	-0.00193464	0.00228085	-0.000480846	0.00021051	0.00178663	3.36339	0.76513	0.00236434	3.93664	-0.00380226	0.261606	-0.00213954	0.142121	0.804251	0.706533	2.35043	0.402818	4.21654	0.76513	0.000668487	0.00135132	-0.0012189	0.000469406	0.00183456	0.692667	0.000742153	1.96643	2.41312
CR_176_1_mono_cd45	-8.98624	-22.6642	R	176	naive	NK	3.97426	0.00216877	0.00218561	0.000304799	0.24339	0.00268425	0.437326	0.000113227	-0.00105078	2.46577	-0.00247268	1.94933	3.58368	-0.00235652	0.169586	0.0617607	0.846298	2.85864	0.782473	1.84363	1.47312	3.14592	0.0443854	0.00254222	-0.00226033	0.296439	0.802909	-0.0043651	0.000352077	-0.00339316	1.32798	1.63933
CR_176_1_mono_cd45	5.99173	-1.01304	R	176	naive	Tcell	4.30459	0.835241	0.00339806	0.00139558	0.00116607	-0.00147091	-0.0016911	-0.00155432	0.000923769	2.63125	-0.00121148	5.2414	3.16893	0.165642	-0.00280109	0.00246513	0.000287186	-0.00155405	0.00100986	-1.61e-05	0.0039594	0.00220001	-0.00277419	-0.0032339	0.462891	0.00191981	0.00165948	0.0405888	-0.00230492	0.705898	0.309438	0.196729
CR_176_1_mono_cd45	-39.8298	-10.4685	R	176	naive	others	3.44893	0.397268	0.148256	-0.0010838	0.951019	0.0858943	-0.00184392	0.0839015	0.00402426	6.09722	0.403926	0.28973	0.000912575	0.160905	0.000638828	-0.000416847	0.883493	0.00149837	0.000822429	4.18624	0.00132029	1.69694	0.243584	0.661003	0.739525	-0.00288154	4.08818	0.00196443	0.258898	0.000113029	-0.000857209	3.03207
CR_176_1_mono_cd45	7.50329	12.8831	R	176	naive	Tcell	4.15057	0.503637	-0.000113536	0.0015795	0.156164	0.0014392	0.491563	-0.00173741	0.00310682	0.911731	1.05071	5.01002	3.1031	-0.00208432	-0.00133593	0.000762661	0.30982	0.00078637	-0.00214481	0.876415	0.214746	-0.000960095	0.34624	0.0335937	0.625589	0.282622	-0.00212454	0.00206592	0.641654	-0.00245886	0.188679	0.217091
CR_176_1_mono_cd45	0.669056	23.4013	R	176	naive	Tcell	3.91742	0.00238159	-0.00173254	0.000208406	0.000330201	-0.00101118	-0.00296994	0.000837858	-0.00211991	-0.00176183	0.000771576	4.26588	1.93239	-0.000406957	0.00113932	0.00120686	-0.00210505	0.544494	0.0017042	0.00018413	0.00268692	0.421416	-0.00114745	0.00100431	0.00111356	-0.000630322	0.00372878	0.00128515	-0.0008192	0.0413882	0.00258159	-0.00355201
CR_176_1_mono_cd45	-27.0444	-11.5996	R	176	naive	Tcell	4.72057	1.1816	0.00180933	-0.00291561	0.000644151	-9.66e-05	0.000932496	0.0017197	0.00153959	2.70629	0.00138378	4.32342	2.67166	0.435502	-0.000424951	0.000464246	0.0020937	0.00215723	0.00104154	-0.000493817	2.69465	4.27644	0.00174724	-0.00139591	0.288002	-0.00268071	-0.0041217	-0.0035059	4.23444	0.0013354	0.292031	-0.00625044
CR_176_1_mono_cd45	-25.625	-14.3499	R	176	naive	Tcell	4.27996	-0.0021391	-0.00104488	-0.001643	0.586069	0.0483811	0.147069	0.000433776	0.000290243	2.31592	0.92413	4.86785	2.03506	0.000679332	-5.92e-05	-0.00118118	0.000676606	-0.000531073	0.317442	0.00185413	-0.00017391	3.54728	0.00205929	0.000726113	7.77e-05	0.460546	0.000205452	0.001567	4.61236	0.00303385	0.875847	1.01776
CR_176_1_mono_cd45	-9.17762	30.842	R	176	naive	Tcell	3.914	-0.00106485	0.0856951	0.000566536	0.481033	0.0026365	-0.00096253	0.000982415	0.00141694	2.05848	-0.000182126	4.4242	-0.000786979	0.00127283	-0.00133575	0.364289	-0.00255728	-0.00163215	0.00100415	-0.00272805	0.00205009	-0.00166813	0.110376	-0.00215509	-0.000463735	0.00107973	0.0413882	-0.000285796	0.0032	0.000467506	0.388921	0.00107835
CR_176_1_mono_cd45	2.00427	-35.2668	R	176	naive	NK	4.68403	0.000495567	-0.00260197	0.281853	-0.00451399	-0.00247251	0.000495566	-0.00396736	0.000545077	-0.000891689	0.000381884	-0.000214943	0.000119479	-0.00351811	-0.00166384	0.140537	-0.000368681	2.50844	0.00266945	0.00255605	0.51582	3.99192	-0.00348603	-0.00632108	0.00195631	0.755923	0.582496	-0.0017895	-0.00084602	-0.00358999	3.01465	1.2937
CR_176_1_mono_cd45	24.6481	16.814	R	176	naive	classicalmonocyte	4.22269	1.82242	0.0775223	-0.00206958	3.16937	-0.00269913	-0.000844628	-0.000577682	0.00179079	2.64234	0.00206957	0.0938621	3.9709	0.0539738	0.0589658	0.158338	4.44045	4.31701	0.830854	-0.00520142	0.103813	3.89884	-0.000812852	2.80583	0.900477	3.80107	0.000800674	0.524779	3.40147	0.00639994	0.946844	4.30228
CR_176_1_mono_cd45	-38.3148	-13.9828	R	176	naive	others	3.4111	-0.000459339	0.0257971	0.000894469	0.000614124	-1.3e-05	0.24203	0.00255241	0.000561745	5.96647	0.500093	0.266436	2.63691	0.126463	-0.00366115	-0.00058747	-0.00288879	1.0793	-0.000992753	4.85457	0.444788	1.7139	-0.00280386	0.160312	0.00152595	0.00160507	5.13666	0.233084	-0.000967636	0.00186085	-0.00102522	4.00396
CR_176_1_mono_cd45	-8.44918	-25.0429	R	176	naive	NK	3.99543	1.16056	0.000439858	0.142715	-0.00224491	-0.000117657	1.10213	0.00189282	-0.00346802	2.72627	-0.00133852	0.494232	3.58267	-0.00117479	-0.000271271	0.00128554	0.00137454	1.59035	0.853237	1.97931	0.697142	4.51652	0.794227	-0.000160506	0.180223	-0.00219924	-0.00050016	-0.001387	0.76176	0.00320697	0.0032454	-0.00136936
CR_176_1_mono_cd45	-11.0832	30.5607	R	176	naive	Tcell	3.49081	0.338877	7.91e-06	-0.00157421	-0.000554708	0.00200723	-0.00252932	0.311345	0.00128221	0.888005	-0.00285956	5.26108	-0.000403645	-0.0015758	-0.00170624	0.00299837	0.0169992	0.222753	0.00110414	-0.00393472	0.00113502	0.00319027	0.00169629	-0.000673902	-0.000445573	0.797376	-0.00130261	0.23503	-0.00131489	0.00104617	-0.00168067	0.311536
CR_176_1_mono_cd45	30.3734	-14.2775	R	176	naive	Tcell	4.04228	-0.000974468	0.00548828	-0.00133838	0.8703	0.00181086	0.350575	5.95896	0.00252504	2.99023	-0.00351735	4.61819	3.69349	-0.000666067	0.00232338	-0.00332805	-8.69e-05	0.00254032	-0.00133374	0.000276386	0.558335	5.66e-05	0.00313375	0.00155011	-0.00249895	-0.00118003	0.000368591	-0.00450527	-0.00140088	0.0025225	0.00088919	-0.003571
CR_176_1_mono_cd45	21.0167	14.4663	R	176	naive	classicalmonocyte	3.76664	0.860718	0.39319	0.951423	2.91902	-0.002702	0.424533	1.08162	0.819385	2.0538	0.497786	2.11355	3.96378	0.595901	0.366537	0.438784	2.12219	3.43254	0.251539	1.18943	-0.00229157	3.31662	0.0463834	2.8356	0.474045	3.30907	1.21348	0.413882	1.82682	0.892362	1.29299	4.88523
CR_176_1_mono_cd45	-8.40836	-22.8799	R	176	naive	NK	3.98753	0.00577992	0.0577679	-0.00234312	0.400969	0.0020606	0.492987	-0.0052151	0.00112021	2.39805	-0.000265603	1.27384	3.03685	-0.000849046	-0.000468436	1.00388	0.0519766	2.71579	-8.6e-05	1.63866	0.817612	3.83428	0.000732538	-0.00120211	-0.00296183	1.18809	-0.00165543	-0.00195577	0.505053	0.00016855	1.42959	1.93069
CR_176_1_mono_cd45	-37.1768	-16.7303	R	176	naive	others	3.41733	0.847891	-0.000952529	0.000250545	0.955316	0.00185581	0.922896	0.786854	-0.00279612	5.89652	0.064156	2.57993	3.04254	0.338499	0.00221146	1.13426	0.000147591	0.736879	-0.000230722	3.82677	0.755	0.914082	0.00152101	0.000840547	0.3332	1.77111	2.91741	0.000929561	0.438966	0.155374	0.577552	3.208
CR_176_1_mono_cd45	14.01	5.89061	R	176	naive	Tcell	4.38592	0.0563701	0.734073	0.19869	0.319154	-8.42e-05	0.000637371	1.69779	0.000952139	2.26079	-0.000974412	4.92915	2.95161	-0.000141887	0.00261648	0.00258308	0.363539	-0.00311572	0.000388207	1.00427	0.000227181	0.0022028	0.240281	-0.00198669	0.1686	-0.00488612	0.367286	0.453857	0.202023	0.19025	0.905768	0.706216
CR_176_1_mono_cd45	0.220703	-5.20272	R	176	naive	Tcell	4.21165	0.000244688	0.0866914	0.000166541	-0.00156806	-0.00215569	-1.74e-05	-0.00193788	0.0275965	2.16357	-0.0010155	4.99599	2.82684	0.00312885	-0.00178533	0.36841	0.0960522	-0.00258	0.28973	0.00266532	1.28818	0.620257	0.00325617	0.000200344	0.0615611	0.00204454	0.324286	0.00166966	2.30965	0.000342965	1.05494	-0.00106194
CR_176_1_mono_cd45	5.98604	7.84794	R	176	naive	Tcell	3.3904	-0.00155164	0.000242625	-0.0012155	0.105802	-0.00202587	0.00326573	0.000681557	0.137764	1.23039	0.0890821	4.34512	2.40531	0.00122452	-0.000175071	0.00196585	0.000730201	0.599786	-0.000721357	0.000576662	0.00152391	0.612565	0.00116526	0.00108491	-0.000684957	0.00125199	-0.00223925	-0.000723263	-0.00493945	0.000883632	0.00162796	0.00186625
CR_176_1_mono_cd45	-8.93775	-30.8342	R	176	naive	NK	4.02342	-0.00263209	0.00159859	-0.000290024	0.185141	-0.00164895	-0.00119763	1.52e-05	0.00428122	2.87494	-0.00192538	0.775954	3.02386	0.00340516	0.000590343	0.00338054	0.220606	0.882646	2.24871	0.00108475	2.62066	4.8493	0.881091	0.00173892	-0.000426021	0.0015653	-0.00122799	0.000361213	0.0125997	-0.00403627	3.38544	1.31763
CR_176_1_mono_cd45	-5.79154	-38.6858	R	176	naive	NK	4.29451	-0.00135996	-0.000799116	-0.000400994	-0.00279981	-0.000801836	0.00162685	-0.00139442	0.0115997	0.000775492	0.00375197	0.375886	0.00180153	-0.00157078	-0.000180835	-0.000225787	-0.00221912	1.96071	1.89602	0.001782	1.73717	4.54973	0.00109818	-1.09e-05	3.41e-05	-0.000382155	0.0024694	-0.00226896	0.00100265	0.00229466	2.18458	1.89913
CR_176_1_mono_cd45	-3.87392	-25.8575	R	176	naive	NK	4.23115	-0.000477225	0.000914154	-0.00192136	0.00162932	0.00281348	0.00130266	-0.000795777	0.00165451	2.858	-0.00200679	1.60172	2.84211	0.00453552	0.00290676	-0.00174728	0.243972	2.05349	0.00132804	1.37228	0.196729	4.0915	0.000235211	0.091074	-0.00230412	-0.00293701	-0.00204376	0.152805	-7.25e-05	-0.00167448	2.68416	1.01866
CR_176_1_mono_cd45	0.048792	0.741054	R	176	naive	Tcell	4.32102	0.00149702	0.194963	0.185337	-0.00157793	-0.00133127	0.512825	-0.00116476	-0.0012938	1.84147	-0.00426847	4.57763	2.23755	-0.00501966	0.000353843	0.0727358	0.00156488	0.350198	-0.000251647	-0.00173057	0.135386	-0.000531471	0.0259971	-7.84e-05	0.00172109	0.000538478	-0.000824846	0.00523752	0.915601	1.62456	0.121104	0.000510269
CR_176_1_mono_cd45	-2.17299	-36.9052	R	176	naive	NK	4.52365	0.538582	0.00117078	9.23e-05	-0.00115491	-0.00270963	0.000229755	-0.00172048	-0.000543569	0.000160209	0.000427055	-0.00251178	-0.0013721	-0.00120926	-0.00256401	-0.0023191	0.000892481	-0.0030673	2.87613	-0.00143033	0.410383	2.45352	0.000899382	0.00164344	0.0675486	0.000925712	0.00375421	0.000169199	-0.00275456	0.000769699	3.10573	1.97785
CR_176_1_mono_cd45	-8.91666	-27.3554	R	176	naive	NK	3.77116	-0.000702211	0.00019852	-0.000513669	0.00288134	-0.00112109	-0.000643172	-0.00256271	0.0026896	2.47333	0.00258569	1.7169	3.30842	0.101028	-0.00317081	0.00154404	-0.000394462	-5.22e-05	1.87322	1.15644	1.06571	3.01666	0.00204365	-0.000790914	0.00189733	0.0033745	-0.000100887	0.00108873	0.00171783	0.000637154	1.45874	0.659045
CR_176_1_mono_cd45	-11.2835	-23.3495	R	176	naive	NK	3.33017	0.81968	0.272225	0.00456039	-0.00480762	0.00126163	-0.00118812	0.135386	0.000796447	3.32624	0.00180527	-0.000558553	3.5537	0.501866	0.00034025	0.00174126	0.000657569	1.89732	2.20094	1.26436	0.72327	2.42895	0.00526475	0.00260437	6.74e-05	0.00444493	0.163076	0.00110604	1.49117	-0.00163006	2.35999	0.408725
CR_176_1_mono_cd45	15.9823	-8.76782	R	176	naive	Tcell	3.65122	0.00243501	-0.00204734	0.00127322	0.0031657	0.00179201	0.812282	0.000122167	0.0741321	2.68966	0.000225336	4.69112	1.824	0.000733744	0.00344033	0.135386	0.00222595	-0.000440736	0.00253415	1.71313	0.000217219	0.534573	-0.00150872	0.236976	0.00240061	0.0559708	2.25167	-0.00246582	0.000267308	0.000738436	-0.00160179	0.451503
CR_176_1_mono_cd45	-5.69999	-11.7747	R	176	naive	Tcell	4.0097	1.45281	0.437873	0.00290347	0.179042	-0.00209593	0.692187	0.00237343	0.00224904	1.5865	0.00365283	4.77763	3.04281	0.00245759	-0.00103127	-0.000652125	0.00464576	0.00163397	0.0011395	0.00213482	1.57267	1.4656	-0.00141399	-0.000221394	-0.0041945	1.19454	-0.0019794	-0.000496123	1.26937	0.00274877	0.750991	1.17384
CR_176_1_mono_cd45	23.79	15.1138	R	176	naive	classicalmonocyte	4.57645	1.91719	0.155176	0.000149605	3.54687	-2.6e-05	0.00271548	0.00434016	-0.00118386	2.26839	-0.00127697	1.14713	4.52399	1.01456	0.0757276	0.00194888	2.76402	4.46632	0.00120938	-0.000663736	0.00358725	4.57355	0.101426	3.03674	-0.00226488	3.77276	-0.000289802	0.00403398	2.01806	4.09e-05	-0.00137553	4.82854
CR_176_1_mono_cd45	1.37528	-0.521785	R	176	naive	Tcell	4.28944	0.797526	0.00310829	0.130826	0.00114586	0.00314703	-0.00268298	-0.00137916	-0.00160935	2.32897	0.1338	5.00094	3.25232	-0.00141009	-0.000868988	0.248437	0.00164083	0.00122705	-0.000833365	0.000811911	0.0567695	-0.00146537	0.162484	-0.00070537	1.07418	-0.00402081	-0.000353838	0.00277662	0.262766	0.832025	1.43727	0.00109796
CR_176_1_mono_cd45	-3.08779	16.6752	R	176	naive	Tcell	4.42835	-0.000582629	0.00106431	-0.00203968	0.003306	0.00126385	-0.000607235	-0.000202394	0.00177148	0.0387903	-0.00196287	4.90874	1.70647	-0.000229517	0.00385667	0.972496	-0.00222044	0.390778	0.00166485	-0.0049999	0.507175	2.19735	0.00455753	0.518635	0.000555578	0.00217492	0.390035	-0.00416258	1.61274	0.000388988	0.2167	0.251539
CR_176_1_mono_cd45	-11.3563	-39.2561	R	176	naive	NK	4.98638	0.416273	0.00185319	-0.000204644	0.233668	-0.000413286	0.00102257	0.245526	0.134791	3.0886	4.1e-05	1.27767	3.31373	-0.000758735	0.000411943	0.00244133	-0.0014504	3.41285	3.38646	0.1062	3.5195	5.67554	1.82488	0.00146428	0.332443	0.000473129	0.00369763	0.00240906	0.561092	-0.000971585	3.4649	0.696663
CR_176_1_mono_cd45	18.7655	11.2064	R	176	naive	classicalmonocyte	3.43392	1.04634	-0.000153257	-2.59e-05	2.27281	0.00232469	0.00109305	0.487286	0.000699225	3.28333	0.00653339	2.83091	3.92743	0.187303	-0.000739992	0.310392	3.6458	3.45144	0.00127308	-0.00147227	-0.00259638	1.57783	-0.00161092	1.10726	0.0982419	3.56435	0.522499	-0.00221467	2.35518	0.00859989	0.695386	3.92579
CR_176_1_mono_cd45	-11.9349	23.4849	R	176	naive	Tcell	3.50527	-0.00246564	0.00512295	-0.000633785	-0.00161353	0.151816	-0.00172827	0.000670784	-0.000969398	0.209269	-0.00305007	5.34439	0.202611	0.00039157	0.000792005	0.00154854	0.00315892	-0.00105407	0.00173908	0.13043	0.00435099	1.80039	-0.003273	0.00107897	-0.00155943	0.002055	0.00109991	0.000738234	-0.00268141	-0.00081088	0.850061	-0.000453212
CR_176_1_mono_cd45	-7.75196	31.9879	R	176	naive	Tcell	3.46771	-0.000271875	-0.00168416	-0.0030244	0.00382179	0.000446679	7.68e-05	0.00353339	-0.000914628	2.55605	0.000433462	5.05021	0.486572	-0.00194657	0.000994094	-0.00402937	-0.00128621	-0.000217987	-0.00401306	-0.00423521	0.00205388	-5.75e-05	0.000732981	0.00030036	-0.00173675	-0.000229211	-0.0016712	0.00295539	0.00185818	-0.00272674	-0.00220469	-0.00119347
CR_176_1_mono_cd45	0.711535	-35.8789	R	176	naive	NK	4.22684	0.000448245	-0.00297545	2.39e-05	-0.0013836	-0.00309854	-0.00030825	0.00145459	0.000257012	0.686735	-0.000471176	1.11546	0.202023	-0.00109476	-0.00180798	0.1338	-0.00123079	1.00194	0.00301689	-0.00167889	-0.00270624	4.40805	0.412778	-0.00173761	0.00126096	0.958261	0.00174489	-0.00337091	0.656431	0.00261136	3.02874	1.88451
CR_176_1_mono_cd45	3.81566	22.1713	R	176	naive	Tcell	3.93903	0.000245956	0.423066	-0.00165076	0.00069571	0.000631309	0.000708521	0.305238	0.000755014	0.862726	0.00215979	4.39867	1.31051	0.000645287	0.028796	-0.000556436	0.0799149	0.0032528	0.20457	0.09864	0.000458524	0.527407	-0.00116255	-0.00462255	0.000732563	0.00330197	-0.000554843	0.00264636	0.00257465	0.0019372	0.000946215	-0.00502145
CR_176_1_mono_cd45	-36.9884	-15.4077	R	176	naive	others	3.35997	0.0587662	-0.00535347	-0.00263551	0.248049	0.000541118	0.00393247	-0.00177875	-0.000933042	5.85949	0.504168	2.35631	2.94998	-0.00134601	0.00028599	1.18943	0.000194492	1.00968	0.639345	4.07413	0.294523	1.32669	0.24339	-0.00091045	0.13043	-0.00280467	4.80392	0.000310496	0.205745	0.000476223	0.9644	1.96517
CR_176_1_mono_cd45	29.3414	12.1056	R	176	naive	classicalmonocyte	4.00718	1.83115	0.000327653	-0.00162416	2.29344	-0.000151514	0.891379	-0.000786422	0.000892073	2.13453	-0.00118377	0.726723	3.5378	1.49349	0.156955	0.123287	4.18887	4.35654	0.00126968	-0.00164955	-6.68e-05	3.06486	-0.00276227	1.99284	1.10296	3.61048	-0.00216605	0.00142277	4.32083	0.00100312	0.00417716	2.93849
CR_176_1_mono_cd45	25.3627	12.4362	R	176	naive	classicalmonocyte	4.05095	0.787457	0.266436	-0.00125426	3.63075	-0.000757949	0.104012	0.535968	0.00121673	2.48934	0.000657683	1.6836	3.63687	0.0918707	1.10344	0.00184125	3.6897	3.97456	0.00110715	-0.000780977	0.0825064	3.67572	0.180616	2.07552	1.25554	3.71869	0.296822	0.00399108	3.00011	0.303901	0.972232	3.28419
CR_176_1_mono_cd45	-5.95901	-10.9061	R	176	naive	Tcell	3.94558	0.720912	0.520919	0.00319962	-0.000907966	0.00111968	-0.00278098	0.0892813	-0.000738533	3.23644	-0.00060414	4.71035	3.86081	0.00118998	0.000452747	0.48157	-0.00449741	-0.00231861	0.0022515	0.352834	1.34489	1.21511	0.00165393	0.00230508	0.000420072	0.202219	-0.00207307	0.00298185	1.62274	0.122096	0.270297	-0.00226394
CR_176_1_mono_cd45	4.34615	22.5838	R	176	naive	Tcell	4.23979	-0.00351668	0.000126923	0.0016947	0.0623596	0.00095735	0.00043357	0.0449848	-0.0048818	0.838305	0.00161172	4.64566	1.78575	0.0037911	0.148454	0.00204854	-0.000111063	-0.00127403	-0.00165941	-0.000231113	0.139349	-0.00173337	-0.00137448	0.16998	-0.00140168	0.00174765	-0.00350808	-0.00333284	0.128248	0.280507	0.00240201	0.0020737
CR_176_1_mono_cd45	-5.39314	-6.32053	R	176	naive	Tcell	4.1085	0.823806	-0.00353635	0.00331075	-0.000631771	0.00114781	0.00245931	-0.00193889	-0.00231864	2.99675	0.00276207	4.12636	3.43651	-0.000944961	-0.00170515	0.00242187	0.00117359	0.104609	1.13017	1.09877	1.78321	0.000522	-0.000123969	0.70431	-0.00261582	0.566938	-0.00129489	0.000164741	0.191625	1.88854	1.11107	0.000743151
CR_176_1_mono_cd45	-6.26492	-12.2949	R	176	naive	Tcell	3.7598	0.000277158	-0.00245133	0.000164536	0.192411	-0.00252643	0.00023096	-0.00303711	-0.00078505	2.04233	-0.000263079	3.78875	2.57464	-0.00225437	0.0035277	0.000496545	0.288962	-0.000312929	0.592347	0.00357975	1.62137	2.40931	0.000728643	0.00166287	0.50523	0.00023453	-0.00279479	0.000221723	1.07148	0.630407	0.000808725	0.00240424
CR_176_1_mono_cd45	26.0157	2.55989	R	176	naive	mDC	3.60232	1.6864	0.000694842	0.00111334	3.12829	8.69e-05	-0.00169093	-0.00143855	-0.000365831	0.00248642	0.26856	-0.00158779	3.37985	0.652994	1.05767	-0.000242544	0.912285	3.67605	-0.000301011	-0.00048597	0.000782798	3.51573	1.08028	2.00259	0.115543	3.87346	0.00425313	0.00285247	3.93662	-0.00198387	1.77737	0.865445
CR_176_1_mono_cd45	-6.40324	-26.7144	R	176	naive	NK	3.85987	0.330548	0.0011796	-0.00220945	0.000423633	0.00244639	0.000977685	0.514058	-0.00277452	0.98107	0.000117472	1.48352	2.89561	0.00149626	-0.00144215	0.000902843	0.00185802	3.47421	0.674807	1.30477	1.13064	3.33201	0.82307	0.000301549	-0.000646806	-0.000611402	0.852949	-0.000423157	-0.0018976	0.00162882	1.49306	2.06639
CR_176_1_mono_cd45	-15.4816	-7.03242	R	176	naive	Tcell	4.00011	1.46112	-0.00214001	-0.000409322	-0.00298541	0.00277277	0.110575	0.00108737	-0.00319299	2.76449	0.00257408	5.30941	3.33639	-0.000451602	-7.4e-05	0.00222381	-0.00215596	0.592855	0.00150195	-0.00277513	1.39669	0.00163118	-7.66e-05	-0.00260072	0.0916715	-0.00254285	-0.000292835	-0.000576993	-0.000419313	0.0291959	2.64282	0.0109998
CR_176_1_mono_cd45	9.21255	-9.01824	R	176	naive	Tcell	4.02458	-0.00095747	0.000912036	0.000133028	1.13227	-0.000799388	0.446968	-0.000270557	0.168403	2.66896	0.00142814	3.73245	3.00085	0.166825	0.00146302	0.235225	0.5337	1.00556	-0.00342421	0.441697	0.234641	1.84437	0.000580135	0.397082	1.02592	0.637362	-0.000826454	0.00344851	0.557301	0.00999982	0.00255207	0.000584881
CR_176_1_mono_cd45	4.5993	5.15729	R	176	naive	Tcell	3.53046	1.14921	0.000357446	0.000188968	-0.00146546	0.00164554	0.000471579	1.13752	0.00171593	2.00582	-0.000614275	4.04119	2.62887	-0.0010416	-0.00614921	0.156757	0.00579998	0.444607	0.00182276	-0.00115148	0.000724436	-0.00137462	-0.00172947	0.1062	-0.00129685	0.00124103	0.182977	-0.00134034	0.000933018	0.000557444	1.00233	-0.00388943
CR_176_1_mono_cd45	-9.15399	-26.4207	R	176	naive	NK	3.95942	0.00169621	-5.62e-05	-0.00159626	0.254058	0.00183262	0.82086	-0.000721196	-0.000889012	2.59518	0.000708291	0.788964	2.67635	0.000776387	-0.00120676	0.190054	0.00253444	1.30214	1.12923	0.460004	0.657902	4.45583	0.398379	0.165642	0.429109	0.00150831	0.114152	-0.000740653	0.291264	0.000481554	2.29475	1.63558
CR_176_1_mono_cd45	0.504876	15.5134	R	176	naive	Tcell	3.50335	0.513177	0.000739634	0.00120498	0.144101	-0.000870454	0.288386	0.0509779	-0.00188952	0.761607	-0.000309261	4.65173	2.39888	-0.000684394	-0.00102372	0.00561744	-0.00292882	0.101824	-0.00286892	0.0649543	0.00353228	1.65839	-0.00140034	-0.00153772	0.000193716	-0.00406252	0.468115	4.51e-05	0.00513939	0.0015505	0.0519766	0.00184454
CR_176_1_mono_cd45	-9.16794	-32.8201	R	176	naive	NK	5.46528	0.288578	-0.000399772	0.00190999	0.000301943	0.0016307	-0.000709372	-0.00388966	-0.00281119	1.06767	-0.00092605	0.852227	2.99798	0.00105493	0.000559028	-0.00116978	-0.000807549	0.931244	3.12591	-0.000462804	1.62449	5.25924	1.1256	-0.00059863	0.312489	0.00197376	0.0011447	0.000482789	-0.00119034	-0.00147853	0.478348	1.69822
CR_176_1_mono_cd45	4.39938	8.47513	R	176	naive	Tcell	3.52459	0.687056	-0.00117007	0.0449848	0.00455091	-0.00164896	0.00152097	0.00410374	-0.00136289	1.88812	0.0113998	4.29062	1.22813	0.562813	0.00133007	-0.00129659	0.183764	0.00164065	0.000551184	-0.00343799	-0.00317764	0.000888031	-0.000751198	0.00351433	-0.000938988	0.000768879	-0.00436236	0.140141	-0.00285249	-0.000556497	0.0571689	0.984878
CR_176_1_mono_cd45	11.1676	0.132693	R	176	naive	Tcell	4.67725	-0.000972729	0.215723	0.504168	-0.00165299	0.478527	-0.00399171	0.000490791	0.00199599	2.93309	-0.000650412	4.88289	2.90766	0.00106949	-0.00369145	0.00352313	0.00074013	0.0956541	0.0027074	-0.000449809	-0.000420637	0.000729664	-0.00256661	-0.000703972	0.000388161	-0.00292091	0.00191318	-0.00196381	-0.00035086	0.00138455	0.00101356	0.00105222
CR_176_1_mono_cd45	12.7571	-5.81482	R	176	naive	Tcell	3.96741	-0.00104753	0.0165992	-0.00110709	0.633226	-0.00181448	-0.00126168	0.00182105	0.0016	2.82263	0.00074813	4.57739	3.5305	0.200063	-0.00412906	0.000430395	0.088086	0.000690098	-0.000498674	1.56764	0.862152	0.149641	0.00116313	-0.000797089	0.680137	0.41756	0.00208925	-0.000444249	0.590144	-0.00341679	-0.0016423	1.10404
CR_176_1_mono_cd45	-9.20262	-24.0644	R	176	naive	NK	3.81701	-0.00341995	-0.000230382	-0.000106029	0.132016	0.00184511	0.258124	-0.000930786	-0.0014283	2.22369	0.00113945	2.17431	3.42392	0.00135787	-0.000813028	0.00275935	0.0819084	1.78901	0.680459	0.897684	0.128447	4.09759	-0.00275613	0.000144806	-0.00122741	-0.00356275	-0.00235796	-1.97e-05	-0.000629283	-0.000812207	0.633888	0.947654
CR_176_1_mono_cd45	-39.0077	-10.9221	R	176	naive	others	3.54914	0.00333375	-0.000245665	0.00105937	0.0145995	-0.000886798	0.00479999	1.05395	0.380548	6.79569	0.322957	2.8915	1.38309	-0.00330074	-0.00288723	-0.000123508	-0.000205302	0.000440126	0.000805005	4.61203	-0.00144304	0.000808112	0.277813	0.15656	-0.000214701	0.00169038	4.20904	0.00182814	-0.0014725	-0.000500159	0.151618	4.03836
CR_176_1_mono_cd45	-9.76547	26.4582	R	176	naive	Tcell	3.35815	0.0419877	0.106598	0.181403	0.00235468	0.00132884	0.00359448	0.00265293	0.000629389	1.81102	-0.000319265	4.30011	-0.000598742	0.00207339	0.00244245	-0.00183623	0.000941638	-0.00343492	0.00045987	-0.00160155	0.00017341	1.17564	0.00207229	0.110177	-6.36e-05	-0.00322522	-0.000618266	-9.44e-05	0.349068	0.00398324	-0.00212029	0.00156869
CR_176_1_mono_cd45	8.77726	7.4504	R	176	naive	Tcell	4.16446	-0.00227408	0.000550311	0.0731348	0.00208567	-0.00213521	0.000449243	0.00221646	-0.000274753	2.11222	-0.00220598	5.14516	1.98811	0.000741984	0.0737332	-0.000614694	-0.000474044	0.000263439	0.317061	0.0637568	0.00400782	0.00327397	-0.00167024	0.567281	0.000659135	-0.000989706	0.000561523	0.00431561	0.000943924	0.00173989	0.00142037	-0.00283172
CR_176_1_mono_cd45	15.4875	17.6524	R	176	naive	classicalmonocyte	3.76487	1.53231	0.0763259	0.00122546	2.659	-0.00118538	-0.00294482	-0.00228352	0.107592	2.05359	0.00163905	2.04584	3.93061	0.265085	-0.00355057	0.00182396	3.70605	3.34566	0.0021113	-0.00175535	-0.0023721	3.54103	0.377938	1.02681	0.000571242	3.00192	0.0882853	-0.000881622	0.282622	-0.00196443	-0.00174227	3.7253
CR_176_1_mono_cd45	-3.8661	-24.5284	R	176	naive	NK	3.78989	0.8044	-0.00382422	-0.000790589	0.901592	-0.00217796	0.00179442	0.00198212	0.00153491	1.91817	0.00193395	-0.00133421	3.14702	0.0025677	0.00197816	0.00058982	0.00122602	2.37142	1.00311	-0.00118474	1.12101	4.70999	1.01161	-0.00357429	0.00222203	1.07087	0.00586531	0.00189338	3.02764	-0.00124756	2.66481	0.227239
CR_176_1_mono_cd45	2.79453	-37.476	R	176	naive	NK	4.33151	-0.00230084	0.000503119	0.00362562	-0.000543432	-0.000622845	0.00264961	0.00160972	0.00363007	1.73025	-0.00264517	0.000591207	0.325995	0.00291833	-0.00274488	-0.000904249	-0.00270699	4.28078	0.002339	0.38297	2.31405	4.35532	1.09324	-0.000100977	0.0016551	0.360913	-0.00130156	-0.000947468	0.0015067	0.00124751	2.88711	3.14267
CR_176_1_mono_cd45	5.9847	-0.968443	R	176	naive	Tcell	4.20533	0.981596	1.44e-05	0.000245563	-0.00444405	0.0038151	0.213377	-0.000475722	0.000844915	2.43842	0.00108267	5.16547	2.66153	-0.000690078	-0.00293486	0.11594	-0.000828141	-0.00242879	0.00264693	0.00190154	-0.00120509	0.00138292	-0.00089967	0.00165581	0.000732452	0.268367	0.000165471	0.001669	0.00108057	-0.00491782	0.425449	-0.000989308
CR_176_1_mono_cd45	22.1225	-23.5305	R	176	naive	Bcell	4.3466	1.20745	1.88135	0.00235114	0.000570881	0.000100084	-0.00119438	0.00210421	0.00267318	3.1464	0.00919987	0.157745	2.58737	0.000916706	0.00191945	-0.00173502	0.0595648	0.00134428	-0.000831238	0.709863	-0.000213587	2.40079	0.321246	0.095455	0.000482693	0.00123461	0.11594	0.00460601	3.35443	-0.00512455	0.00173267	0.00388236
CR_176_1_mono_cd45	-5.07816	8.96998	R	176	naive	Tcell	4.42892	0.440787	-0.000113572	0.294907	0.441697	-0.000490064	1.31783	0.000150085	0.000943709	2.82161	0.000412339	5.09508	3.41775	0.00294152	-0.0020274	0.121699	-0.00078173	0.000413961	2.41102	1.07845	-0.00446318	0.00150003	0.00266378	0.195748	0.00256147	-0.00373578	0.702242	0.0339934	-0.000550494	-5.72e-05	2.08761	0.00203124
CR_176_1_mono_cd45	-7.10343	-21.3572	R	176	naive	NK	4.36968	-6.33e-05	5.1e-05	-0.00174703	0.278005	-0.00128826	1.18418	0.00463616	-1.09e-05	2.3006	-0.00181978	1.77236	3.24327	-0.000158646	-6.16e-05	0.00999982	-0.000854927	1.59644	-0.001062	1.3078	2.4001	2.86706	0.348691	-0.00234804	-0.00266592	0.868731	1.01225	-0.000997397	0.882646	0.000268849	1.97306	-0.00186411
CR_176_1_mono_cd45	6.31674	2.85965	R	176	naive	Tcell	4.27309	0.365975	-0.000548777	-0.00172379	0.000315588	0.0013246	0.901314	-0.00453038	0.00200025	1.53659	0.00016837	4.79641	3.31388	0.000180952	0.1532	0.00307882	0.00218498	0.00291154	-0.00193286	0.0203986	0.000306252	-0.000974507	0.401709	-0.00361436	0.748519	0.48157	0.000372964	-4.16e-05	0.00189076	0.114748	0.00108557	-0.00309745
CR_176_1_mono_cd45	3.63098	26.4148	R	176	naive	Tcell	3.90004	0.101227	-0.000550807	0.205158	0.829828	0.000349053	0.0591655	-0.00247148	-0.00211905	0.410752	-0.00164456	5.01669	2.3996	0.153991	-0.00152232	0.27993	-2.5e-05	0.609043	-0.00300115	0.000314999	-4.44e-05	0.00229534	0.000146002	0.000265154	0.000874151	0.00273468	0.00215613	0.18691	0.000923341	-0.00497424	1.31933	0.633888
CR_176_1_mono_cd45	7.36502	-9.92909	R	176	naive	Tcell	4.41285	0.765436	0.244943	0.00212115	0.000156261	0.00176186	0.0683468	-0.000899541	0.553156	2.41259	-0.00400567	5.39475	3.76808	0.000356225	0.00298546	0.00154596	0.00205593	0.028796	0.0273966	0.377938	0.663121	1.87568	0.000682649	-0.00114079	0.00343796	0.132611	-0.00141655	0.0004361	0.128843	-0.000232497	1.05146	0.0866914
CR_176_1_mono_cd45	-7.58782	5.20478	R	176	naive	Tcell	4.44236	1.10535	0.00699994	0.00128401	0.176482	-0.000609738	0.105802	-0.002117	-0.00309439	2.73254	-0.00154926	4.78161	3.18277	0.000629399	0.148256	-0.00298222	0.00282858	0.788814	3.31727	0.539974	0.00163706	0.831	-0.000209187	0.00155378	0.0663513	1.57e-05	-0.00320859	-0.00157475	0.492453	0.630573	0.052376	1.10893
CR_176_1_mono_cd45	-36.1545	-14.9817	R	176	naive	others	3.4104	0.770933	-0.000233508	0.00235674	0.777624	-0.0023083	0.140339	0.0241976	0.44497	5.83881	-0.00273831	2.41882	4.02876	1.00181	0.00197067	0.23892	0.170375	0.001999	0.00147864	4.14452	0.0016461	1.30638	-0.000793693	-0.00304425	0.00317704	0.428012	4.9703	0.153991	0.48996	-0.00357744	0.00194332	3.23545
CR_176_1_mono_cd45	-36.9337	-14.9868	R	176	naive	others	3.73767	-0.00210899	0.310773	-0.00302199	0.106598	0.0139996	0.00108682	0.485679	0.000489907	6.24516	-0.00131043	2.48369	3.49009	-0.00078034	-0.00166838	0.00278736	0.42728	-0.00322522	0.000102487	4.86686	0.501511	-0.00191804	0.463613	0.183764	0.907018	0.808867	4.51187	0.0503787	-3.61e-05	-0.000134207	-0.000213453	2.88986
CR_176_1_mono_cd45	10.154	-1.50114	R	176	naive	Tcell	3.47658	0.19025	-0.00161517	9.18e-05	0.206724	0.00103006	-0.000667034	0.00128712	0.00156653	2.68573	-0.00120302	4.66264	3.07121	0.00152532	0.0018927	-0.0031947	-0.000241127	0.727193	0.654959	0.0327941	0.00120348	-8.15e-05	0.401709	-0.00174453	-0.0040925	0.36035	-0.00295335	0.00195425	0.142319	0.000262033	0.0013088	0.000931947
CR_176_1_mono_cd45	0.291505	-4.76677	R	176	naive	Tcell	3.96326	-0.00245291	-0.00364656	-0.00163526	-0.00378558	0.0040415	0.000685404	-0.000242524	0.00175737	2.35372	0.00131698	4.60842	3.05689	0.000232583	-0.000186952	0.00254343	0.00153685	0.586919	-0.000295605	-0.00064768	8.79e-05	0.890255	0.0635572	0.000277128	0.00104567	0.0257971	0.269139	-0.00203298	2.62193	0.00136446	1.47937	0.455124
CR_176_1_mono_cd45	18.5163	-19.4616	R	176	naive	Bcell	3.65097	0.0487806	1.36348	0.000678747	0.000527182	-0.00230536	-0.000601062	0.000656746	-0.00567511	2.40248	-0.00238748	0.546923	3.0698	0.0844994	-0.00134846	-0.00140105	0.555575	0.00112963	-0.00183123	0.239115	0.00428348	0.0529752	0.000118371	-0.0024144	0.338688	0.664098	0.0315947	0.0293958	3.95994	0.000468841	0.274346	1.01187
CR_176_1_mono_cd45	-25.526	14.4837	R	176	naive	Tcell	4.62258	-2.17e-05	0.3402	-0.000322486	-0.000858181	0.000631855	0.00200862	0.00459998	-0.00225331	-0.0015498	-0.00180418	4.5229	0.5398	-0.00295437	-0.00129087	-0.000809815	-0.00241998	0.000125133	0.00071891	8.09e-05	-0.00181374	3.73095	-0.000805359	0.00392218	0.0127997	-0.00306899	-0.00251589	-0.00326805	0.000127545	2.91066	-0.000332149	0.171951
CR_176_1_mono_cd45	-36.6437	-14.4199	R	176	naive	others	3.81225	1.08684	0.00106581	-0.00078955	1.67328	0.00194588	0.128843	-1.07e-05	-0.00213155	6.41353	0.000793193	1.84893	2.90493	-0.000188927	0.000196418	0.0023979	0.153002	0.00396196	0.000522143	4.41357	0.0001915	-0.000620686	0.138556	0.00240527	-0.00464665	0.562985	5.19422	0.822776	-0.000259082	-0.00247935	-0.00132498	3.11504
CR_176_1_mono_cd45	5.77951	1.91463	R	176	naive	Tcell	4.00208	0.861435	0.00017406	-0.00215591	0.00270141	-0.00220557	2.36938	0.0015333	-8.35e-05	1.7477	0.00378426	3.98199	3.00263	0.00413692	0.00430272	0.290305	0.0277964	0.831147	0.354715	0.636536	-0.00092645	0.00479999	-0.00290413	0.0587662	0.0717384	0.00313152	0.0633576	0.00106398	-0.00145079	0.0023753	0.961334	0.00175588
CR_176_1_mono_cd45	-17.1266	-1.71025	R	176	naive	Tcell	5.19937	0.796027	-0.00227724	0.00473657	0.0101998	-0.00410808	0.00257155	0.00303318	0.188482	1.80136	0.0017488	5.57167	2.67597	-0.00209304	-0.00273357	0.00051561	0.1686	0.0012545	-0.00154508	0.00104156	1.71752	0.000777028	-0.00261921	0.00416898	0.588447	1.49665	0.00144291	-0.000287945	0.359412	2.29264	3.24528	-0.000147749
CR_176_1_mono_cd45	11.7625	-3.15395	R	176	naive	Tcell	4.12006	-0.00029552	-0.00260643	-0.00194399	-0.00156508	0.00249757	-0.000890754	-7.85e-05	0.00352008	2.76933	-0.00197779	4.3049	3.14558	0.854391	-0.000655303	1.1609	0.00340282	-9.17e-05	0.736879	0.647909	0.0555714	0.453857	-0.000900461	-0.00412944	0.688501	-0.0040042	-0.00383278	0.00316716	0.49441	0.00117673	0.00106805	0.000514584
CR_176_1_mono_cd45	-9.15735	-30.4481	R	176	naive	NK	3.76462	-0.00102317	0.00143575	-0.00130251	0.777776	-0.00391273	-0.00130531	0.00277167	-0.000641444	3.04707	0.000912987	0.704786	3.82084	0.000833707	-6.95e-05	-0.0003238	-0.000940868	-0.00217369	2.11227	1.11297	2.57173	4.68348	-0.00277199	0.00199287	-0.000380218	-0.0015188	-0.00118137	-0.000771795	-0.00103025	0.00159738	2.27529	0.530381
CR_176_1_mono_cd45	-6.59025	-26.7145	R	176	naive	NK	3.63348	0.749292	-0.000599498	-0.00464091	0.272996	-0.00113255	0.00210916	0.000212863	0.00290517	1.22294	0.000865413	1.90776	2.33582	0.000649924	-0.00173676	-0.00181628	0.381107	2.59087	0.9091	1.08732	1.01802	3.67112	0.00173705	-0.00360223	0.392077	-0.00121465	0.604673	-9.69e-05	0.000842794	0.227239	1.96676	1.05071
CR_176_1_mono_cd45	-30.4727	-5.65433	R	176	naive	Tcell	3.94881	0.00148516	0.000234907	0.000251318	0.00128756	-0.00366811	-0.00293192	3.69e-05	0.133206	-0.00112205	0.000374787	4.64915	-0.00100071	-0.00285891	-0.00012659	-0.001246	0.000714126	0.34492	-0.000615104	0.00113644	0.00315134	5.42057	1.01828	0.00109697	0.422883	0.00274576	0.00159907	-0.00048947	3.82666	-0.000435312	2.19954	0.182584
CR_176_1_mono_cd45	10.2274	7.92946	R	176	naive	Tcell	4.53138	0.177467	0.00119488	-0.00192102	-0.000233037	0.0028384	-0.00356579	-0.000142102	-0.0004681	2.24763	0.00254462	5.47756	1.96737	-0.00175702	-0.000873229	0.000905294	-0.00195254	0.00203079	0.00221557	0.00170434	-0.00292518	0.816133	0.000968183	-4.68e-06	-0.000751279	-0.00190072	-0.0013322	-0.00115221	-0.00429657	0.00142272	0.00399875	0.00122497
CR_176_1_mono_cd45	9.02169	8.36135	R	176	naive	Tcell	3.37692	-0.000520691	0.00261181	0.00291383	-0.000782338	0.00078815	-0.000177687	0.00699994	-0.000215375	2.99151	-0.00440365	5.09006	1.73887	0.00212309	-2.92e-05	-0.000376153	-0.00102706	0.732512	0.00331604	0.000323025	-0.00278755	0.401339	0.00168676	0.00101074	0.000400539	-0.000938969	-0.00131335	0.00157294	0.452227	-0.000947023	0.261799	-0.00236634
CR_176_1_mono_cd45	-9.16693	-9.47889	R	176	naive	Tcell	4.5785	0.482464	0.0821077	0.00163833	-0.000263673	-0.00127431	-0.000259312	-0.00353148	0.0297956	2.42727	-0.00401404	4.96167	3.64357	0.00192453	-0.0047013	-0.00076861	0.285698	0.00173238	0.00040338	0.699057	2.09704	2.2306	0.00307894	0.00389648	0.0169992	0.000607176	0.00183708	-0.00125726	0.565048	-0.00228456	0.00248026	-0.000555099
CR_176_2_mono_cd45	-12.1867	8.22453	R	176	expose	Tcell	4.84854	0.117529	0.170375	0.00185959	0.00195521	0.00127982	0.573279	-9.65e-05	-0.0021775	1.53231	0.00132545	5.52971	2.69678	0.161102	-0.00111784	-0.00113051	0.0255972	-0.00166467	4.36721	-0.00167265	0.303136	-0.002567	-6.51e-05	-0.000890498	0.000200779	0.00116699	0.003335	0.0018388	0.00177167	0.00205095	0.000247422	1.43312
CR_176_2_mono_cd45	-23.2726	27.4982	R	176	expose	Tcell	4.07591	-0.00154905	0.00255012	-0.000792074	0.000435887	-0.000820903	-0.00225691	0.474045	-0.000157105	0.00185325	-0.000570733	4.81583	-0.00280431	-0.00185402	-0.000290496	0.000289859	0.222168	-0.00146342	-0.00260359	-0.00316604	-0.000861032	-0.00287212	-0.00166599	0.13162	-8.41e-05	0.00209172	-0.00147903	0.0030512	-0.00251762	0.490673	1.84542	0.000931382
CR_176_2_mono_cd45	-11.8415	-0.563448	R	176	expose	Tcell	4.30072	0.00150678	0.000300932	0.00292357	-0.00157128	0.177664	0.000108415	0.00301542	-0.00207151	1.13996	0.00143283	5.48905	2.23077	0.00475681	-0.00115702	0.00193691	-0.00224856	-0.00243069	-0.00130127	0.679169	2.32158	0.0425871	-0.000499298	0.00301987	0.00109996	0.000897893	-0.00106558	0.000535216	0.000831643	0.8703	0.219239	1.54e-05
CR_176_2_mono_cd45	-0.598316	-29.6738	R	176	expose	NK	3.84674	-4.65e-05	-0.00224014	0.00159936	0.320676	-0.00232544	-9.77e-05	0.0495797	0.00196343	0.00125521	-0.00188292	-0.000929284	1.87771	0.00250721	-0.000529465	0.000814991	0.0015537	2.64934	-0.00146446	0.413882	1.13705	2.85989	0.526707	-0.000586581	-0.00223109	-0.000642658	-0.000932269	0.000809228	-0.00062299	-0.00145337	2.69261	0.856983
CR_176_2_mono_cd45	-14.5357	12.5037	R	176	expose	Tcell	5.24444	0.554366	-0.00160284	0.00155322	0.00536776	0.00118179	-0.000292917	0.00150758	0.000939304	0.847891	-0.000861697	6.02935	1.2889	0.000524593	-0.00104603	-0.0014592	0.00223088	-0.000540017	2.23877	-0.0019212	0.00111855	-0.00377684	0.0021129	-0.00373535	-0.00328994	-0.00210651	0.00164472	0.00191682	-0.000836143	0.44842	0.00194658	-0.00275693
CR_176_2_mono_cd45	-21.07	28.3766	R	176	expose	Tcell	4.41147	-0.000224874	0.000685897	0.00115432	-0.00299243	0.0019775	0.611895	-0.000937123	0.00241876	0.00283499	0.000949966	4.87833	0.000904784	-0.000228457	0.000948615	0.000152418	0.000536198	-0.00258991	-0.00195756	0.000278908	0.00269042	0.0527755	0.000836537	0.00125561	-0.000275678	0.0489804	0.00102077	-0.00178599	-0.00109905	0.00579998	0.801565	-0.000287991
CR_176_2_mono_cd45	10.5375	7.0976	R	176	expose	Tcell	4.45378	0.537363	0.00210497	0.0013744	0.102222	-0.000781404	0.00172569	-0.00118985	-0.00125021	1.53889	-0.00160122	5.36582	2.21277	-0.00124842	0.00103104	-0.00230434	0.00171377	-0.00063226	-0.00115096	-0.00271051	-0.00170936	0.00156946	0.126264	-0.000715543	-0.000919954	0.000829081	-5.37e-05	-0.00158716	0.153002	-0.00186104	0.231721	-0.00127469
CR_176_2_mono_cd45	-20.4226	16.8094	R	176	expose	Tcell	4.26792	0.393005	-0.00164905	-0.000754468	0.000621322	-0.00165333	0.00127597	0.00256096	0.140141	-0.00293429	-0.000765247	4.8464	0.00499253	0.00105068	-0.00198911	0.00333677	-4.92e-05	7.33e-05	1.09601	0.00311937	-7.85e-05	-0.00106507	-0.000463507	-0.000418718	0.0381907	0.354338	-0.000444018	-0.000690954	0.101824	0.000337316	0.955181	0.00159781
CR_176_2_mono_cd45	-17.4859	29.682	R	176	expose	Tcell	3.70875	0.00255299	0.0016209	0.00370096	-0.00148076	0.000811322	-0.00031161	-0.000266488	0.000397811	-0.00352706	-0.00132235	5.43531	-0.000538667	0.000205321	0.00158835	0.00524361	-0.00297734	0.000306104	-0.00360434	4.86e-05	0.00138965	-0.00127891	-0.00274586	-0.00118604	-0.00172163	0.396156	-0.00397433	0.000142433	0.00201533	-0.000277744	-0.00348448	9.83e-06
CR_176_2_mono_cd45	-26.9465	20.302	R	176	expose	Tcell	4.04088	0.0489804	-0.0035661	0.00235529	0.00214158	0.00181975	-0.000576281	-0.00106981	0.00240459	0.423799	0.0663513	5.30643	0.460185	0.00215745	-0.00111081	-0.00061447	0.00129009	5.98e-05	0.00147514	0.0043848	-0.00238476	0.00198733	-0.00108042	-0.00173836	0.00172939	0.652175	0.00330571	0.0018615	2.21052	-0.00364471	0.337553	0.00182339
CR_176_2_mono_cd45	14.7719	-26.7792	R	176	expose	Bcell	4.24081	-0.000124704	1.60319	0.00155532	7.7e-05	0.0731348	-0.000560561	-0.000640699	-0.00036075	0.651027	-0.000116229	1.61343	0.143309	0.00089463	-0.00328993	-0.0010947	-0.0042085	0.695226	-0.000473448	-0.00178951	0.00118527	0.487107	-0.00073355	-0.000138408	0.00154548	-0.00193554	0.00106879	-0.00107187	3.86578	0.0026665	0.142913	0.000425313
CR_176_2_mono_cd45	16.2096	26.4823	R	176	expose	classicalmonocyte	4.29464	1.43457	0.03919	0.00118993	3.48312	-0.000946253	-0.0048587	0.00243924	0.000323652	0.00104344	0.111568	0.993503	2.84209	-0.000352451	0.898522	0.525305	3.63433	3.19205	0.00155427	-0.00280945	0.122493	2.75021	0.000346202	0.0171991	0.000367934	3.24858	-0.00119574	-0.0025366	-0.0011872	-0.00153545	0.640335	3.82084
CR_176_2_mono_cd45	-0.309802	15.4462	R	176	expose	Tcell	3.70572	-0.0014324	0.000139593	-0.00421599	0.494054	-0.00211997	0.337553	0.000669116	-0.00211627	0.227239	0.0127997	4.48734	2.36689	0.203199	0.00166855	0.0133996	0.000991808	-0.00133892	0.00305416	-0.00136578	0.0011039	2.44212	-0.00197665	-0.00286077	0.000965795	0.000559065	0.000549175	0.000181711	0.0025521	0.000900108	-0.000260899	0.812431
CR_176_2_mono_cd45	8.4006	-21.4371	R	176	expose	Bcell	3.68361	-0.000268114	-0.00219496	0.00205062	0.308866	-2.76e-05	0.00171542	0.363539	3.26978	4.6552	0.001255	0.00214382	3.13493	0.257737	1.48533	-0.00168249	-0.00106722	0.0713395	0.00407865	1.64946	-0.00222751	3.94898	0.280122	0.886315	0.00143956	0.904378	3.57436	0.148454	4.76959	0.00603661	2.63269	2.58507
CR_176_2_mono_cd45	2.76686	26.0801	R	176	expose	Tcell	4.86131	0.578234	-0.00133315	0.213573	0.103217	-0.000537543	-8.78e-05	-0.00194557	0.000426813	0.00140685	0.193785	5.89575	2.66959	-0.0024697	-0.00288595	-0.000365509	0.0984409	0.00069696	-0.00114288	-0.000683175	0.00170534	0.00292292	-0.00139392	0.00221957	0.27184	0.307721	0.00110778	0.00245948	0.00110009	0.00285838	0.957592	-0.000665547
CR_176_2_mono_cd45	-32.4764	8.06679	R	176	expose	Tcell	4.60764	0.717921	-0.0011365	0.00130508	0.353398	-0.00274126	0.798574	-0.00105161	0.000882917	0.232694	0.292607	5.58413	0.00110827	-0.00123897	0.00173776	-0.000626113	0.00283228	0.604841	-6.59e-05	-0.000375023	2.56496	-0.00038185	0.00160377	0.00374779	-0.0014096	-0.00301136	0.00103917	0.000140366	-0.00216011	0.00326008	1.46683	0.00343966
CR_176_2_mono_cd45	0.470531	-33.8681	R	176	expose	NK	3.5274	0.00201148	0.000987623	-0.000648234	-0.00422909	0.0439858	0.00233843	0.00228503	0.00208875	-0.000611455	0.0022731	-0.00102303	1.03957	0.00280069	-0.0012295	0.371776	0.00135455	1.3908	0.00152367	0.285313	0.866017	2.56361	-0.00115381	-0.00214378	0.0023587	0.45621	0.000672016	0.000813388	2.37e-05	0.00083419	2.32681	1.46244
CR_176_2_mono_cd45	15.4997	18.4282	R	176	expose	classicalmonocyte	3.93341	1.90526	0.699854	-0.0011549	3.94333	0.000993877	0.000148625	-0.00104699	-0.00317206	1.6219	0.0743315	-0.000121606	3.82544	0.50346	-0.00143383	-0.00196935	2.97132	2.84591	0.0591655	-0.00176342	-0.00135922	3.75559	-0.000226104	1.79414	0.00170034	3.01247	0.24203	-0.00231418	0.814357	0.001282	0.392263	4.62713
CR_176_2_mono_cd45	-19.5205	30.2543	R	176	expose	Tcell	4.77075	0.00254328	-0.00251194	0.00165482	-0.00476345	-0.00141217	-0.00103209	0.00185376	0.00144506	0.00121902	0.00112509	5.5963	-0.000257258	0.000201971	0.00208779	0.000433174	-0.00316745	-0.000901379	0.00205643	-0.00128474	-0.0028696	0.00396178	0.00337082	-0.000864624	-0.00236137	0.000568824	0.000602408	-0.00319397	6.97e-05	1.02e-05	0.116933	-0.0029499
CR_176_2_mono_cd45	-21.6675	29.3057	R	176	expose	Tcell	4.21018	0.000972389	0.0042216	0.00166488	0.000952329	-0.00308112	0.00044068	-0.00185137	-0.00162564	0.00233219	0.00245957	5.74243	0.00199109	-0.000922364	-0.00176322	0.00150353	0.0920699	-0.00473817	-0.00100855	0.000739055	-0.000311876	0.00149376	0.000932744	0.165642	0.323906	-0.00206701	0.00193406	0.064156	0.369719	-0.000193442	1.01418	0.221582
CR_176_2_mono_cd45	-9.78974	31.7491	R	176	expose	Tcell	4.27882	0.002134	0.00194923	0.000255339	0.187893	-7.36e-06	0.16051	0.00196411	-0.000741507	1.71264	0.00117826	5.18479	-0.000413093	-0.00169534	-0.00130498	-0.00228346	0.00132387	0.00256065	0.270297	0.0259971	0.00163759	0.240476	-0.00108488	0.00253603	0.00010811	0.153793	0.000932949	0.000711311	0.00373166	-0.00394411	-0.000922323	-0.000141554
CR_176_2_mono_cd45	18.183	29.647	R	176	expose	classicalmonocyte	4.15177	0.506822	-0.00138506	-0.00209659	3.47017	0.000564239	0.00100408	0.389478	-0.000596853	-0.00170455	0.357534	-0.00333731	3.55506	-0.000716891	0.00639994	0.242224	3.19249	2.946	-0.00193707	-0.0023031	0.318393	3.49877	0.00261924	1.91223	-0.00336737	1.9223	0.00419999	-0.000728403	0.872436	0.000315173	2.77362	3.00317
CR_176_2_mono_cd45	6.96358	-9.36487	R	176	expose	Tcell	4.40654	0.155967	-0.0014303	0.00315852	1.10069	-0.00231644	0.00264932	0.000134857	0.00462479	2.4874	0.000356923	5.64073	3.05658	0.0007927	-0.00189889	-0.00272853	0.00299442	0.00116595	-0.00126251	0.000865933	-0.00497206	2.0156	-0.000381049	0.000936688	0.39152	1.09625	0.00153694	-0.000926802	0.118522	-0.00261768	0.718866	0.000645752
CR_176_2_mono_cd45	17.84	5.09787	R	176	expose	Tcell	4.90165	1.6232	0.453495	0.000479665	0.00145994	0.00297343	1.1692	1.14863	-0.00312943	2.82755	0.0022176	5.41635	1.86442	0.00283313	0.000512094	0.000601274	0.00173921	-0.000433003	-0.00255892	0.00200962	0.0900781	0.123883	-0.00136631	0.0593651	1.39333	0.559714	0.11137	0.000726949	0.00471495	-0.00109634	1.7656	0.356782
CR_176_2_mono_cd45	16.9573	-27.1712	R	176	expose	Bcell	5.20225	2.53896	2.08065	0.00367075	0.168994	0.00214951	-0.000732385	0.701606	-0.00011491	0.0413882	0.000274166	-0.00256637	-0.00135785	0.900616	0.00528616	-0.00157784	-0.00270826	-0.000128803	0.000632957	0.00318144	0.14509	0.716028	-0.00146792	-0.00176526	0.0980429	0.000246272	-0.0030919	-0.00327251	5.87934	0.00129995	3.41061	0.000877818
CR_176_2_mono_cd45	-4.10865	10.6442	R	176	expose	Tcell	4.42072	0.00240631	-0.00291929	-0.00572233	0.0135996	-0.000585674	0.00153558	0.00158898	0.000178721	1.94311	-0.000869765	5.81877	1.93262	0.000962367	-0.00142686	0.0023576	0.00123223	0.00302568	1.5634	0.00114733	0.000364224	-0.00106759	0.043786	0.00400611	0.379057	0.00408053	0.0022368	-0.00382814	-0.00191782	0.00187118	1.16124	-0.00269437
CR_176_2_mono_cd45	15.3819	18.1187	R	176	expose	classicalmonocyte	4.45955	1.50192	0.000755662	-0.000635788	4.06467	-0.00116387	0.00106379	0.194766	-0.00106142	2.37879	0.000713418	1.5678	4.04475	-0.000725527	0.000116248	0.000570672	3.45825	2.78182	-0.00100197	0.001458	-2.24e-05	3.31152	-0.00118004	2.03562	-0.00197418	2.96084	-0.000592592	0.00232306	0.0413882	0.000637235	0.432399	4.63788
CR_176_2_mono_cd45	-14.3639	27.9484	R	176	expose	Tcell	4.74556	0.000953559	-0.00278305	0.00140834	0.00305206	0.00162537	-0.00156978	-0.00183986	0.0012001	0.000216488	0.00202112	4.46626	0.000875299	-0.00169284	-0.00360838	-0.00136435	1.28294	-0.00311981	0.00283211	0.00122689	-0.000440814	0.00178922	-0.0033555	0.143309	0.000232707	0.49441	0.00392636	0.000568267	-0.00539126	-0.000430031	0.374392	-0.00035941
CR_176_2_mono_cd45	21.5207	-24.6447	R	176	expose	Bcell	4.74676	0.661492	2.04518	0.196532	0.0167992	0.311536	0.121302	0.184747	0.00149172	1.05432	0.000285265	0.411305	1.74023	-0.00111147	0.0040119	-0.0071713	0.000389425	-0.000980704	-0.00281771	-0.00195945	0.00488222	2.76572	-0.000859467	-1.87e-05	-0.00137736	0.648237	-0.000520142	0.00151295	3.83029	0.00225701	0.376259	0.000331984
CR_176_2_mono_cd45	26.9425	-8.23752	R	176	expose	classicalmonocyte	4.52529	2.33375	-0.00319464	0.126264	3.84413	0.00185268	-0.00174077	4.37168	0.0749299	1.87921	0.00277153	1.46024	3.73185	0.368597	0.00182172	-0.000828528	4.0942	3.55286	-0.00157821	-0.000212035	-0.000842102	3.7961	0.706057	2.01224	-0.000560927	2.34289	-0.00268407	-0.000934019	1.63798	0.0904765	0.381852	5.35062
CR_176_2_mono_cd45	19.0494	15.6832	R	176	expose	classicalmonocyte	4.47208	1.7458	-0.00114779	0.131223	3.76916	-0.000942762	-0.000844488	-0.00198766	0.000898191	0.94617	-0.00332198	2.19458	4.08092	0.0499792	-0.000809846	0.00248659	2.00248	2.77102	0.000632955	-0.00402719	-5.18e-05	3.3584	0.000963381	2.23026	0.722485	3.01594	-0.0008445	-0.00161011	3.18502	-0.000581824	0.206529	3.55783
CR_176_2_mono_cd45	-4.39836	28.8175	R	176	expose	Tcell	4.39857	0.00256323	-0.00425573	-0.00342409	0.000712081	0.000867524	-0.00223333	0.000320513	0.450596	1.23222	-0.000506647	5.11531	0.673998	0.262379	0.00105156	0.0463834	0.00162912	0.00114841	0.13499	0.000187832	0.503283	-0.000455364	0.00101384	0.00166235	-0.001557	0.000848797	-0.00294677	0.00104779	0.00225206	0.00220871	-0.00380175	0.00257563
CR_176_2_mono_cd45	-3.6359	0.288655	R	176	expose	Tcell	4.6194	0.234057	0.00277906	0.148256	-0.00128933	-0.00389728	0.00112038	-0.000372905	-0.00207628	1.37237	-0.0034138	5.35264	2.38692	0.00118244	-0.00120604	-0.00114939	-0.000273643	0.000547936	1.38384	0.00238713	0.00196271	1.17677	0.425815	0.00127261	0.000836395	0.483894	-0.000139664	-0.00252264	1.73203	0.000443098	1.02985	0.000420605
CR_176_2_mono_cd45	-16.8964	14.8349	R	176	expose	Tcell	4.40389	0.653977	0.00249082	-0.00115707	-0.00139305	0.00237949	0.338499	0.000670944	-0.00293629	1.20283	-0.000626377	4.98031	7.83e-05	-0.00115367	0.00282012	0.0886837	-0.000218708	-0.00341056	1.92915	0.00363025	-0.00256923	-0.000937891	-0.000446225	-0.00140124	0.973026	0.00170551	0.0882853	7.66e-05	0.769713	0.00207612	0.000575538	0.00158508
CR_176_2_mono_cd45	19.2836	29.1566	R	176	expose	classicalmonocyte	4.37797	1.14135	-0.00162958	0.00105645	4.24861	0.0022057	-0.00456489	0.0021925	0.00198354	-0.0018673	-0.000773263	0.258318	3.83688	0.000600024	0.000682238	-0.00191055	4.06241	2.92092	-0.000746523	-0.00297377	0.00108701	4.44977	0.257156	3.05673	0.00180627	3.69896	-0.000724348	-0.00114024	0.41112	-0.000453898	2.41358	4.58616
CR_176_2_mono_cd45	0.679635	16.8212	R	176	expose	Tcell	4.38362	0.00401819	0.0729353	0.00072574	0.0024185	-0.000987172	-0.00296831	0.00217361	-0.00150287	0.0934639	0.195355	5.63581	2.31412	-0.000523965	-0.000404058	-0.000710555	-0.000301129	0.00148513	0.00422184	0.00255077	0.000553115	0.965464	-0.00373034	0.00262687	-0.000490782	-0.00251036	7.94e-05	0.00303704	0.0030903	0.00159716	-0.00176208	0.206724
[truncated: 23,964 more rows]
