# Supplementary material for: Deciphering the Multifaceted Immune Landscape of Unresectable Primary Liver Cancer to Predict Immunotherapy Response
Source: Adv Sci (Weinh). 2024 Oct 28;11(47):2309631. doi: 10.1002/advs.202309631 (PMC11653612; doi:10.1002/advs.202309631)
Supplement: Supplementary file 2 — Supporting Information [file ADVS-11-2309631-s002.zip › TableS14_validation1_cell_percentage_Panel2.xlsx]

## Sheet: TableS14_validation_cell_percen
TableS14_validation_cell_percentage_Panel2
ID	Response	patient	panel	exposure	Bcell	CD16mDC	CD16NK	CD9_CD4	CD9CD4	DN	DP	HLADR_CD8	HLADRCD8	monocyte	other	Treg
SD_103_1_tcell_cd45	NR	103	2	naive	4.9	3	6.1	0.1	30.1	0.4	0	15.7	9.7	20.5	7.2	2.3
SD_109_1_tcell_cd45	NR	109	2	naive	3.1	2.4	1.6	0	25.6	0.2	0	15.9	10.9	15.9	22.4	2
SD_122_1_tcell_cd45	NR	122	2	naive	7.3	3.6	0.9	0	22.5	0.1	0	24.7	11	12.7	14.6	2.6
PR_141_1_tcell_cd45	R	141	2	naive	5.9	1.5	2.3	0	29.2	0.1	0	9.3	6.1	8.4	34.2	3
PR_141_2_tcell_cd45	R	141	2	expose	0.5	3.9	0.2	0	19.4	0.3	0.1	5.5	7.3	35.8	23.2	3.8
PR_161_1_tcell_cd45	R	161	2	naive	9	1.8	5.5	0.1	26.4	0.2	0.1	4.3	4.1	13.3	33.7	1.5
PR_161_2_tcell_cd45	R	161	2	expose	2.7	2.1	4.7	0	34.6	0.7	0	6.8	6	11.7	28.4	2.3
PR_164_1_tcell_cd45	R	164	2	naive	1.8	2.2	0.3	0	24.2	0.4	0.1	20.8	13.5	15.1	20.7	0.9
CR_176_1_tcell_cd45	R	176	2	naive	2.6	0.8	16.4	0	26.6	0.7	0	11.8	7.9	9	22.8	1.4
CR_176_2_tcell_cd45	R	176	2	expose	3.2	0.3	4.1	0.1	42.2	0	0	7.8	5.4	21.7	13	2.2
SD_196_1_tcell_cd45	NR	196	2	naive	5.5	1	1.9	0	31.6	0.6	0	5.8	11.3	20.4	15.7	6.2
PR_197_1_tcell_cd45	R	197	2	naive	3.5	1.5	0.6	0.1	43.3	0.7	0	4.2	8.8	14.8	20.3	2.2
PR_197_2_tcell_cd45	R	197	2	expose	2.7	1.1	5.8	0	24.2	1.9	0	34.2	14.9	6.1	5	4.1
SD_198_1_tcell_cd45	NR	198	2	naive	3.7	2.8	1.6	0	15.5	1.2	0	32.4	10.2	27.9	2.2	2.5
SD_198_2_tcell_cd45	NR	198	2	expose	5.1	1.2	6.2	0.1	24.9	0.3	0	3.8	5.8	22.9	27.3	2.4
SD_200_1_tcell_cd45	NR	200	2	naive	3.5	3.1	0.1	0.1	37	0.3	0	4.7	26	13.4	8.7	3.1
SD_212_1_tcell_cd45	NR	212	2	naive	2.7	0.6	51.8	0	12.2	0	0	12.4	6.1	3.3	10.7	0.2
SD_212_2_tcell_cd45	NR	212	2	expose	3.9	2.8	9.1	0.4	19.2	0.4	0	15.7	5.4	14.8	26.3	2
SD_217_1_tcell_cd45	NR	217	2	naive	5	2.7	0.6	0.4	21.1	0	0	3.4	3.4	55.7	5.6	2.1
SD_218_1_tcell_cd45	NR	218	2	naive	12.2	0.3	0.9	0.8	39	0.1	0	17.7	12.3	4.2	9.9	2.6
SD_218_2_tcell_cd45	NR	218	2	expose	5.3	0.2	7.1	0.5	40.8	0.1	0	14.6	16.5	7.6	5.9	1.4
PD_219_1_tcell_cd45	NR	219	2	naive	10.7	0.8	1.2	0.3	36	0.5	0	18.7	5.1	11.8	11.9	3
PD_219_2_tcell_cd45	NR	219	2	expose	1.6	0.9	0.7	0.6	26.8	0.6	0.1	15.5	4	31.6	15.4	2.2
PR_222_1_tcell_cd45	R	222	2	naive	13.2	1.4	1.3	0	31.5	0.4	0.1	10.8	12	15.1	12.3	1.9
